# Supplementary material for: Phospho­rescent mono- and diiridium(III) complexes cyclo­metalated by fluorenyl- or phenyl-pyridino ligands with bulky substituents, as prospective OLED dopants
Source: Acta Crystallogr E Crystallogr Commun. 2020 Feb 18;76(Pt 3):392–9. doi: 10.1107/S2056989020001784 (PMC7057367; doi:10.1107/S2056989020001784)
Supplement: Supplementary file 1 [file e-76-00392-sup1.cif]

##############################################################################
#                                                                            #
# This CIF contains the data in a paper accepted for publication in          #
# Acta Crystallographica Section E. It conforms to the requirements of       #
# Notes for Authors for Acta Crystallographica Section E, and has been       #
# peer reviewed under the auspices of the IUCr Commission on Journals.       #
#                                                                            #
# Full details of the Crystallographic Information File format               #
# are given in the paper "The Crystallographic Information File (CIF):       #
# a New Standard Archive File for Crystallography" by S. R. Hall, F. H.      #
# Allen and I. D. Brown [Acta Cryst. (1991), A47, 655-685].                  #
#                                                                            #
# The current version of the core CIF dictionary is obtainable from          #
# ftp://ftp.iucr.org/pub/cif_core.dic.                                       #
#                                                                            #
# Software is freely available for graphical display of the structure(s)     #
# in this CIF. For information consult the CIF software page                 #
# http://www.iucr.org/resources/cif/software.                                #
#                                                                            #
# This file may be used for bona fide research purposes within the           #
# scientific community so long as proper attribution is given to the journal # 
# article from which it was obtained.                                        #
#                                                                            #
##############################################################################
data_I
_audit_creation_method
;
Olex2 1.3-alpha
(compiled Nov 21 2019 18:26:39 for OlexSys, GUI svn.r6003)
;
_database_code_depnum_ccdc_archive     'CCDC 1982626'
_chemical_name_systematic
;\
Tris[9,9-dihexyl-2-(5-methoxypyridin-2-yl-\k<i>N</i>)-9<i>H</i>-fluoren-3-\
yl-\k<i>C</i>^3^]iridium pentane monosolvate
;
_chemical_name_common     ?
_chemical_formula_moiety     'C93 H114 Ir N3 O3, C5 H12'
_chemical_formula_sum     'C98 H126 Ir N3 O3'
_chemical_formula_iupac     '[Ir (C31 H38 N O)3], C5 H12'
_chemical_formula_weight     1586.21
_chemical_melting_point     ?
_space_group_crystal_system     triclinic
_space_group_name_H-M_alt     'P -1'
_space_group_name_Hall     '-P 1'
loop_
    _space_group_symop_operation_xyz
    'x, y, z'
    '-x, -y, -z'
_cell_length_a     16.4880(5)
_cell_length_b     17.0003(5)
_cell_length_c     17.0288(5)
_cell_angle_alpha     91.9252(12)
_cell_angle_beta     97.8137(12)
_cell_angle_gamma     117.3489(11)
_cell_volume     4175.2(3)
_cell_formula_units_Z     2
_cell_measurement_reflns_used     9920
_cell_measurement_theta_min     2.37
_cell_measurement_theta_max     26.38
_cell_measurement_temperature     120
_exptl_crystal_description     block
_exptl_crystal_colour     yellow
_exptl_crystal_size_max     0.11
_exptl_crystal_size_mid     0.07
_exptl_crystal_size_min     0.04
_exptl_crystal_density_diffrn     1.262
_exptl_crystal_density_meas     .
_exptl_crystal_density_method     .
_exptl_crystal_F_000     1672
_exptl_absorpt_coefficient_mu     1.651
_exptl_absorpt_correction_type     multi-scan
_exptl_absorpt_process_details
;
(SADABS; Krause <i>et al.</i>,  2015)
;
_exptl_absorpt_correction_T_min     0.8030
_exptl_absorpt_correction_T_max     0.8495
_exptl_special_details
; The data collection nominally covered full sphere of reciprocal
space, by a combination of 4 runs of narrow-frame \w-scans (scan
width 0.3\% \w, 60s exposure, 2 x 600 + 552 +50 scans), every run
at a different \f and/or 2\q angle. Crystal to detector distance 4.84 cm.
;
_diffrn_ambient_temperature     120
_diffrn_source     'sealed X-ray tube'
_diffrn_source_power     1.75
_diffrn_source_voltage     50.0
_diffrn_source_current     35.0
_diffrn_radiation_type     MoK\a
_diffrn_radiation_wavelength     0.71073
_diffrn_radiation_monochromator     Parallel,graphite
_diffrn_measurement_device_type     'Bruker SMART CCD 6000'
_diffrn_measurement_device     'three-circle diffractometer'
_diffrn_measurement_method     '\w scans'
_diffrn_detector     'CCD area detector'
_diffrn_detector_area_resol_mean     5.6
_diffrn_reflns_number     46917
_diffrn_reflns_av_R_equivalents     0.0708
_diffrn_reflns_av_unetI/netI     0.1085
_diffrn_reflns_theta_min     1.214
_diffrn_reflns_theta_max     27.511
_diffrn_reflns_theta_full     25.242
_diffrn_measured_fraction_theta_max     0.996
_diffrn_measured_fraction_theta_full     1.000
_diffrn_reflns_limit_h_min     -21
_diffrn_reflns_limit_h_max     21
_diffrn_reflns_limit_k_min     -22
_diffrn_reflns_limit_k_max     22
_diffrn_reflns_limit_l_min     -22
_diffrn_reflns_limit_l_max     22
_diffrn_radiation_probe     x-ray
_refine_special_details
; extensive disorder
;
_reflns_number_total     19128
_reflns_number_gt     13949
_reflns_threshold_expression     'I > 2\s(I)'
_refine_ls_structure_factor_coef     Fsqd
_refine_ls_matrix_type     full
_refine_ls_R_factor_all     0.0740
_refine_ls_R_factor_gt     0.0417
_refine_ls_wR_factor_gt     0.0688
_refine_ls_wR_factor_ref     0.0759
_refine_ls_goodness_of_fit_ref     0.911
_refine_ls_restrained_S_all     0.942
_refine_ls_number_reflns     19128
_refine_ls_number_parameters     1358
_refine_ls_number_restraints     1114
_refine_ls_hydrogen_treatment     constr
_refine_ls_weighting_scheme     calc
_refine_ls_weighting_details
                      'w=1/[\s^2^(Fo^2^)+(0.0260P)^2^] where P=(Fo^2^+2Fc^2^)/3'
_atom_sites_solution_hydrogens     mixed
_atom_sites_solution_primary     ?
_atom_sites_solution_secondary     ?
_refine_ls_shift/su_max     0.004
_refine_ls_shift/su_mean     0.000
_refine_diff_density_max     1.728
_refine_diff_density_min     -0.855
_refine_ls_extinction_method     none
_refine_ls_extinction_coef     .
loop_
    _atom_type_symbol
    _atom_type_description
    _atom_type_scat_dispersion_real
    _atom_type_scat_dispersion_imag
    _atom_type_scat_source
    'C' 'C' 0.0033 0.0016
                         'International Tables Vol C Tables 4.2.6.8 and 6.1.1.4'
    'H' 'H' 0.0000 0.0000
                         'International Tables Vol C Tables 4.2.6.8 and 6.1.1.4'
    'Ir' 'Ir' -1.4442 7.9887
                         'International Tables Vol C Tables 4.2.6.8 and 6.1.1.4'
    'N' 'N' 0.0061 0.0033
                         'International Tables Vol C Tables 4.2.6.8 and 6.1.1.4'
    'O' 'O' 0.0106 0.0060
                         'International Tables Vol C Tables 4.2.6.8 and 6.1.1.4'
_computing_data_collection
;
SMART (Bruker, 2001)
;
_computing_cell_refinement
;
SAINT (Bruker, 2008)
;
_computing_data_reduction
;
SAINT (Bruker, 2008)
;
_computing_structure_solution
;
SHELXS (Sheldrick, 2008)
;
_computing_structure_refinement
;
ShelXL2018 (Sheldrick, 2015b)
;
_computing_molecular_graphics
;
<i>OLEX2</i> (Dolomanov <i>et al.</i>,  2009)
;
_computing_publication_material
;
<i>OLEX2</i> (Dolomanov <i>et al.</i>,  2009)
;
loop_
    _atom_site_type_symbol
    _atom_site_label
    _atom_site_fract_x
    _atom_site_fract_y
    _atom_site_fract_z
    _atom_site_U_iso_or_equiv
    _atom_site_adp_type
    _atom_site_calc_flag
    _atom_site_occupancy
    _atom_site_disorder_assembly
    _atom_site_disorder_group
    Ir Ir 0.31386(2) 0.66708(2) 0.41146(2) 0.01857(4) Uani d 1 . .
    O O2 0.13331(19) 0.60982(18) 0.66372(15) 0.0417(7) Uani d 1 . .
    N N1 0.36370(19) 0.7927(2) 0.47826(16) 0.0199(7) Uani d 1 . .
    N N2 0.21147(18) 0.59240(19) 0.48141(16) 0.0171(6) Uani d 1 . .
    C C7 0.3206(2) 0.8412(3) 0.4527(2) 0.0247(8) Uani d 1 . .
    C C8 0.3470(2) 0.9236(3) 0.4933(2) 0.0332(10) Uani d 1 . .
    H H8 0.315976 0.956674 0.475663 0.040 Uiso d 1 . .
    C C9 0.4172(2) 0.9587(3) 0.5587(2) 0.0279(9) Uani d 1 . .
    H H9 0.435109 1.015300 0.586099 0.033 Uiso d 1 . .
    C C10 0.4604(2) 0.9088(3) 0.5834(2) 0.0314(9) Uani d 1 . .
    C C11 0.4323(2) 0.8266(2) 0.5417(2) 0.0274(9) Uani d 1 . .
    H H11 0.462678 0.792825 0.558575 0.033 Uiso d 1 . .
    C C19 0.2515(2) 0.5464(2) 0.3469(2) 0.0215(8) Uani d 1 . .
    C C20 0.2749(2) 0.5202(3) 0.2775(2) 0.0264(8) Uani d 1 . .
    H H20 0.325118 0.562731 0.255432 0.032 Uiso d 1 . .
    C C21 0.2255(3) 0.4334(3) 0.2407(2) 0.0308(9) Uani d 1 . .
    C C22 0.1493(3) 0.3698(3) 0.2695(2) 0.0381(10) Uani d 1 . .
    C C23 0.1240(2) 0.3930(3) 0.3370(2) 0.0361(10) Uani d 1 . .
    H H23 0.072209 0.350170 0.357125 0.043 Uiso d 1 . .
    C C24 0.1752(2) 0.4793(2) 0.3762(2) 0.0237(8) Uani d 1 . .
    C C25 0.1543(2) 0.5059(2) 0.4501(2) 0.0193(7) Uani d 1 . .
    C C26 0.0853(2) 0.4518(2) 0.4915(2) 0.0241(8) Uani d 1 . .
    H H26 0.044333 0.392169 0.469197 0.029 Uiso d 1 . .
    C C27 0.0751(2) 0.4820(2) 0.5630(2) 0.0238(8) Uani d 1 . .
    H H27 0.028585 0.443697 0.591056 0.029 Uiso d 1 . .
    C C28 0.1344(3) 0.5694(2) 0.5937(2) 0.0235(8) Uani d 1 . .
    C C29 0.2009(2) 0.6224(2) 0.55021(19) 0.0203(8) Uani d 1 . .
    H H29 0.240932 0.682756 0.570954 0.024 Uiso d 1 . .
    C C30 0.2415(3) 0.3895(3) 0.1730(2) 0.0333(9) Uani d 1 . .
    C C31 0.3118(3) 0.4221(3) 0.1271(2) 0.0375(10) Uani d 1 . .
    H H31 0.357650 0.482873 0.135077 0.045 Uiso d 1 . .
    C C32 0.3126(3) 0.3625(3) 0.0698(2) 0.0446(12) Uani d 1 . .
    H H32 0.359715 0.383465 0.037724 0.054 Uiso d 1 . .
    C C33 0.2469(3) 0.2742(3) 0.0580(2) 0.0477(12) Uani d 1 . .
    H H33 0.250002 0.234826 0.018991 0.057 Uiso d 1 . .
    C C34 0.1762(3) 0.2424(3) 0.1028(2) 0.0430(11) Uani d 1 . .
    H H34 0.130227 0.181637 0.093934 0.052 Uiso d 1 . .
    C C35 0.1742(3) 0.3005(3) 0.1605(2) 0.0377(10) Uani d 1 . .
    C C36 0.1066(3) 0.2798(3) 0.2189(3) 0.0441(11) Uani d 1 . .
    C C67 0.0931(3) 1.0219(3) -0.0702(3) 0.0469(12) Uani d 1 . .
    H H67A 0.059846 0.981690 -0.119432 0.070 Uiso d 0.5 A 1
    H H67B 0.144946 1.076060 -0.082482 0.070 Uiso d 0.5 A 1
    H H67C 0.050716 1.037630 -0.046762 0.070 Uiso d 0.5 A 1
    H H67D 0.045886 0.985100 -0.116102 0.070 Uiso d 0.5 B 2
    H H67E 0.139036 1.076500 -0.087852 0.070 Uiso d 0.5 B 2
    H H67F 0.063606 1.037290 -0.030382 0.070 Uiso d 0.5 B 2
    C C68 0.0762(3) 0.5530(3) 0.7158(2) 0.0499(13) Uani d 1 . .
    H H68A 0.010813 0.529120 0.691859 0.075 Uiso calc 1 . .
    H H68B 0.088056 0.587280 0.767255 0.075 Uiso calc 1 . .
    H H68C 0.090669 0.503698 0.723869 0.075 Uiso calc 1 . .
    C C75 0.1016(3) 0.2037(3) 0.2673(3) 0.0473(12) Uani d 1 . .
    H H75A 0.076496 0.148649 0.230131 0.057 Uiso d 1 . .
    H H75B 0.056836 0.193699 0.303961 0.057 Uiso d 1 . .
    C C76 0.1918(3) 0.2166(3) 0.3164(3) 0.0440(12) Uani d 1 . .
    H H76A 0.237510 0.227415 0.280549 0.053 Uiso d 1 F .
    H H76B 0.216390 0.270365 0.355089 0.053 Uiso d 1 . .
    O O1 0.5212(7) 0.9382(8) 0.6548(6) 0.030(2) Uani d 0.5 C 1
    C C1 0.2209(6) 0.7022(5) 0.3565(5) 0.0169(11) Uiso d 0.5 D 1
    C C2 0.1481(5) 0.6589(6) 0.2929(5) 0.0171(11) Uiso d 0.5 D 1
    H H2 0.132963 0.600682 0.271090 0.020 Uiso calc 0.5 D 1
    C C3 0.0975(5) 0.7001(5) 0.2611(4) 0.0143(18) Uiso d 0.5 D 1
    C C4 0.1153(5) 0.7841(5) 0.2928(4) 0.0179(16) Uiso d 0.5 D 1
    C C5 0.1847(5) 0.8282(5) 0.3568(4) 0.0170(16) Uiso d 0.5 D 1
    H H5 0.197133 0.885457 0.379083 0.020 Uiso d 0.5 D 1
    C C6 0.2368(5) 0.7866(5) 0.3899(4) 0.0146(19) Uiso d 0.5 D 1
    C C12 0.0208(5) 0.6692(5) 0.1928(4) 0.0177(19) Uiso d 0.5 D 1
    C C13 -0.0233(6) 0.5908(6) 0.1417(5) 0.0215(12) Uiso d 0.5 D 1
    H H13 -0.005164 0.545589 0.148270 0.026 Uiso calc 0.5 D 1
    C C14 -0.0937(6) 0.5791(6) 0.0814(5) 0.0220(12) Uiso d 0.5 D 1
    H H14 -0.126014 0.524478 0.047708 0.026 Uiso calc 0.5 D 1
    C C15 -0.1180(6) 0.6469(5) 0.0693(5) 0.025(2) Uiso d 0.5 D 1
    H H15 -0.170229 0.635552 0.030328 0.030 Uiso d 0.5 D 1
    C C16 -0.0749(5) 0.7244(5) 0.1199(4) 0.0204(17) Uiso d 0.5 D 1
    H H16 -0.092159 0.770173 0.112675 0.025 Uiso d 0.5 D 1
    C C17 -0.0054(5) 0.7359(5) 0.1821(4) 0.0196(16) Uiso d 0.5 D 1
    C C18 0.0503(5) 0.8155(5) 0.2457(5) 0.0155(16) Uani d 0.5 D 1
    C C55 0.5425(8) 1.0169(9) 0.7041(7) 0.029(3) Uani d 0.5 C 1
    H H55A 0.569555 1.068714 0.674356 0.043 Uiso calc 0.5 C 1
    H H55B 0.586821 1.023926 0.751723 0.043 Uiso calc 0.5 C 1
    H H55C 0.485599 1.012279 0.719937 0.043 Uiso calc 0.5 C 1
    C C56 -0.0105(6) 0.8302(6) 0.2995(5) 0.0164(18) Uani d 0.5 D 1
    H H56A -0.046493 0.855852 0.268975 0.020 Uiso d 0.5 D 1
    H H56B 0.030757 0.874492 0.345076 0.020 Uiso d 0.5 D 1
    C C57 -0.0772(5) 0.7467(5) 0.3321(5) 0.0207(16) Uani d 0.5 D 1
    H H57A -0.125993 0.706548 0.287690 0.025 Uiso d 0.5 D 1
    H H57B -0.043343 0.714948 0.354620 0.025 Uiso d 0.5 D 1
    C C58 -0.1226(5) 0.7682(5) 0.3964(4) 0.0243(16) Uani d 0.5 D 1
    H H58A -0.072599 0.813072 0.437373 0.029 Uiso d 0.5 D 1
    H H58B -0.159139 0.796432 0.371733 0.029 Uiso d 0.5 D 1
    C C59 -0.1837(8) 0.6938(7) 0.4382(6) 0.033(2) Uani d 0.5 D 1
    H H59A -0.148403 0.664144 0.462273 0.039 Uiso d 0.5 D 1
    H H59B -0.202253 0.718134 0.482033 0.039 Uiso d 0.5 D 1
    C C60 -0.2756(6) 0.6198(5) 0.3798(4) 0.0272(17) Uani d 0.5 D 1
    H H60A -0.294383 0.650373 0.338183 0.033 Uiso d 0.5 D 1
    H H60B -0.326133 0.594073 0.411543 0.033 Uiso d 0.5 D 1
    C C61 -0.2663(5) 0.5447(5) 0.3399(4) 0.0271(17) Uani d 0.5 D 1
    H H61A -0.253114 0.510742 0.380440 0.041 Uiso calc 0.5 D 1
    H H61B -0.215474 0.569153 0.309228 0.041 Uiso calc 0.5 D 1
    H H61C -0.324225 0.505468 0.303913 0.041 Uiso calc 0.5 D 1
    C C62 0.1071(5) 0.9027(6) 0.2087(5) 0.0211(17) Uani d 0.5 D 1
    H H62A 0.144851 0.950717 0.252725 0.025 Uiso d 0.5 D 1
    H H62B 0.063441 0.919887 0.177735 0.025 Uiso d 0.5 D 1
    C C63 0.1717(6) 0.8980(6) 0.1551(6) 0.026(2) Uani d 0.5 D 1
    H H63A 0.210984 0.874685 0.184062 0.031 Uiso d 0.5 D 1
    H H63B 0.133554 0.854905 0.107832 0.031 Uiso d 0.5 D 1
    C C64 0.2333(5) 0.9862(5) 0.1264(5) 0.0309(18) Uani d 0.5 D 1
    H H64A 0.269725 1.029477 0.174036 0.037 Uiso d 0.5 D 1
    H H64B 0.277655 0.977667 0.097966 0.037 Uiso d 0.5 D 1
    C C65 0.1846(6) 1.0276(6) 0.0722(5) 0.031(2) Uani d 0.5 D 1
    H H65A 0.231777 1.086562 0.061309 0.037 Uiso d 0.5 D 1
    H H65B 0.141057 1.037312 0.100839 0.037 Uiso d 0.5 D 1
    C C66 0.1328(13) 0.9721(13) -0.0070(7) 0.037(3) Uani d 0.5 D 1
    H H66A 0.173953 0.954937 -0.032029 0.044 Uiso d 0.5 D 1
    H H66B 0.079943 0.916637 0.003621 0.044 Uiso d 0.5 D 1
    C C69 -0.0006(6) 0.2390(6) 0.1885(6) 0.0221(16) Uani d 0.5 E 1
    H H69A -0.033745 0.235853 0.233445 0.026 Uiso d 0.5 E 1
    H H69B -0.025685 0.178243 0.160815 0.026 Uiso d 0.5 E 1
    C C70 -0.0110(8) 0.3013(7) 0.1311(7) 0.026(2) Uani d 0.5 E 1
    H H70A 0.019842 0.362440 0.159028 0.031 Uiso d 0.5 E 1
    H H70B 0.021482 0.301800 0.086078 0.031 Uiso d 0.5 E 1
    C C71 -0.1113(5) 0.2761(6) 0.0978(5) 0.0272(18) Uani d 0.5 E 1
    H H71A -0.144306 0.212378 0.076447 0.033 Uiso d 0.5 E 1
    H H71B -0.141306 0.283668 0.141947 0.033 Uiso d 0.5 E 1
    C C72 -0.1224(9) 0.3302(7) 0.0331(9) 0.030(3) Uani d 0.5 E 1
    H H72A -0.084753 0.394031 0.053396 0.036 Uiso d 0.5 E 1
    H H72B -0.096263 0.318871 -0.012414 0.036 Uiso d 0.5 E 1
    C C73 -0.2200(5) 0.3136(6) 0.0028(5) 0.036(2) Uani d 0.5 E 1
    H H73A -0.260510 0.248566 -0.008842 0.044 Uiso d 0.5 E 1
    H H73B -0.242470 0.335676 0.045218 0.044 Uiso d 0.5 E 1
    C C74 -0.2285(11) 0.3576(9) -0.0708(8) 0.038(3) Uani d 0.5 E 1
    H H74A -0.185485 0.421548 -0.060777 0.057 Uiso calc 0.5 E 1
    H H74B -0.292076 0.348574 -0.084530 0.057 Uiso calc 0.5 E 1
    H H74C -0.213449 0.331304 -0.115111 0.057 Uiso calc 0.5 E 1
    O O1B 0.5424(7) 0.9298(8) 0.6356(6) 0.025(2) Uani d 0.5 C 2
    C C1B 0.2381(6) 0.7177(5) 0.3512(5) 0.0169(11) Uiso d 0.5 D 2
    C C2B 0.1680(5) 0.6738(6) 0.2846(5) 0.0171(11) Uiso d 0.5 D 2
    H H2B 0.152520 0.614587 0.265781 0.020 Uiso calc 0.5 D 2
    C C3B 0.1205(5) 0.7151(5) 0.2456(5) 0.020(2) Uiso d 0.5 D 2
    C C4B 0.1434(5) 0.8031(5) 0.2701(4) 0.0184(16) Uiso d 0.5 D 2
    C C5B 0.2109(5) 0.8491(5) 0.3350(4) 0.0177(16) Uiso d 0.5 D 2
    H H5B 0.226039 0.908583 0.352689 0.021 Uiso d 0.5 D 2
    C C6B 0.2578(5) 0.8070(5) 0.3752(4) 0.0160(19) Uiso d 0.5 D 2
    C C12B 0.0443(5) 0.6823(5) 0.1773(4) 0.0175(19) Uiso d 0.5 D 2
    C C13B -0.0040(6) 0.5995(6) 0.1330(5) 0.0215(12) Uiso d 0.5 D 2
    H H13B 0.010432 0.552751 0.145305 0.026 Uiso calc 0.5 D 2
    C C14B -0.0738(6) 0.5861(6) 0.0706(5) 0.0220(12) Uiso d 0.5 D 2
    H H14B -0.107655 0.529471 0.040006 0.026 Uiso calc 0.5 D 2
    C C15B -0.0950(6) 0.6540(5) 0.0521(5) 0.025(2) Uiso d 0.5 D 2
    H H15B -0.136999 0.645873 0.004675 0.030 Uiso d 0.5 D 2
    C C16B -0.0460(5) 0.7378(5) 0.0956(4) 0.0230(18) Uiso d 0.5 D 2
    H H16B -0.060562 0.784464 0.083121 0.028 Uiso d 0.5 D 2
    C C17B 0.0236(5) 0.7511(5) 0.1579(4) 0.0205(17) Uiso d 0.5 D 2
    C C18B 0.0841(6) 0.8351(6) 0.2160(5) 0.0178(16) Uani d 0.5 D 2
    C C55B 0.5691(9) 1.0092(10) 0.6860(8) 0.033(3) Uani d 0.5 C 2
    H H55D 0.578707 1.058122 0.653395 0.050 Uiso calc 0.5 C 2
    H H55E 0.626794 1.023909 0.722320 0.050 Uiso calc 0.5 C 2
    H H55F 0.520208 1.000070 0.717056 0.050 Uiso calc 0.5 C 2
    C C56B 0.0236(5) 0.8604(5) 0.2619(5) 0.0220(16) Uani d 0.5 D 2
    H H56C -0.007242 0.886308 0.225153 0.026 Uiso d 0.5 D 2
    H H56D 0.064988 0.907698 0.305463 0.026 Uiso d 0.5 D 2
    C C57B -0.0505(7) 0.7856(7) 0.2983(6) 0.027(2) Uani d 0.5 D 2
    H H57C -0.019962 0.762480 0.338476 0.033 Uiso d 0.5 D 2
    H H57D -0.089972 0.736280 0.255766 0.033 Uiso d 0.5 D 2
    C C58B -0.1111(5) 0.8154(6) 0.3369(5) 0.0355(19) Uani d 0.5 D 2
    H H58C -0.076800 0.847879 0.389922 0.043 Uiso d 0.5 D 2
    H H58D -0.122650 0.857489 0.304392 0.043 Uiso d 0.5 D 2
    C C59B -0.2033(6) 0.7399(6) 0.3489(6) 0.047(2) Uani d 0.5 D 2
    H H59C -0.237676 0.708910 0.295467 0.057 Uiso d 0.5 D 2
    H H59D -0.238896 0.766730 0.370417 0.057 Uiso d 0.5 D 2
    C C60B -0.2043(8) 0.6693(8) 0.4012(6) 0.041(2) Uani d 0.5 D 2
    H H60C -0.160963 0.648931 0.385238 0.049 Uiso d 0.5 D 2
    H H60D -0.267022 0.617431 0.391178 0.049 Uiso d 0.5 D 2
    C C61B -0.1804(9) 0.6953(9) 0.4853(6) 0.073(4) Uani d 0.5 D 2
    H H61D -0.117047 0.744537 0.497883 0.110 Uiso calc 0.5 D 2
    H H61E -0.184227 0.644638 0.513323 0.110 Uiso calc 0.5 D 2
    H H61F -0.223434 0.714699 0.502326 0.110 Uiso calc 0.5 D 2
    C C62B 0.1432(6) 0.9140(6) 0.1734(5) 0.0202(18) Uani d 0.5 D 2
    H H62C 0.102303 0.935198 0.144108 0.024 Uiso d 0.5 D 2
    H H62D 0.188153 0.962828 0.214268 0.024 Uiso d 0.5 D 2
    C C63B 0.1968(6) 0.8964(5) 0.1156(5) 0.0254(18) Uani d 0.5 D 2
    H H63C 0.234716 0.871229 0.143561 0.030 Uiso d 0.5 D 2
    H H63D 0.151956 0.851099 0.071991 0.030 Uiso d 0.5 D 2
    C C64B 0.2598(5) 0.9790(5) 0.0780(5) 0.0308(18) Uani d 0.5 D 2
    H H64C 0.289624 0.961161 0.039218 0.037 Uiso d 0.5 D 2
    H H64D 0.309514 1.021191 0.120848 0.037 Uiso d 0.5 D 2
    C C65B 0.2108(6) 1.0274(6) 0.0359(5) 0.0289(19) Uani d 0.5 D 2
    H H65C 0.257721 1.082126 0.017999 0.035 Uiso d 0.5 D 2
    H H65D 0.181690 1.045795 0.074859 0.035 Uiso d 0.5 D 2
    C C66B 0.1374(11) 0.9732(12) -0.0360(6) 0.033(3) Uani d 0.5 D 2
    H H66C 0.166512 0.956997 -0.076448 0.040 Uiso calc 0.5 D 2
    H H66D 0.090461 0.917377 -0.019475 0.040 Uiso calc 0.5 D 2
    C C69B 0.0147(7) 0.2678(6) 0.1625(6) 0.0221(16) Uani d 0.5 E 2
    H H69C -0.034115 0.248401 0.196286 0.026 Uiso d 0.5 E 2
    H H69D -0.003135 0.216261 0.122856 0.026 Uiso d 0.5 E 2
    C C70B 0.0043(8) 0.3373(7) 0.1153(7) 0.025(2) Uani d 0.5 E 2
    H H70C 0.002530 0.382285 0.152440 0.030 Uiso d 0.5 E 2
    H H70D 0.058910 0.367905 0.088820 0.030 Uiso d 0.5 E 2
    C C71B -0.0838(6) 0.2970(6) 0.0528(6) 0.034(2) Uani d 0.5 E 2
    H H71C -0.135504 0.253261 0.076851 0.041 Uiso d 0.5 E 2
    H H71D -0.074584 0.264181 0.008681 0.041 Uiso d 0.5 E 2
    C C72B -0.1113(9) 0.3634(7) 0.0184(8) 0.029(3) Uani d 0.5 E 2
    H H72C -0.129388 0.390013 0.060897 0.035 Uiso d 0.5 E 2
    H H72D -0.056838 0.411873 0.001107 0.035 Uiso d 0.5 E 2
    C C73B -0.1905(6) 0.3241(6) -0.0518(6) 0.040(2) Uani d 0.5 E 2
    H H73C -0.173227 0.295604 -0.093581 0.048 Uiso d 0.5 E 2
    H H73D -0.245497 0.276924 -0.033991 0.048 Uiso d 0.5 E 2
    C C74B -0.2172(11) 0.3911(10) -0.0890(10) 0.051(4) Uani d 0.5 E 2
    H H74D -0.163553 0.437699 -0.107678 0.077 Uiso calc 0.5 E 2
    H H74E -0.237310 0.418021 -0.049181 0.077 Uiso calc 0.5 E 2
    H H74F -0.267920 0.360532 -0.134245 0.077 Uiso calc 0.5 E 2
    C C77B 0.1690(6) 0.1365(6) 0.3585(6) 0.0401(15) Uiso d 0.5 F 2
    H H77A 0.123784 0.129850 0.393728 0.048 Uiso d 0.5 F 2
    H H77B 0.142844 0.082120 0.320328 0.048 Uiso d 0.5 F 2
    C C78B 0.2593(5) 0.1520(5) 0.4077(5) 0.0308(18) Uani d 0.5 F 2
    H H78A 0.300010 0.143052 0.374782 0.037 Uiso d 0.5 F 2
    H H78B 0.291960 0.214492 0.432702 0.037 Uiso d 0.5 F 2
    C C79B 0.2398(5) 0.0900(5) 0.4717(4) 0.0275(17) Uani d 0.5 F 2
    H H79A 0.211373 0.027844 0.446620 0.033 Uiso d 0.5 F 2
    H H79B 0.194793 0.095774 0.501250 0.033 Uiso d 0.5 F 2
    C C80B 0.3265(5) 0.1095(5) 0.5296(4) 0.0283(17) Uani d 0.5 F 2
    H H80A 0.310832 0.067892 0.570280 0.042 Uiso d 0.5 F 2
    H H80B 0.354182 0.170702 0.555290 0.042 Uiso d 0.5 F 2
    H H80C 0.370772 0.102762 0.500630 0.042 Uiso d 0.5 F 2
    O O3B 0.4563(4) 0.5453(5) 0.6547(3) 0.0266(14) Uani d 0.5 D -2
    N N3B 0.4196(6) 0.6481(7) 0.4829(4) 0.0153(17) Uani d 0.5 D -2
    C C37B 0.4226(4) 0.7280(5) 0.3517(4) 0.0203(12) Uiso d 0.5 D -2
    C C38B 0.4236(5) 0.7644(5) 0.2778(4) 0.0161(11) Uiso d 0.5 D -2
    H H38B 0.368830 0.764924 0.252550 0.019 Uiso d 0.5 D -2
    C C39B 0.5013(6) 0.7967(5) 0.2408(4) 0.0154(16) Uani d 0.5 D -2
    C C40B 0.5830(5) 0.7975(5) 0.2773(4) 0.0216(15) Uani d 0.5 D -2
    C C41B 0.5878(4) 0.7664(5) 0.3501(4) 0.0213(15) Uani d 0.5 D -2
    H H41B 0.643577 0.767955 0.375566 0.026 Uiso d 0.5 D -2
    C C42B 0.5086(4) 0.7313(5) 0.3860(4) 0.0178(15) Uani d 0.5 D -2
    C C43B 0.5044(4) 0.6867(5) 0.4584(4) 0.0186(15) Uani d 0.5 D -2
    C C44B 0.5790(5) 0.6809(5) 0.5045(4) 0.0242(16) Uani d 0.5 D -2
    H H44B 0.638532 0.710291 0.489759 0.029 Uiso d 0.5 D -2
    C C45B 0.5672(5) 0.6343(5) 0.5697(4) 0.0242(16) Uani d 0.5 D -2
    H H45B 0.617500 0.629227 0.599087 0.029 Uiso d 0.5 D -2
    C C46B 0.4804(5) 0.5942(5) 0.5919(5) 0.0195(17) Uani d 0.5 D -2
    C C47B 0.4092(9) 0.6039(11) 0.5468(6) 0.015(2) Uani d 0.5 D -2
    H H47B 0.350230 0.578082 0.563000 0.018 Uiso d 0.5 D -2
    C C48B 0.5136(5) 0.8269(5) 0.1618(4) 0.0202(15) Uani d 0.5 D -2
    C C49B 0.4543(5) 0.8379(5) 0.1032(5) 0.0270(18) Uani d 0.5 D -2
    H H49B 0.395309 0.828774 0.112526 0.032 Uiso d 0.5 D -2
    C C50B 0.4822(6) 0.8619(5) 0.0297(5) 0.0315(18) Uani d 0.5 D -2
    H H50B 0.440859 0.867579 -0.011559 0.038 Uiso d 0.5 D -2
    C C51B 0.5689(6) 0.8771(6) 0.0171(5) 0.029(2) Uani d 0.5 D -2
    H H51B 0.586879 0.893595 -0.033006 0.034 Uiso d 0.5 D -2
    C C52B 0.6305(5) 0.8698(5) 0.0765(4) 0.0278(16) Uani d 0.5 D -2
    H H52B 0.690364 0.881281 0.067503 0.033 Uiso d 0.5 D -2
    C C53B 0.6020(6) 0.8443(5) 0.1496(5) 0.0208(17) Uani d 0.5 D -2
    C C54B 0.6573(5) 0.8318(6) 0.2229(4) 0.0251(17) Uani d 0.5 D -2
    C C81B 0.5305(5) 0.5406(5) 0.7067(5) 0.0302(18) Uani d 0.5 D -2
    H H81A 0.561443 0.516516 0.675463 0.045 Uiso calc 0.5 D -2
    H H81B 0.505113 0.501641 0.747820 0.045 Uiso calc 0.5 D -2
    H H81C 0.575410 0.600399 0.732060 0.045 Uiso calc 0.5 D -2
    C C82B 0.7418(5) 0.9207(6) 0.2596(5) 0.0337(19) Uani d 0.5 D -2
    H H82A 0.789131 0.935908 0.224666 0.040 Uiso d 0.5 D -2
    H H82B 0.768811 0.911908 0.312006 0.040 Uiso d 0.5 D -2
    C C83B 0.7246(6) 1.0012(6) 0.2705(7) 0.060(3) Uani d 0.5 D -2
    H H83A 0.719013 1.024677 0.218771 0.072 Uiso d 0.5 D -2
    H H83B 0.665563 0.982337 0.290781 0.072 Uiso d 0.5 D -2
    C C84B 0.8105(8) 1.0763(6) 0.3214(6) 0.0469(17) Uiso d 0.5 D -2
    H H84A 0.826644 1.050521 0.368550 0.056 Uiso calc 0.5 D -2
    H H84B 0.861453 1.093154 0.290279 0.056 Uiso calc 0.5 D -2
    C C85B 0.8124(6) 1.1531(6) 0.3490(6) 0.062(2) Uani d 0.5 D -2
    H H85A 0.759439 1.137729 0.377472 0.075 Uiso calc 0.5 D -2
    H H85B 0.803096 1.183469 0.302657 0.075 Uiso calc 0.5 D -2
    C C86B 0.9014(6) 1.2189(7) 0.4050(6) 0.065(4) Uani d 0.5 D -2
    H H86A 0.952000 1.206470 0.393914 0.077 Uiso calc 0.5 D -2
    H H86B 0.917007 1.279617 0.390707 0.077 Uiso calc 0.5 D -2
    C C87B 0.9015(7) 1.2201(7) 0.4931(6) 0.051(3) Uiso d 0.5 D -2
    H H87A 0.962267 1.264918 0.521503 0.077 Uiso calc 0.5 D -2
    H H87B 0.853601 1.234770 0.506076 0.077 Uiso calc 0.5 D -2
    H H87C 0.888757 1.161284 0.509298 0.077 Uiso calc 0.5 D -2
    C C88B 0.6922(4) 0.7651(4) 0.2036(4) 0.0244(15) Uani d 0.5 D -2
    H H88A 0.732655 0.788386 0.162970 0.029 Uiso calc 0.5 D -2
    H H88B 0.731412 0.763530 0.252368 0.029 Uiso calc 0.5 D -2
    C C89B 0.6200(4) 0.6700(4) 0.1734(4) 0.0250(16) Uani d 0.5 D -2
    H H89A 0.584336 0.642911 0.216253 0.030 Uiso calc 0.5 D -2
    H H89B 0.576196 0.670753 0.127859 0.030 Uiso calc 0.5 D -2
    C C90B 0.6619(5) 0.6128(4) 0.1472(4) 0.0266(16) Uani d 0.5 D -2
    H H90A 0.704821 0.611408 0.193171 0.032 Uiso calc 0.5 D -2
    H H90B 0.698829 0.640972 0.105372 0.032 Uiso calc 0.5 D -2
    C C91B 0.5911(6) 0.5174(5) 0.1149(5) 0.0317(19) Uani d 0.5 D -2
    H H91A 0.546491 0.519429 0.070865 0.038 Uiso calc 0.5 D -2
    H H91B 0.555992 0.489037 0.157768 0.038 Uiso calc 0.5 D -2
    C C92B 0.6295(6) 0.4570(6) 0.0840(7) 0.036(3) Uiso d 0.5 D -2
    H H92A 0.640372 0.421610 0.125230 0.043 Uiso calc 0.5 D -2
    H H92B 0.686523 0.490678 0.061281 0.043 Uiso calc 0.5 D -2
    C C93B 0.5381(6) 0.3960(7) 0.0148(6) 0.051(3) Uiso d 0.5 D -2
    H H93A 0.548316 0.351049 -0.013533 0.076 Uiso calc 0.5 D -2
    H H93B 0.483131 0.366264 0.040056 0.076 Uiso calc 0.5 D -2
    H H93C 0.528639 0.434370 -0.023004 0.076 Uiso calc 0.5 D -2
    O O3 0.4887(4) 0.5455(5) 0.6272(4) 0.0284(15) Uani d 0.5 D -1
    N N3 0.4178(6) 0.6324(7) 0.4594(4) 0.0153(17) Uani d 0.5 D -1
    C C37 0.3989(5) 0.7153(5) 0.3322(4) 0.0203(12) Uiso d 0.5 D -1
    C C38 0.3904(5) 0.7632(5) 0.2700(4) 0.0161(11) Uiso d 0.5 D -1
    H H38 0.341517 0.778631 0.263000 0.019 Uiso d 0.5 D -1
    C C39 0.4543(6) 0.7897(5) 0.2188(4) 0.0209(17) Uani d 0.5 D -1
    C C40 0.5260(5) 0.7670(5) 0.2275(4) 0.0204(16) Uani d 0.5 D -1
    C C41 0.5384(4) 0.7209(5) 0.2894(4) 0.0208(15) Uani d 0.5 D -1
    H H41 0.587333 0.705502 0.295040 0.025 Uiso d 0.5 D -1
    C C42 0.4747(5) 0.6960(5) 0.3431(4) 0.0173(14) Uani d 0.5 D -1
    C C43 0.4854(5) 0.6533(5) 0.4129(4) 0.0181(14) Uani d 0.5 D -1
    C C44 0.5582(5) 0.6344(4) 0.4404(4) 0.0239(16) Uani d 0.5 D -1
    H H44 0.605667 0.647729 0.409205 0.029 Uiso d 0.5 D -1
    C C45 0.5635(4) 0.5983(5) 0.5103(4) 0.0241(16) Uani d 0.5 D -1
    H H45 0.613042 0.585522 0.527217 0.029 Uiso d 0.5 D -1
    C C46 0.4947(5) 0.5799(5) 0.5561(5) 0.0218(17) Uani d 0.5 D -1
    C C47 0.4214(8) 0.5972(11) 0.5268(6) 0.015(2) Uani d 0.5 D -1
    H H47 0.372680 0.583088 0.556641 0.018 Uiso calc 0.5 D -1
    C C48 0.4614(6) 0.8414(5) 0.1507(5) 0.0233(16) Uani d 0.5 D -1
    C C49 0.4061(5) 0.8780(5) 0.1178(4) 0.0266(16) Uani d 0.5 D -1
    H H49 0.353932 0.871422 0.140212 0.032 Uiso d 0.5 D -1
    C C50 0.4281(5) 0.9235(5) 0.0512(4) 0.0342(19) Uani d 0.5 D -1
    H H50 0.391705 0.949851 0.028882 0.041 Uiso d 0.5 D -1
    C C51 0.5024(6) 0.9311(6) 0.0174(5) 0.039(2) Uani d 0.5 D -1
    H H51 0.514559 0.960452 -0.029407 0.047 Uiso d 0.5 D -1
    C C52 0.5591(7) 0.8965(6) 0.0502(5) 0.033(2) Uani d 0.5 D -1
    H H52 0.611670 0.904167 0.027881 0.039 Uiso d 0.5 D -1
    C C53 0.5369(5) 0.8498(5) 0.1175(4) 0.0264(16) Uani d 0.5 D -1
    C C54 0.5846(6) 0.8017(5) 0.1604(5) 0.0263(19) Uani d 0.5 D -1
    C C77 0.1921(7) 0.1391(6) 0.3640(6) 0.0401(15) Uiso d 0.5 F -1
    H H77C 0.253618 0.162721 0.398219 0.048 Uiso d 0.5 F -1
    H H77D 0.187368 0.092651 0.324339 0.048 Uiso d 0.5 F -1
    C C78 0.1176(5) 0.0914(5) 0.4170(4) 0.0337(19) Uani d 0.5 F -1
    H H78C 0.115246 0.138561 0.450828 0.040 Uiso d 0.5 F -1
    H H78D 0.055446 0.057902 0.383688 0.040 Uiso d 0.5 F -1
    C C79 0.1253(6) 0.0283(5) 0.4738(5) 0.038(2) Uani d 0.5 F -1
    H H79C 0.126868 -0.021226 0.443002 0.045 Uiso d 0.5 F -1
    H H79D 0.184598 0.059944 0.511462 0.045 Uiso d 0.5 F -1
    C C80 0.0469(6) -0.0102(5) 0.5218(5) 0.044(2) Uani d 0.5 F -1
    H H80D 0.056426 -0.050667 0.557161 0.067 Uiso d 0.5 F -1
    H H80E -0.012194 -0.043207 0.485261 0.067 Uiso d 0.5 F -1
    H H80F 0.045656 0.038103 0.553821 0.067 Uiso d 0.5 F -1
    C C81 0.5628(5) 0.5273(6) 0.6592(5) 0.0313(19) Uani d 0.5 D -1
    H H81D 0.571389 0.490655 0.618836 0.047 Uiso calc 0.5 D -1
    H H81E 0.547522 0.495383 0.706319 0.047 Uiso calc 0.5 D -1
    H H81F 0.620121 0.583582 0.674322 0.047 Uiso calc 0.5 D -1
    C C82 0.6861(6) 0.8635(5) 0.1949(5) 0.0267(18) Uani d 0.5 D -1
    H H82C 0.721792 0.880255 0.150456 0.032 Uiso d 0.5 D -1
    H H82D 0.710102 0.830445 0.229276 0.032 Uiso d 0.5 D -1
    C C83 0.7042(6) 0.9493(6) 0.2439(5) 0.0306(19) Uani d 0.5 D -1
    H H83C 0.655252 0.933809 0.277212 0.037 Uiso d 0.5 D -1
    H H83D 0.697772 0.990339 0.206622 0.037 Uiso d 0.5 D -1
    C C84 0.7963(5) 0.9979(5) 0.2971(5) 0.0322(18) Uani d 0.5 D -1
    H H84C 0.845698 1.009560 0.265094 0.039 Uiso d 0.5 D -1
    H H84D 0.800868 0.959530 0.338174 0.039 Uiso d 0.5 D -1
    C C85 0.8107(8) 1.0832(7) 0.3467(6) 0.0469(17) Uiso d 0.5 D -1
    H H85C 0.817687 1.128705 0.309655 0.056 Uiso calc 0.5 D -1
    H H85D 0.753272 1.068576 0.368507 0.056 Uiso calc 0.5 D -1
    C C86 0.8878(6) 1.1235(7) 0.4122(6) 0.062(2) Uani d 0.5 D -1
    H H86C 0.947447 1.133222 0.397195 0.075 Uiso d 0.5 D -1
    H H86D 0.873237 1.080411 0.452375 0.075 Uiso d 0.5 D -1
    C C87 0.8989(7) 1.2109(6) 0.4505(6) 0.033(2) Uiso d 0.5 D -1
    H H87D 0.948489 1.232209 0.497038 0.050 Uiso d 0.5 D -1
    H H87E 0.841098 1.202179 0.467408 0.050 Uiso d 0.5 D -1
    H H87F 0.915488 1.255119 0.412038 0.050 Uiso d 0.5 D -1
    C C88 0.5749(5) 0.7239(5) 0.1035(5) 0.0364(19) Uani d 0.5 D -1
    H H88C 0.597295 0.687537 0.134619 0.044 Uiso calc 0.5 D -1
    H H88D 0.615643 0.749069 0.063407 0.044 Uiso calc 0.5 D -1
    C C89 0.4748(6) 0.6618(6) 0.0588(5) 0.059(3) Uani d 0.5 D -1
    H H89C 0.435865 0.686623 0.077068 0.071 Uiso calc 0.5 D -1
    H H89D 0.455698 0.604103 0.081208 0.071 Uiso calc 0.5 D -1
    C C90 0.4392(7) 0.6358(6) -0.0397(5) 0.053(3) Uani d 0.5 D -1
    H H90C 0.421884 0.680460 -0.061158 0.064 Uiso calc 0.5 D -1
    H H90D 0.491393 0.639404 -0.064770 0.064 Uiso calc 0.5 D -1
    C C91 0.3645(8) 0.5518(8) -0.0610(7) 0.059(4) Uiso d 0.5 D -1
    H H91C 0.306475 0.556601 -0.065533 0.071 Uiso calc 0.5 D -1
    H H91D 0.364286 0.513718 -0.018242 0.071 Uiso calc 0.5 D -1
    C C92 0.3659(8) 0.5083(8) -0.1374(6) 0.075(4) Uani d 0.5 D -1
    H H92C 0.382291 0.460083 -0.126286 0.090 Uiso calc 0.5 D -1
    H H92D 0.414164 0.552478 -0.164243 0.090 Uiso calc 0.5 D -1
    C C93 0.2739(7) 0.4699(8) -0.1920(6) 0.088(4) Uani d 0.5 D -1
    H H93D 0.277605 0.441860 -0.241621 0.132 Uiso calc 0.5 D -1
    H H93E 0.226155 0.425312 -0.165960 0.132 Uiso calc 0.5 D -1
    H H93F 0.258014 0.517666 -0.203900 0.132 Uiso calc 0.5 D -1
    C C1S 0.5936(4) 0.7728(5) 0.7767(4) 0.109(3) Uani d 1 . .
    H H1SA 0.614669 0.740856 0.742590 0.164 Uiso calc 0.5 G 1
    H H1SB 0.627082 0.836747 0.772014 0.164 Uiso calc 0.5 G 1
    H H1SC 0.605520 0.762116 0.832268 0.164 Uiso calc 0.5 G 1
    H H1SD 0.648018 0.821263 0.810209 0.164 Uiso calc 0.5 H 2
    H H1SE 0.585660 0.715442 0.793472 0.164 Uiso calc 0.5 H 2
    H H1SF 0.602180 0.775334 0.720862 0.164 Uiso calc 0.5 H 2
    C C2S 0.4895(6) 0.7393(8) 0.7505(7) 0.082(3) Uiso d 0.5 I 1
    H H2SA 0.455162 0.674596 0.754765 0.098 Uiso calc 0.5 I 1
    H H2SB 0.476792 0.749459 0.694323 0.098 Uiso calc 0.5 I 1
    C C3S 0.4571(8) 0.7912(8) 0.8059(7) 0.085(3) Uiso d 0.5 I 1
    H H3SA 0.481237 0.790797 0.862303 0.102 Uiso calc 0.5 I 1
    H H3SB 0.483162 0.853996 0.794146 0.102 Uiso calc 0.5 I 1
    C C4S 0.3505(8) 0.7492(8) 0.7937(9) 0.091(3) Uiso d 0.5 I 1
    H H4SA 0.323615 0.710164 0.835075 0.109 Uiso calc 0.5 I 1
    H H4SB 0.320263 0.716914 0.739857 0.109 Uiso calc 0.5 I 1
    C C5S 0.3494(10) 0.8403(8) 0.8045(9) 0.113(5) Uiso d 0.5 I 1
    H H5SA 0.285182 0.829826 0.798957 0.170 Uiso calc 0.5 I 1
    H H5SB 0.382827 0.870760 0.857631 0.170 Uiso calc 0.5 I 1
    H H5SC 0.379525 0.877409 0.763835 0.170 Uiso calc 0.5 I 1
    C C2S' 0.5081(6) 0.7825(8) 0.7854(8) 0.082(3) Uiso d 0.5 I 2
    H H2SC 0.508701 0.784907 0.843616 0.098 Uiso calc 0.5 I 2
    H H2SD 0.524942 0.843787 0.772231 0.098 Uiso calc 0.5 I 2
    C C3S' 0.4089(7) 0.7323(8) 0.7516(7) 0.085(3) Uiso d 0.5 I 2
    H H3SC 0.383172 0.674290 0.773778 0.102 Uiso calc 0.5 I 2
    H H3SD 0.403005 0.719763 0.693299 0.102 Uiso calc 0.5 I 2
    C C4S' 0.3490(9) 0.7767(9) 0.7658(7) 0.091(3) Uiso d 0.5 I 2
    H H4SC 0.296460 0.752759 0.720705 0.109 Uiso calc 0.5 I 2
    H H4SD 0.386565 0.840719 0.760183 0.109 Uiso calc 0.5 I 2
    C C5S' 0.3070(11) 0.7726(12) 0.8421(8) 0.131(6) Uiso d 0.5 I 2
    H H5SD 0.271446 0.805677 0.837885 0.196 Uiso calc 0.5 I 2
    H H5SE 0.265961 0.710282 0.848592 0.196 Uiso calc 0.5 I 2
    H H5SF 0.356891 0.799047 0.888432 0.196 Uiso calc 0.5 I 2
loop_
    _atom_site_aniso_label
    _atom_site_aniso_U_11
    _atom_site_aniso_U_22
    _atom_site_aniso_U_33
    _atom_site_aniso_U_12
    _atom_site_aniso_U_13
    _atom_site_aniso_U_23
    Ir 0.01876(7) 0.02774(8) 0.01489(7) 0.01543(6) 0.00330(5) 0.00433(5)
    O2 0.0472(18) 0.0385(17) 0.0263(15) 0.0056(15) 0.0214(13) -0.0042(13)
    N1 0.0156(15) 0.0277(18) 0.0157(15) 0.0092(14) 0.0029(12) 0.0063(13)
    N2 0.0195(15) 0.0244(16) 0.0123(14) 0.0139(14) 0.0049(12) 0.0003(12)
    C7 0.0248(19) 0.039(2) 0.0167(18) 0.0224(19) -0.0030(15) -0.0062(16)
    C8 0.028(2) 0.045(3) 0.033(2) 0.026(2) -0.0075(17) -0.0136(19)
    C9 0.023(2) 0.032(2) 0.0201(19) 0.0065(18) 0.0027(15) -0.0057(16)
    C10 0.020(2) 0.030(2) 0.024(2) -0.0027(18) -0.0071(15) 0.0046(16)
    C11 0.0175(19) 0.026(2) 0.028(2) 0.0024(17) -0.0027(15) 0.0098(16)
    C19 0.0201(18) 0.035(2) 0.0184(18) 0.0224(18) -0.0021(14) -0.0003(16)
    C20 0.028(2) 0.046(2) 0.0166(18) 0.0281(19) -0.0011(15) 0.0010(17)
    C21 0.025(2) 0.055(3) 0.0185(19) 0.029(2) -0.0100(15) -0.0135(18)
    C22 0.020(2) 0.053(3) 0.037(2) 0.020(2) -0.0084(17) -0.026(2)
    C23 0.0130(18) 0.045(3) 0.041(2) 0.0080(19) 0.0016(17) -0.020(2)
    C24 0.0152(17) 0.034(2) 0.0220(19) 0.0139(17) -0.0037(14) -0.0100(16)
    C25 0.0172(17) 0.0212(19) 0.0207(18) 0.0117(16) -0.0020(14) -0.0039(14)
    C26 0.0211(19) 0.023(2) 0.028(2) 0.0114(17) 0.0007(15) -0.0008(16)
    C27 0.024(2) 0.024(2) 0.0231(19) 0.0107(17) 0.0070(16) 0.0076(16)
    C28 0.029(2) 0.027(2) 0.0169(18) 0.0143(18) 0.0054(15) 0.0028(15)
    C29 0.0207(18) 0.022(2) 0.0182(18) 0.0115(16) -0.0001(14) -0.0012(15)
    C30 0.038(2) 0.062(3) 0.0181(19) 0.043(2) -0.0084(16) -0.0099(18)
    C31 0.057(3) 0.062(3) 0.019(2) 0.050(2) 0.0031(18) 0.0022(19)
    C32 0.084(3) 0.069(3) 0.020(2) 0.066(3) 0.016(2) 0.013(2)
    C33 0.088(4) 0.074(3) 0.021(2) 0.074(3) 0.003(2) -0.001(2)
    C34 0.054(3) 0.064(3) 0.025(2) 0.046(3) -0.0112(19) -0.017(2)
    C35 0.036(2) 0.064(3) 0.024(2) 0.038(2) -0.0114(17) -0.0190(19)
    C36 0.023(2) 0.058(3) 0.047(3) 0.022(2) -0.0090(18) -0.035(2)
    C67 0.038(3) 0.051(3) 0.045(3) 0.015(2) 0.008(2) 0.012(2)
    C68 0.051(3) 0.060(3) 0.025(2) 0.009(3) 0.023(2) 0.002(2)
    C75 0.022(2) 0.050(3) 0.053(3) 0.007(2) 0.0010(19) -0.032(2)
    C76 0.025(2) 0.035(3) 0.066(3) 0.011(2) 0.008(2) -0.019(2)
    O1 0.032(5) 0.027(4) 0.028(5) 0.016(4) -0.009(3) -0.011(3)
    C18 0.013(4) 0.015(4) 0.019(4) 0.008(3) 0.000(3) -0.001(3)
    C55 0.029(6) 0.022(5) 0.023(6) 0.007(5) -0.012(4) -0.011(4)
    C56 0.015(5) 0.016(5) 0.020(4) 0.009(4) 0.002(3) 0.004(4)
    C57 0.015(4) 0.017(4) 0.028(4) 0.006(3) 0.002(3) 0.004(3)
    C58 0.026(4) 0.026(4) 0.019(4) 0.012(3) -0.001(3) -0.004(3)
    C59 0.055(6) 0.040(5) 0.009(5) 0.030(4) -0.002(5) -0.002(4)
    C60 0.030(4) 0.025(4) 0.024(4) 0.011(4) 0.005(3) 0.004(3)
    C61 0.028(4) 0.022(4) 0.031(4) 0.010(4) 0.006(3) 0.008(3)
    C62 0.015(4) 0.024(5) 0.026(4) 0.009(4) 0.007(3) 0.009(4)
    C63 0.027(5) 0.026(5) 0.036(6) 0.017(4) 0.016(4) 0.009(4)
    C64 0.025(4) 0.032(5) 0.037(5) 0.011(4) 0.011(4) 0.014(4)
    C65 0.037(5) 0.023(5) 0.029(5) 0.010(4) 0.012(4) 0.014(4)
    C66 0.045(7) 0.037(6) 0.035(6) 0.025(6) 0.012(6) 0.005(6)
    C69 0.015(3) 0.007(5) 0.036(5) 0.000(3) 0.002(3) -0.006(3)
    C70 0.020(5) 0.023(7) 0.031(6) 0.008(5) 0.000(4) -0.002(4)
    C71 0.024(4) 0.031(5) 0.025(4) 0.013(4) -0.001(3) -0.007(4)
    C72 0.023(5) 0.020(7) 0.041(6) 0.009(5) -0.004(4) -0.003(5)
    C73 0.027(4) 0.048(6) 0.034(5) 0.019(4) 0.000(4) 0.000(4)
    C74 0.033(6) 0.032(8) 0.033(6) 0.008(6) -0.015(5) -0.005(5)
    O1B 0.026(4) 0.024(4) 0.021(4) 0.011(3) -0.009(3) -0.008(3)
    C18B 0.017(4) 0.018(5) 0.020(4) 0.010(4) -0.001(3) 0.003(3)
    C55B 0.033(7) 0.026(6) 0.033(7) 0.009(5) -0.003(5) -0.008(4)
    C56B 0.028(4) 0.029(5) 0.015(4) 0.019(4) -0.001(3) -0.001(3)
    C57B 0.025(6) 0.027(6) 0.033(5) 0.015(5) 0.006(4) 0.002(5)
    C58B 0.030(4) 0.045(5) 0.041(5) 0.025(4) 0.007(4) -0.002(4)
    C59B 0.055(5) 0.055(6) 0.060(6) 0.041(5) 0.038(5) 0.027(5)
    C60B 0.046(6) 0.049(7) 0.038(6) 0.032(5) 0.008(5) 0.010(5)
    C61B 0.112(10) 0.115(11) 0.037(6) 0.094(9) 0.003(7) 0.006(7)
    C62B 0.021(5) 0.020(4) 0.022(5) 0.012(4) -0.001(3) 0.002(4)
    C63B 0.026(4) 0.026(4) 0.031(5) 0.017(4) 0.005(3) 0.008(4)
    C64B 0.023(4) 0.028(4) 0.037(5) 0.008(4) 0.006(3) 0.009(4)
    C65B 0.036(5) 0.021(5) 0.031(5) 0.014(4) 0.010(4) 0.009(4)
    C66B 0.032(5) 0.025(6) 0.032(7) 0.005(4) 0.009(5) -0.004(6)
    C69B 0.015(3) 0.007(5) 0.036(5) 0.000(3) 0.002(3) -0.006(3)
    C70B 0.025(5) 0.026(7) 0.028(5) 0.018(5) -0.001(4) -0.006(4)
    C71B 0.027(5) 0.023(5) 0.045(6) 0.011(4) -0.012(4) -0.006(4)
    C72B 0.026(5) 0.020(7) 0.037(6) 0.012(5) -0.008(4) -0.005(5)
    C73B 0.034(5) 0.036(5) 0.045(6) 0.017(5) -0.012(4) -0.007(4)
    C74B 0.046(8) 0.068(12) 0.050(9) 0.042(9) -0.008(6) -0.001(6)
    C78B 0.034(5) 0.026(4) 0.038(5) 0.019(4) 0.007(4) 0.012(3)
    C79B 0.027(4) 0.023(4) 0.031(4) 0.011(4) 0.004(3) 0.006(3)
    C80B 0.032(4) 0.024(4) 0.027(4) 0.013(4) 0.003(3) 0.003(3)
    O3B 0.026(4) 0.037(4) 0.021(3) 0.018(3) 0.002(2) 0.009(3)
    N3B 0.0166(16) 0.016(4) 0.014(4) 0.009(2) 0.001(2) -0.002(3)
    C39B 0.016(4) 0.009(4) 0.017(4) 0.003(4) 0.002(3) -0.004(3)
    C40B 0.015(3) 0.023(4) 0.021(3) 0.005(3) 0.004(3) 0.000(3)
    C41B 0.013(3) 0.028(4) 0.022(3) 0.010(3) -0.002(3) 0.000(3)
    C42B 0.011(3) 0.023(4) 0.015(3) 0.006(3) -0.001(3) -0.002(3)
    C43B 0.014(3) 0.027(4) 0.019(4) 0.012(3) 0.004(3) 0.001(3)
    C44B 0.016(3) 0.037(5) 0.021(4) 0.014(3) 0.003(3) 0.004(3)
    C45B 0.021(4) 0.026(4) 0.024(4) 0.012(4) -0.006(3) 0.000(3)
    C46B 0.023(4) 0.019(4) 0.015(4) 0.010(3) -0.002(3) -0.003(3)
    C47B 0.017(4) 0.016(5) 0.012(5) 0.009(4) 0.000(3) -0.003(4)
    C48B 0.020(4) 0.011(4) 0.022(4) 0.000(3) 0.005(3) 0.000(3)
    C49B 0.024(4) 0.016(4) 0.033(4) 0.002(4) 0.004(4) 0.010(4)
    C50B 0.034(5) 0.027(5) 0.031(4) 0.013(4) 0.003(4) 0.012(4)
    C51B 0.035(4) 0.020(5) 0.025(5) 0.007(4) 0.006(4) 0.003(4)
    C52B 0.028(4) 0.021(4) 0.030(4) 0.006(4) 0.011(3) 0.008(3)
    C53B 0.021(4) 0.013(4) 0.022(3) 0.002(4) 0.004(3) 0.001(3)
    C54B 0.025(4) 0.032(5) 0.019(4) 0.012(4) 0.007(3) 0.006(3)
    C81B 0.028(4) 0.034(5) 0.026(4) 0.014(4) -0.004(3) 0.006(4)
    C82B 0.014(4) 0.040(5) 0.035(5) 0.003(4) 0.008(3) -0.007(4)
    C83B 0.026(5) 0.035(6) 0.096(9) -0.002(5) 0.009(5) -0.031(6)
    C85B 0.038(4) 0.052(5) 0.080(5) 0.010(4) 0.006(3) -0.021(4)
    C86B 0.030(5) 0.062(7) 0.063(7) -0.012(5) 0.022(5) -0.039(6)
    C88B 0.017(4) 0.035(4) 0.020(4) 0.011(3) 0.004(3) 0.005(3)
    C89B 0.017(4) 0.030(4) 0.022(4) 0.007(3) 0.000(3) 0.003(3)
    C90B 0.026(4) 0.032(4) 0.024(4) 0.014(3) 0.009(3) 0.007(3)
    C91B 0.035(5) 0.039(5) 0.027(5) 0.022(4) 0.005(4) 0.008(4)
    O3 0.024(4) 0.032(4) 0.030(4) 0.015(3) 0.001(3) 0.013(3)
    N3 0.0166(16) 0.016(4) 0.014(4) 0.009(2) 0.001(2) -0.002(3)
    C39 0.021(4) 0.017(4) 0.016(4) 0.004(4) -0.004(3) -0.006(3)
    C40 0.017(4) 0.012(4) 0.026(4) 0.000(3) 0.007(3) 0.001(3)
    C41 0.014(3) 0.020(4) 0.029(4) 0.008(3) 0.005(3) 0.001(3)
    C42 0.012(4) 0.018(4) 0.017(4) 0.004(3) -0.001(3) 0.000(3)
    C43 0.017(4) 0.016(4) 0.019(4) 0.006(3) 0.004(3) -0.001(3)
    C44 0.020(4) 0.019(4) 0.030(4) 0.007(3) 0.002(3) 0.002(3)
    C45 0.016(4) 0.025(4) 0.032(4) 0.013(3) -0.005(3) 0.001(3)
    C46 0.024(4) 0.017(4) 0.019(4) 0.008(4) -0.007(3) -0.001(3)
    C47 0.012(4) 0.017(5) 0.013(5) 0.005(4) 0.002(3) -0.007(4)
    C48 0.026(4) 0.017(4) 0.021(4) 0.005(3) 0.006(4) 0.002(3)
    C49 0.033(4) 0.024(4) 0.020(4) 0.011(4) 0.008(3) -0.001(3)
    C50 0.042(5) 0.029(5) 0.029(4) 0.013(4) 0.009(4) 0.013(3)
    C51 0.052(5) 0.044(6) 0.022(4) 0.021(5) 0.013(4) 0.011(4)
    C52 0.038(5) 0.028(6) 0.027(5) 0.009(4) 0.013(4) 0.006(4)
    C53 0.026(4) 0.023(4) 0.024(4) 0.006(4) 0.005(3) 0.003(3)
    C54 0.027(4) 0.024(5) 0.028(4) 0.010(4) 0.011(3) 0.003(3)
    C78 0.037(5) 0.033(5) 0.032(4) 0.017(4) 0.004(4) 0.003(3)
    C79 0.040(5) 0.032(5) 0.037(5) 0.015(4) -0.003(4) 0.012(4)
    C80 0.054(6) 0.024(5) 0.049(6) 0.013(4) 0.007(4) 0.011(4)
    C81 0.029(4) 0.041(5) 0.028(4) 0.023(4) -0.009(4) 0.005(4)
    C82 0.026(4) 0.024(5) 0.031(5) 0.011(4) 0.011(3) 0.005(3)
    C83 0.024(4) 0.029(5) 0.037(5) 0.008(4) 0.012(4) 0.003(4)
    C84 0.029(4) 0.027(5) 0.042(5) 0.014(4) 0.007(4) 0.004(4)
    C86 0.038(4) 0.052(5) 0.080(5) 0.010(4) 0.006(3) -0.021(4)
    C88 0.037(4) 0.031(4) 0.036(4) 0.008(4) 0.022(4) 0.000(3)
    C89 0.045(5) 0.047(6) 0.055(5) -0.007(5) 0.022(4) -0.018(5)
    C90 0.066(7) 0.057(7) 0.064(6) 0.049(6) 0.016(5) 0.013(5)
    C92 0.072(8) 0.070(9) 0.053(7) 0.008(7) 0.011(6) 0.006(7)
    C93 0.073(7) 0.100(10) 0.052(7) 0.010(7) 0.012(5) -0.024(7)
    C1S 0.091(5) 0.133(6) 0.151(7) 0.078(5) 0.064(5) 0.041(5)
_geom_special_details
;
 All esds (except the esd in the dihedral angle between two l.s. planes)
 are estimated using the full covariance matrix.  The cell esds are taken
 into account individually in the estimation of esds in distances, angles
 and torsion angles; correlations between esds in cell parameters are only
 used when they are defined by crystal symmetry.  An approximate (isotropic)
 treatment of cell esds is used for estimating esds involving l.s. planes.
;
loop_
    _geom_bond_atom_site_label_1
    _geom_bond_atom_site_label_2
    _geom_bond_site_symmetry_2
    _geom_bond_distance
    _geom_bond_publ_flag
    Ir N1 . 2.121(3) ?
    Ir N2 . 2.135(3) ?
    Ir C19 . 2.020(4) ?
    Ir C1 . 2.017(7) ?
    Ir C1B . 2.013(7) ?
    Ir N3B . 2.142(7) ?
    Ir C37B . 2.045(6) ?
    Ir N3 . 2.128(7) ?
    Ir C37 . 1.998(6) ?
    O2 C28 . 1.362(4) ?
    O2 C68 . 1.434(4) ?
    N1 C7 . 1.362(4) ?
    N1 C11 . 1.343(4) ?
    N2 C25 . 1.369(4) ?
    N2 C29 . 1.327(4) ?
    C7 C8 . 1.386(5) ?
    C7 C6 . 1.505(7) ?
    C7 C6B . 1.474(7) ?
    C8 H8 . 0.9499 ?
    C8 C9 . 1.380(5) ?
    C9 H9 . 0.9502 ?
    C9 C10 . 1.379(5) ?
    C10 C11 . 1.386(5) ?
    C10 O1 . 1.378(11) ?
    C10 O1B . 1.397(11) ?
    C11 H11 . 0.9495 ?
    C19 C20 . 1.411(5) ?
    C19 C24 . 1.421(5) ?
    C20 H20 . 0.9496 ?
    C20 C21 . 1.389(5) ?
    C21 C22 . 1.394(6) ?
    C21 C30 . 1.470(5) ?
    C22 C23 . 1.379(5) ?
    C22 C36 . 1.529(5) ?
    C23 H23 . 0.9499 ?
    C23 C24 . 1.398(5) ?
    C24 C25 . 1.460(5) ?
    C25 C26 . 1.392(5) ?
    C26 H26 . 0.9502 ?
    C26 C27 . 1.367(5) ?
    C27 H27 . 0.9497 ?
    C27 C28 . 1.382(5) ?
    C28 C29 . 1.385(5) ?
    C29 H29 . 0.9506 ?
    C30 C31 . 1.395(5) ?
    C30 C35 . 1.391(6) ?
    C31 H31 . 0.9502 ?
    C31 C32 . 1.388(5) ?
    C32 H32 . 0.9500 ?
    C32 C33 . 1.377(6) ?
    C33 H33 . 0.9497 ?
    C33 C34 . 1.386(6) ?
    C34 H34 . 0.9501 ?
    C34 C35 . 1.385(5) ?
    C35 C36 . 1.524(6) ?
    C36 C75 . 1.534(6) ?
    C36 C69 . 1.573(10) ?
    C36 C69B . 1.603(11) ?
    C67 H67A . 0.9805 ?
    C67 H67B . 0.9804 ?
    C67 H67C . 0.9797 ?
    C67 H67D . 0.9803 ?
    C67 H67E . 0.9801 ?
    C67 H67F . 0.9798 ?
    C67 C66 . 1.639(16) ?
    C67 C66B . 1.425(17) ?
    C68 H68A . 0.9800 ?
    C68 H68B . 0.9800 ?
    C68 H68C . 0.9800 ?
    C75 H75A . 0.9900 ?
    C75 H75B . 0.9902 ?
    C75 C76 . 1.519(5) ?
    C76 H76A . 0.9899 ?
    C76 H76B . 0.9899 ?
    C76 C77B . 1.476(7) ?
    C76 C77 . 1.572(7) ?
    O1 C55 . 1.426(12) ?
    C1 C2 . 1.392(9) ?
    C1 C6 . 1.418(9) ?
    C2 H2 . 0.9500 ?
    C2 C3 . 1.385(9) ?
    C3 C4 . 1.392(8) ?
    C3 C12 . 1.474(8) ?
    C4 C5 . 1.370(8) ?
    C4 C18 . 1.550(8) ?
    C5 H5 . 0.9500 ?
    C5 C6 . 1.418(8) ?
    C12 C13 . 1.386(9) ?
    C12 C17 . 1.396(8) ?
    C13 H13 . 0.9500 ?
    C13 C14 . 1.375(9) ?
    C14 H14 . 0.9500 ?
    C14 C15 . 1.395(9) ?
    C15 H15 . 0.9502 ?
    C15 C16 . 1.372(9) ?
    C16 H16 . 0.9498 ?
    C16 C17 . 1.387(8) ?
    C17 C18 . 1.529(9) ?
    C18 C56 . 1.539(11) ?
    C18 C62 . 1.555(10) ?
    C55 H55A . 0.9800 ?
    C55 H55B . 0.9800 ?
    C55 H55C . 0.9800 ?
    C56 H56A . 0.9903 ?
    C56 H56B . 0.9899 ?
    C56 C57 . 1.522(10) ?
    C57 H57A . 0.9898 ?
    C57 H57B . 0.9907 ?
    C57 C58 . 1.531(10) ?
    C58 H58A . 0.9898 ?
    C58 H58B . 0.9896 ?
    C58 C59 . 1.486(13) ?
    C59 H59A . 0.9897 ?
    C59 H59B . 0.9899 ?
    C59 C60 . 1.619(12) ?
    C60 H60A . 0.9901 ?
    C60 H60B . 0.9903 ?
    C60 C61 . 1.505(10) ?
    C61 H61A . 0.9800 ?
    C61 H61B . 0.9800 ?
    C61 H61C . 0.9800 ?
    C62 H62A . 0.9898 ?
    C62 H62B . 0.9906 ?
    C62 C63 . 1.522(10) ?
    C63 H63A . 0.9901 ?
    C63 H63B . 0.9900 ?
    C63 C64 . 1.517(11) ?
    C64 H64A . 0.9905 ?
    C64 H64B . 0.9900 ?
    C64 C65 . 1.535(11) ?
    C65 H65A . 0.9900 ?
    C65 H65B . 0.9899 ?
    C65 C66 . 1.516(15) ?
    C66 H66A . 0.9895 ?
    C66 H66B . 0.9901 ?
    C69 H69A . 0.9895 ?
    C69 H69B . 0.9900 ?
    C69 C70 . 1.516(11) ?
    C70 H70A . 0.9898 ?
    C70 H70B . 0.9912 ?
    C70 C71 . 1.522(13) ?
    C71 H71A . 0.9904 ?
    C71 H71B . 0.9895 ?
    C71 C72 . 1.504(13) ?
    C72 H72A . 0.9903 ?
    C72 H72B . 0.9897 ?
    C72 C73 . 1.511(14) ?
    C73 H73A . 0.9898 ?
    C73 H73B . 0.9907 ?
    C73 C74 . 1.503(13) ?
    C74 H74A . 0.9800 ?
    C74 H74B . 0.9800 ?
    C74 H74C . 0.9800 ?
    O1B C55B . 1.422(13) ?
    C1B C2B . 1.405(9) ?
    C1B C6B . 1.431(9) ?
    C2B H2B . 0.9500 ?
    C2B C3B . 1.394(9) ?
    C3B C4B . 1.396(9) ?
    C3B C12B . 1.468(9) ?
    C4B C5B . 1.372(8) ?
    C4B C18B . 1.543(9) ?
    C5B H5B . 0.9497 ?
    C5B C6B . 1.405(8) ?
    C12B C13B . 1.385(9) ?
    C12B C17B . 1.399(8) ?
    C13B H13B . 0.9500 ?
    C13B C14B . 1.384(9) ?
    C14B H14B . 0.9500 ?
    C14B C15B . 1.387(9) ?
    C15B H15B . 0.9497 ?
    C15B C16B . 1.392(9) ?
    C16B H16B . 0.9508 ?
    C16B C17B . 1.382(8) ?
    C17B C18B . 1.529(9) ?
    C18B C56B . 1.541(10) ?
    C18B C62B . 1.526(12) ?
    C55B H55D . 0.9800 ?
    C55B H55E . 0.9800 ?
    C55B H55F . 0.9800 ?
    C56B H56C . 0.9904 ?
    C56B H56D . 0.9900 ?
    C56B C57B . 1.526(11) ?
    C57B H57C . 0.9904 ?
    C57B H57D . 0.9900 ?
    C57B C58B . 1.520(11) ?
    C58B H58C . 0.9901 ?
    C58B H58D . 0.9895 ?
    C58B C59B . 1.519(11) ?
    C59B H59C . 0.9897 ?
    C59B H59D . 0.9899 ?
    C59B C60B . 1.514(13) ?
    C60B H60C . 0.9902 ?
    C60B H60D . 0.9898 ?
    C60B C61B . 1.430(13) ?
    C61B H61D . 0.9800 ?
    C61B H61E . 0.9800 ?
    C61B H61F . 0.9800 ?
    C62B H62C . 0.9892 ?
    C62B H62D . 0.9892 ?
    C62B C63B . 1.516(11) ?
    C63B H63C . 0.9901 ?
    C63B H63D . 0.9902 ?
    C63B C64B . 1.537(11) ?
    C64B H64C . 0.9908 ?
    C64B H64D . 0.9899 ?
    C64B C65B . 1.528(11) ?
    C65B H65C . 0.9893 ?
    C65B H65D . 0.9902 ?
    C65B C66B . 1.520(15) ?
    C66B H66C . 0.9900 ?
    C66B H66D . 0.9900 ?
    C69B H69C . 0.9910 ?
    C69B H69D . 0.9899 ?
    C69B C70B . 1.510(11) ?
    C70B H70C . 0.9901 ?
    C70B H70D . 0.9900 ?
    C70B C71B . 1.526(13) ?
    C71B H71C . 0.9900 ?
    C71B H71D . 0.9901 ?
    C71B C72B . 1.505(11) ?
    C72B H72C . 0.9895 ?
    C72B H72D . 0.9902 ?
    C72B C73B . 1.516(15) ?
    C73B H73C . 0.9908 ?
    C73B H73D . 0.9899 ?
    C73B C74B . 1.525(13) ?
    C74B H74D . 0.9800 ?
    C74B H74E . 0.9800 ?
    C74B H74F . 0.9800 ?
    C77B H77A . 0.9888 ?
    C77B H77B . 0.9899 ?
    C77B C78B . 1.508(8) ?
    C78B H78A . 0.9898 ?
    C78B H78B . 0.9901 ?
    C78B C79B . 1.504(10) ?
    C79B H79A . 0.9898 ?
    C79B H79B . 0.9899 ?
    C79B C80B . 1.511(10) ?
    C80B H80A . 0.9805 ?
    C80B H80B . 0.9802 ?
    C80B H80C . 0.9802 ?
    O3B C46B . 1.366(9) ?
    O3B C81B . 1.445(9) ?
    N3B C43B . 1.376(9) ?
    N3B C47B . 1.330(9) ?
    C37B C38B . 1.420(8) ?
    C37B C42B . 1.434(8) ?
    C38B H38B . 0.9497 ?
    C38B C39B . 1.392(9) ?
    C39B C40B . 1.399(10) ?
    C39B C48B . 1.462(9) ?
    C40B C41B . 1.371(9) ?
    C40B C54B . 1.544(9) ?
    C41B H41B . 0.9504 ?
    C41B C42B . 1.399(8) ?
    C42B C43B . 1.463(9) ?
    C43B C44B . 1.411(8) ?
    C44B H44B . 0.9499 ?
    C44B C45B . 1.368(9) ?
    C45B H45B . 0.9499 ?
    C45B C46B . 1.387(10) ?
    C46B C47B . 1.390(10) ?
    C47B H47B . 0.9503 ?
    C48B C49B . 1.380(10) ?
    C48B C53B . 1.395(10) ?
    C49B H49B . 0.9497 ?
    C49B C50B . 1.399(10) ?
    C50B H50B . 0.9499 ?
    C50B C51B . 1.382(11) ?
    C51B H51B . 0.9497 ?
    C51B C52B . 1.383(11) ?
    C52B H52B . 0.9500 ?
    C52B C53B . 1.402(9) ?
    C53B C54B . 1.524(11) ?
    C54B C82B . 1.542(11) ?
    C54B C88B . 1.534(9) ?
    C81B H81A . 0.9800 ?
    C81B H81B . 0.9800 ?
    C81B H81C . 0.9800 ?
    C82B H82A . 0.9899 ?
    C82B H82B . 0.9900 ?
    C82B C83B . 1.531(13) ?
    C83B H83A . 0.9897 ?
    C83B H83B . 0.9898 ?
    C83B C84B . 1.522(11) ?
    C84B H84A . 0.9900 ?
    C84B H84B . 0.9900 ?
    C84B C85B . 1.357(11) ?
    C85B H85A . 0.9900 ?
    C85B H85B . 0.9900 ?
    C85B C86B . 1.535(12) ?
    C86B H86A . 0.9900 ?
    C86B H86B . 0.9900 ?
    C86B C87B . 1.499(13) ?
    C87B H87A . 0.9800 ?
    C87B H87B . 0.9800 ?
    C87B H87C . 0.9800 ?
    C88B H88A . 0.9900 ?
    C88B H88B . 0.9900 ?
    C88B C89B . 1.519(8) ?
    C89B H89A . 0.9900 ?
    C89B H89B . 0.9900 ?
    C89B C90B . 1.515(8) ?
    C90B H90A . 0.9900 ?
    C90B H90B . 0.9900 ?
    C90B C91B . 1.524(9) ?
    C91B H91A . 0.9900 ?
    C91B H91B . 0.9900 ?
    C91B C92B . 1.544(10) ?
    C92B H92A . 0.9900 ?
    C92B H92B . 0.9900 ?
    C92B C93B . 1.654(10) ?
    C93B H93A . 0.9800 ?
    C93B H93B . 0.9800 ?
    C93B H93C . 0.9800 ?
    O3 C46 . 1.359(9) ?
    O3 C81 . 1.437(8) ?
    N3 C43 . 1.375(9) ?
    N3 C47 . 1.320(9) ?
    C37 C38 . 1.388(8) ?
    C37 C42 . 1.422(9) ?
    C38 H38 . 0.9503 ?
    C38 C39 . 1.383(9) ?
    C39 C40 . 1.394(10) ?
    C39 C48 . 1.463(9) ?
    C40 C41 . 1.383(9) ?
    C40 C54 . 1.550(10) ?
    C41 H41 . 0.9505 ?
    C41 C42 . 1.413(8) ?
    C42 C43 . 1.447(9) ?
    C43 C44 . 1.405(8) ?
    C44 H44 . 0.9502 ?
    C44 C45 . 1.369(9) ?
    C45 H45 . 0.9495 ?
    C45 C46 . 1.386(10) ?
    C46 C47 . 1.403(10) ?
    C47 H47 . 0.9500 ?
    C48 C49 . 1.393(10) ?
    C48 C53 . 1.386(10) ?
    C49 H49 . 0.9500 ?
    C49 C50 . 1.389(9) ?
    C50 H50 . 0.9497 ?
    C50 C51 . 1.378(10) ?
    C51 H51 . 0.9501 ?
    C51 C52 . 1.385(12) ?
    C52 H52 . 0.9501 ?
    C52 C53 . 1.410(10) ?
    C53 C54 . 1.514(11) ?
    C54 C82 . 1.525(12) ?
    C54 C88 . 1.547(9) ?
    C77 H77C . 0.9897 ?
    C77 H77D . 0.9900 ?
    C77 C78 . 1.554(8) ?
    C78 H78C . 0.9899 ?
    C78 H78D . 0.9904 ?
    C78 C79 . 1.504(10) ?
    C79 H79C . 0.9899 ?
    C79 H79D . 0.9901 ?
    C79 C80 . 1.522(11) ?
    C80 H80D . 0.9799 ?
    C80 H80E . 0.9802 ?
    C80 H80F . 0.9802 ?
    C81 H81D . 0.9800 ?
    C81 H81E . 0.9800 ?
    C81 H81F . 0.9800 ?
    C82 H82C . 0.9902 ?
    C82 H82D . 0.9899 ?
    C82 C83 . 1.538(12) ?
    C83 H83C . 0.9905 ?
    C83 H83D . 0.9900 ?
    C83 C84 . 1.494(11) ?
    C84 H84C . 0.9905 ?
    C84 H84D . 0.9902 ?
    C84 C85 . 1.556(10) ?
    C85 H85C . 0.9900 ?
    C85 H85D . 0.9900 ?
    C85 C86 . 1.447(11) ?
    C86 H86C . 0.9898 ?
    C86 H86D . 0.9897 ?
    C86 C87 . 1.524(13) ?
    C87 H87D . 0.9796 ?
    C87 H87E . 0.9798 ?
    C87 H87F . 0.9806 ?
    C88 H88C . 0.9900 ?
    C88 H88D . 0.9900 ?
    C88 C89 . 1.556(9) ?
    C89 H89C . 0.9900 ?
    C89 H89D . 0.9900 ?
    C89 C90 . 1.673(10) ?
    C90 H90C . 0.9900 ?
    C90 H90D . 0.9900 ?
    C90 C91 . 1.384(10) ?
    C91 H91C . 0.9900 ?
    C91 H91D . 0.9900 ?
    C91 C92 . 1.482(11) ?
    C92 H92C . 0.9900 ?
    C92 H92D . 0.9900 ?
    C92 C93 . 1.502(11) ?
    C93 H93D . 0.9800 ?
    C93 H93E . 0.9800 ?
    C93 H93F . 0.9800 ?
    C1S H1SA . 0.9800 ?
    C1S H1SB . 0.9800 ?
    C1S H1SC . 0.9800 ?
    C1S H1SD . 0.9800 ?
    C1S H1SE . 0.9800 ?
    C1S H1SF . 0.9800 ?
    C1S C2S . 1.531(6) ?
    C1S C2S' . 1.518(8) ?
    C2S H2SA . 0.9900 ?
    C2S H2SB . 0.9900 ?
    C2S C3S . 1.570(9) ?
    C3S H3SA . 0.9900 ?
    C3S H3SB . 0.9900 ?
    C3S C4S . 1.543(9) ?
    C4S H4SA . 0.9900 ?
    C4S H4SB . 0.9900 ?
    C4S C5S . 1.561(7) ?
    C5S H5SA . 0.9800 ?
    C5S H5SB . 0.9800 ?
    C5S H5SC . 0.9800 ?
    C2S' H2SC . 0.9900 ?
    C2S' H2SD . 0.9900 ?
    C2S' C3S' . 1.470(9) ?
    C3S' H3SC . 0.9900 ?
    C3S' H3SD . 0.9900 ?
    C3S' C4S' . 1.530(7) ?
    C4S' H4SC . 0.9900 ?
    C4S' H4SD . 0.9900 ?
    C4S' C5S' . 1.543(7) ?
    C5S' H5SD . 0.9800 ?
    C5S' H5SE . 0.9800 ?
    C5S' H5SF . 0.9800 ?
loop_
    _geom_angle_atom_site_label_1
    _geom_angle_atom_site_label_2
    _geom_angle_atom_site_label_3
    _geom_angle_site_symmetry_1
    _geom_angle_site_symmetry_3
    _geom_angle
    _geom_angle_publ_flag
    N1 Ir N2 . . 96.55(10) ?
    N1 Ir N3B . . 89.3(3) ?
    N1 Ir N3 . . 99.9(3) ?
    N2 Ir N3B . . 93.2(2) ?
    C19 Ir N1 . . 173.31(12) ?
    C19 Ir N2 . . 79.44(13) ?
    C19 Ir N3B . . 96.3(3) ?
    C19 Ir C37B . . 98.0(3) ?
    C19 Ir N3 . . 86.1(3) ?
    C1 Ir N1 . . 81.7(2) ?
    C1 Ir N2 . . 86.6(3) ?
    C1 Ir C19 . . 92.6(2) ?
    C1 Ir N3 . . 174.5(3) ?
    C1B Ir N1 . . 77.9(2) ?
    C1B Ir N2 . . 95.1(3) ?
    C1B Ir C19 . . 97.0(2) ?
    C1B Ir N3B . . 165.4(4) ?
    C1B Ir C37B . . 93.8(3) ?
    C37B Ir N1 . . 86.7(2) ?
    C37B Ir N2 . . 171.0(2) ?
    C37B Ir N3B . . 78.4(3) ?
    N3 Ir N2 . . 98.4(2) ?
    C37 Ir N1 . . 94.3(2) ?
    C37 Ir N2 . . 169.1(2) ?
    C37 Ir C19 . . 89.6(3) ?
    C37 Ir C1 . . 93.6(3) ?
    C37 Ir N3 . . 81.0(3) ?
    C28 O2 C68 . . 116.5(3) ?
    C7 N1 Ir . . 115.1(2) ?
    C11 N1 Ir . . 125.8(2) ?
    C11 N1 C7 . . 119.0(3) ?
    C25 N2 Ir . . 114.2(2) ?
    C29 N2 Ir . . 126.0(2) ?
    C29 N2 C25 . . 119.8(3) ?
    N1 C7 C8 . . 119.5(3) ?
    N1 C7 C6 . . 110.9(4) ?
    N1 C7 C6B . . 115.8(4) ?
    C8 C7 C6 . . 128.6(4) ?
    C8 C7 C6B . . 124.1(4) ?
    C7 C8 H8 . . 119.1 ?
    C9 C8 C7 . . 121.7(4) ?
    C9 C8 H8 . . 119.3 ?
    C8 C9 H9 . . 121.2 ?
    C10 C9 C8 . . 118.0(4) ?
    C10 C9 H9 . . 120.9 ?
    C9 C10 C11 . . 119.0(3) ?
    C9 C10 O1B . . 132.5(6) ?
    C11 C10 O1B . . 107.4(5) ?
    O1 C10 C9 . . 117.7(5) ?
    O1 C10 C11 . . 122.8(6) ?
    N1 C11 C10 . . 122.8(3) ?
    N1 C11 H11 . . 118.5 ?
    C10 C11 H11 . . 118.7 ?
    C20 C19 Ir . . 128.2(3) ?
    C20 C19 C24 . . 116.3(3) ?
    C24 C19 Ir . . 115.5(2) ?
    C19 C20 H20 . . 119.5 ?
    C21 C20 C19 . . 121.1(4) ?
    C21 C20 H20 . . 119.4 ?
    C20 C21 C22 . . 121.2(3) ?
    C20 C21 C30 . . 130.7(4) ?
    C22 C21 C30 . . 108.0(4) ?
    C21 C22 C36 . . 111.4(3) ?
    C23 C22 C21 . . 119.3(4) ?
    C23 C22 C36 . . 129.2(4) ?
    C22 C23 H23 . . 120.0 ?
    C22 C23 C24 . . 119.9(4) ?
    C24 C23 H23 . . 120.1 ?
    C19 C24 C25 . . 115.9(3) ?
    C23 C24 C19 . . 122.1(3) ?
    C23 C24 C25 . . 122.0(3) ?
    N2 C25 C24 . . 114.9(3) ?
    N2 C25 C26 . . 118.5(3) ?
    C26 C25 C24 . . 126.6(3) ?
    C25 C26 H26 . . 118.7 ?
    C27 C26 C25 . . 121.9(3) ?
    C27 C26 H26 . . 119.4 ?
    C26 C27 H27 . . 120.7 ?
    C26 C27 C28 . . 118.4(3) ?
    C28 C27 H27 . . 120.9 ?
    O2 C28 C27 . . 125.8(3) ?
    O2 C28 C29 . . 115.8(3) ?
    C27 C28 C29 . . 118.4(3) ?
    N2 C29 C28 . . 122.9(3) ?
    N2 C29 H29 . . 118.7 ?
    C28 C29 H29 . . 118.3 ?
    C31 C30 C21 . . 130.6(4) ?
    C35 C30 C21 . . 108.7(4) ?
    C35 C30 C31 . . 120.7(4) ?
    C30 C31 H31 . . 121.1 ?
    C32 C31 C30 . . 117.7(4) ?
    C32 C31 H31 . . 121.3 ?
    C31 C32 H32 . . 119.0 ?
    C33 C32 C31 . . 121.8(4) ?
    C33 C32 H32 . . 119.2 ?
    C32 C33 H33 . . 119.8 ?
    C32 C33 C34 . . 120.3(4) ?
    C34 C33 H33 . . 119.8 ?
    C33 C34 H34 . . 120.3 ?
    C35 C34 C33 . . 118.8(4) ?
    C35 C34 H34 . . 120.9 ?
    C30 C35 C36 . . 111.3(3) ?
    C34 C35 C30 . . 120.7(4) ?
    C34 C35 C36 . . 128.0(4) ?
    C22 C36 C75 . . 113.3(4) ?
    C22 C36 C69 . . 114.1(5) ?
    C22 C36 C69B . . 107.8(5) ?
    C35 C36 C22 . . 100.5(3) ?
    C35 C36 C75 . . 112.2(3) ?
    C35 C36 C69 . . 121.0(5) ?
    C35 C36 C69B . . 102.1(4) ?
    C75 C36 C69 . . 96.5(4) ?
    C75 C36 C69B . . 118.9(4) ?
    H67A C67 H67B . . 109.4 ?
    H67A C67 H67C . . 109.5 ?
    H67B C67 H67C . . 109.5 ?
    H67D C67 H67E . . 109.4 ?
    H67D C67 H67F . . 109.5 ?
    H67E C67 H67F . . 109.5 ?
    C66 C67 H67A . . 109.4 ?
    C66 C67 H67B . . 109.4 ?
    C66 C67 H67C . . 109.6 ?
    C66B C67 H67D . . 109.3 ?
    C66B C67 H67E . . 109.7 ?
    C66B C67 H67F . . 109.4 ?
    O2 C68 H68A . . 109.5 ?
    O2 C68 H68B . . 109.5 ?
    O2 C68 H68C . . 109.5 ?
    H68A C68 H68B . . 109.5 ?
    H68A C68 H68C . . 109.5 ?
    H68B C68 H68C . . 109.5 ?
    C36 C75 H75A . . 108.4 ?
    C36 C75 H75B . . 108.1 ?
    H75A C75 H75B . . 107.4 ?
    C76 C75 C36 . . 116.7(3) ?
    C76 C75 H75A . . 108.0 ?
    C76 C75 H75B . . 108.0 ?
    C75 C76 H76A . . 108.9 ?
    C75 C76 H76B . . 108.6 ?
    C75 C76 C77 . . 119.1(5) ?
    H76A C76 H76B . . 107.7 ?
    C77B C76 C75 . . 106.6(5) ?
    C77B C76 H76A . . 114.4 ?
    C77B C76 H76B . . 110.5 ?
    C77 C76 H76A . . 104.6 ?
    C77 C76 H76B . . 107.4 ?
    C10 O1 C55 . . 124.1(9) ?
    C2 C1 Ir . . 131.1(6) ?
    C2 C1 C6 . . 117.4(7) ?
    C6 C1 Ir . . 111.4(5) ?
    C1 C2 H2 . . 119.8 ?
    C3 C2 C1 . . 120.5(8) ?
    C3 C2 H2 . . 119.8 ?
    C2 C3 C4 . . 121.6(7) ?
    C2 C3 C12 . . 130.0(7) ?
    C4 C3 C12 . . 108.4(6) ?
    C3 C4 C18 . . 111.3(6) ?
    C5 C4 C3 . . 120.0(6) ?
    C5 C4 C18 . . 128.7(6) ?
    C4 C5 H5 . . 120.5 ?
    C4 C5 C6 . . 118.9(6) ?
    C6 C5 H5 . . 120.6 ?
    C1 C6 C7 . . 120.0(6) ?
    C1 C6 C5 . . 121.5(6) ?
    C5 C6 C7 . . 117.7(6) ?
    C13 C12 C3 . . 131.4(7) ?
    C13 C12 C17 . . 119.9(7) ?
    C17 C12 C3 . . 108.6(6) ?
    C12 C13 H13 . . 120.3 ?
    C14 C13 C12 . . 119.5(8) ?
    C14 C13 H13 . . 120.3 ?
    C13 C14 H14 . . 119.7 ?
    C13 C14 C15 . . 120.5(9) ?
    C15 C14 H14 . . 119.7 ?
    C14 C15 H15 . . 119.1 ?
    C16 C15 C14 . . 120.3(8) ?
    C16 C15 H15 . . 120.0 ?
    C15 C16 H16 . . 120.7 ?
    C15 C16 C17 . . 119.5(7) ?
    C17 C16 H16 . . 119.8 ?
    C12 C17 C18 . . 111.6(6) ?
    C16 C17 C12 . . 120.2(6) ?
    C16 C17 C18 . . 128.2(6) ?
    C4 C18 C62 . . 110.8(6) ?
    C17 C18 C4 . . 100.1(5) ?
    C17 C18 C56 . . 112.8(6) ?
    C17 C18 C62 . . 112.1(7) ?
    C56 C18 C4 . . 111.0(6) ?
    C56 C18 C62 . . 109.8(6) ?
    O1 C55 H55A . . 109.5 ?
    O1 C55 H55B . . 109.5 ?
    O1 C55 H55C . . 109.5 ?
    H55A C55 H55B . . 109.5 ?
    H55A C55 H55C . . 109.5 ?
    H55B C55 H55C . . 109.5 ?
    C18 C56 H56A . . 108.8 ?
    C18 C56 H56B . . 108.3 ?
    H56A C56 H56B . . 107.6 ?
    C57 C56 C18 . . 114.7(7) ?
    C57 C56 H56A . . 108.9 ?
    C57 C56 H56B . . 108.3 ?
    C56 C57 H57A . . 108.9 ?
    C56 C57 H57B . . 109.4 ?
    C56 C57 C58 . . 112.0(6) ?
    H57A C57 H57B . . 107.9 ?
    C58 C57 H57A . . 109.1 ?
    C58 C57 H57B . . 109.4 ?
    C57 C58 H58A . . 107.7 ?
    C57 C58 H58B . . 108.0 ?
    H58A C58 H58B . . 107.2 ?
    C59 C58 C57 . . 118.0(7) ?
    C59 C58 H58A . . 107.4 ?
    C59 C58 H58B . . 108.1 ?
    C58 C59 H59A . . 108.9 ?
    C58 C59 H59B . . 109.2 ?
    C58 C59 C60 . . 113.1(7) ?
    H59A C59 H59B . . 107.6 ?
    C60 C59 H59A . . 108.5 ?
    C60 C59 H59B . . 109.3 ?
    C59 C60 H60A . . 108.3 ?
    C59 C60 H60B . . 108.0 ?
    H60A C60 H60B . . 107.4 ?
    C61 C60 C59 . . 115.7(7) ?
    C61 C60 H60A . . 108.7 ?
    C61 C60 H60B . . 108.4 ?
    C60 C61 H61A . . 109.5 ?
    C60 C61 H61B . . 109.5 ?
    C60 C61 H61C . . 109.5 ?
    H61A C61 H61B . . 109.5 ?
    H61A C61 H61C . . 109.5 ?
    H61B C61 H61C . . 109.5 ?
    C18 C62 H62A . . 108.3 ?
    C18 C62 H62B . . 108.7 ?
    H62A C62 H62B . . 107.5 ?
    C63 C62 C18 . . 115.3(7) ?
    C63 C62 H62A . . 108.0 ?
    C63 C62 H62B . . 108.7 ?
    C62 C63 H63A . . 108.9 ?
    C62 C63 H63B . . 108.3 ?
    H63A C63 H63B . . 107.6 ?
    C64 C63 C62 . . 114.3(8) ?
    C64 C63 H63A . . 109.2 ?
    C64 C63 H63B . . 108.3 ?
    C63 C64 H64A . . 107.8 ?
    C63 C64 H64B . . 108.0 ?
    C63 C64 C65 . . 116.8(7) ?
    H64A C64 H64B . . 107.4 ?
    C65 C64 H64A . . 107.9 ?
    C65 C64 H64B . . 108.6 ?
    C64 C65 H65A . . 108.6 ?
    C64 C65 H65B . . 108.9 ?
    H65A C65 H65B . . 107.6 ?
    C66 C65 C64 . . 113.9(9) ?
    C66 C65 H65A . . 108.2 ?
    C66 C65 H65B . . 109.4 ?
    C67 C66 H66A . . 108.7 ?
    C67 C66 H66B . . 108.6 ?
    C65 C66 C67 . . 114.3(12) ?
    C65 C66 H66A . . 109.4 ?
    C65 C66 H66B . . 108.1 ?
    H66A C66 H66B . . 107.5 ?
    C36 C69 H69A . . 110.7 ?
    C36 C69 H69B . . 110.7 ?
    H69A C69 H69B . . 108.8 ?
    C70 C69 C36 . . 105.3(7) ?
    C70 C69 H69A . . 110.8 ?
    C70 C69 H69B . . 110.5 ?
    C69 C70 H70A . . 108.7 ?
    C69 C70 H70B . . 108.9 ?
    C69 C70 C71 . . 113.7(8) ?
    H70A C70 H70B . . 107.6 ?
    C71 C70 H70A . . 109.1 ?
    C71 C70 H70B . . 108.7 ?
    C70 C71 H71A . . 109.0 ?
    C70 C71 H71B . . 108.6 ?
    H71A C71 H71B . . 107.7 ?
    C72 C71 C70 . . 114.1(8) ?
    C72 C71 H71A . . 108.6 ?
    C72 C71 H71B . . 108.6 ?
    C71 C72 H72A . . 108.1 ?
    C71 C72 H72B . . 108.1 ?
    C71 C72 C73 . . 116.5(9) ?
    H72A C72 H72B . . 107.4 ?
    C73 C72 H72A . . 107.9 ?
    C73 C72 H72B . . 108.6 ?
    C72 C73 H73A . . 108.4 ?
    C72 C73 H73B . . 109.2 ?
    H73A C73 H73B . . 107.7 ?
    C74 C73 C72 . . 113.7(10) ?
    C74 C73 H73A . . 109.1 ?
    C74 C73 H73B . . 108.6 ?
    C73 C74 H74A . . 109.5 ?
    C73 C74 H74B . . 109.5 ?
    C73 C74 H74C . . 109.5 ?
    H74A C74 H74B . . 109.5 ?
    H74A C74 H74C . . 109.5 ?
    H74B C74 H74C . . 109.5 ?
    C10 O1B C55B . . 109.7(8) ?
    C2B C1B Ir . . 125.6(6) ?
    C2B C1B C6B . . 115.7(7) ?
    C6B C1B Ir . . 118.6(5) ?
    C1B C2B H2B . . 119.2 ?
    C3B C2B C1B . . 121.6(8) ?
    C3B C2B H2B . . 119.2 ?
    C2B C3B C4B . . 120.7(7) ?
    C2B C3B C12B . . 131.1(7) ?
    C4B C3B C12B . . 108.1(6) ?
    C3B C4B C18B . . 111.2(6) ?
    C5B C4B C3B . . 120.2(6) ?
    C5B C4B C18B . . 128.5(6) ?
    C4B C5B H5B . . 120.7 ?
    C4B C5B C6B . . 119.0(6) ?
    C6B C5B H5B . . 120.3 ?
    C1B C6B C7 . . 111.1(6) ?
    C5B C6B C7 . . 125.5(6) ?
    C5B C6B C1B . . 122.7(6) ?
    C13B C12B C3B . . 130.6(7) ?
    C13B C12B C17B . . 120.2(7) ?
    C17B C12B C3B . . 109.2(6) ?
    C12B C13B H13B . . 120.6 ?
    C14B C13B C12B . . 118.7(8) ?
    C14B C13B H13B . . 120.6 ?
    C13B C14B H14B . . 119.5 ?
    C13B C14B C15B . . 121.0(9) ?
    C15B C14B H14B . . 119.5 ?
    C14B C15B H15B . . 119.2 ?
    C14B C15B C16B . . 120.7(8) ?
    C16B C15B H15B . . 119.4 ?
    C15B C16B H16B . . 120.9 ?
    C17B C16B C15B . . 118.3(7) ?
    C17B C16B H16B . . 120.8 ?
    C12B C17B C18B . . 110.9(6) ?
    C16B C17B C12B . . 121.0(6) ?
    C16B C17B C18B . . 128.0(6) ?
    C17B C18B C4B . . 100.6(6) ?
    C17B C18B C56B . . 110.6(7) ?
    C56B C18B C4B . . 112.5(7) ?
    C62B C18B C4B . . 112.0(6) ?
    C62B C18B C17B . . 112.0(7) ?
    C62B C18B C56B . . 109.0(7) ?
    O1B C55B H55D . . 109.5 ?
    O1B C55B H55E . . 109.5 ?
    O1B C55B H55F . . 109.5 ?
    H55D C55B H55E . . 109.5 ?
    H55D C55B H55F . . 109.5 ?
    H55E C55B H55F . . 109.5 ?
    C18B C56B H56C . . 108.2 ?
    C18B C56B H56D . . 108.2 ?
    H56C C56B H56D . . 107.4 ?
    C57B C56B C18B . . 116.6(7) ?
    C57B C56B H56C . . 108.3 ?
    C57B C56B H56D . . 107.9 ?
    C56B C57B H57C . . 109.0 ?
    C56B C57B H57D . . 108.7 ?
    H57C C57B H57D . . 107.7 ?
    C58B C57B C56B . . 112.7(8) ?
    C58B C57B H57C . . 109.6 ?
    C58B C57B H57D . . 109.1 ?
    C57B C58B H58C . . 108.4 ?
    C57B C58B H58D . . 109.3 ?
    H58C C58B H58D . . 107.5 ?
    C59B C58B C57B . . 114.5(7) ?
    C59B C58B H58C . . 107.8 ?
    C59B C58B H58D . . 109.1 ?
    C58B C59B H59C . . 107.1 ?
    C58B C59B H59D . . 107.8 ?
    H59C C59B H59D . . 107.1 ?
    C60B C59B C58B . . 119.4(8) ?
    C60B C59B H59C . . 107.1 ?
    C60B C59B H59D . . 107.7 ?
    C59B C60B H60C . . 108.0 ?
    C59B C60B H60D . . 109.1 ?
    H60C C60B H60D . . 107.4 ?
    C61B C60B C59B . . 116.3(11) ?
    C61B C60B H60C . . 108.4 ?
    C61B C60B H60D . . 107.2 ?
    C60B C61B H61D . . 109.5 ?
    C60B C61B H61E . . 109.5 ?
    C60B C61B H61F . . 109.5 ?
    H61D C61B H61E . . 109.5 ?
    H61D C61B H61F . . 109.5 ?
    H61E C61B H61F . . 109.5 ?
    C18B C62B H62C . . 108.3 ?
    C18B C62B H62D . . 108.3 ?
    H62C C62B H62D . . 107.4 ?
    C63B C62B C18B . . 116.1(7) ?
    C63B C62B H62C . . 108.4 ?
    C63B C62B H62D . . 108.0 ?
    C62B C63B H63C . . 109.0 ?
    C62B C63B H63D . . 108.5 ?
    C62B C63B C64B . . 114.3(7) ?
    H63C C63B H63D . . 107.7 ?
    C64B C63B H63C . . 109.2 ?
    C64B C63B H63D . . 108.0 ?
    C63B C64B H64C . . 109.0 ?
    C63B C64B H64D . . 108.0 ?
    H64C C64B H64D . . 107.6 ?
    C65B C64B C63B . . 114.8(7) ?
    C65B C64B H64C . . 108.7 ?
    C65B C64B H64D . . 108.6 ?
    C64B C65B H65C . . 108.7 ?
    C64B C65B H65D . . 108.6 ?
    H65C C65B H65D . . 107.5 ?
    C66B C65B C64B . . 114.8(9) ?
    C66B C65B H65C . . 108.2 ?
    C66B C65B H65D . . 108.8 ?
    C67 C66B C65B . . 111.3(12) ?
    C67 C66B H66C . . 109.4 ?
    C67 C66B H66D . . 109.4 ?
    C65B C66B H66C . . 109.4 ?
    C65B C66B H66D . . 109.4 ?
    H66C C66B H66D . . 108.0 ?
    C36 C69B H69C . . 105.9 ?
    C36 C69B H69D . . 105.5 ?
    H69C C69B H69D . . 106.1 ?
    C70B C69B C36 . . 126.6(7) ?
    C70B C69B H69C . . 105.9 ?
    C70B C69B H69D . . 105.4 ?
    C69B C70B H70C . . 108.8 ?
    C69B C70B H70D . . 109.4 ?
    C69B C70B C71B . . 112.2(8) ?
    H70C C70B H70D . . 107.9 ?
    C71B C70B H70C . . 108.9 ?
    C71B C70B H70D . . 109.5 ?
    C70B C71B H71C . . 108.8 ?
    C70B C71B H71D . . 108.2 ?
    H71C C71B H71D . . 107.5 ?
    C72B C71B C70B . . 114.9(8) ?
    C72B C71B H71C . . 108.8 ?
    C72B C71B H71D . . 108.4 ?
    C71B C72B H72C . . 108.5 ?
    C71B C72B H72D . . 108.9 ?
    C71B C72B C73B . . 114.1(9) ?
    H72C C72B H72D . . 107.6 ?
    C73B C72B H72C . . 108.8 ?
    C73B C72B H72D . . 108.7 ?
    C72B C73B H73C . . 108.8 ?
    C72B C73B H73D . . 108.7 ?
    C72B C73B C74B . . 114.8(10) ?
    H73C C73B H73D . . 107.6 ?
    C74B C73B H73C . . 108.2 ?
    C74B C73B H73D . . 108.6 ?
    C73B C74B H74D . . 109.5 ?
    C73B C74B H74E . . 109.5 ?
    C73B C74B H74F . . 109.5 ?
    H74D C74B H74E . . 109.5 ?
    H74D C74B H74F . . 109.5 ?
    H74E C74B H74F . . 109.5 ?
    C76 C77B H77A . . 110.6 ?
    C76 C77B H77B . . 111.2 ?
    C76 C77B C78B . . 105.3(6) ?
    H77A C77B H77B . . 108.9 ?
    C78B C77B H77A . . 109.9 ?
    C78B C77B H77B . . 110.9 ?
    C77B C78B H78A . . 112.0 ?
    C77B C78B H78B . . 108.2 ?
    H78A C78B H78B . . 108.1 ?
    C79B C78B C77B . . 109.4(6) ?
    C79B C78B H78A . . 109.6 ?
    C79B C78B H78B . . 109.4 ?
    C78B C79B H79A . . 109.3 ?
    C78B C79B H79B . . 109.0 ?
    C78B C79B C80B . . 112.3(6) ?
    H79A C79B H79B . . 107.9 ?
    C80B C79B H79A . . 109.1 ?
    C80B C79B H79B . . 109.1 ?
    C79B C80B H80A . . 109.7 ?
    C79B C80B H80B . . 109.4 ?
    C79B C80B H80C . . 109.3 ?
    H80A C80B H80B . . 109.5 ?
    H80A C80B H80C . . 109.5 ?
    H80B C80B H80C . . 109.5 ?
    C46B O3B C81B . . 116.4(6) ?
    C43B N3B Ir . . 114.8(5) ?
    C47B N3B Ir . . 125.6(7) ?
    C47B N3B C43B . . 119.5(8) ?
    C38B C37B Ir . . 128.5(5) ?
    C38B C37B C42B . . 114.6(5) ?
    C42B C37B Ir . . 116.8(4) ?
    C37B C38B H38B . . 118.5 ?
    C39B C38B C37B . . 121.9(6) ?
    C39B C38B H38B . . 119.6 ?
    C38B C39B C40B . . 120.6(6) ?
    C38B C39B C48B . . 130.6(8) ?
    C40B C39B C48B . . 108.7(6) ?
    C39B C40B C54B . . 110.9(6) ?
    C41B C40B C39B . . 120.5(6) ?
    C41B C40B C54B . . 128.6(6) ?
    C40B C41B H41B . . 120.7 ?
    C40B C41B C42B . . 118.8(6) ?
    C42B C41B H41B . . 120.5 ?
    C37B C42B C43B . . 114.0(5) ?
    C41B C42B C37B . . 123.6(6) ?
    C41B C42B C43B . . 122.1(6) ?
    N3B C43B C42B . . 115.9(6) ?
    N3B C43B C44B . . 118.3(6) ?
    C44B C43B C42B . . 125.8(6) ?
    C43B C44B H44B . . 118.9 ?
    C45B C44B C43B . . 121.5(6) ?
    C45B C44B H44B . . 119.6 ?
    C44B C45B H45B . . 120.6 ?
    C44B C45B C46B . . 118.9(7) ?
    C46B C45B H45B . . 120.5 ?
    O3B C46B C45B . . 126.7(7) ?
    O3B C46B C47B . . 115.2(7) ?
    C45B C46B C47B . . 118.1(8) ?
    N3B C47B C46B . . 123.5(10) ?
    N3B C47B H47B . . 118.3 ?
    C46B C47B H47B . . 118.2 ?
    C49B C48B C39B . . 131.2(8) ?
    C49B C48B C53B . . 120.3(7) ?
    C53B C48B C39B . . 108.5(7) ?
    C48B C49B H49B . . 120.2 ?
    C48B C49B C50B . . 119.1(8) ?
    C50B C49B H49B . . 120.7 ?
    C49B C50B H50B . . 119.5 ?
    C51B C50B C49B . . 120.4(8) ?
    C51B C50B H50B . . 120.0 ?
    C50B C51B H51B . . 119.4 ?
    C50B C51B C52B . . 121.1(8) ?
    C52B C51B H51B . . 119.5 ?
    C51B C52B H52B . . 120.5 ?
    C51B C52B C53B . . 118.5(7) ?
    C53B C52B H52B . . 121.0 ?
    C48B C53B C52B . . 120.5(8) ?
    C48B C53B C54B . . 111.8(6) ?
    C52B C53B C54B . . 127.8(7) ?
    C53B C54B C40B . . 100.1(6) ?
    C53B C54B C82B . . 111.5(7) ?
    C53B C54B C88B . . 111.9(6) ?
    C82B C54B C40B . . 112.0(6) ?
    C88B C54B C40B . . 113.1(6) ?
    C88B C54B C82B . . 108.2(6) ?
    O3B C81B H81A . . 109.5 ?
    O3B C81B H81B . . 109.5 ?
    O3B C81B H81C . . 109.5 ?
    H81A C81B H81B . . 109.5 ?
    H81A C81B H81C . . 109.5 ?
    H81B C81B H81C . . 109.5 ?
    C54B C82B H82A . . 108.0 ?
    C54B C82B H82B . . 108.7 ?
    H82A C82B H82B . . 107.3 ?
    C83B C82B C54B . . 116.7(8) ?
    C83B C82B H82A . . 107.4 ?
    C83B C82B H82B . . 108.5 ?
    C82B C83B H83A . . 110.2 ?
    C82B C83B H83B . . 109.1 ?
    H83A C83B H83B . . 108.1 ?
    C84B C83B C82B . . 108.3(9) ?
    C84B C83B H83A . . 104.7 ?
    C84B C83B H83B . . 116.3 ?
    C83B C84B H84A . . 106.8 ?
    C83B C84B H84B . . 106.8 ?
    H84A C84B H84B . . 106.7 ?
    C85B C84B C83B . . 122.1(10) ?
    C85B C84B H84A . . 106.8 ?
    C85B C84B H84B . . 106.8 ?
    C84B C85B H85A . . 108.4 ?
    C84B C85B H85B . . 108.4 ?
    C84B C85B C86B . . 115.7(9) ?
    H85A C85B H85B . . 107.4 ?
    C86B C85B H85A . . 108.4 ?
    C86B C85B H85B . . 108.4 ?
    C85B C86B H86A . . 107.8 ?
    C85B C86B H86B . . 107.8 ?
    H86A C86B H86B . . 107.1 ?
    C87B C86B C85B . . 118.2(8) ?
    C87B C86B H86A . . 107.8 ?
    C87B C86B H86B . . 107.8 ?
    C86B C87B H87A . . 109.5 ?
    C86B C87B H87B . . 109.5 ?
    C86B C87B H87C . . 109.5 ?
    H87A C87B H87B . . 109.5 ?
    H87A C87B H87C . . 109.5 ?
    H87B C87B H87C . . 109.5 ?
    C54B C88B H88A . . 107.9 ?
    C54B C88B H88B . . 107.9 ?
    H88A C88B H88B . . 107.2 ?
    C89B C88B C54B . . 117.5(6) ?
    C89B C88B H88A . . 107.9 ?
    C89B C88B H88B . . 107.9 ?
    C88B C89B H89A . . 109.0 ?
    C88B C89B H89B . . 109.0 ?
    H89A C89B H89B . . 107.8 ?
    C90B C89B C88B . . 112.9(5) ?
    C90B C89B H89A . . 109.0 ?
    C90B C89B H89B . . 109.0 ?
    C89B C90B H90A . . 108.7 ?
    C89B C90B H90B . . 108.7 ?
    C89B C90B C91B . . 114.2(6) ?
    H90A C90B H90B . . 107.6 ?
    C91B C90B H90A . . 108.7 ?
    C91B C90B H90B . . 108.7 ?
    C90B C91B H91A . . 108.2 ?
    C90B C91B H91B . . 108.2 ?
    C90B C91B C92B . . 116.5(7) ?
    H91A C91B H91B . . 107.3 ?
    C92B C91B H91A . . 108.2 ?
    C92B C91B H91B . . 108.2 ?
    C91B C92B H92A . . 112.6 ?
    C91B C92B H92B . . 112.6 ?
    C91B C92B C93B . . 95.7(7) ?
    H92A C92B H92B . . 110.1 ?
    C93B C92B H92A . . 112.6 ?
    C93B C92B H92B . . 112.6 ?
    C92B C93B H93A . . 109.5 ?
    C92B C93B H93B . . 109.5 ?
    C92B C93B H93C . . 109.5 ?
    H93A C93B H93B . . 109.5 ?
    H93A C93B H93C . . 109.5 ?
    H93B C93B H93C . . 109.5 ?
    C46 O3 C81 . . 116.2(6) ?
    C43 N3 Ir . . 112.4(5) ?
    C47 N3 Ir . . 125.9(6) ?
    C47 N3 C43 . . 121.7(7) ?
    C38 C37 Ir . . 127.1(5) ?
    C38 C37 C42 . . 119.1(6) ?
    C42 C37 Ir . . 113.9(5) ?
    C37 C38 H38 . . 120.3 ?
    C39 C38 C37 . . 119.8(6) ?
    C39 C38 H38 . . 119.9 ?
    C38 C39 C40 . . 120.9(7) ?
    C38 C39 C48 . . 130.2(8) ?
    C40 C39 C48 . . 108.9(6) ?
    C39 C40 C54 . . 110.1(6) ?
    C41 C40 C39 . . 121.4(6) ?
    C41 C40 C54 . . 128.4(7) ?
    C40 C41 H41 . . 121.2 ?
    C40 C41 C42 . . 117.6(6) ?
    C42 C41 H41 . . 121.2 ?
    C37 C42 C43 . . 117.0(5) ?
    C41 C42 C37 . . 121.1(6) ?
    C41 C42 C43 . . 121.9(6) ?
    N3 C43 C42 . . 115.4(6) ?
    N3 C43 C44 . . 116.7(6) ?
    C44 C43 C42 . . 127.8(6) ?
    C43 C44 H44 . . 118.5 ?
    C45 C44 C43 . . 122.4(6) ?
    C45 C44 H44 . . 119.1 ?
    C44 C45 H45 . . 120.8 ?
    C44 C45 C46 . . 119.0(6) ?
    C46 C45 H45 . . 120.3 ?
    O3 C46 C45 . . 127.5(7) ?
    O3 C46 C47 . . 114.7(8) ?
    C45 C46 C47 . . 117.8(7) ?
    N3 C47 C46 . . 122.3(8) ?
    N3 C47 H47 . . 118.8 ?
    C46 C47 H47 . . 118.8 ?
    C49 C48 C39 . . 130.7(7) ?
    C53 C48 C39 . . 108.5(7) ?
    C53 C48 C49 . . 120.8(7) ?
    C48 C49 H49 . . 120.6 ?
    C50 C49 C48 . . 118.8(7) ?
    C50 C49 H49 . . 120.6 ?
    C49 C50 H50 . . 119.6 ?
    C51 C50 C49 . . 120.7(7) ?
    C51 C50 H50 . . 119.7 ?
    C50 C51 H51 . . 119.2 ?
    C50 C51 C52 . . 121.2(8) ?
    C52 C51 H51 . . 119.6 ?
    C51 C52 H52 . . 120.7 ?
    C51 C52 C53 . . 118.4(8) ?
    C53 C52 H52 . . 120.8 ?
    C48 C53 C52 . . 120.1(8) ?
    C48 C53 C54 . . 111.9(7) ?
    C52 C53 C54 . . 128.0(8) ?
    C53 C54 C40 . . 100.5(6) ?
    C53 C54 C82 . . 112.8(7) ?
    C53 C54 C88 . . 109.7(7) ?
    C82 C54 C40 . . 111.3(7) ?
    C82 C54 C88 . . 110.8(6) ?
    C88 C54 C40 . . 111.4(6) ?
    C76 C77 H77C . . 107.3 ?
    C76 C77 H77D . . 106.7 ?
    H77C C77 H77D . . 106.8 ?
    C78 C77 C76 . . 120.8(7) ?
    C78 C77 H77C . . 107.6 ?
    C78 C77 H77D . . 106.9 ?
    C77 C78 H78C . . 106.9 ?
    C77 C78 H78D . . 110.4 ?
    H78C C78 H78D . . 106.1 ?
    C79 C78 C77 . . 121.9(7) ?
    C79 C78 H78C . . 104.9 ?
    C79 C78 H78D . . 105.5 ?
    C78 C79 H79C . . 108.6 ?
    C78 C79 H79D . . 109.0 ?
    C78 C79 C80 . . 114.2(7) ?
    H79C C79 H79D . . 107.6 ?
    C80 C79 H79C . . 108.8 ?
    C80 C79 H79D . . 108.4 ?
    C79 C80 H80D . . 109.6 ?
    C79 C80 H80E . . 109.2 ?
    C79 C80 H80F . . 109.7 ?
    H80D C80 H80E . . 109.5 ?
    H80D C80 H80F . . 109.5 ?
    H80E C80 H80F . . 109.4 ?
    O3 C81 H81D . . 109.5 ?
    O3 C81 H81E . . 109.5 ?
    O3 C81 H81F . . 109.5 ?
    H81D C81 H81E . . 109.5 ?
    H81D C81 H81F . . 109.5 ?
    H81E C81 H81F . . 109.5 ?
    C54 C82 H82C . . 108.7 ?
    C54 C82 H82D . . 108.6 ?
    C54 C82 C83 . . 114.8(7) ?
    H82C C82 H82D . . 107.6 ?
    C83 C82 H82C . . 108.4 ?
    C83 C82 H82D . . 108.5 ?
    C82 C83 H83C . . 108.1 ?
    C82 C83 H83D . . 108.4 ?
    H83C C83 H83D . . 107.4 ?
    C84 C83 C82 . . 116.0(8) ?
    C84 C83 H83C . . 108.3 ?
    C84 C83 H83D . . 108.4 ?
    C83 C84 H84C . . 109.0 ?
    C83 C84 H84D . . 109.1 ?
    C83 C84 C85 . . 114.1(8) ?
    H84C C84 H84D . . 107.8 ?
    C85 C84 H84C . . 112.9 ?
    C85 C84 H84D . . 103.7 ?
    C84 C85 H85C . . 107.8 ?
    C84 C85 H85D . . 107.8 ?
    H85C C85 H85D . . 107.1 ?
    C86 C85 C84 . . 118.0(9) ?
    C86 C85 H85C . . 107.8 ?
    C86 C85 H85D . . 107.8 ?
    C85 C86 H86C . . 113.4 ?
    C85 C86 H86D . . 105.8 ?
    C85 C86 C87 . . 112.4(9) ?
    H86C C86 H86D . . 107.4 ?
    C87 C86 H86C . . 109.3 ?
    C87 C86 H86D . . 108.3 ?
    C86 C87 H87D . . 108.6 ?
    C86 C87 H87E . . 110.5 ?
    C86 C87 H87F . . 109.4 ?
    H87D C87 H87E . . 109.5 ?
    H87D C87 H87F . . 109.5 ?
    H87E C87 H87F . . 109.4 ?
    C54 C88 H88C . . 108.5 ?
    C54 C88 H88D . . 108.5 ?
    C54 C88 C89 . . 115.0(7) ?
    H88C C88 H88D . . 107.5 ?
    C89 C88 H88C . . 108.5 ?
    C89 C88 H88D . . 108.5 ?
    C88 C89 H89C . . 105.4 ?
    C88 C89 H89D . . 105.4 ?
    C88 C89 C90 . . 127.4(7) ?
    H89C C89 H89D . . 106.0 ?
    C90 C89 H89C . . 105.4 ?
    C90 C89 H89D . . 105.4 ?
    C89 C90 H90C . . 108.8 ?
    C89 C90 H90D . . 108.8 ?
    H90C C90 H90D . . 107.7 ?
    C91 C90 C89 . . 113.7(9) ?
    C91 C90 H90C . . 108.8 ?
    C91 C90 H90D . . 108.8 ?
    C90 C91 H91C . . 108.9 ?
    C90 C91 H91D . . 108.9 ?
    C90 C91 C92 . . 113.2(10) ?
    H91C C91 H91D . . 107.7 ?
    C92 C91 H91C . . 108.9 ?
    C92 C91 H91D . . 108.9 ?
    C91 C92 H92C . . 109.2 ?
    C91 C92 H92D . . 109.2 ?
    C91 C92 C93 . . 111.9(10) ?
    H92C C92 H92D . . 107.9 ?
    C93 C92 H92C . . 109.2 ?
    C93 C92 H92D . . 109.2 ?
    C92 C93 H93D . . 109.5 ?
    C92 C93 H93E . . 109.5 ?
    C92 C93 H93F . . 109.5 ?
    H93D C93 H93E . . 109.5 ?
    H93D C93 H93F . . 109.5 ?
    H93E C93 H93F . . 109.5 ?
    H1SA C1S H1SB . . 109.5 ?
    H1SA C1S H1SC . . 109.5 ?
    H1SB C1S H1SC . . 109.5 ?
    H1SD C1S H1SE . . 109.5 ?
    H1SD C1S H1SF . . 109.5 ?
    H1SE C1S H1SF . . 109.5 ?
    C2S C1S H1SA . . 109.5 ?
    C2S C1S H1SB . . 109.5 ?
    C2S C1S H1SC . . 109.5 ?
    C2S' C1S H1SD . . 109.5 ?
    C2S' C1S H1SE . . 109.5 ?
    C2S' C1S H1SF . . 109.5 ?
    C1S C2S H2SA . . 110.0 ?
    C1S C2S H2SB . . 110.0 ?
    C1S C2S C3S . . 108.7(8) ?
    H2SA C2S H2SB . . 108.3 ?
    C3S C2S H2SA . . 110.0 ?
    C3S C2S H2SB . . 110.0 ?
    C2S C3S H3SA . . 109.3 ?
    C2S C3S H3SB . . 109.3 ?
    H3SA C3S H3SB . . 108.0 ?
    C4S C3S C2S . . 111.5(9) ?
    C4S C3S H3SA . . 109.3 ?
    C4S C3S H3SB . . 109.3 ?
    C3S C4S H4SA . . 112.8 ?
    C3S C4S H4SB . . 112.8 ?
    C3S C4S C5S . . 94.5(9) ?
    H4SA C4S H4SB . . 110.3 ?
    C5S C4S H4SA . . 112.8 ?
    C5S C4S H4SB . . 112.8 ?
    C4S C5S H5SA . . 109.5 ?
    C4S C5S H5SB . . 109.5 ?
    C4S C5S H5SC . . 109.5 ?
    H5SA C5S H5SB . . 109.5 ?
    H5SA C5S H5SC . . 109.5 ?
    H5SB C5S H5SC . . 109.5 ?
    C1S C2S' H2SC . . 103.4 ?
    C1S C2S' H2SD . . 103.4 ?
    H2SC C2S' H2SD . . 105.2 ?
    C3S' C2S' C1S . . 135.1(10) ?
    C3S' C2S' H2SC . . 103.4 ?
    C3S' C2S' H2SD . . 103.4 ?
    C2S' C3S' H3SC . . 108.1 ?
    C2S' C3S' H3SD . . 108.1 ?
    C2S' C3S' C4S' . . 116.7(10) ?
    H3SC C3S' H3SD . . 107.3 ?
    C4S' C3S' H3SC . . 108.1 ?
    C4S' C3S' H3SD . . 108.1 ?
    C3S' C4S' H4SC . . 106.3 ?
    C3S' C4S' H4SD . . 106.3 ?
    C3S' C4S' C5S' . . 123.9(12) ?
    H4SC C4S' H4SD . . 106.4 ?
    C5S' C4S' H4SC . . 106.3 ?
    C5S' C4S' H4SD . . 106.3 ?
    C4S' C5S' H5SD . . 109.5 ?
    C4S' C5S' H5SE . . 109.5 ?
    C4S' C5S' H5SF . . 109.5 ?
    H5SD C5S' H5SE . . 109.5 ?
    H5SD C5S' H5SF . . 109.5 ?
    H5SE C5S' H5SF . . 109.5 ?
loop_
    _geom_torsion_atom_site_label_1
    _geom_torsion_atom_site_label_2
    _geom_torsion_atom_site_label_3
    _geom_torsion_atom_site_label_4
    _geom_torsion_site_symmetry_1
    _geom_torsion_site_symmetry_2
    _geom_torsion_site_symmetry_3
    _geom_torsion_site_symmetry_4
    _geom_torsion
    _geom_torsion_publ_flag
    Ir N1 C7 C8 . . . . 178.8(3) ?
    Ir N1 C7 C6 . . . . 8.9(5) ?
    Ir N1 C7 C6B . . . . -10.1(5) ?
    Ir N1 C11 C10 . . . . -179.0(3) ?
    Ir N2 C25 C24 . . . . 1.9(3) ?
    Ir N2 C25 C26 . . . . 179.9(2) ?
    Ir N2 C29 C28 . . . . -178.1(2) ?
    Ir C19 C20 C21 . . . . 178.9(3) ?
    Ir C19 C24 C23 . . . . 178.6(3) ?
    Ir C19 C24 C25 . . . . -2.0(4) ?
    Ir C1 C2 C3 . . . . -174.8(7) ?
    Ir C1 C6 C7 . . . . 5.5(9) ?
    Ir C1 C6 C5 . . . . 174.9(6) ?
    Ir C1B C2B C3B . . . . -178.6(6) ?
    Ir C1B C6B C7 . . . . -11.4(9) ?
    Ir C1B C6B C5B . . . . 177.6(6) ?
    Ir N3B C43B C42B . . . . -2.4(10) ?
    Ir N3B C43B C44B . . . . 177.0(6) ?
    Ir N3B C47B C46B . . . . -179.2(9) ?
    Ir C37B C38B C39B . . . . -174.0(6) ?
    Ir C37B C42B C41B . . . . 176.4(6) ?
    Ir C37B C42B C43B . . . . 2.3(9) ?
    Ir N3 C43 C42 . . . . 1.6(10) ?
    Ir N3 C43 C44 . . . . 178.8(5) ?
    Ir N3 C47 C46 . . . . -177.1(9) ?
    Ir C37 C38 C39 . . . . -178.1(6) ?
    Ir C37 C42 C41 . . . . 176.3(6) ?
    Ir C37 C42 C43 . . . . -6.0(9) ?
    O2 C28 C29 N2 . . . . 179.1(3) ?
    N1 C7 C8 C9 . . . . 1.1(6) ?
    N1 C7 C6 C1 . . . . -9.8(9) ?
    N1 C7 C6 C5 . . . . -179.6(6) ?
    N1 C7 C6B C1B . . . . 13.7(8) ?
    N1 C7 C6B C5B . . . . -175.6(6) ?
    N2 C25 C26 C27 . . . . -1.7(5) ?
    C7 N1 C11 C10 . . . . 1.1(5) ?
    C7 C8 C9 C10 . . . . -0.7(6) ?
    C8 C7 C6 C1 . . . . -178.5(6) ?
    C8 C7 C6 C5 . . . . 11.7(10) ?
    C8 C7 C6B C1B . . . . -175.7(6) ?
    C8 C7 C6B C5B . . . . -5.0(10) ?
    C8 C9 C10 C11 . . . . 0.5(6) ?
    C8 C9 C10 O1 . . . . -171.1(6) ?
    C8 C9 C10 O1B . . . . 166.1(6) ?
    C9 C10 C11 N1 . . . . -0.7(6) ?
    C9 C10 O1 C55 . . . . -0.5(12) ?
    C9 C10 O1B C55B . . . . 19.3(12) ?
    C11 N1 C7 C8 . . . . -1.2(5) ?
    C11 N1 C7 C6 . . . . -171.1(4) ?
    C11 N1 C7 C6B . . . . 169.9(4) ?
    C11 C10 O1 C55 . . . . -171.7(8) ?
    C11 C10 O1B C55B . . . . -173.8(8) ?
    C19 C20 C21 C22 . . . . 2.2(5) ?
    C19 C20 C21 C30 . . . . -174.2(3) ?
    C19 C24 C25 N2 . . . . -0.1(4) ?
    C19 C24 C25 C26 . . . . -177.8(3) ?
    C20 C19 C24 C23 . . . . -2.1(5) ?
    C20 C19 C24 C25 . . . . 177.3(3) ?
    C20 C21 C22 C23 . . . . -1.8(6) ?
    C20 C21 C22 C36 . . . . 179.8(3) ?
    C20 C21 C30 C31 . . . . 1.1(7) ?
    C20 C21 C30 C35 . . . . 177.9(4) ?
    C21 C22 C23 C24 . . . . -0.6(6) ?
    C21 C22 C36 C35 . . . . 3.6(4) ?
    C21 C22 C36 C75 . . . . 123.4(4) ?
    C21 C22 C36 C69 . . . . -127.5(5) ?
    C21 C22 C36 C69B . . . . -102.8(5) ?
    C21 C30 C31 C32 . . . . 175.4(4) ?
    C21 C30 C35 C34 . . . . -176.4(3) ?
    C21 C30 C35 C36 . . . . 1.3(4) ?
    C22 C21 C30 C31 . . . . -175.7(4) ?
    C22 C21 C30 C35 . . . . 1.1(4) ?
    C22 C23 C24 C19 . . . . 2.6(6) ?
    C22 C23 C24 C25 . . . . -176.8(3) ?
    C22 C36 C75 C76 . . . . -54.9(5) ?
    C22 C36 C69 C70 . . . . 66.2(9) ?
    C22 C36 C69B C70B . . . . 44.6(11) ?
    C23 C22 C36 C35 . . . . -174.6(4) ?
    C23 C22 C36 C75 . . . . -54.8(5) ?
    C23 C22 C36 C69 . . . . 54.3(7) ?
    C23 C22 C36 C69B . . . . 79.0(6) ?
    C23 C24 C25 N2 . . . . 179.3(3) ?
    C23 C24 C25 C26 . . . . 1.6(5) ?
    C24 C19 C20 C21 . . . . -0.3(5) ?
    C24 C25 C26 C27 . . . . 175.9(3) ?
    C25 N2 C29 C28 . . . . 1.0(5) ?
    C25 C26 C27 C28 . . . . 1.1(5) ?
    C26 C27 C28 O2 . . . . 179.8(3) ?
    C26 C27 C28 C29 . . . . 0.5(5) ?
    C27 C28 C29 N2 . . . . -1.6(5) ?
    C29 N2 C25 C24 . . . . -177.3(3) ?
    C29 N2 C25 C26 . . . . 0.7(5) ?
    C30 C21 C22 C23 . . . . 175.4(3) ?
    C30 C21 C22 C36 . . . . -3.0(4) ?
    C30 C31 C32 C33 . . . . 0.1(6) ?
    C30 C35 C36 C22 . . . . -2.9(4) ?
    C30 C35 C36 C75 . . . . -123.5(4) ?
    C30 C35 C36 C69 . . . . 123.7(5) ?
    C30 C35 C36 C69B . . . . 108.0(5) ?
    C31 C30 C35 C34 . . . . 0.8(6) ?
    C31 C30 C35 C36 . . . . 178.5(3) ?
    C31 C32 C33 C34 . . . . 1.1(6) ?
    C32 C33 C34 C35 . . . . -1.3(6) ?
    C33 C34 C35 C30 . . . . 0.4(6) ?
    C33 C34 C35 C36 . . . . -176.9(4) ?
    C34 C35 C36 C22 . . . . 174.6(4) ?
    C34 C35 C36 C75 . . . . 53.9(5) ?
    C34 C35 C36 C69 . . . . -58.8(7) ?
    C34 C35 C36 C69B . . . . -74.5(6) ?
    C35 C30 C31 C32 . . . . -1.0(5) ?
    C35 C36 C75 C76 . . . . 58.0(5) ?
    C35 C36 C69 C70 . . . . -53.9(9) ?
    C35 C36 C69B C70B . . . . -60.7(10) ?
    C36 C22 C23 C24 . . . . 177.5(4) ?
    C36 C75 C76 C77B . . . . 178.7(6) ?
    C36 C75 C76 C77 . . . . -177.1(5) ?
    C36 C69 C70 C71 . . . . -176.9(8) ?
    C36 C69B C70B C71B . . . . 165.7(8) ?
    C68 O2 C28 C27 . . . . 10.9(6) ?
    C68 O2 C28 C29 . . . . -169.8(3) ?
    C75 C36 C69 C70 . . . . -174.6(7) ?
    C75 C36 C69B C70B . . . . 175.3(8) ?
    C75 C76 C77B C78B . . . . -179.0(6) ?
    C75 C76 C77 C78 . . . . -48.0(11) ?
    C76 C77B C78B C79B . . . . 162.1(7) ?
    C76 C77 C78 C79 . . . . -169.4(8) ?
    O1 C10 C11 N1 . . . . 170.5(6) ?
    C1 C2 C3 C4 . . . . -2.1(13) ?
    C1 C2 C3 C12 . . . . 177.5(8) ?
    C2 C1 C6 C7 . . . . -173.3(7) ?
    C2 C1 C6 C5 . . . . -3.9(13) ?
    C2 C3 C4 C5 . . . . 0.4(13) ?
    C2 C3 C4 C18 . . . . 179.1(7) ?
    C2 C3 C12 C13 . . . . 0.9(16) ?
    C2 C3 C12 C17 . . . . -177.8(8) ?
    C3 C4 C5 C6 . . . . -0.4(12) ?
    C3 C4 C18 C17 . . . . -0.8(9) ?
    C3 C4 C18 C56 . . . . 118.5(8) ?
    C3 C4 C18 C62 . . . . -119.2(7) ?
    C3 C12 C13 C14 . . . . -179.5(8) ?
    C3 C12 C17 C16 . . . . 178.2(7) ?
    C3 C12 C17 C18 . . . . -2.4(10) ?
    C4 C3 C12 C13 . . . . -179.5(9) ?
    C4 C3 C12 C17 . . . . 1.8(10) ?
    C4 C5 C6 C7 . . . . 171.9(6) ?
    C4 C5 C6 C1 . . . . 2.3(12) ?
    C4 C18 C56 C57 . . . . -63.4(8) ?
    C4 C18 C62 C63 . . . . 56.0(9) ?
    C5 C4 C18 C17 . . . . 177.8(8) ?
    C5 C4 C18 C56 . . . . -62.9(11) ?
    C5 C4 C18 C62 . . . . 59.4(11) ?
    C6 C7 C8 C9 . . . . 168.9(5) ?
    C6 C1 C2 C3 . . . . 3.8(13) ?
    C12 C3 C4 C5 . . . . -179.3(7) ?
    C12 C3 C4 C18 . . . . -0.6(10) ?
    C12 C13 C14 C15 . . . . 2.8(13) ?
    C12 C17 C18 C4 . . . . 2.0(9) ?
    C12 C17 C18 C56 . . . . -116.1(8) ?
    C12 C17 C18 C62 . . . . 119.4(7) ?
    C13 C12 C17 C16 . . . . -0.7(13) ?
    C13 C12 C17 C18 . . . . 178.7(7) ?
    C13 C14 C15 C16 . . . . -3.2(13) ?
    C14 C15 C16 C17 . . . . 1.6(13) ?
    C15 C16 C17 C12 . . . . 0.3(12) ?
    C15 C16 C17 C18 . . . . -178.9(8) ?
    C16 C17 C18 C4 . . . . -178.7(8) ?
    C16 C17 C18 C56 . . . . 63.3(11) ?
    C16 C17 C18 C62 . . . . -61.3(11) ?
    C17 C12 C13 C14 . . . . -0.9(13) ?
    C17 C18 C56 C57 . . . . 48.0(9) ?
    C17 C18 C62 C63 . . . . -54.9(9) ?
    C18 C4 C5 C6 . . . . -178.9(8) ?
    C18 C56 C57 C58 . . . . 169.7(6) ?
    C18 C62 C63 C64 . . . . -174.2(6) ?
    C56 C18 C62 C63 . . . . 179.0(7) ?
    C56 C57 C58 C59 . . . . -175.2(7) ?
    C57 C58 C59 C60 . . . . -64.6(10) ?
    C58 C59 C60 C61 . . . . 89.6(9) ?
    C62 C18 C56 C57 . . . . 173.8(6) ?
    C62 C63 C64 C65 . . . . -64.3(11) ?
    C63 C64 C65 C66 . . . . -63.7(12) ?
    C64 C65 C66 C67 . . . . -171.8(8) ?
    C69 C36 C75 C76 . . . . -174.7(5) ?
    C69 C70 C71 C72 . . . . -172.5(10) ?
    C70 C71 C72 C73 . . . . -174.8(10) ?
    C71 C72 C73 C74 . . . . -170.1(11) ?
    O1B C10 C11 N1 . . . . -169.6(5) ?
    C1B C2B C3B C4B . . . . 2.0(13) ?
    C1B C2B C3B C12B . . . . -178.3(9) ?
    C2B C1B C6B C7 . . . . 170.5(7) ?
    C2B C1B C6B C5B . . . . -0.5(13) ?
    C2B C3B C4B C5B . . . . -2.4(13) ?
    C2B C3B C4B C18B . . . . 177.8(7) ?
    C2B C3B C12B C13B . . . . 1.8(16) ?
    C2B C3B C12B C17B . . . . -177.1(9) ?
    C3B C4B C5B C6B . . . . 1.3(12) ?
    C3B C4B C18B C17B . . . . 0.6(9) ?
    C3B C4B C18B C56B . . . . 118.3(8) ?
    C3B C4B C18B C62B . . . . -118.5(8) ?
    C3B C12B C13B C14B . . . . -179.9(8) ?
    C3B C12B C17B C16B . . . . -179.8(7) ?
    C3B C12B C17B C18B . . . . -2.3(10) ?
    C4B C3B C12B C13B . . . . -178.4(9) ?
    C4B C3B C12B C17B . . . . 2.6(10) ?
    C4B C5B C6B C7 . . . . -169.5(7) ?
    C4B C5B C6B C1B . . . . 0.2(12) ?
    C4B C18B C56B C57B . . . . -63.7(9) ?
    C4B C18B C62B C63B . . . . 63.4(9) ?
    C5B C4B C18B C17B . . . . -179.2(8) ?
    C5B C4B C18B C56B . . . . -61.5(11) ?
    C5B C4B C18B C62B . . . . 61.7(11) ?
    C6B C7 C8 C9 . . . . -169.2(5) ?
    C6B C1B C2B C3B . . . . -0.6(12) ?
    C12B C3B C4B C5B . . . . 177.8(7) ?
    C12B C3B C4B C18B . . . . -2.0(10) ?
    C12B C13B C14B C15B . . . . 0.3(13) ?
    C12B C17B C18B C4B . . . . 1.0(9) ?
    C12B C17B C18B C56B . . . . -118.0(7) ?
    C12B C17B C18B C62B . . . . 120.2(8) ?
    C13B C12B C17B C16B . . . . 1.1(13) ?
    C13B C12B C17B C18B . . . . 178.7(8) ?
    C13B C14B C15B C16B . . . . 0.4(13) ?
    C14B C15B C16B C17B . . . . -0.4(13) ?
    C15B C16B C17B C12B . . . . -0.4(12) ?
    C15B C16B C17B C18B . . . . -177.4(8) ?
    C16B C17B C18B C4B . . . . 178.4(8) ?
    C16B C17B C18B C56B . . . . 59.3(11) ?
    C16B C17B C18B C62B . . . . -62.5(11) ?
    C17B C12B C13B C14B . . . . -1.1(13) ?
    C17B C18B C56B C57B . . . . 47.8(9) ?
    C17B C18B C62B C63B . . . . -48.7(9) ?
    C18B C4B C5B C6B . . . . -178.9(8) ?
    C18B C56B C57B C58B . . . . -175.7(7) ?
    C18B C62B C63B C64B . . . . -176.5(6) ?
    C56B C18B C62B C63B . . . . -171.4(7) ?
    C56B C57B C58B C59B . . . . 160.5(8) ?
    C57B C58B C59B C60B . . . . 60.9(12) ?
    C58B C59B C60B C61B . . . . 74.1(13) ?
    C62B C18B C56B C57B . . . . 171.4(7) ?
    C62B C63B C64B C65B . . . . -55.0(10) ?
    C63B C64B C65B C66B . . . . -63.7(11) ?
    C64B C65B C66B C67 . . . . 178.1(8) ?
    C69B C36 C75 C76 . . . . 176.9(5) ?
    C69B C70B C71B C72B . . . . 165.1(10) ?
    C70B C71B C72B C73B . . . . 171.6(10) ?
    C71B C72B C73B C74B . . . . -178.2(11) ?
    C77B C78B C79B C80B . . . . -173.0(7) ?
    O3B C46B C47B N3B . . . . -178.9(11) ?
    N3B C43B C44B C45B . . . . 3.5(12) ?
    C37B C38B C39B C40B . . . . -2.5(12) ?
    C37B C38B C39B C48B . . . . 172.1(8) ?
    C37B C42B C43B N3B . . . . 0.2(11) ?
    C37B C42B C43B C44B . . . . -179.1(7) ?
    C38B C37B C42B C41B . . . . -0.7(12) ?
    C38B C37B C42B C43B . . . . -174.8(7) ?
    C38B C39B C40B C41B . . . . 0.0(12) ?
    C38B C39B C40B C54B . . . . 177.1(7) ?
    C38B C39B C48B C49B . . . . 5.0(15) ?
    C38B C39B C48B C53B . . . . -173.9(8) ?
    C39B C40B C41B C42B . . . . 1.9(11) ?
    C39B C40B C54B C53B . . . . -3.2(8) ?
    C39B C40B C54B C82B . . . . 115.0(8) ?
    C39B C40B C54B C88B . . . . -122.4(7) ?
    C39B C48B C49B C50B . . . . -175.3(8) ?
    C39B C48B C53B C52B . . . . 176.6(7) ?
    C39B C48B C53B C54B . . . . -3.5(9) ?
    C40B C39B C48B C49B . . . . -179.9(8) ?
    C40B C39B C48B C53B . . . . 1.2(9) ?
    C40B C41B C42B C37B . . . . -1.6(12) ?
    C40B C41B C42B C43B . . . . 172.1(7) ?
    C40B C54B C82B C83B . . . . -64.5(10) ?
    C40B C54B C88B C89B . . . . 50.1(9) ?
    C41B C40B C54B C53B . . . . 173.6(8) ?
    C41B C40B C54B C82B . . . . -68.2(10) ?
    C41B C40B C54B C88B . . . . 54.4(10) ?
    C41B C42B C43B N3B . . . . -174.1(8) ?
    C41B C42B C43B C44B . . . . 6.6(12) ?
    C42B C37B C38B C39B . . . . 2.7(11) ?
    C42B C43B C44B C45B . . . . -177.2(7) ?
    C43B N3B C47B C46B . . . . 0.4(19) ?
    C43B C44B C45B C46B . . . . -2.0(12) ?
    C44B C45B C46B O3B . . . . 179.8(7) ?
    C44B C45B C46B C47B . . . . -0.3(13) ?
    C45B C46B C47B N3B . . . . 1.2(18) ?
    C47B N3B C43B C42B . . . . 178.0(10) ?
    C47B N3B C43B C44B . . . . -2.7(14) ?
    C48B C39B C40B C41B . . . . -175.6(7) ?
    C48B C39B C40B C54B . . . . 1.4(9) ?
    C48B C49B C50B C51B . . . . -2.0(12) ?
    C48B C53B C54B C40B . . . . 4.0(8) ?
    C48B C53B C54B C82B . . . . -114.6(7) ?
    C48B C53B C54B C88B . . . . 124.1(7) ?
    C49B C48B C53B C52B . . . . -2.4(12) ?
    C49B C48B C53B C54B . . . . 177.5(7) ?
    C49B C50B C51B C52B . . . . -0.7(13) ?
    C50B C51B C52B C53B . . . . 1.8(12) ?
    C51B C52B C53B C48B . . . . -0.2(11) ?
    C51B C52B C53B C54B . . . . 179.9(8) ?
    C52B C53B C54B C40B . . . . -176.0(8) ?
    C52B C53B C54B C82B . . . . 65.3(10) ?
    C52B C53B C54B C88B . . . . -55.9(11) ?
    C53B C48B C49B C50B . . . . 3.5(12) ?
    C53B C54B C82B C83B . . . . 46.7(10) ?
    C53B C54B C88B C89B . . . . -62.1(9) ?
    C54B C40B C41B C42B . . . . -174.6(7) ?
    C54B C82B C83B C84B . . . . 169.2(8) ?
    C54B C88B C89B C90B . . . . 173.3(6) ?
    C81B O3B C46B C45B . . . . 5.1(12) ?
    C81B O3B C46B C47B . . . . -174.8(9) ?
    C82B C54B C88B C89B . . . . 174.8(6) ?
    C82B C83B C84B C85B . . . . -172.4(10) ?
    C83B C84B C85B C86B . . . . 175.2(10) ?
    C84B C85B C86B C87B . . . . -98.5(12) ?
    C88B C54B C82B C83B . . . . 170.1(8) ?
    C88B C89B C90B C91B . . . . -178.8(6) ?
    C89B C90B C91B C92B . . . . 177.5(8) ?
    C90B C91B C92B C93B . . . . -148.6(7) ?
    O3 C46 C47 N3 . . . . 178.5(11) ?
    N3 C43 C44 C45 . . . . -0.9(11) ?
    C37 C38 C39 C40 . . . . 1.7(11) ?
    C37 C38 C39 C48 . . . . -178.8(8) ?
    C37 C42 C43 N3 . . . . 2.8(11) ?
    C37 C42 C43 C44 . . . . -174.1(7) ?
    C38 C37 C42 C41 . . . . -3.2(11) ?
    C38 C37 C42 C43 . . . . 174.4(7) ?
    C38 C39 C40 C41 . . . . -3.0(11) ?
    C38 C39 C40 C54 . . . . 177.7(7) ?
    C38 C39 C48 C49 . . . . -0.4(14) ?
    C38 C39 C48 C53 . . . . -179.3(8) ?
    C39 C40 C41 C42 . . . . 1.1(11) ?
    C39 C40 C54 C53 . . . . 2.7(8) ?
    C39 C40 C54 C82 . . . . 122.3(7) ?
    C39 C40 C54 C88 . . . . -113.4(8) ?
    C39 C48 C49 C50 . . . . -179.0(8) ?
    C39 C48 C53 C52 . . . . 179.6(7) ?
    C39 C48 C53 C54 . . . . 1.5(9) ?
    C40 C39 C48 C49 . . . . 179.2(8) ?
    C40 C39 C48 C53 . . . . 0.3(9) ?
    C40 C41 C42 C37 . . . . 2.0(11) ?
    C40 C41 C42 C43 . . . . -175.5(7) ?
    C40 C54 C82 C83 . . . . -62.8(9) ?
    C40 C54 C88 C89 . . . . 61.0(10) ?
    C41 C40 C54 C53 . . . . -176.7(8) ?
    C41 C40 C54 C82 . . . . -57.0(11) ?
    C41 C40 C54 C88 . . . . 67.2(11) ?
    C41 C42 C43 N3 . . . . -179.6(8) ?
    C41 C42 C43 C44 . . . . 3.5(12) ?
    C42 C37 C38 C39 . . . . 1.3(11) ?
    C42 C43 C44 C45 . . . . 176.0(7) ?
    C43 N3 C47 C46 . . . . 1(2) ?
    C43 C44 C45 C46 . . . . -0.3(11) ?
    C44 C45 C46 O3 . . . . -179.0(8) ?
    C44 C45 C46 C47 . . . . 1.8(13) ?
    C45 C46 C47 N3 . . . . -2.1(19) ?
    C47 N3 C43 C42 . . . . -176.6(11) ?
    C47 N3 C43 C44 . . . . 0.6(15) ?
    C48 C39 C40 C41 . . . . 177.4(7) ?
    C48 C39 C40 C54 . . . . -2.0(9) ?
    C48 C49 C50 C51 . . . . 1.1(12) ?
    C48 C53 C54 C40 . . . . -2.5(9) ?
    C48 C53 C54 C82 . . . . -121.1(7) ?
    C48 C53 C54 C88 . . . . 114.9(7) ?
    C49 C48 C53 C52 . . . . 0.6(12) ?
    C49 C48 C53 C54 . . . . -177.5(7) ?
    C49 C50 C51 C52 . . . . -2.2(13) ?
    C50 C51 C52 C53 . . . . 2.5(14) ?
    C51 C52 C53 C48 . . . . -1.7(13) ?
    C51 C52 C53 C54 . . . . 176.1(8) ?
    C52 C53 C54 C40 . . . . 179.6(8) ?
    C52 C53 C54 C82 . . . . 61.0(11) ?
    C52 C53 C54 C88 . . . . -63.0(11) ?
    C53 C48 C49 C50 . . . . -0.3(12) ?
    C53 C54 C82 C83 . . . . 49.3(9) ?
    C53 C54 C88 C89 . . . . -49.3(9) ?
    C54 C40 C41 C42 . . . . -179.6(7) ?
    C54 C82 C83 C84 . . . . 163.0(7) ?
    C54 C88 C89 C90 . . . . 124.3(9) ?
    C77 C78 C79 C80 . . . . 178.7(8) ?
    C81 O3 C46 C45 . . . . 1.0(13) ?
    C81 O3 C46 C47 . . . . -179.7(10) ?
    C82 C54 C88 C89 . . . . -174.5(7) ?
    C82 C83 C84 C85 . . . . -178.9(8) ?
    C83 C84 C85 C86 . . . . 166.6(9) ?
    C84 C85 C86 C87 . . . . 174.7(9) ?
    C88 C54 C82 C83 . . . . 172.6(7) ?
    C88 C89 C90 C91 . . . . 149.7(10) ?
    C89 C90 C91 C92 . . . . -146.9(10) ?
    C90 C91 C92 C93 . . . . -131.9(12) ?
    C1S C2S C3S C4S . . . . -169.3(10) ?
    C1S C2S' C3S' C4S' . . . . -169.0(13) ?
    C2S C3S C4S C5S . . . . -143.5(11) ?
    C2S' C3S' C4S' C5S' . . . . -84.0(17) ?
_shelx_space_group_comment
;
The symmetry employed for this shelxl refinement is uniquely defined
by the following loop, which should always be used as a source of
symmetry information in preference to the above space-group names.
They are only intended as comments.
;
_shelx_estimated_absorpt_T_min     0.839
_shelx_estimated_absorpt_T_max     0.937
_shelx_hkl_file
;
   0   0  -1  993.15   22.67
   0   0  -1  974.68   20.39
   0   0  -1    0.64    0.65
   0   0   1  178.37    3.80
   0   0   1 1016.30   22.70
   0   0   1  995.46   22.76
   0   0  -2   73.92    2.76
   0   0  -2   72.65    3.10
   0   0  -2    2.12    1.37
   0   0   2   72.83    2.71
   0   0   2   71.76    3.66
   0   0   2   71.46    2.86
   0   0  -3    0.94    2.99
   0   0  -3    4.08    3.78
   0   0  -3   -0.54    1.83
   0   0   3    2.37    2.84
   0   0   3    0.12    3.37
   0   0  -4  123.76    6.03
   0   0   4  143.91    6.15
   0   0   4  124.39    5.49
   0   0  -5   50.13    5.66
   0   0   5   50.19    5.46
   0   0   5   39.07    5.07
   0   0  -6  284.78    8.94
   0   0   6  302.56    8.24
   0   0   6  284.22    7.80
   0   0  -7   69.99    6.70
   0   0   7   68.27    6.29
   0   0   7   64.22    5.97
   0   0  -8   17.16    5.31
   0   0   8   23.66    5.74
   0   0   8   17.30    5.51
   0   0  -9   31.42    6.53
   0   0   9   25.31    5.99
   0   0   9   27.75    5.27
   0   0 -10   12.13    6.32
   0   0  10   12.51    5.92
   0   0  10   13.61    5.63
   0   0 -11  116.13    8.90
   0   0  11  107.12    7.54
   0   0  11  104.25    7.65
   0   0 -12  182.34   10.17
   0   0  12  184.97    9.13
   0   0  12  208.06    9.96
   0   0 -13  102.59    9.80
   0   0  13   94.75    8.22
   0   0  13  100.19    8.56
   0   0 -14   10.25    8.05
   0   0  14    9.96    7.03
   0   0  14    7.60    6.92
   0   0 -15   52.18    8.56
   0   0  15   67.45    8.35
   0   0  15   64.87    8.44
   0   0 -16  114.30   11.67
   0   0  16  126.21    9.91
   0   0  16  128.07   10.28
   0   0 -17  167.54   13.30
   0   0  17  159.92   10.89
   0   0  17  154.68   11.17
   0   0 -18   15.54    9.66
   0   0  18   14.93    8.44
   0   0  18   14.48    8.01
   0   0 -19    3.96    9.56
   0   0  19    4.79    7.86
   0   0 -20    0.37    9.57
   0   0  20    1.23    8.71
   0   0 -21   32.52   11.22
   0   0  21   25.10    9.74
   0  -1  21   26.00   10.10
   0   1 -21   36.41   11.37
   0  -1  20   46.58    9.80
   0   1 -20   36.04   10.91
   0  -1  19   51.09    9.69
   0   1 -19   53.58   10.92
   0  -1  18    7.35    7.98
   0  -1  18   18.47    8.43
   0   1 -18   -1.50    8.81
   0  -1  17   27.64    8.45
   0  -1  17   21.75    8.33
   0   1 -17   15.68    8.94
   0  -1  16   83.44    9.14
   0  -1  16   87.46    9.57
   0   1 -16   87.50   10.78
   0  -1  15  240.95   11.19
   0  -1  15  217.03   11.84
   0   1 -15  216.74   13.06
   0  -1  14   96.39    8.64
   0  -1  14   91.78    9.09
   0   1 -14   80.23    9.67
   0  -1  13   17.62    6.66
   0  -1  13   13.05    6.16
   0   1 -13   14.46    7.33
   0  -1  12    5.74    5.99
   0  -1  12   -0.84    6.06
   0   1 -12    0.61    6.60
   0  -1  11   36.07    6.26
   0  -1  11   28.56    6.54
   0   1 -11   28.94    6.87
   0  -1  10   40.95    6.14
   0  -1  10   45.48    6.09
   0   1 -10   42.11    6.13
   0  -1   9  184.93    7.85
   0  -1   9  191.77    8.68
   0   1  -9  177.43    8.99
   0  -1   8  122.59    6.87
   0  -1   8  132.58    7.20
   0   1  -8  116.25    7.76
   0  -1   7    9.46    5.15
   0  -1   7   11.20    5.49
   0   1  -7   12.17    4.86
   0  -1   6   91.47    5.69
   0  -1   6   87.20    6.23
   0   1  -6   87.85    6.38
   0  -1   5   70.37    5.16
   0  -1   5   59.32    5.17
   0   1  -5   70.68    5.92
   0  -1   4  475.83    8.07
   0  -1   4  452.24    8.61
   0   1  -4  483.76    8.37
   0   1  -4  458.61    9.15
   0  -1   3  356.61    6.33
   0  -1   3  361.19    6.95
   0   1  -3  371.40    6.41
   0   1  -3  348.22    6.77
   0  -1   2   98.67    3.29
   0  -1   2   47.44    2.32
   0  -1   2   99.41    3.67
   0   1  -2  102.49    3.42
   0   1  -2   89.03    3.23
   0   1  -2  101.77    3.73
   0  -1   1   20.93    1.84
   0  -1   1    0.23    0.94
   0  -1   1   18.71    1.97
   0   1  -1   20.62    1.90
   0   1  -1   20.72    1.62
   0   1  -1   19.55    1.98
   0  -1   0  443.71    6.64
   0  -1   0  437.11    8.34
   0  -1   0    0.64    0.75
   0   1   0  437.69    6.26
   0   1   0  451.23    8.21
   0   1   0  443.02    7.22
   0  -1  -1 1124.30   18.00
   0  -1  -1 1143.90   25.40
   0  -1  -1 1153.10   21.70
   0   1   1 1142.10   18.20
   0   1   1 1121.90   21.10
   0   1   1 1169.70   22.70
   0  -1  -2  643.02    8.59
   0  -1  -2  653.31    8.19
   0   1   2  656.01    8.56
   0   1   2  663.41    8.30
   0   1   2  658.67    8.53
   0   1   2  640.71    8.52
   0  -1  -3  350.15    6.75
   0  -1  -3  341.94    7.42
   0  -1  -3  348.73    6.23
   0   1   3  346.41    6.62
   0   1   3  344.77    6.21
   0  -1  -4   13.42    4.99
   0   1   4   15.85    4.15
   0   1   4    9.42    4.23
   0  -1  -5    2.42    5.17
   0   1   5   11.79    4.36
   0   1   5    4.96    4.36
   0  -1  -6   66.29    6.33
   0   1   6   62.95    5.35
   0   1   6   65.94    5.69
   0  -1  -7  292.28    9.96
   0   1   7  297.98    8.42
   0   1   7  307.04    8.63
   0  -1  -8  227.36    9.63
   0   1   8  233.54    8.13
   0   1   8  229.76    8.28
   0  -1  -9   43.06    6.13
   0   1   9   43.61    5.65
   0   1   9   51.39    6.05
   0  -1 -10    5.16    5.28
   0   1  10   -3.93    6.31
   0   1  10    6.21    5.65
   0  -1 -11   28.84    7.20
   0   1  11   25.67    6.82
   0   1  11   23.80    5.96
   0  -1 -12  130.98    9.93
   0   1  12  128.66    8.64
   0   1  12  134.30    8.40
   0  -1 -13  152.76   10.92
   0   1  13  154.89    9.52
   0   1  13  157.29    9.27
   0  -1 -14  140.83   11.25
   0   1  14  152.61    9.95
   0   1  14  143.89    9.52
   0  -1 -15   35.48    9.30
   0   1  15   37.14    8.12
   0   1  15   36.65    8.21
   0  -1 -16    7.47    8.64
   0   1  16    1.15    7.26
   0   1  16    2.55    7.00
   0  -1 -17   36.92    9.94
   0   1  17   40.19    8.63
   0   1  17   27.57    7.89
   0  -1 -18   48.27   10.68
   0   1  18   39.66    8.77
   0   1  18   38.36    9.01
   0  -1 -19   26.78   10.39
   0   1  19   27.99    8.91
   0  -1 -20   27.93   10.62
   0   1  20   16.48    8.41
   0  -1 -21   14.25   10.78
   0   1  21    2.24    8.62
   0  -2  21   12.46    8.94
   0   2 -21   24.43   10.76
   0  -2  20   12.61    9.81
   0   2 -20   20.61   10.28
   0  -2  19  143.09   12.34
   0   2 -19  165.95   14.16
   0  -2  18   64.58    8.97
   0  -2  18   47.39    9.63
   0   2 -18   63.76   10.86
   0  -2  17   14.80    7.97
   0  -2  17   27.87    8.82
   0   2 -17   14.34    8.77
   0  -2  16    4.46    7.43
   0  -2  16    4.79    7.82
   0   2 -16   -1.73    7.94
   0  -2  15   62.54    8.22
   0  -2  15   40.23    8.43
   0   2 -15   59.15    9.37
   0  -2  14   89.15    8.38
   0  -2  14   83.34    9.11
   0   2 -14  105.39    9.95
   0  -2  13  124.36    8.51
   0  -2  13  118.16    8.86
   0   2 -13  130.01    9.92
   0  -2  12  134.04    8.29
   0  -2  12  118.84    9.01
   0   2 -12  115.39    9.13
   0  -2  11   16.93    6.11
   0  -2  11   19.25    5.98
   0   2 -11   17.97    6.46
   0  -2  10    2.89    5.54
   0  -2  10   -0.57    5.87
   0   2 -10   -0.08    5.74
   0  -2   9  221.15    8.28
   0  -2   9  224.64    9.22
   0   2  -9  212.42    9.48
   0  -2   8  167.32    7.46
   0  -2   8  169.62    8.10
   0   2  -8  161.45    7.72
   0  -2   7  243.45    7.82
   0  -2   7  224.30    8.80
   0   2  -7  225.50    8.67
   0  -2   6  204.73    6.88
   0  -2   6  202.87    8.09
   0   2  -6  197.19    8.01
   0  -2   5  127.09    5.89
   0  -2   5  125.10    6.80
   0   2  -5  115.51    5.97
   0  -2   4  217.03    6.47
   0  -2   4  210.26    7.02
   0   2  -4  197.44    6.21
   0  -2   3  990.09   11.80
   0  -2   3   -1.09    1.90
   0  -2   3  963.82   12.44
   0   2  -3  983.99   11.48
   0   2  -3  978.01   11.71
   0  -2   2  217.35    5.30
   0  -2   2  215.61    4.50
   0  -2   2  222.30    5.73
   0   2  -2  223.95    5.45
   0   2  -2  212.26    4.71
   0  -2   1   10.83    3.04
   0  -2   1   15.32    2.28
   0   2  -1   15.94    3.20
   0   2  -1   16.19    2.32
   0   2  -1   14.94    3.17
   0  -2   0  792.22    9.79
   0  -2   0  748.00    9.62
   0  -2   0  305.70    4.97
   0   2   0  805.71    9.58
   0   2   0  804.69    9.62
   0   2   0  753.09    9.26
   0  -2  -1   19.75    3.34
   0  -2  -1   19.52    2.85
   0  -2  -1   25.22    2.45
   0   2   1   27.17    3.79
   0   2   1   17.84    2.93
   0   2   1   24.66    2.77
   0  -2  -2 1785.50   17.70
   0  -2  -2 1786.80   30.90
   0  -2  -2 1868.70   32.20
   0   2   2 1840.90   29.00
   0  -2  -3  235.18    6.97
   0  -2  -3  238.32    5.69
   0   2   3  242.03    5.74
   0  -2  -4  420.76    9.52
   0   2   4  432.18    8.76
   0   2   4  442.53    7.93
   0  -2  -5  292.40    8.97
   0   2   5  295.16    8.00
   0   2   5  309.75    7.38
   0  -2  -6   28.19    5.93
   0   2   6   29.42    5.28
   0   2   6   26.26    5.36
   0  -2  -7   72.36    7.07
   0   2   7   68.32    5.86
   0   2   7   73.40    6.09
   0  -2  -8  133.21    7.79
   0   2   8  119.80    7.07
   0   2   8  135.03    7.15
   0  -2  -9  394.60   12.20
   0   2   9  396.24   10.83
   0   2   9  396.27   10.34
   0  -2 -10  159.83    9.59
   0   2  10  147.55    7.94
   0   2  10  162.04    8.23
   0  -2 -11   68.12    7.60
   0   2  11   54.96    6.60
   0   2  11   66.81    6.71
   0  -2 -12    7.60    7.34
   0   2  12   -6.42    7.58
   0   2  12   10.44    5.69
   0  -2 -13   16.27    7.98
   0   2  13   26.88    7.64
   0   2  13   11.78    6.59
   0  -2 -14  147.57   11.71
   0   2  14  180.00   10.87
   0   2  14  172.72   10.20
   0  -2 -15  134.53   11.72
   0   2  15  130.92   10.32
   0   2  15  125.09    9.91
   0  -2 -16  141.14   11.70
   0   2  16  118.39   10.26
   0   2  16  132.44    9.88
   0  -2 -17   38.06   10.34
   0   2  17   36.53    8.69
   0   2  17   38.76    8.47
   0  -2 -18   12.77    9.81
   0   2  18   -3.99    8.17
   0   2  18   -2.74    6.99
   0  -2 -19   15.98   10.09
   0   2  19   22.67    8.84
   0   2  19   45.76    9.17
   0  -2 -20   70.46   12.14
   0   2  20   54.49    9.97
   0  -2 -21   62.71   12.71
   0  -3  21   36.51   10.09
   0   3 -21   40.81   11.30
   0  -3  20   -5.45    8.50
   0   3 -20   -0.33    9.35
   0  -3  19    2.09    8.49
   0   3 -19    9.81    9.47
   0  -3  18   42.82    8.24
   0  -3  18   38.96    9.58
   0   3 -18   39.64    9.94
   0  -3  17   94.65    9.29
   0  -3  17  100.46   10.75
   0   3 -17   88.77   10.81
   0  -3  16   66.57    8.38
   0  -3  16   54.27    9.56
   0   3 -16   71.84   10.06
   0  -3  15   58.29    8.06
   0  -3  15   60.42    9.34
   0   3 -15   53.66    9.23
   0  -3  14    0.69    6.53
   0  -3  14   -3.43    6.57
   0   3 -14   -5.58    7.00
   0  -3  13   54.76    7.36
   0  -3  13   39.87    8.14
   0   3 -13   51.55    7.98
   0  -3  12  357.34   11.03
   0  -3  12  334.05   12.53
   0   3 -12  327.58   12.67
   0  -3  11  270.61    9.67
   0  -3  11  275.99   11.57
   0   3 -11  269.38   11.21
   0  -3  10  122.38    7.35
   0  -3  10  108.38    8.38
   0   3 -10  114.84    8.13
   0  -3   9   32.37    5.95
   0  -3   9   33.74    6.33
   0   3  -9   21.90    6.05
   0  -3   8  115.81    6.92
   0  -3   8  112.12    7.61
   0   3  -8  138.68    8.47
   0  -3   7  137.88    7.04
   0  -3   7  138.58    7.72
   0   3  -7  135.09    7.12
   0  -3   6  337.66    8.55
   0  -3   6  321.75    9.59
   0  -3   6  309.63    5.61
   0   3  -6  295.86    8.39
   0  -3   5   77.64    5.38
   0  -3   5   78.56    6.16
   0   3  -5   82.32    5.26
   0  -3   4   24.94    4.89
   0  -3   4   31.58    5.32
   0   3  -4   32.18    4.58
   0  -3   3  104.93    5.47
   0  -3   3  100.70    5.88
   0   3  -3   98.97    4.68
   0  -3   2   15.11    4.37
   0   3  -2   11.42    3.64
   0   3  -2   14.14    3.17
   0  -3   1   16.93    4.33
   0  -3   1   18.70    3.12
   0   3  -1   20.97    3.20
   0  -3   0  439.11    8.39
   0  -3   0  429.23    6.87
   0   3   0  421.67    6.80
   0   3   0  416.34    7.36
   0  -3  -1  170.68    6.25
   0  -3  -1  172.39    5.43
   0  -3  -1  175.99    4.84
   0   3   1  174.58    5.02
   0  -3  -2 3015.80   46.80
   0  -3  -2 2892.20   49.60
   0  -3  -2 3068.30   40.30
   0   3   2 3190.60   55.60
   0  -3  -3   -0.63    5.09
   0  -3  -3    7.18    4.69
   0   3   3    1.06    3.80
   0  -3  -4   88.09    6.21
   0   3   4   87.90    5.20
   0  -3  -5  338.85    9.72
   0   3   5  354.92    9.15
   0   3   5  342.57    7.76
   0  -3  -6  296.54    9.87
   0   3   6  297.35    8.91
   0   3   6  310.40    7.93
   0  -3  -7  107.55    7.16
   0   3   7  113.79    7.09
   0   3   7  114.24    6.37
   0  -3  -8   75.62    6.81
   0   3   8   72.60    6.52
   0   3   8   75.40    6.26
   0  -3  -9   87.18    7.36
   0   3   9   91.69    6.89
   0   3   9   90.16    6.61
   0  -3 -10   97.96    8.64
   0   3  10   92.23    7.41
   0   3  10   96.31    7.06
   0  -3 -11  170.83    9.93
   0   3  11  166.10    8.92
   0   3  11  168.59    8.56
   0  -3 -12  131.17   10.20
   0   3  12  118.11    8.49
   0   3  12  119.86    8.16
   0  -3 -13   61.09    9.21
   0   3  13   59.50    7.57
   0   3  13   66.09    7.10
   0  -3 -14    8.26    8.16
   0   3  14    2.36    8.89
   0   3  14   -6.08    6.55
   0  -3 -15    8.28    7.47
   0   3  15    6.27    8.24
   0   3  15   14.18    7.00
   0  -3 -16   34.13    9.70
   0   3  16   28.94    8.64
   0   3  16   37.28    7.91
   0  -3 -17  141.12   12.18
   0   3  17  144.04   11.40
   0   3  17  147.41   10.75
   0  -3 -18   91.45   12.24
   0   3  18   88.68   10.43
   0   3  18   90.61    9.94
   0  -3 -19   -0.29    9.37
   0   3  19    0.56    8.77
   0   3  19    7.76    7.81
   0  -3 -20    1.41   10.32
   0  -3 -21   22.15   11.28
   0  -4  21   71.68   11.64
   0   4 -21   74.50   12.19
   0  -4  20   43.08    9.73
   0   4 -20   42.02   10.76
   0  -4  19   19.41    8.60
   0   4 -19   32.67   10.15
   0  -4  18   15.20    9.16
   0   4 -18   -2.49    8.56
   0  -4  17   84.12    8.97
   0  -4  17   25.07    8.30
   0   4 -17   39.96    9.42
   0  -4  16   98.93    9.06
   0  -4  16  105.38   10.99
   0   4 -16   70.77    9.92
   0  -4  15  119.64    9.23
   0  -4  15  114.91   10.26
   0   4 -15  112.46   10.40
   0  -4  14  148.96    9.42
   0  -4  14  138.40   11.01
   0   4 -14  131.72   10.30
   0  -4  13   44.26    7.31
   0  -4  13   31.68    7.55
   0   4 -13   42.62    7.77
   0  -4  12   13.15    6.34
   0  -4  12   18.30    7.44
   0   4 -12   13.37    6.58
   0  -4  11   82.74    7.24
   0  -4  11   86.75    8.76
   0   4 -11   86.70    7.95
   0  -4  10  120.87    7.63
   0  -4  10  108.49    8.74
   0   4 -10  103.67    7.88
   0  -4   9  287.71    9.38
   0  -4   9  289.44   11.19
   0  -4   9  301.62    6.07
   0   4  -9  291.16   10.44
   0  -4   8   84.81    6.58
   0  -4   8   78.98    7.74
   0   4  -8   82.01    6.57
   0  -4   7    4.12    5.38
   0  -4   7    6.85    5.74
   0   4  -7   -2.06    5.28
   0  -4   6    5.77    5.28
   0  -4   6    5.75    5.51
   0   4  -6   11.90    4.44
   0  -4   5  423.14    9.45
   0  -4   5  420.54   10.63
   0   4  -5  418.01    8.99
   0  -4   4  480.07    9.71
   0  -4   4  478.16   10.72
   0   4  -4  473.84    8.70
   0  -4   3  167.81    6.65
   0   4  -3  171.32    5.41
   0  -4   2    2.62    4.94
   0  -4   2    7.12    3.65
   0   4  -2    4.73    3.68
   0  -4   1   34.24    5.24
   0  -4   1   35.95    3.85
   0   4  -1   40.73    4.40
   0   4  -1   33.09    4.33
   0  -4   0   41.64    5.39
   0  -4   0   50.59    4.11
   0   4   0   48.16    4.73
   0  -4  -1  517.89   10.24
   0  -4  -1  519.26    8.95
   0   4   1  526.96    8.91
   0  -4  -2 1601.80   18.80
   0  -4  -2 1548.60   17.10
   0   4   2 1628.70   17.00
   0  -4  -3  331.32    9.40
   0  -4  -3  334.80    8.58
   0   4   3  349.36    7.51
   0  -4  -4   25.01    5.83
   0  -4  -4   17.41    5.20
   0   4   4   20.57    4.63
   0  -4  -5   15.57    5.61
   0   4   5   11.31    5.05
   0   4   5   17.95    4.86
   0  -4  -6   50.61    6.64
   0   4   6   50.96    6.05
   0   4   6   54.63    5.59
   0  -4  -7  240.71    9.91
   0   4   7  240.89    8.96
   0   4   7  244.14    7.77
   0  -4  -8  275.82   10.88
   0   4   8  266.97    9.82
   0   4   8  288.30    8.80
   0  -4  -9  148.72    9.46
   0   4   9  141.18    8.34
   0   4   9  136.29    7.51
   0  -4 -10   13.89    6.96
   0   4  10   17.52    5.82
   0   4  10   13.89    5.66
   0  -4 -11   51.09    8.25
   0   4  11   40.64    6.86
   0   4  11   44.34    6.38
   0  -4 -12  121.87   10.35
   0   4  12  113.18    8.97
   0   4  12  124.78    8.20
   0  -4 -13  164.81   11.89
   0   4  13  170.45   10.38
   0   4  13  156.86    9.10
   0  -4 -14  105.50   11.05
   0   4  14  108.99    9.28
   0   4  14  120.69    8.90
   0  -4 -15    6.27    8.66
   0   4  15   -2.84    6.88
   0   4  15    5.32    6.78
   0  -4 -16   -5.44    8.71
   0   4  16   26.00    9.54
   0   4  16   -4.03    6.71
   0  -4 -17   17.69   10.05
   0   4  17   57.82   10.19
   0   4  17   31.58    8.21
   0  -4 -18  127.03   13.45
   0   4  18  101.06   11.11
   0   4  18  136.21   10.95
   0  -4 -19   73.79   12.35
   0   4  19   64.58   10.56
   0  -4 -20   34.50   10.28
   0  -5  21   10.02    8.92
   0   5 -21   14.99   10.57
   0  -5  20   37.25   10.41
   0   5 -20   33.80   10.49
   0  -5  19  110.11   12.40
   0   5 -19   98.44   11.88
   0  -5  18   52.09   10.48
   0   5 -18   59.30   10.22
   0  -5  17  141.31    9.87
   0  -5  17   16.67    9.21
   0   5 -17   30.34    8.88
   0  -5  16   -4.47    6.68
   0  -5  16    2.30    7.57
   0   5 -16    4.44    7.97
   0  -5  15   58.34    7.89
   0  -5  15   53.92    9.00
   0   5 -15   43.36    8.45
   0  -5  14   92.87    8.35
   0  -5  14   96.83    9.83
   0   5 -14   86.72    9.14
   0  -5  13  273.71   10.71
   0  -5  13  252.83   12.44
   0   5 -13  247.52   11.87
   0  -5  12  167.24    8.88
   0  -5  12  159.68   10.37
   0   5 -12  146.95    9.60
   0  -5  11   26.83    6.27
   0  -5  11   31.64    7.15
   0   5 -11   20.04    6.57
   0  -5  10   15.09    5.81
   0  -5  10   11.67    6.38
   0   5 -10   18.03    6.29
   0  -5   9   82.28    6.82
   0  -5   9   96.53    7.95
   0   5  -9  103.49    7.13
   0  -5   8  194.57    8.24
   0  -5   8  201.43    9.97
   0   5  -8  181.15    7.90
   0  -5   7  213.51    8.32
   0  -5   7  204.50    9.32
   0   5  -7  204.72    8.03
   0  -5   6   68.98    6.45
   0  -5   6   69.12    6.97
   0   5  -6   74.49    5.78
   0  -5   5   34.02    5.64
   0  -5   5   36.13    6.15
   0   5  -5   44.19    4.80
   0  -5   4    7.86    5.18
   0   5  -4   13.69    4.00
   0  -5   3  259.59    8.42
   0   5  -3  256.72    6.57
   0  -5   2  267.01    8.30
   0  -5   2  268.15    6.49
   0  -5   1  380.83    9.59
   0  -5   1  407.69    7.59
   0   5  -1  384.57    8.85
   0  -5   0    2.92    5.26
   0  -5   0    3.47    3.84
   0   5   0    2.18    3.97
   0  -5  -1  129.40    7.07
   0  -5  -1  142.53    6.03
   0   5   1  143.95    6.04
   0  -5  -2   17.58    5.70
   0  -5  -2   13.02    4.44
   0   5   2   10.89    4.84
   0  -5  -3  576.75   12.51
   0  -5  -3  555.08   11.09
   0   5   3  586.96   10.19
   0  -5  -4  752.21   14.52
   0  -5  -4  689.11   13.10
   0   5   4  765.95   11.79
   0  -5  -5  438.51   11.83
   0  -5  -5  428.21   11.33
   0   5   5  441.57    9.37
   0  -5  -6   15.95    5.85
   0   5   6    7.18    5.33
   0   5   6   14.50    4.75
   0  -5  -7   16.66    6.02
   0   5   7   12.46    5.54
   0   5   7   17.37    5.15
   0  -5  -8  100.85    8.23
   0   5   8   98.61    7.56
   0   5   8   95.29    6.16
   0  -5  -9  171.76    9.43
   0   5   9  187.84    9.34
   0   5   9  180.00    7.77
   0  -5 -10  143.26    9.37
   0   5  10  141.71    9.03
   0   5  10  154.37    8.26
   0  -5 -11   43.87    8.30
   0   5  11   38.92    7.12
   0   5  11   35.62    6.34
   0  -5 -12   -1.46    6.42
   0   5  12    3.17    6.45
   0   5  12    0.45    6.20
   0  -5 -13    3.53    7.06
   0   5  13    5.00    6.89
   0   5  13    1.04    6.10
   0  -5 -14   55.01    9.79
   0   5  14   39.03    8.17
   0   5  14   38.28    7.09
   0  -5 -15   39.45    8.79
   0   5  15   42.03    8.48
   0   5  15   42.00    7.84
   0  -5 -16   59.56    9.81
   0   5  16   60.42    9.27
   0   5  16   47.44    8.21
   0  -5 -17   28.81   10.33
   0   5  17   25.42   10.19
   0   5  17   13.96    7.17
   0  -5 -18   -2.19    8.06
   0   5  18   -4.28    9.11
   0  -5 -19   -3.73    9.82
   0   5  19    7.67    9.49
   0  -5 -20   60.54   12.69
   0  -6  21   30.71   10.82
   0   6 -21   32.26   10.52
   0  -6  20   25.21   10.43
   0   6 -20   -1.09   10.10
   0  -6  19   12.54    9.67
   0   6 -19   13.22    9.19
   0  -6  18   45.24   10.53
   0   6 -18   28.30   10.12
   0  -6  17  120.98    9.71
   0  -6  17   57.33    9.94
   0   6 -17   47.82    9.42
   0  -6  16   43.43    8.07
   0  -6  16   29.38    8.68
   0   6 -16   24.85    8.36
   0  -6  15    9.52    7.04
   0  -6  15    5.88    7.90
   0   6 -15    4.04    8.31
   0  -6  14   24.94    7.36
   0  -6  14   -3.16    7.31
   0   6 -14    2.09    7.06
   0  -6  13   14.81    7.04
   0  -6  13   22.52    8.52
   0   6 -13   11.47    7.65
   0  -6  12  215.51   10.08
   0  -6  12  194.64   11.36
   0   6 -12  189.17   10.30
   0  -6  11  171.75    8.99
   0  -6  11  168.18   10.53
   0   6 -11  172.51    9.59
   0  -6  10  187.73    8.91
   0  -6  10  174.76   10.68
   0   6 -10  180.71    9.20
   0  -6   9   20.98    5.94
   0  -6   9   19.90    6.59
   0   6  -9   18.57    5.30
   0  -6   8  126.71    7.64
   0  -6   8  126.72    8.56
   0   6  -8  129.22    7.31
   0  -6   7  551.91   12.50
   0  -6   7  554.08   14.20
   0   6  -7  535.97   11.56
   0  -6   6  441.07   11.25
   0   6  -6  439.55   10.14
   0   6  -6  463.47    7.55
   0  -6   5  203.22    8.61
   0   6  -5  226.70    7.39
   0  -6   4   71.57    6.82
   0   6  -4   69.02    4.88
   0  -6   3   33.83    5.94
   0  -6   3   30.35    4.42
   0  -6   2   91.17    6.99
   0  -6   2   90.37    5.03
   0   6  -2   84.15    5.88
   0  -6   1   98.78    6.89
   0  -6   1  104.10    5.32
   0   6  -1   91.44    5.88
   0  -6   0  199.27    8.39
   0  -6   0  201.21    6.81
   0   6   0  206.29    7.52
   0  -6  -1  220.32    8.88
   0  -6  -1  226.43    7.33
   0   6   1  229.54    7.59
   0  -6  -2  101.29    7.49
   0  -6  -2  126.90    6.74
   0   6   2  122.69    6.86
   0  -6  -3   -2.05    6.14
   0  -6  -3   -6.21    5.14
   0   6   3   -2.76    4.70
   0  -6  -4   71.54    7.53
   0  -6  -4   60.90    6.22
   0   6   4   68.52    5.80
   0  -6  -5  197.45    9.48
   0  -6  -5  195.50    8.68
   0   6   5  201.17    7.36
   0  -6  -6  204.68    9.17
   0   6   6  220.47    7.91
   0  -6  -7   66.86    7.21
   0   6   7   66.15    6.87
   0   6   7   78.22    5.87
   0  -6  -8   19.70    6.53
   0   6   8   21.51    6.13
   0   6   8   19.31    5.39
   0  -6  -9   31.71    7.25
   0   6   9   35.27    6.63
   0   6   9   32.89    5.85
   0  -6 -10   16.34    7.19
   0   6  10   18.23    6.84
   0   6  10   15.93    5.81
   0  -6 -11   35.45    8.28
   0   6  11   39.70    7.78
   0   6  11   45.11    7.14
   0  -6 -12    3.78    7.69
   0   6  12    8.20    6.97
   0   6  12   17.22    6.59
   0  -6 -13   36.14    9.07
   0   6  13   28.38    7.82
   0   6  13   30.48    7.07
   0  -6 -14   14.94    9.08
   0   6  14    9.49    7.81
   0   6  14    7.34    6.84
   0  -6 -15   29.07    9.64
   0   6  15   22.19    8.36
   0   6  15   35.61    7.53
   0  -6 -16   72.71   11.47
   0   6  16   67.01    9.66
   0   6  16   75.43    8.73
   0  -6 -17   68.11   11.60
   0   6  17   62.40    9.66
   0  -6 -18   49.58   11.43
   0   6  18   33.95   11.05
   0  -6 -19    6.16   10.23
   0   6  19    5.57    9.95
   0  -6 -20  -11.42   10.17
   0   7 -21   37.61   10.52
   0   7 -20   54.24   11.61
   0  -7  19   14.38    9.22
   0   7 -19   15.91    9.09
   0  -7  18   14.26    9.80
   0   7 -18   16.19    8.69
   0  -7  17    6.83    7.65
   0  -7  17   15.61    9.51
   0   7 -17   -3.35    7.79
   0  -7  16   79.98    9.13
   0  -7  16   78.89   10.43
   0   7 -16   81.02   10.44
   0  -7  15   99.03    9.09
   0  -7  15   81.54   10.41
   0   7 -15   81.31    9.28
   0  -7  14  105.08    9.00
   0  -7  14  100.90   10.56
   0   7 -14   87.99    9.80
   0  -7  13   38.88    7.61
   0  -7  13   19.45    8.22
   0   7 -13   34.87    7.49
   0  -7  12   -7.44    6.41
   0  -7  12    0.14    7.25
   0   7 -12    2.39    7.13
   0  -7  11  101.37    8.27
   0  -7  11  105.26   10.16
   0   7 -11  102.79    8.64
   0  -7  10  193.21    9.57
   0  -7  10  217.52   11.81
   0   7 -10  191.06    9.28
   0  -7   9  325.18   11.03
   0  -7   9  326.90   12.76
   0   7  -9  333.57   10.70
   0  -7   8   46.68    6.80
   0   7  -8   54.08    6.30
   0  -7   7   -7.31    5.78
   0   7  -7    0.11    4.44
   0   7  -7   -1.65    3.50
   0  -7   6   53.01    6.86
   0   7  -6   44.29    5.02
   0  -7   5  291.32   10.18
   0   7  -5  275.71    7.83
   0  -7   4  156.99    8.39
   0   7  -4  147.32    6.25
   0  -7   3  167.65    8.55
   0  -7   3  168.31    6.36
   0  -7   2  132.19    8.10
   0  -7   2  144.31    6.03
   0   7  -2  122.24    6.97
   0  -7   1    4.70    6.03
   0  -7   1    9.07    4.31
   0   7  -1    6.90    5.07
   0  -7   0   87.19    7.48
   0  -7   0   87.38    5.55
   0   7   0   85.05    6.35
   0  -7  -1  661.02   14.52
   0  -7  -1  670.32   12.06
   0   7   1  677.60   12.73
   0  -7  -2  448.68   12.60
   0  -7  -2  458.29   10.51
   0   7   2  482.92   11.28
   0  -7  -3   98.56    8.19
   0  -7  -3   93.33    6.52
   0   7   3   96.87    6.20
   0  -7  -4  185.96    9.60
   0  -7  -4  191.46    8.67
   0   7   4  184.46    7.51
   0  -7  -5    8.68    6.50
   0  -7  -5    8.13    5.38
   0   7   5    2.57    4.71
   0  -7  -6   97.81    8.52
   0  -7  -6   84.57    7.47
   0   7   6   89.76    6.26
   0  -7  -7  157.05    9.19
   0   7   7  145.46    8.82
   0   7   7  144.61    7.44
   0  -7  -8  195.26   10.34
   0   7   8  184.53   10.10
   0   7   8  195.12    8.02
   0  -7  -9   79.31    8.45
   0   7   9   81.42    8.21
   0   7   9   82.42    6.92
   0  -7 -10    9.09    6.10
   0   7  10   16.05    6.81
   0   7  10    4.74    5.65
   0  -7 -11   -5.49    7.07
   0   7  11    4.11    7.27
   0   7  11    5.85    6.04
   0  -7 -12   34.11    8.84
   0   7  12   29.36    8.40
   0   7  12   39.04    7.21
   0  -7 -13  122.99   11.50
   0   7  13  121.94   10.36
   0   7  13  123.52    9.19
   0  -7 -14   79.16   10.83
   0   7  14   78.61    9.82
   0   7  14   77.80    8.20
   0  -7 -15   17.00    9.54
   0   7  15   10.96    8.37
   0   7  15   10.77    6.72
   0  -7 -16   16.34    9.76
   0   7  16    6.98    8.43
   0  -7 -17   16.99    9.96
   0   7  17   20.00    9.10
   0  -7 -18   42.28   11.33
   0   7  18   48.80    9.96
   0  -7 -19   43.79   11.86
   0   7  19   48.87   11.69
   0   8 -20   27.56    9.63
   0   8 -19   53.43   10.08
   0   8 -18   63.74    9.96
   0  -8  17   62.94    8.91
   0   8 -17   80.19   10.80
   0  -8  16    0.44    7.27
   0   8 -16    3.75    8.12
   0  -8  15   17.79    7.61
   0   8 -15   31.92    8.65
   0  -8  14  130.08    9.66
   0   8 -14  112.76    9.65
   0  -8  13  148.75    9.88
   0   8 -13  152.28   10.53
   0  -8  12  134.00    9.41
   0   8 -12  124.97    9.82
   0  -8  11   50.67    7.81
   0   8 -11   43.06    7.19
   0  -8  10   -3.06    6.50
   0   8 -10    8.38    5.79
   0  -8   9   50.88    7.47
   0   8  -9   55.73    6.30
   0  -8   8  163.58    9.10
   0   8  -8  157.38    7.86
   0  -8   7   68.88    7.44
   0   8  -7   70.10    6.12
   0  -8   6   79.05    7.53
   0   8  -6   74.35    5.46
   0  -8   5    9.37    6.09
   0   8  -5    0.33    4.33
   0  -8   4  144.60    8.56
   0   8  -4  149.51    6.53
   0  -8   3  145.40    8.51
   0  -8   3  142.43    6.32
   0   8  -3  142.19    8.15
   0  -8   2  193.18    9.29
   0  -8   2  192.02    6.88
   0   8  -2  191.82    8.44
   0  -8   1  283.38   10.73
   0  -8   1  306.50    8.39
   0   8  -1  299.13    9.93
   0  -8   0   35.33    6.90
   0  -8   0   36.54    5.26
   0   8   0   30.18    5.68
   0  -8  -1   13.39    6.33
   0  -8  -1   15.84    5.35
   0   8   1   21.47    5.23
   0  -8  -2   77.09    7.78
   0  -8  -2   83.06    6.47
   0   8   2   70.12    6.68
   0  -8  -3  162.81    9.51
   0  -8  -3  180.75    8.06
   0   8   3  187.80    8.11
   0  -8  -4  242.20   10.98
   0  -8  -4  237.73    9.30
   0   8   4  221.92    8.42
   0  -8  -5  231.93   11.15
   0  -8  -5  224.92    9.60
   0   8   5  233.93    8.65
   0  -8  -6   -2.40    6.77
   0  -8  -6    2.16    6.22
   0   8   6   -0.01    5.43
   0  -8  -7   -1.46    5.87
   0   8   7   -6.95    4.93
   0  -8  -8  148.75    9.96
   0   8   8  139.75    9.65
   0   8   8  142.08    7.87
   0  -8  -9  154.41   10.44
   0   8   9  144.13   10.27
   0   8   9  146.98    8.20
   0  -8 -10   70.37    8.95
   0   8  10   70.49    8.81
   0   8  10   73.14    7.28
   0  -8 -11   80.61    9.69
   0   8  11   84.03    9.62
   0   8  11   77.01    7.43
   0  -8 -12    2.87    7.98
   0   8  12    3.37    8.07
   0   8  12    8.60    7.31
   0  -8 -13    4.54    8.40
   0   8  13    9.58    8.19
   0   8  13    2.75    6.64
   0  -8 -14   55.01   10.22
   0   8  14   46.56    8.96
   0   8  14   51.73    7.81
   0  -8 -15   36.16   10.22
   0   8  15   38.26    9.37
   0  -8 -16   43.43   10.80
   0   8  16   49.04   10.09
   0  -8 -17   12.65   10.12
   0   8  17    7.43    9.06
   0  -8 -18   -4.23   10.01
   0   8  18  -13.57    8.42
   0   9 -20   -5.40    9.37
   0   9 -19    4.20    9.36
   0   9 -18   82.94   11.09
   0   9 -17  134.60   11.91
   0  -9  16   91.42    9.68
   0   9 -16   77.19    9.96
   0  -9  15   36.90    8.37
   0   9 -15   13.56    8.03
   0  -9  14   10.34    7.64
   0   9 -14    9.69    7.70
   0  -9  13   37.99    8.14
   0   9 -13   40.20    8.37
   0  -9  12   89.05    9.14
   0   9 -12   79.51    9.22
   0  -9  11  164.74   10.29
   0   9 -11  170.31    9.80
   0  -9  10  139.18    9.69
   0   9 -10  142.99    8.40
   0  -9   9   52.02    7.76
   0   9  -9   43.85    6.01
   0  -9   8    6.18    6.87
   0   9  -8    9.11    5.24
   0   9  -8   13.27    3.89
   0  -9   7   95.51    8.29
   0   9  -7   96.74    6.70
   0  -9   6  143.19    9.11
   0   9  -6  146.11    7.05
   0  -9   5  182.44    9.72
   0   9  -5  161.84    6.98
   0  -9   4   15.14    6.54
   0   9  -4   12.25    5.51
   0  -9   3    1.84    6.39
   0  -9   3   -0.12    4.31
   0   9  -3   -0.38    5.46
   0  -9   2   28.18    6.88
   0  -9   2   25.58    4.69
   0   9  -2   26.51    5.55
   0  -9   1  111.11    8.41
   0  -9   1  120.66    6.49
   0   9  -1  111.33    7.68
   0  -9   0  178.93    9.68
   0  -9   0  178.23    7.55
   0   9   0  166.77    8.05
   0  -9  -1  101.68    8.52
   0  -9  -1  112.17    6.79
   0   9   1  109.50    7.17
   0  -9  -2    9.81    6.57
   0  -9  -2    9.88    5.19
   0   9   2   17.68    6.02
   0  -9  -3   17.07    7.21
   0  -9  -3   25.22    5.90
   0   9   3   18.62    5.93
   0  -9  -4   19.47    7.59
   0  -9  -4   23.57    6.15
   0   9   4   27.79    5.36
   0  -9  -5  119.35    9.97
   0  -9  -5  112.82    8.37
   0   9   5  119.97    7.38
   0  -9  -6  285.35   12.86
   0  -9  -6  279.09   11.62
   0   9   6  293.20    9.92
   0  -9  -7   83.26    8.27
   0   9   7   90.44    7.30
   0  -9  -8    7.34    7.28
   0   9   8    5.41    6.76
   0   9   8    3.33    5.48
   0  -9  -9  100.30    9.57
   0   9   9   97.54    9.65
   0   9   9   97.87    7.91
   0  -9 -10  227.55   12.74
   0   9  10  247.26   12.99
   0   9  10  243.76   10.09
   0  -9 -11  128.26   11.12
   0   9  11  148.30   11.36
   0   9  11  173.61    9.23
   0  -9 -12   56.08    9.67
   0   9  12   68.13   10.23
   0   9  12   62.15    7.85
   0  -9 -13   40.64    9.51
   0   9  13   37.93    9.41
   0   9  13   60.26    8.23
   0  -9 -14   -6.55    8.56
   0   9  14    8.83    8.48
   0  -9 -15    4.00    9.19
   0   9  15   19.24    8.88
   0  -9 -16   23.44   10.31
   0   9  16    2.08    8.74
   0  -9 -17   62.33   12.00
   0   9  17   44.03   10.54
   0  -9 -18   24.03   11.14
   0   9  18   24.05    9.85
   0  10 -19   18.87    8.55
   0  10 -18    1.30    8.63
   0  10 -17   18.62    8.80
   0 -10  16   50.11    9.09
   0  10 -16   34.58    8.77
   0 -10  15   90.82    9.90
   0  10 -15  120.34   10.56
   0 -10  14   59.51    9.23
   0  10 -14   66.74    9.46
   0 -10  13   14.83    7.90
   0  10 -13    6.04    7.60
   0 -10  12   -0.07    7.66
   0  10 -12    6.20    6.52
   0 -10  11   34.37    8.40
   0  10 -11   38.11    6.91
   0 -10  10   78.74    9.31
   0  10 -10   53.58    6.72
   0 -10   9  175.48   10.66
   0  10  -9  165.60    8.69
   0 -10   8   56.34    8.31
   0  10  -8   62.36    6.36
   0 -10   7   24.70    7.28
   0  10  -7   17.12    5.11
   0 -10   6   16.33    6.99
   0  10  -6    8.29    4.79
   0 -10   5  142.67    9.52
   0  10  -5  139.12    6.96
   0  10  -5  144.50    9.17
   0 -10   4  154.18    9.63
   0  10  -4  149.08    9.02
   0 -10   3  220.01   11.02
   0 -10   3  211.65    7.82
   0  10  -3  225.20   10.15
   0 -10   2   52.37    7.91
   0 -10   2   56.61    5.53
   0  10  -2   53.40    6.44
   0 -10   1   17.09    6.90
   0 -10   1   18.37    5.02
   0  10  -1   11.92    5.83
   0 -10   0   16.24    7.12
   0 -10   0   11.46    5.13
   0  10   0    7.15    5.54
   0 -10  -1   69.05    8.44
   0 -10  -1   66.09    6.23
   0  10   1   76.88    6.94
   0 -10  -2  170.01   10.66
   0 -10  -2  157.88    8.20
   0  10   2  166.38    9.00
   0 -10  -3   64.49    8.67
   0 -10  -3   57.40    6.76
   0  10   3   50.94    7.03
   0 -10  -4   -5.67    7.24
   0 -10  -4   -4.12    5.66
   0  10   4   -6.15    5.40
   0 -10  -5   15.62    8.01
   0 -10  -5   10.89    6.43
   0  10   5    3.44    5.67
   0 -10  -6   84.41    9.93
   0 -10  -6   84.29    8.74
   0  10   6   92.22    7.50
   0 -10  -7   37.02    9.13
   0 -10  -7   45.16    7.60
   0  10   7   42.19    6.93
   0 -10  -8   92.68    9.70
   0  10   8  102.79   10.06
   0  10   8  104.35    8.08
   0 -10  -9   68.99    9.01
   0  10   9   67.70    9.38
   0  10   9   77.16    7.54
   0 -10 -10   -0.53    7.38
   0  10  10    0.48    7.67
   0  10  10    5.23    6.31
   0 -10 -11    2.05    7.86
   0  10  11   -0.08    7.63
   0  10  11   -2.22    6.63
   0 -10 -12   50.18    9.79
   0  10  12   55.28   10.19
   0  10  12   61.74    7.83
   0 -10 -13   60.77   10.32
   0  10  13   67.58   10.93
   0 -10 -14   62.32   10.82
   0  10  14   52.57   10.61
   0 -10 -15   37.08   11.16
   0  10  15   27.70    9.40
   0 -10 -16   -1.38    9.19
   0  10  16    2.92    9.32
   0 -10 -17   16.41   10.36
   0  10  17   20.39   10.26
   0  11 -19   43.93   10.78
   0  11 -18   47.17    9.75
   0  11 -17    6.14    8.99
   0 -11  16    2.69    8.27
   0  11 -16    2.12    7.61
   0 -11  15   12.49    8.61
   0  11 -15   17.41    7.95
   0 -11  14   57.56    9.38
   0  11 -14   53.17    8.67
   0 -11  13  125.62   10.93
   0  11 -13  110.65   10.39
   0 -11  12   59.10    9.18
   0  11 -12   53.41    7.57
   0 -11  11    4.00    7.98
   0  11 -11    9.05    6.54
   0 -11  10   -7.64    7.47
   0  11 -10    3.44    5.98
   0 -11   9   61.47    8.92
   0  11  -9   62.87    6.80
   0 -11   8  104.92    9.73
   0  11  -8  105.73    7.57
   0 -11   7   82.96    9.18
   0  11  -7   76.39    6.75
   0 -11   6   86.02    9.28
   0  11  -6   74.51    6.54
   0  11  -6   68.84    8.08
   0 -11   5   13.09    7.72
   0  11  -5   19.76    5.11
   0  11  -5   13.96    6.91
   0 -11   4   25.55    7.75
   0 -11   4   22.10    5.03
   0  11  -4   21.45    6.30
   0 -11   3  162.02   10.68
   0 -11   3  160.78    7.39
   0  11  -3  151.24    9.58
   0 -11   2  146.57   10.47
   0 -11   2  141.42    7.16
   0  11  -2  145.26    9.32
   0 -11   1  110.15    9.60
   0 -11   1  108.49    6.85
   0  11  -1  109.00    8.38
   0 -11   0   21.94    7.84
   0 -11   0   23.59    5.54
   0  11   0   27.10    6.44
   0 -11  -1   -9.56    7.18
   0 -11  -1    1.36    4.98
   0  11   1   -1.94    5.44
   0 -11  -2   16.86    8.16
   0 -11  -2    9.49    5.53
   0  11   2    9.35    7.09
   0 -11  -3   57.24    9.38
   0 -11  -3   70.77    7.41
   0  11   3   75.79    7.87
   0 -11  -4   92.46   10.30
   0 -11  -4   99.73    8.30
   0  11   4  106.49    8.30
   0 -11  -5   87.44   10.40
   0 -11  -5   92.03    8.16
   0  11   5  100.55    8.08
   0 -11  -6   -5.43    8.47
   0 -11  -6    3.90    6.93
   0  11   6   -2.48    6.31
   0 -11  -7   13.43    9.03
   0 -11  -7    9.86    6.80
   0  11   7    1.88    6.04
   0 -11  -8   59.24    8.65
   0  11   8   57.88    9.14
   0  11   8   49.51    7.43
   0 -11  -9   78.46    9.48
   0  11   9   68.10    9.87
   0  11   9   76.12    7.90
   0 -11 -10   72.78    9.61
   0  11  10   56.46    9.78
   0  11  10   73.40    8.18
   0 -11 -11   51.10    9.50
   0  11  11   42.06    9.54
   0  11  11   42.86    7.24
   0 -11 -12    7.62    8.39
   0  11  12   -4.24    8.18
   0 -11 -13   11.89    8.89
   0  11  13    7.56    9.73
   0 -11 -14   30.67    9.88
   0  11  14   56.39   11.06
   0 -11 -15   55.53   11.26
   0  11  15   52.68   10.80
   0 -11 -16    5.49    9.77
   0  11  16   -4.93    9.01
   0  12 -17   58.67    9.68
   0 -12  16   48.56    9.89
   0  12 -16   43.34    8.70
   0 -12  15   24.44    9.06
   0  12 -15   17.09    8.59
   0 -12  14   57.55    9.79
   0  12 -14   -0.81    7.92
   0 -12  13   36.48    9.23
   0  12 -13   21.59    8.41
   0 -12  12   75.10   10.12
   0  12 -12   69.16    7.78
   0 -12  11  112.39   10.66
   0  12 -11   87.53    8.62
   0 -12  10  106.55   10.51
   0  12 -10   85.43    7.72
   0 -12   9    8.89    8.24
   0  12  -9    5.27    5.82
   0 -12   8   -6.25    7.68
   0  12  -8   -4.39    5.00
   0  12  -8    6.49    7.05
   0 -12   7   50.10    9.17
   0  12  -7   62.69    6.67
   0  12  -7   60.82    8.62
   0 -12   6  139.35   10.78
   0  12  -6  140.48    7.56
   0  12  -6  140.09   10.71
   0 -12   5  221.83   12.23
   0  12  -5  205.34    8.73
   0  12  -5  216.53   11.69
   0 -12   4   84.82    9.72
   0 -12   4  104.26    7.08
   0  12  -4   87.65    8.68
   0 -12   3   12.83    8.09
   0 -12   3    6.59    4.94
   0  12  -3   12.41    6.42
   0 -12   2   34.42    8.55
   0 -12   2   51.90    5.86
   0  12  -2   32.29    6.88
   0 -12   1   84.89   10.16
   0 -12   1   81.94    6.68
   0  12  -1   94.33    8.55
   0 -12   0  115.39   10.71
   0 -12   0  115.64    7.55
   0  12   0  113.26    8.84
   0 -12  -1   42.79    9.48
   0 -12  -1   46.46    6.26
   0  12   1   54.20    7.38
   0 -12  -2    5.23    8.51
   0 -12  -2    8.83    5.69
   0  12   2    5.39    6.87
   0 -12  -3   -0.74    8.16
   0 -12  -3   -3.13    5.87
   0  12   3   -8.70    6.62
   0 -12  -4   20.74    9.30
   0 -12  -4   22.68    6.81
   0  12   4   19.07    7.10
   0 -12  -5   18.02    9.33
   0 -12  -5   26.08    6.80
   0  12   5   22.91    7.02
   0 -12  -6   55.47   10.41
   0 -12  -6   53.02    8.47
   0  12   6   61.03    7.74
   0 -12  -7   69.55   11.19
   0 -12  -7   87.88    9.17
   0  12   7   81.57    8.52
   0 -12  -8   28.73    7.82
   0  12   8   24.83    8.66
   0  12   8   37.05    7.52
   0 -12  -9    9.28    7.52
   0  12   9    3.60    8.66
   0  12   9    0.78    6.58
   0 -12 -10   35.19    8.76
   0  12  10   38.13    9.69
   0  12  10   39.06    7.57
   0 -12 -11   74.17   10.22
   0  12  11   91.59   11.28
   0 -12 -12   44.95    9.78
   0  12  12   38.08   10.22
   0 -12 -13    0.28    8.54
   0  12  13    7.90    9.87
   0 -12 -14    6.77    9.36
   0  12  14   -0.39   10.09
   0 -12 -15    2.51    9.56
   0  12  15    1.44    9.82
   0 -13  15   48.45    9.78
   0 -13  14   38.91    9.76
   0 -13  13    3.67    8.80
   0  13 -13    4.29    8.01
   0 -13  12   -4.89    8.00
   0  13 -12   -0.61    7.00
   0 -13  11   46.74    9.71
   0  13 -11   49.59    7.27
   0 -13  10   71.33    9.96
   0  13 -10   63.09    7.49
   0  13 -10   61.84    9.74
   0 -13   9  120.17   11.23
   0  13  -9  117.82    7.90
   0  13  -9  119.77   11.17
   0 -13   8   58.55    9.57
   0  13  -8   59.23    6.87
   0  13  -8   46.66    8.77
   0 -13   7  -10.55    7.78
   0  13  -7    1.78    5.55
   0  13  -7    4.90    7.07
   0 -13   6   43.77    9.42
   0  13  -6   46.45    6.43
   0  13  -6   33.04    8.78
   0 -13   5   44.12    9.68
   0  13  -5   46.60    6.42
   0  13  -5   44.63    8.79
   0 -13   4   79.75   10.08
   0  13  -4   80.78    9.45
   0 -13   3   44.24    9.68
   0 -13   3   65.47    6.35
   0  13  -3   53.36    8.05
   0 -13   2   -4.12    8.09
   0 -13   2   -1.65    4.85
   0  13  -2    4.03    7.05
   0 -13   1   30.65    9.19
   0 -13   1   32.00    6.34
   0  13  -1   35.68    7.71
   0 -13   0    1.19    8.33
   0 -13   0    3.46    5.55
   0  13   0    4.59    6.42
   0 -13  -1   66.41   10.56
   0 -13  -1   78.35    7.62
   0  13   1   82.35    9.94
   0 -13  -2   93.34   10.94
   0 -13  -2   93.98    8.20
   0  13   2  106.40    9.45
   0 -13  -3   63.55   10.70
   0 -13  -3   77.64    7.85
   0  13   3   73.29    8.54
   0 -13  -4   14.66    9.41
   0 -13  -4   16.65    6.85
   0  13   4   11.28    7.14
   0 -13  -5    1.61    9.61
   0 -13  -5   -0.05    6.69
   0  13   5    0.98    6.81
   0 -13  -6   80.15   11.63
   0 -13  -6   80.11    9.37
   0  13   6   81.59    8.39
   0 -13  -7   56.57   11.31
   0 -13  -7   72.94    9.62
   0  13   7   72.47    8.15
   0 -13  -8   75.03   10.06
   0  13   8   68.04   10.32
   0  13   8   85.91    8.73
   0 -13  -9   32.45    9.21
   0  13   9   46.85   10.15
   0  13   9   32.44    7.56
   0 -13 -10   -2.34    8.38
   0  13  10    4.29    9.22
   0 -13 -11    0.50    8.01
   0  13  11    3.29    9.30
   0 -13 -12    6.29    8.54
   0  13  12    7.71    9.39
   0 -13 -13   11.57    9.24
   0  13  13    6.48   10.28
   0 -13 -14   13.89    9.79
   0  13  14   18.64   11.08
   0 -14  15   17.17    9.46
   0 -14  14   49.50   10.55
   0 -14  13   59.24   10.32
   0 -14  12   48.01   10.08
   0  14 -12   55.01   11.36
   0 -14  11    1.24    8.74
   0  14 -11    6.40    9.22
   0 -14  10    2.79    8.52
   0  14 -10    1.13    7.88
   0 -14   9   30.80    9.57
   0  14  -9   31.61    9.06
   0 -14   8   87.68   10.88
   0  14  -8   89.90    7.51
   0  14  -8   90.35   10.41
   0 -14   7   54.76   10.06
   0  14  -7   51.07    6.64
   0  14  -7   54.09    9.23
   0 -14   6   14.14    8.86
   0  14  -6    7.89    5.69
   0  14  -6   -0.03    7.22
   0 -14   5    4.27    8.49
   0  14  -5   -2.36    5.46
   0  14  -5   -1.28    7.15
   0 -14   4   24.63    9.50
   0  14  -4    7.98    7.30
   0 -14   3   97.16   11.04
   0 -14   3   94.51    7.08
   0  14  -3   84.24    9.24
   0 -14   2   84.89   10.83
   0 -14   2   76.79    6.88
   0  14  -2   76.56    8.82
   0 -14   1   57.46   10.39
   0 -14   1   58.71    6.71
   0  14  -1   53.32    8.54
   0 -14   0    6.93    9.24
   0 -14   0   15.79    6.26
   0  14   0   11.88    7.05
   0 -14  -1   -5.21    8.95
   0 -14  -1   -4.91    5.81
   0  14   1    8.32    8.30
   0 -14  -2   -0.15    9.01
   0 -14  -2   11.23    6.49
   0  14   2   25.27    7.82
   0 -14  -3   60.42   10.90
   0 -14  -3   58.10    7.68
   0  14   3   64.99    9.01
   0 -14  -4   76.39   11.89
   0 -14  -4   74.44    8.45
   0  14   4   61.01    8.69
   0 -14  -5   60.63   11.61
   0 -14  -5   91.85    9.44
   0  14   5   70.42    8.86
   0 -14  -6  -10.46    9.96
   0 -14  -6   12.49    7.64
   0  14   6   -6.23    6.68
   0 -14  -7   -2.16    9.80
   0 -14  -7    0.25    7.67
   0  14   7   -3.45    7.38
   0 -14  -8   32.16    9.11
   0  14   8   28.76   10.09
   0 -14  -9   24.31    9.39
   0  14   9   30.07   10.45
   0 -14 -10   21.55    9.48
   0  14  10   12.40    9.87
   0 -14 -11    0.43    8.07
   0  14  11    4.90    9.62
   0 -14 -12   -0.18    9.41
   0  14  12   -0.08    9.70
   0 -14 -13   -0.34    8.79
   0  14  13   13.20   10.66
   0 -15  15    3.48    9.54
   0  15 -15   -2.27   10.48
   0 -15  14   10.81    9.55
   0  15 -14   14.16    9.69
   0 -15  13   -2.58    9.17
   0  15 -13    7.76    9.25
   0 -15  12   59.74   10.98
   0  15 -12   50.42   10.63
   0 -15  11   62.22   10.66
   0  15 -11   40.33    9.93
   0 -15  10   54.69   10.64
   0  15 -10   55.43   10.36
   0 -15   9   12.16    9.20
   0  15  -9    7.60    8.36
   0 -15   8   -8.78    8.93
   0  15  -8    4.62    8.99
   0 -15   7   22.33    9.77
   0  15  -7   14.11    8.83
   0 -15   6   11.71    9.22
   0  15  -6    5.01    8.52
   0 -15   5   10.07    9.49
   0  15  -5   21.44    8.11
   0 -15   4   43.49   10.35
   0  15  -4   39.75    6.34
   0  15  -4   47.84    8.86
   0 -15   3  -10.69    8.98
   0  15  -3   -1.33    7.77
   0 -15   2    3.26    9.14
   0 -15   2   -2.45    5.50
   0  15  -2   -2.55    7.49
   0 -15   1   59.09   10.93
   0 -15   1   60.47    7.15
   0  15  -1   75.21    9.43
   0 -15   0   77.14   11.57
   0 -15   0   73.21    7.89
   0  15   0   91.09   12.15
   0 -15  -1   32.98   10.31
   0 -15  -1   31.47    6.91
   0  15   1   37.68    9.18
   0 -15  -2   13.08   10.28
   0 -15  -2    1.31    6.60
   0  15   2    1.94    7.47
   0 -15  -3    2.68   10.18
   0 -15  -3    1.18    6.28
   0  15   3    4.21    7.10
   0 -15  -4    3.98   10.01
   0 -15  -4   18.28    7.77
   0  15   4    7.49    7.76
   0 -15  -5   47.18   11.56
   0 -15  -5   47.99    9.11
   0  15   5   44.05    8.42
   0 -15  -6   48.69   11.93
   0 -15  -6   45.28    8.65
   0  15   6   43.63    8.31
   0 -15  -7   15.40    8.36
   0 -15  -8   -3.54    8.05
   0  15   8   -0.04    8.65
   0 -15  -9    6.48    9.17
   0  15   9   18.38   10.39
   0 -15 -10   15.41    9.53
   0  15  10   30.17   10.98
   0 -15 -11   27.99   10.07
   0  15  11   13.89   10.48
   0 -15 -12   20.95    9.56
   0  15  12   36.50   11.44
   0 -16  14   28.31   10.38
   0  16 -14   32.05   10.72
   0 -16  13    2.99    9.65
   0  16 -13   12.97    9.87
   0 -16  12   -0.94    9.50
   0  16 -12    1.82    9.16
   0 -16  11   17.48    9.88
   0  16 -11   30.48   10.07
   0 -16  10   44.86   10.71
   0  16 -10   45.97   10.35
   0 -16   9   50.61   11.30
   0  16  -9   68.93   11.53
   0 -16   8   53.33   11.04
   0  16  -8   29.84    9.57
   0 -16   7    4.65    9.63
   0  16  -7    7.08    8.35
   0 -16   6    3.28    9.54
   0  16  -6   12.74    9.37
   0 -16   5   14.27   10.12
   0  16  -5    6.88    8.96
   0 -16   4   60.77   11.22
   0  16  -4   57.41   10.10
   0 -16   3   25.06   10.28
   0  16  -3   22.81    9.00
   0 -16   2   10.66    9.82
   0  16  -2    6.59    8.12
   0 -16   1   -0.24    9.62
   0  16  -1   -0.13    7.73
   0 -16   0   28.64   10.77
   0  16   0   44.84   10.51
   0 -16  -1   31.80   11.12
   0 -16  -1   27.22    6.87
   0  16   1   37.01    9.83
   0 -16  -2   41.65   11.37
   0 -16  -2   42.97    7.55
   0  16   2   45.73    8.94
   0 -16  -3   27.30   11.15
   0 -16  -3   37.88    7.83
   0  16   3   39.50    9.04
   0 -16  -4   -8.32   10.48
   0 -16  -4   -0.36    6.66
   0  16   4   13.79    8.16
   0 -16  -5   -2.73   10.45
   0 -16  -5   -8.54    6.69
   0  16   5  -13.46    7.20
   0 -16  -6   10.99   11.40
   0 -16  -6   19.22    8.12
   0 -16  -7   28.98    8.79
   0 -16  -8   55.82   10.18
   0  16   8   64.68   11.82
   0 -16  -9   30.10    9.53
   0  16   9   23.68   11.30
   0 -16 -10    7.95    9.31
   0  16  10   -6.70   10.29
   0 -17  12   37.15   11.14
   0  17 -12   36.78   11.02
   0 -17  11   15.17   10.48
   0  17 -11   14.40    9.93
   0 -17  10   -0.87    9.86
   0  17 -10   -4.45    8.47
   0 -17   9   -1.96    9.98
   0  17  -9    7.05    9.00
   0 -17   8   44.81   11.56
   0  17  -8   52.39   10.50
   0 -17   7   57.60   11.81
   0  17  -7   33.30    9.68
   0 -17   6   29.25   11.04
   0  17  -6   20.09    9.82
   0 -17   5    7.22   10.09
   0  17  -5   14.98    9.48
   0 -17   4    1.83   10.19
   0  17  -4   -1.21    8.58
   0 -17   3   11.52   10.45
   0  17  -3   20.04    9.03
   0 -17   2   47.79   11.63
   0  17  -2   36.18    9.28
   0 -17   1   26.16   11.02
   0  17  -1   49.66   13.18
   0 -17   0   19.54   10.84
   0  17   0   18.58   10.55
   0 -17  -1    3.10   10.11
   0  17   1   -9.57    8.91
   0 -17  -2  -11.16   10.26
   0  17   2    2.80    8.72
   0 -17  -3   25.28   11.47
   0  17   3   24.47    9.11
   0 -17  -4   34.69   12.08
   0  17   4   34.76    9.01
   0 -17  -5   16.84   11.65
   0 -17  -6   -9.20   11.55
   0 -17  -6   -6.77    7.60
   0 -17  -7   -7.55    7.88
   0 -17  -8    5.61    8.73
   0  17   8    7.55   10.44
   0 -18  10    9.37   10.74
   0  18 -10   11.31   10.79
   0 -18   9  -14.53   10.19
   0  18  -9   -9.09    8.75
   0 -18   8   -6.18   10.24
   0  18  -8    8.51    9.33
   0 -18   7    9.78   10.89
   0  18  -7   16.31    9.30
   0 -18   6   16.56   10.89
   0  18  -6   10.60    9.87
   0 -18   5   22.16   10.82
   0  18  -5   45.81   10.98
   0 -18   4   23.60   11.15
   0  18  -4   14.99    9.40
   0 -18   3    3.13   10.48
   0  18  -3   -9.52    8.41
   0 -18   2   -4.93   10.44
   0  18  -2   -5.86    8.23
   0 -18   1   28.86   11.54
   0  18  -1   35.18   11.26
   0 -18   0   48.79   12.32
   0  18   0   27.54   10.06
   0 -18  -1   20.16   11.46
   0  18   1   14.53    9.75
   0 -18  -2   -7.92   10.34
   0  18   2   -3.87    8.14
   0 -18  -3  -12.32   10.69
   0  18   3  -12.17    8.19
   0 -18  -4    7.91   11.91
   0 -18  -5   10.55   12.26
   0 -19   7   24.15   11.56
   0  19  -7    5.01   10.32
   0 -19   6  -12.39   10.22
   0  19  -6   -9.83    9.70
   0 -19   5   23.41   11.59
   0  19  -5   10.55    8.90
   0 -19   4   12.94   11.40
   0  19  -4   20.69    9.77
   0 -19   3   37.19   12.04
   0  19  -3   37.37   10.09
   0 -19   2   10.76   11.17
   0  19  -2    1.06   11.27
   0 -19   1    5.97   11.47
   0  19  -1    5.12   11.01
   0 -19   0   -7.84   10.96
   0  19   0   10.84   10.30
   0 -19  -1   22.89   12.23
   0  19   1   15.31    9.08
   0 -19  -2    5.16   11.94
   0  19   2   33.10   10.13
   0 -19  -3    3.63   11.92
  -1  20  -1    8.02   10.55
   1 -20   1   23.50   11.94
  -1  20  -2   -8.16   11.50
   1 -20   2    6.25   11.72
  -1  20  -3  -11.01    9.40
   1 -20   3    0.10   11.00
  -1  20  -4   -7.97    8.79
   1 -20   4   11.13   11.21
   1 -19  -4   20.09   12.32
   1 -19  -3   11.18   11.89
  -1  19   2    3.88    8.76
   1 -19  -2    9.40   11.84
  -1  19   1    1.98    9.34
   1 -19  -1   -1.40   11.19
  -1  19   0   20.44    9.70
   1 -19   0   17.35   11.44
  -1  19  -1   46.46   11.78
   1 -19   1   49.82   12.16
  -1  19  -2   41.96    9.77
   1 -19   2   35.51   11.73
  -1  19  -3   22.65   10.05
   1 -19   3   20.78   11.00
  -1  19  -4   -2.26    7.76
   1 -19   4    0.63   10.50
  -1  19  -5    1.99    8.84
   1 -19   5   -6.84   10.22
  -1  19  -6   12.80    9.51
   1 -19   6   19.01   10.88
  -1  19  -7   28.19    9.87
   1 -19   7   43.56   11.73
  -1  19  -8   25.00   10.06
   1 -19   8   15.60   10.94
  -1  19  -9    5.79    9.46
   1 -19   9    1.74   10.89
  -1  18   7   15.47   10.67
   1 -18  -7   25.50    9.38
   1 -18  -6    4.90    8.85
   1 -18  -5    0.12   11.14
   1 -18  -4    6.70   11.34
  -1  18   3   23.55    8.77
   1 -18  -3   29.58   11.69
  -1  18   2   31.80    9.20
   1 -18  -2   29.59   11.68
  -1  18   1    9.46    9.09
   1 -18  -1   15.10   10.82
  -1  18   0   19.21   10.76
   1 -18   0    7.06   10.70
  -1  18  -1   -1.29    8.47
   1 -18   1    6.20   10.23
  -1  18  -2   17.38    8.52
   1 -18   2   32.68   11.49
  -1  18  -3   39.29    9.55
   1 -18   3   57.19   12.12
  -1  18  -4   43.35    9.94
   1 -18   4   43.12   11.45
  -1  18  -5   12.45    9.28
   1 -18   5   -0.87   10.34
  -1  18  -6    0.85    8.16
   1 -18   6   -2.59   10.16
  -1  18  -7    5.35    9.64
   1 -18   7    5.91   10.40
  -1  18  -8   35.05   10.79
   1 -18   8   18.26   10.89
  -1  18  -9   37.92   10.90
   1 -18   9   23.81   10.97
  -1  18 -10   19.61    9.63
   1 -18  10    6.84   10.35
  -1  18 -11   22.62   10.16
   1 -18  11    9.45   10.57
  -1  17   9   -0.54   10.02
   1 -17  -9    7.00    8.39
  -1  17   8   -2.80   10.47
   1 -17  -8   -1.72    8.73
  -1  17   7   -0.72    9.99
   1 -17  -7   -0.13    8.21
   1 -17  -6   42.49    9.28
   1 -17  -5   12.86   10.98
   1 -17  -5    7.10    7.73
  -1  17   4   14.52    8.03
   1 -17  -4    2.17   10.44
   1 -17  -4   13.32    7.23
  -1  17   3   -6.04    7.73
   1 -17  -3   -3.60   10.40
   1 -17  -3   -3.09    6.43
  -1  17   2    6.04    8.40
   1 -17  -2    9.21   10.76
   1 -17  -2   13.02    6.80
  -1  17   1   35.41    9.16
   1 -17  -1   26.88   10.95
   1 -17  -1   30.75    7.54
  -1  17   0   46.71   11.86
   1 -17   0   53.46   11.68
  -1  17  -1   18.84    8.09
   1 -17   1   18.59   10.15
  -1  17  -2   -0.46    7.80
   1 -17   2   -3.93    9.76
  -1  17  -3    0.95    7.94
   1 -17   3    9.86   10.29
  -1  17  -4   44.76    9.90
   1 -17   4   41.52   10.86
  -1  17  -5   75.25   10.20
   1 -17   5   97.14   12.28
  -1  17  -6   50.17   10.40
   1 -17   6   27.96   10.56
  -1  17  -7   18.96    8.80
   1 -17   7   14.03   10.22
  -1  17  -8   11.10    8.44
   1 -17   8   -1.07    9.63
  -1  17  -9   10.12    8.83
   1 -17   9    4.39    9.54
  -1  17 -10   16.54    9.95
   1 -17  10   29.56   10.53
  -1  17 -11   28.25   10.81
   1 -17  11   11.27   10.22
  -1  17 -12    8.84   10.43
   1 -17  12   17.05   10.25
  -1  17 -13    6.51    9.70
   1 -17  13   13.10   10.13
  -1  16  11   18.29   11.02
   1 -16 -11   24.24    9.57
  -1  16  10   23.39   11.10
   1 -16 -10   40.62   10.49
  -1  16   9   17.53   10.65
   1 -16  -9    9.52    9.29
  -1  16   8    5.92   10.45
   1 -16  -8    4.40    7.93
  -1  16   7    2.93    9.04
   1 -16  -7    9.45    8.38
   1 -16  -6    0.21    7.79
  -1  16   5   38.14    8.47
   1 -16  -5   33.97   11.40
   1 -16  -5   35.61    8.40
  -1  16   4   45.49    8.36
   1 -16  -4   42.83   11.64
   1 -16  -4   74.46    9.21
  -1  16   3   59.93    9.12
   1 -16  -3   56.39   11.63
   1 -16  -3   59.40    8.43
  -1  16   2   80.80    9.90
   1 -16  -2   12.16   10.49
   1 -16  -2   11.10    7.18
  -1  16   1   -5.88    9.08
   1 -16  -1   -2.07    9.74
   1 -16  -1    1.80    6.65
  -1  16   0   22.58    7.59
   1 -16   0   20.47   10.06
   1 -16   0   23.97    6.90
  -1  16  -1   41.81    8.44
   1 -16   1   46.86   11.00
   1 -16   1   67.65    7.71
  -1  16  -2   93.12    9.59
   1 -16   2  116.10   12.40
   1 -16   2  187.05   10.22
  -1  16  -3   29.83    8.81
   1 -16   3   35.37   10.15
   1 -16   3   33.19    6.95
  -1  16  -4    5.93    8.02
   1 -16   4    1.86    9.64
  -1  16  -5    1.57    8.11
   1 -16   5    3.15    9.33
  -1  16  -6   21.03    8.84
   1 -16   6   19.25    9.81
  -1  16  -7   15.01    8.26
   1 -16   7   12.23    9.30
  -1  16  -8   39.55    9.33
   1 -16   8   37.50   10.31
  -1  16  -9    7.81    8.46
   1 -16   9   19.13    9.73
  -1  16 -10   -2.43    8.19
   1 -16  10    0.40    9.24
  -1  16 -11   10.93    8.77
   1 -16  11   12.06    9.77
  -1  16 -12   24.03    9.84
   1 -16  12   35.56   10.31
  -1  16 -13   34.10   11.41
   1 -16  13   45.33   10.77
  -1  16 -14   22.94   10.24
   1 -16  14   11.40    9.83
  -1  16 -15    9.77   11.66
  -1  15  12   33.32   11.34
   1 -15 -12   33.12    9.87
  -1  15  11    4.92    9.81
   1 -15 -11   -3.85    8.37
  -1  15  10   -0.07    9.57
   1 -15 -10    0.09    9.04
  -1  15   9   10.69    9.70
   1 -15  -9   23.19    8.71
  -1  15   8   41.42   11.05
   1 -15  -8   35.11    9.51
  -1  15   7   30.63   10.34
   1 -15  -7   16.90    7.94
  -1  15   6    7.73    7.12
   1 -15  -6   -2.83   10.24
   1 -15  -6    4.98    7.49
  -1  15   5   -4.81    7.05
   1 -15  -5  -15.17    9.87
   1 -15  -5    1.21    7.22
  -1  15   4   31.20    8.02
   1 -15  -4   27.67   10.69
   1 -15  -4   68.64    8.94
  -1  15   3   49.41    8.43
   1 -15  -3   60.50   11.19
   1 -15  -3   44.86    7.77
  -1  15   2   88.35    9.84
   1 -15  -2  104.71   12.05
   1 -15  -2   83.12    8.47
  -1  15   1   36.42    9.27
   1 -15  -1   29.75   10.21
   1 -15  -1   34.28    7.38
  -1  15   0   18.13    7.19
   1 -15   0   18.09    9.74
   1 -15   0   16.92    6.64
  -1  15  -1    2.12    6.93
   1 -15   1    2.31    9.35
   1 -15   1    0.82    5.97
  -1  15  -2   29.37    7.90
   1 -15   2   36.74    9.88
   1 -15   2   29.60    6.61
  -1  15  -3   76.67    9.03
   1 -15   3   82.26   11.17
   1 -15   3   79.97    7.65
  -1  15  -4   51.31    8.63
   1 -15   4   41.32    9.65
   1 -15   4   57.23    7.01
  -1  15  -5   37.86    6.73
  -1  15  -5   43.76    9.00
   1 -15   5   34.52    9.88
  -1  15  -6   -0.26    6.45
  -1  15  -6    0.93    7.92
   1 -15   6   -4.59    8.64
  -1  15  -7   16.48    6.87
  -1  15  -7   28.89    8.49
   1 -15   7   28.88    9.58
  -1  15  -8   95.67    8.47
  -1  15  -8   67.54    9.83
   1 -15   8   81.25   10.89
  -1  15  -9   80.11    7.95
  -1  15  -9   77.30   10.34
   1 -15   9   76.16   10.71
  -1  15 -10   76.20   10.76
   1 -15  10   65.26   10.48
  -1  15 -11   21.35   10.08
   1 -15  11   18.99    9.01
   1 -15  12    3.90    8.78
   1 -15  13   18.56    9.43
   1 -15  14   36.71    9.66
  -1  14  14    9.12   10.76
   1 -14 -14    9.69    9.53
  -1  14  13   10.48   10.96
   1 -14 -13   -1.14    9.00
  -1  14  12   24.77   10.82
   1 -14 -12   16.12    9.22
  -1  14  11   35.65   10.52
   1 -14 -11   40.96   10.41
  -1  14  10   26.29   10.22
   1 -14 -10   37.36    9.47
  -1  14   9    7.45    9.61
   1 -14  -9    3.23    8.73
  -1  14   8    2.15    9.25
   1 -14  -8    5.95    8.49
  -1  14   7   44.22    7.52
   1 -14  -7   56.99    9.51
  -1  14   6   64.01    8.04
   1 -14  -6   60.41   11.16
   1 -14  -6   46.72    8.19
  -1  14   5   45.72    7.92
   1 -14  -5   42.49   10.90
   1 -14  -5   44.23    8.22
  -1  14   4    5.96    6.90
   1 -14  -4    3.90    9.56
   1 -14  -4    6.20    6.69
  -1  14   3    0.87    6.98
   1 -14  -3   -0.01    9.06
   1 -14  -3    7.09    6.56
  -1  14   2   20.70    8.43
   1 -14  -2   16.82    9.22
   1 -14  -2   15.80    6.41
  -1  14   1  123.37    9.51
   1 -14  -1  123.63   11.83
   1 -14  -1  124.07    8.64
  -1  14   0   44.61    7.66
   1 -14   0   49.98   10.43
   1 -14   0   59.31    6.92
  -1  14  -1   84.60    8.91
   1 -14   1   78.47   10.90
   1 -14   1   76.33    7.21
  -1  14  -2   31.39    7.84
   1 -14   2   31.05    9.51
   1 -14   2   30.20    6.38
  -1  14  -3    2.36    7.12
   1 -14   3    5.73    8.80
   1 -14   3    0.73    5.65
  -1  14  -4   21.30    7.16
   1 -14   4   21.87    9.05
   1 -14   4   22.28    6.14
  -1  14  -5   76.48    7.51
  -1  14  -5   59.57    8.58
   1 -14   5   67.08   10.17
  -1  14  -6  178.63    9.39
  -1  14  -6  171.48   12.20
   1 -14   6  183.97   12.78
  -1  14  -7   55.82    7.33
  -1  14  -7   63.44    9.24
   1 -14   7   47.69    9.59
  -1  14  -8   12.57    6.36
  -1  14  -8   -5.49    7.22
   1 -14   8   -4.53    8.13
  -1  14  -9   38.65    7.12
   1 -14   9   28.22    9.06
  -1  14 -10   54.51    7.52
   1 -14  10   63.10   10.01
  -1  14 -11   74.66    8.38
   1 -14  11   75.15   10.07
  -1  14 -12   50.83    8.29
   1 -14  12   53.13    9.78
  -1  14 -13   23.59    7.97
   1 -14  13    7.21    8.59
   1 -14  14    7.74    8.44
  -1  13  15   12.93    9.98
   1 -13 -15    2.27    9.80
  -1  13  14   11.73   10.61
   1 -13 -14    3.97   10.29
  -1  13  13   -5.23    9.85
   1 -13 -13    0.96    9.60
  -1  13  12   11.10    9.89
   1 -13 -12    9.23    8.80
  -1  13  11   25.06    9.67
   1 -13 -11   15.99    9.50
  -1  13  10   49.38   10.21
   1 -13 -10   55.70   10.37
  -1  13   9   52.13   10.23
   1 -13  -9   43.07    8.90
  -1  13   8   23.25    9.54
  -1  13   8   17.31    6.93
   1 -13  -8   17.18    7.81
  -1  13   7   -5.93    6.36
   1 -13  -7   -3.99    7.82
  -1  13   6    1.50    6.39
   1 -13  -6   21.58   10.02
   1 -13  -6   12.47    7.86
  -1  13   5   38.68    7.42
   1 -13  -5   43.98   10.28
   1 -13  -5   26.56    7.01
  -1  13   4   37.36    7.16
   1 -13  -4   45.14   10.38
   1 -13  -4   45.20    7.17
  -1  13   3   45.80    7.69
   1 -13  -3   39.79    9.80
   1 -13  -3   46.94    7.40
  -1  13   2   38.15    8.58
   1 -13  -2   45.40    9.56
   1 -13  -2   30.82    6.78
  -1  13   1   -2.37    6.23
   1 -13  -1   -3.47    8.40
   1 -13  -1   -8.73    5.32
  -1  13   0   72.89    8.11
   1 -13   0   92.58   10.35
   1 -13   0   80.44    7.66
  -1  13  -1   34.91    7.28
   1 -13   1   31.26    8.66
   1 -13   1   37.47    6.49
  -1  13  -2   58.23    7.47
   1 -13   2   71.73    9.68
   1 -13   2   67.20    6.91
  -1  13  -3   29.10    7.48
   1 -13   3   22.64    8.70
   1 -13   3   24.16    6.12
  -1  13  -4   -0.19    6.18
   1 -13   4   -5.53    8.11
   1 -13   4   -1.92    5.45
  -1  13  -5   16.20    6.08
  -1  13  -5    6.58    6.81
   1 -13   5   13.65    8.40
  -1  13  -6   80.67    7.55
  -1  13  -6   93.25    9.33
   1 -13   6   81.28    9.96
  -1  13  -7  122.50    8.40
  -1  13  -7  122.50   10.36
   1 -13   7  133.20   10.78
  -1  13  -8   74.14    7.62
   1 -13   8   67.49    9.56
  -1  13  -9   16.88    6.56
   1 -13   9   36.01    8.90
  -1  13 -10    1.12    6.18
   1 -13  10   -3.84    7.63
  -1  13 -11    6.59    6.76
   1 -13  11   14.50    8.32
  -1  13 -12   51.95    7.83
   1 -13  12   45.83    9.10
  -1  13 -13   49.58    8.55
   1 -13  13   48.32    9.52
  -1  13 -14   53.16    9.89
   1 -13  14   60.11    9.67
  -1  13 -15   -2.31    8.94
   1 -13  15   11.47    8.65
  -1  13 -16   -0.51    8.83
  -1  13 -17    4.38    8.56
  -1  12  16   -2.37    9.42
   1 -12 -16   -0.18   10.82
  -1  12  15   -3.46    9.19
   1 -12 -15    7.76    9.67
  -1  12  14   22.67   10.26
   1 -12 -14   37.34   10.42
  -1  12  13   27.76   10.77
   1 -12 -13   35.88    9.99
  -1  12  12   22.35    9.98
   1 -12 -12   15.41    8.95
  -1  12  11   -1.20    8.16
   1 -12 -11   -9.29    7.88
  -1  12  10    0.22    8.42
   1 -12 -10    4.06    7.87
  -1  12   9   17.16    8.87
  -1  12   9   28.61    6.54
   1 -12  -9   28.52    8.23
  -1  12   8   22.32    8.70
  -1  12   8   16.10    6.46
   1 -12  -8   27.54    7.98
  -1  12   7   90.65    7.81
   1 -12  -7   81.57    9.63
  -1  12   6   19.43    6.54
   1 -12  -6   27.45    9.39
   1 -12  -6   25.84    8.05
  -1  12   5    6.19    6.29
   1 -12  -5   11.05    8.83
   1 -12  -5    5.25    6.30
  -1  12   4   10.77    6.47
   1 -12  -4   -1.03    8.12
   1 -12  -4    8.05    6.68
  -1  12   3  127.57    8.72
   1 -12  -3  141.30   11.33
   1 -12  -3  134.10    9.02
  -1  12   2   48.22    8.36
   1 -12  -2   55.72    9.31
   1 -12  -2   59.60    6.97
  -1  12   1   80.49    7.38
   1 -12  -1   83.12    9.97
   1 -12  -1   73.79    7.10
  -1  12   0   20.54    6.66
   1 -12   0    8.07    8.12
   1 -12   0   13.28    5.76
  -1  12  -1   -5.95    5.76
   1 -12   1   -2.46    7.43
   1 -12   1    3.54    5.00
  -1  12  -2   25.02    6.77
   1 -12   2   40.84    8.49
   1 -12   2   33.58    6.00
  -1  12  -3  130.63    8.94
   1 -12   3  142.47   10.60
   1 -12   3  146.60    8.11
  -1  12  -4  169.02   10.03
   1 -12   4  163.45   11.09
   1 -12   4  159.07    8.36
  -1  12  -5   95.96    7.30
  -1  12  -5   87.46    8.52
   1 -12   5  101.34    9.66
  -1  12  -6   11.65    5.88
   1 -12   6    7.05    7.48
  -1  12  -7    2.05    5.77
   1 -12   7    1.01    7.17
  -1  12  -8  103.10    8.04
   1 -12   8  113.23    9.84
  -1  12  -9  155.07    9.31
   1 -12   9  127.82   10.33
  -1  12 -10  123.27    9.08
   1 -12  10  125.46   10.47
  -1  12 -11   29.57    7.52
   1 -12  11   25.57    8.25
  -1  12 -12   -5.06    7.01
   1 -12  12    4.52    7.62
  -1  12 -13    8.97    7.16
   1 -12  13    7.68    7.65
  -1  12 -14   63.32    9.88
   1 -12  14   47.56    8.93
  -1  12 -15   37.56    9.81
   1 -12  15   26.57    8.55
  -1  12 -16   22.96    8.73
  -1  12 -17    5.98    9.51
  -1  12 -18    6.96    8.85
  -1  11  17   47.51   11.50
   1 -11 -17   58.54   12.19
  -1  11  16   23.75   10.24
   1 -11 -16   39.15   10.94
  -1  11  15    0.08    8.63
   1 -11 -15    0.21    9.37
  -1  11  14    3.82    9.31
   1 -11 -14    0.79    9.02
  -1  11  13   33.97   10.03
   1 -11 -13   28.12    9.47
  -1  11  12   56.33   10.72
   1 -11 -12   69.16   10.43
  -1  11  11   83.65   10.60
   1 -11 -11   98.05   10.76
  -1  11  10   45.39    9.40
  -1  11  10   49.74    7.01
   1 -11 -10   53.49    9.34
  -1  11   9    5.42    8.09
  -1  11   9   15.38    6.10
   1 -11  -9   15.84    7.82
  -1  11   8    7.70    8.10
  -1  11   8    8.77    6.10
   1 -11  -8   17.83    8.27
  -1  11   7   36.73    8.60
  -1  11   7   40.90    6.33
   1 -11  -7   39.73    7.65
  -1  11   6   42.02    6.62
   1 -11  -6   42.63    9.36
   1 -11  -6   44.19    8.07
  -1  11   5  125.46    8.01
   1 -11  -5  119.96   10.83
   1 -11  -5  112.72    8.74
  -1  11   4   44.12    6.32
   1 -11  -4   49.84    9.18
   1 -11  -4   35.18    6.55
  -1  11   3   -0.81    5.63
   1 -11  -3    2.80    7.68
   1 -11  -3   -0.91    5.16
  -1  11   2   68.18    6.81
   1 -11  -2   67.38    9.01
   1 -11  -2   57.88    6.96
  -1  11   1  139.71    8.11
   1 -11  -1  139.83   10.33
   1 -11  -1  137.52    8.00
  -1  11   0  130.14    8.22
   1 -11   0  112.19    9.53
   1 -11   0  115.71    7.32
  -1  11  -1   35.77    6.31
   1 -11   1   36.09    7.81
   1 -11   1   33.39    5.57
  -1  11  -2    5.90    5.22
   1 -11   2   -1.77    6.91
   1 -11   2   -5.07    4.98
  -1  11  -3   -3.18    5.00
   1 -11   3    0.87    6.99
   1 -11   3   -0.44    5.01
  -1  11  -4    6.05    5.75
   1 -11   4   -0.10    6.82
   1 -11   4    7.99    5.18
  -1  11  -5  132.82    7.58
   1 -11   5  119.11    9.25
  -1  11  -6  119.25    7.69
   1 -11   6  121.70    9.27
  -1  11  -7   88.22    6.93
   1 -11   7   88.78    8.72
  -1  11  -8    9.98    5.50
   1 -11   8   12.90    7.24
  -1  11  -9   22.29    6.17
   1 -11   9   19.86    7.44
  -1  11 -10   82.58    7.90
   1 -11  10   83.17    9.02
  -1  11 -11   75.39    8.07
   1 -11  11   80.71    9.02
  -1  11 -12   72.96    8.50
   1 -11  12   70.53    9.04
  -1  11 -13   24.33    7.86
   1 -11  13   16.67    7.94
  -1  11 -14   -3.02    8.20
   1 -11  14   -6.99    7.55
  -1  11 -15   17.16    8.53
   1 -11  15   25.82    8.20
  -1  11 -16   62.97   10.19
  -1  11 -17   41.78    9.85
  -1  11 -18   24.96    9.69
  -1  11 -19   11.48    9.48
  -1  10  18   -0.84    9.68
   1 -10 -18   -4.62    9.89
  -1  10  17   34.57   10.51
   1 -10 -17   24.99   10.71
  -1  10  16   57.80   10.98
   1 -10 -16   74.02   12.19
  -1  10  15   38.19   10.08
   1 -10 -15   56.27   11.12
  -1  10  14   48.74    9.74
   1 -10 -14   31.96    9.81
  -1  10  13    6.62    8.87
   1 -10 -13   -2.76    8.39
  -1  10  12   13.25    9.02
   1 -10 -12    7.89    8.34
  -1  10  11   65.14   10.00
  -1  10  11   80.35    7.29
   1 -10 -11   79.34   10.12
  -1  10  10  224.48   13.08
  -1  10  10  221.76    9.23
   1 -10 -10  197.90   12.42
  -1  10   9  144.58   11.24
  -1  10   9  165.88    8.20
   1 -10  -9  165.49   11.18
  -1  10   8   44.80    8.51
  -1  10   8   48.81    6.49
   1 -10  -8   46.81    7.97
  -1  10   7   -1.35    6.43
  -1  10   7   -4.13    5.09
   1 -10  -7   -8.74    6.80
  -1  10   6   30.70    6.21
   1 -10  -6   40.51    8.37
   1 -10  -6   39.33    7.09
  -1  10   5  211.99    8.65
   1 -10  -5  210.70   12.02
   1 -10  -5  195.25    9.89
  -1  10   4   70.29    6.36
   1 -10  -4   73.90    8.95
   1 -10  -4   71.46    7.14
  -1  10   3  110.28    7.30
   1 -10  -3  115.02    9.52
   1 -10  -3  112.79    8.04
  -1  10   2   64.72    6.33
   1 -10  -2   67.61    8.32
   1 -10  -2   66.75    6.36
  -1  10   1    3.75    4.88
   1 -10  -1    9.44    6.72
   1 -10  -1   10.18    5.21
  -1  10   0   25.86    5.60
   1 -10   0   24.08    6.82
   1 -10   0   30.44    5.49
  -1  10  -1  105.15    7.39
   1 -10   1  109.51    8.89
   1 -10   1  106.48    6.71
  -1  10  -2  296.68   10.56
   1 -10   2  319.27   11.99
   1 -10   2  316.44    9.65
  -1  10  -3  126.89    8.42
   1 -10   3  114.61    8.75
   1 -10   3  118.39    6.74
   1 -10   4   15.35    6.56
   1 -10   4   13.25    5.33
  -1  10  -5    1.84    5.11
   1 -10   5    6.12    6.45
  -1  10  -6  100.41    6.77
   1 -10   6   87.58    8.26
  -1  10  -7  219.53    9.23
   1 -10   7  205.86   10.45
  -1  10  -8  101.16    7.36
   1 -10   8  103.38    8.66
  -1  10  -9   -1.07    6.08
   1 -10   9    3.51    6.76
  -1  10 -10   11.59    6.25
   1 -10  10    2.08    6.87
  -1  10 -11   53.24    7.61
   1 -10  11   50.26    8.12
  -1  10 -12   77.93    8.70
   1 -10  12   70.32    8.78
  -1  10 -13   99.62    9.67
   1 -10  13   99.62    9.44
  -1  10 -14   60.32    9.78
   1 -10  14   57.06    8.65
  -1  10 -15   18.48    8.69
   1 -10  15   13.45    7.60
  -1  10 -16   -3.93    8.43
  -1  10 -17   39.37    9.73
  -1  10 -18   74.38   11.12
  -1  10 -19   96.42   12.19
  -1  10 -20   27.99   10.61
  -1   9  18    8.53    9.63
   1  -9 -18   12.20   10.81
  -1   9  17   12.35    9.44
   1  -9 -17    8.88   10.09
  -1   9  16   -0.81    8.89
   1  -9 -16   -6.09    8.98
  -1   9  15   13.02    9.01
   1  -9 -15    1.46    9.13
  -1   9  14   61.03    9.86
   1  -9 -14   59.90    9.60
  -1   9  13   59.71   10.09
   1  -9 -13   59.73   10.19
  -1   9  12   67.88   10.19
  -1   9  12   70.85    7.31
   1  -9 -12   60.87    9.96
  -1   9  11   -8.20    7.71
  -1   9  11   -1.50    5.80
   1  -9 -11    4.58    7.90
  -1   9  10   75.08    9.28
  -1   9  10   72.19    6.67
   1  -9 -10   80.65    9.44
  -1   9   9  136.17   10.43
  -1   9   9  155.31    7.86
   1  -9  -9  146.35   10.44
  -1   9   8  151.72   10.28
  -1   9   8  142.92    7.55
   1  -9  -8  147.66   10.01
  -1   9   7  170.49   10.29
  -1   9   7  167.39    7.72
   1  -9  -7  166.68    9.96
  -1   9   6   26.00    5.47
   1  -9  -6   24.45    6.48
  -1   9   5    0.69    4.72
   1  -9  -5    1.21    7.07
   1  -9  -5    4.16    5.57
  -1   9   4   50.15    5.82
   1  -9  -4   48.22    7.88
   1  -9  -4   48.62    6.99
  -1   9   3  106.37    6.82
   1  -9  -3  104.39    8.73
   1  -9  -3   93.05    7.39
  -1   9   2   56.92    5.71
   1  -9  -2   52.93    7.45
   1  -9  -2   59.01    6.53
  -1   9   1   46.33    5.59
   1  -9  -1   47.29    7.27
   1  -9  -1   47.43    5.91
  -1   9   0   -0.02    4.67
   1  -9   0   -3.21    5.95
   1  -9   0    4.82    4.76
  -1   9  -1   13.95    4.68
   1  -9   1   10.78    6.23
   1  -9   1   15.49    4.79
  -1   9  -2  178.99    8.22
   1  -9   2  185.59    9.27
   1  -9   2  203.39    7.67
   1  -9   3  109.44    8.07
   1  -9   3  111.24    6.44
   1  -9   4   72.59    7.48
   1  -9   4   76.40    5.94
  -1   9  -5   44.38    5.50
   1  -9   5   55.25    6.97
  -1   9  -6   27.79    5.41
   1  -9   6   28.72    6.45
  -1   9  -7    4.24    4.98
  -1   9  -7   12.52    4.41
   1  -9   7    6.76    6.30
  -1   9  -8   68.74    6.74
  -1   9  -8   76.67    5.22
   1  -9   8   78.64    7.78
  -1   9  -9   89.92    7.49
   1  -9   9   84.66    8.18
  -1   9 -10  126.87    8.24
   1  -9  10  123.97    8.96
   1  -9  10  132.12   10.52
  -1   9 -11   80.01    8.24
   1  -9  11   65.67    8.01
   1  -9  11   66.53    9.40
  -1   9 -12    3.53    6.93
   1  -9  12    5.19    6.97
   1  -9  12   -0.79    7.66
  -1   9 -13   33.60    8.48
   1  -9  13   17.47    7.30
   1  -9  13   24.93    8.87
  -1   9 -14   72.21    9.87
   1  -9  14   73.33    8.66
   1  -9  14   59.22   10.03
  -1   9 -15   74.36   10.40
   1  -9  15   94.68    9.21
   1  -9  15   70.52   11.44
  -1   9 -16   52.67    9.93
   1  -9  16   39.50   10.88
  -1   9 -17   -6.99    7.78
   1  -9  17   -6.76    8.49
  -1   9 -18    1.00    8.37
   1  -9  18   -0.21    8.89
  -1   9 -19   27.47    9.47
  -1   9 -20   18.17   10.43
  -1   8  19   15.54   11.14
   1  -8 -19   15.08   11.00
  -1   8  18   12.63    9.20
   1  -8 -18   40.38   11.35
  -1   8  17   61.26   10.70
   1  -8 -17   72.03   11.97
  -1   8  16   48.45    9.95
   1  -8 -16   45.96   10.78
  -1   8  15   -9.23    8.20
   1  -8 -15    3.82    9.10
  -1   8  14    0.45    7.95
   1  -8 -14    2.18    7.48
  -1   8  13   26.20    8.18
  -1   8  13   28.56    6.71
   1  -8 -13   26.67    8.95
  -1   8  12  120.93   10.85
  -1   8  12  114.51    7.85
   1  -8 -12  104.19   10.76
  -1   8  11   94.84    9.84
  -1   8  11  102.94    7.80
   1  -8 -11   93.52   10.00
  -1   8  10   17.64    7.54
  -1   8  10   19.86    5.59
   1  -8 -10   29.62    7.90
  -1   8   9    2.36    6.56
  -1   8   9   12.34    5.26
   1  -8  -9    5.48    6.95
  -1   8   8   25.22    6.94
  -1   8   8   22.65    5.24
   1  -8  -8   28.01    7.02
  -1   8   7   53.31    7.26
  -1   8   7   48.58    5.67
   1  -8  -7   51.69    7.15
  -1   8   6  232.39    7.98
   1  -8  -6  232.29   10.21
  -1   8   5  427.86    9.98
   1  -8  -5  404.70   13.28
   1  -8  -5  393.84   12.09
  -1   8   4  139.55    6.68
   1  -8  -4  139.44    9.07
   1  -8  -4  145.74    8.44
  -1   8   3   -1.88    4.56
   1  -8  -3    3.11    6.45
   1  -8  -3    6.69    5.75
  -1   8   2   93.39    6.05
   1  -8  -2   92.05    8.05
   1  -8  -2   91.14    6.47
  -1   8   1  283.99    8.68
   1  -8  -1  290.46   10.84
   1  -8  -1  291.01    9.18
  -1   8   0  266.81    8.67
   1  -8   0  301.58   10.88
   1  -8   0  284.04    8.69
  -1   8  -1   77.68    6.24
   1  -8   1   72.48    7.22
   1  -8   1   82.98    5.92
   1  -8   2   13.40    6.14
   1  -8   2   15.27    4.66
   1  -8   3   -3.39    5.47
   1  -8   3    3.26    4.50
  -1   8  -4  179.26    7.15
   1  -8   4  173.38    8.46
  -1   8  -5   49.27    5.56
   1  -8   5   55.10    6.66
  -1   8  -6   48.30    5.67
   1  -8   6   44.10    6.60
  -1   8  -7   83.23    6.62
  -1   8  -7   90.82    5.35
   1  -8   7   78.84    7.26
   1  -8   7   93.90    8.31
  -1   8  -8    6.78    4.85
   1  -8   8   -0.24    6.02
   1  -8   8   -1.55    6.15
  -1   8  -9   59.92    6.84
   1  -8   9   67.18    7.35
   1  -8   9   72.57    8.41
  -1   8 -10  116.65    8.45
   1  -8  10  107.75    8.25
   1  -8  10  106.64    9.49
  -1   8 -11  132.48    9.30
   1  -8  11  139.62    8.91
   1  -8  11  133.96   10.51
  -1   8 -12  107.38    8.95
   1  -8  12  108.06    8.62
   1  -8  12  111.56   10.37
  -1   8 -13   32.81    8.22
   1  -8  13   23.65    7.09
   1  -8  13   32.42    9.49
  -1   8 -14   -7.26    8.02
   1  -8  14    5.51    6.64
   1  -8  14   -1.77    7.92
  -1   8 -15   39.31    9.49
   1  -8  15   43.74    7.65
   1  -8  15   27.37    9.09
  -1   8 -16  121.33   11.23
   1  -8  16  117.52    9.24
   1  -8  16  106.65   12.21
  -1   8 -17   75.76   10.94
   1  -8  17   77.07   10.98
  -1   8 -18   23.92    9.16
   1  -8  18   24.81   10.33
  -1   8 -19   -7.40    9.53
   1  -8  19   -4.77    8.58
  -1   8 -20   -5.04    8.82
   1  -8  20    1.00   10.05
  -1   7  19    5.58   10.28
   1  -7 -19   12.70   10.79
  -1   7  18   -5.25   10.02
   1  -7 -18   -2.41    9.73
  -1   7  17   18.35    8.69
   1  -7 -17   29.54   10.41
  -1   7  16   43.25    9.55
   1  -7 -16   68.80   11.27
  -1   7  15  119.91   11.24
   1  -7 -15  106.43   11.98
  -1   7  14   71.19    9.91
  -1   7  14   66.80    7.32
   1  -7 -14   81.04    9.97
  -1   7  13   11.09    7.88
  -1   7  13   19.59    6.43
   1  -7 -13   29.60    7.91
  -1   7  12   10.74    7.32
  -1   7  12   13.08    5.95
   1  -7 -12    5.69    7.81
  -1   7  11    4.23    6.97
  -1   7  11   11.32    5.76
   1  -7 -11    0.74    6.24
  -1   7  10   74.99    8.74
  -1   7  10   67.98    6.33
   1  -7 -10   59.67    8.38
  -1   7   9  169.11    9.84
  -1   7   9  172.35    7.20
   1  -7  -9  182.71   10.55
  -1   7   8  108.37    8.46
  -1   7   8  110.58    6.10
   1  -7  -8  108.87    8.78
  -1   7   7    2.94    5.78
  -1   7   7    6.62    4.25
   1  -7  -7    1.20    6.01
  -1   7   6  138.25    8.34
  -1   7   6  134.66    6.27
   1  -7  -6  123.19    8.21
  -1   7   5  179.87    6.68
   1  -7  -5  187.11    9.64
   1  -7  -5  166.78    8.52
  -1   7   4  329.48    8.30
   1  -7  -4  348.30   11.77
   1  -7  -4  351.64   10.67
  -1   7   3  495.00   10.09
   1  -7  -3  472.27   12.90
   1  -7  -3  482.06   11.83
  -1   7   2    5.77    4.28
   1  -7  -2   11.53    6.27
   1  -7  -2    1.48    5.38
  -1   7   1    1.42    4.27
   1  -7  -1    0.63    6.03
   1  -7  -1    0.06    4.91
  -1   7   0   91.64    5.94
   1  -7   0   85.57    7.40
   1  -7   0   87.55    5.92
  -1   7  -1  162.64    7.19
   1  -7   1  143.01    7.97
   1  -7   1  163.28    6.72
   1  -7   2  101.17    7.18
   1  -7   2   94.54    5.72
   1  -7   3   18.55    5.85
   1  -7   3   18.22    4.79
  -1   7  -4   14.71    4.69
   1  -7   4   14.09    5.84
  -1   7  -5   -1.93    4.68
   1  -7   5   -0.37    5.37
   1  -7   5    7.42    5.86
  -1   7  -6   22.39    5.27
  -1   7  -6   22.82    4.12
   1  -7   6   23.91    5.92
   1  -7   6   20.57    6.27
  -1   7  -7  405.77   10.99
   1  -7   7  416.87   11.13
   1  -7   7  401.11   12.79
  -1   7  -8  413.61   11.35
   1  -7   8  432.29   11.36
   1  -7   8  381.52   12.95
  -1   7  -9  150.10    8.21
   1  -7   9  153.30    8.21
   1  -7   9  144.02    9.58
  -1   7 -10   19.33    5.98
   1  -7  10    7.99    5.79
   1  -7  10    7.04    6.71
  -1   7 -11   52.05    7.22
   1  -7  11   43.22    6.64
   1  -7  11   44.14    8.68
  -1   7 -12  115.57    9.99
   1  -7  12  101.64    7.89
   1  -7  12  124.54   10.39
  -1   7 -13  180.07   11.23
   1  -7  13  177.21    9.31
   1  -7  13  175.73   11.80
  -1   7 -14   79.51   10.08
   1  -7  14   73.31    7.96
   1  -7  14   64.12    9.50
  -1   7 -15   35.79    8.58
   1  -7  15   42.52    7.26
   1  -7  15   29.14    8.97
  -1   7 -16    0.68    8.58
   1  -7  16   -0.53    6.58
   1  -7  16    9.31    8.28
  -1   7 -17   24.75    9.01
   1  -7  17   27.28    9.16
  -1   7 -18   51.92   10.86
   1  -7  18   42.60    9.91
  -1   7 -19   44.60   10.41
   1  -7  19   39.91   10.02
  -1   7 -20   18.97   10.00
   1  -7  20   25.95    9.81
  -1   7 -21   13.09   11.18
   1  -7  21    8.39   10.41
  -1   6  20   31.44   10.90
   1  -6 -20   45.49   12.18
  -1   6  19   71.10   11.85
   1  -6 -19   56.31   11.91
  -1   6  18   60.82   11.08
   1  -6 -18   66.80   10.66
  -1   6  17   15.22   10.53
   1  -6 -17    5.34    8.20
  -1   6  16   -2.07    7.57
  -1   6  16   -4.43    6.02
   1  -6 -16    7.35    9.19
  -1   6  15   43.05    8.92
  -1   6  15   47.71    7.44
   1  -6 -15   36.03    8.78
  -1   6  14   53.63    8.92
  -1   6  14   44.78    6.80
   1  -6 -14   45.57    9.62
  -1   6  13   18.81    7.89
  -1   6  13    9.18    5.72
   1  -6 -13   10.52    8.21
  -1   6  12   66.07    8.44
  -1   6  12   79.55    7.20
   1  -6 -12   63.03    8.46
  -1   6  11   23.06    6.84
  -1   6  11   25.55    5.63
   1  -6 -11   21.34    7.63
  -1   6  10    1.08    6.09
  -1   6  10    0.18    5.33
   1  -6 -10   -1.86    6.61
  -1   6   9  192.61   10.16
  -1   6   9  196.28    7.62
   1  -6  -9  189.56    9.82
  -1   6   8  245.35   10.42
  -1   6   8  259.59    7.84
   1  -6  -8  239.72   10.70
  -1   6   7  219.87    9.68
  -1   6   7  227.54    7.25
   1  -6  -7  234.71   10.26
  -1   6   6   34.08    6.23
  -1   6   6   37.47    4.81
   1  -6  -6   32.23    6.30
  -1   6   5    1.75    4.04
   1  -6  -5    0.65    5.41
  -1   6   4   15.75    4.43
   1  -6  -4   20.48    6.47
   1  -6  -4   12.74    5.51
  -1   6   3 1291.90   15.10
   1  -6  -3 1253.70   18.90
   1  -6  -3 1275.80   17.80
  -1   6   2  784.15   11.46
   1  -6  -2  762.77   14.45
   1  -6  -2  800.35   13.46
  -1   6   1  265.34    7.37
   1  -6  -1  258.92    9.06
   1  -6  -1  262.91    7.77
  -1   6   0   70.08    5.11
   1  -6   0   61.23    6.17
   1  -6   0   62.61    5.35
   1  -6   1    4.57    5.23
   1  -6   1   -0.14    4.24
   1  -6   2   67.14    6.03
   1  -6   2   68.76    5.15
   1  -6   3  117.43    6.70
   1  -6   3  110.32    5.84
  -1   6  -4  251.32    7.75
   1  -6   4  247.20    8.28
   1  -6   4  239.23    9.08
  -1   6  -5   53.57    5.25
   1  -6   5   46.13    5.93
   1  -6   5   53.36    6.68
  -1   6  -6   16.97    5.31
   1  -6   6   14.37    5.45
   1  -6   6   17.80    6.10
  -1   6  -7   50.41    5.69
   1  -6   7   57.40    5.96
   1  -6   7   48.32    6.80
  -1   6  -8  146.30    8.08
   1  -6   8  159.92    7.54
   1  -6   8  167.27    9.30
  -1   6  -9  251.52    9.81
   1  -6   9  262.22    9.05
   1  -6   9  255.25   11.14
  -1   6 -10  210.88    9.81
   1  -6  10  208.12    8.67
   1  -6  10  209.96   10.81
  -1   6 -11   73.03    7.76
   1  -6  11   65.98    6.98
   1  -6  11   70.94    8.44
  -1   6 -12   -5.58    6.89
   1  -6  12    6.47    5.95
   1  -6  12    5.45    7.81
  -1   6 -13   33.79    8.72
   1  -6  13   46.39    7.12
   1  -6  13   57.02    9.49
  -1   6 -14  124.25   10.45
   1  -6  14  123.11    8.72
   1  -6  14  132.83   11.07
  -1   6 -15  117.74   11.22
   1  -6  15  132.18    9.02
   1  -6  15  121.39   11.16
  -1   6 -16   43.20    8.99
   1  -6  16   42.75    7.67
   1  -6  16   24.90    9.48
  -1   6 -17    4.63    8.17
   1  -6  17   -2.79    8.81
  -1   6 -18    8.78    8.88
   1  -6  18   16.61    9.60
  -1   6 -19   52.08   11.30
   1  -6  19   53.21   10.26
  -1   6 -20   59.38   11.37
   1  -6  20   69.96   11.99
  -1   6 -21   51.95   11.83
   1  -6  21   41.53   11.37
  -1   5  20   -3.27    9.41
   1  -5 -20   -7.22    8.45
  -1   5  19    9.11    9.90
   1  -5 -19   15.30   10.40
  -1   5  18   69.32   10.97
   1  -5 -18   69.48   11.85
  -1   5  17  142.18   12.21
  -1   5  17  130.17    9.74
   1  -5 -17  139.11   13.48
  -1   5  16   47.83   10.49
  -1   5  16   48.13    7.66
   1  -5 -16   31.16    9.94
  -1   5  15    6.73    7.46
  -1   5  15   23.17    6.84
   1  -5 -15   22.58    9.18
  -1   5  14    0.08    7.08
  -1   5  14    0.34    5.92
   1  -5 -14   -1.09    8.13
  -1   5  13   39.61    8.02
  -1   5  13   39.96    6.61
   1  -5 -13   46.06    9.23
  -1   5  12  153.17   10.10
  -1   5  12  161.93    8.32
   1  -5 -12  167.72   11.42
  -1   5  11  221.02   10.66
  -1   5  11  215.36    8.61
   1  -5 -11  220.53   11.86
  -1   5  10   99.83    8.01
  -1   5  10  101.59    6.64
   1  -5 -10   90.42    8.82
  -1   5   9    8.81    5.76
  -1   5   9   14.77    5.17
   1  -5  -9   -1.99    6.22
  -1   5   8   53.99    6.80
  -1   5   8   51.77    5.05
   1  -5  -8   43.12    6.88
  -1   5   7   54.90    6.42
  -1   5   7   54.47    4.74
   1  -5  -7   63.56    7.04
  -1   5   6  382.62   10.99
  -1   5   6  400.01    8.29
   1  -5  -6  404.13   11.64
  -1   5   5   35.98    5.98
  -1   5   5   28.64    4.42
   1  -5  -5   30.92    5.99
  -1   5   4  153.46    5.50
   1  -5  -4  139.92    6.84
  -1   5   3  344.87    7.03
   1  -5  -3  345.23    9.92
   1  -5  -3  327.92    9.05
  -1   5   2  308.55    6.80
   1  -5  -2  313.01    9.28
   1  -5  -2  293.35    8.15
  -1   5   1  155.09    5.61
   1  -5  -1  151.84    7.21
   1  -5  -1  145.20    6.05
  -1   5   0  408.68    8.21
   1  -5   0  399.19    9.51
   1  -5   0  421.97    8.60
   1  -5   1  216.38    7.39
   1  -5   1  233.82    6.68
   1  -5   2   18.93    5.00
   1  -5   2   19.47    4.36
   1  -5   2   17.75    4.97
  -1   5  -3   49.35    4.88
   1  -5   3   50.48    5.44
   1  -5   3   48.52    5.66
  -1   5  -4  202.48    7.09
   1  -5   4  203.64    7.17
   1  -5   4  195.64    7.99
  -1   5  -5   99.58    5.90
  -1   5  -5  110.56    4.69
   1  -5   5  107.49    6.19
   1  -5   5   97.61    7.02
  -1   5  -6   83.24    6.07
   1  -5   6   82.05    5.97
   1  -5   6   89.96    7.25
  -1   5  -7   59.30    6.04
   1  -5   7   56.88    5.77
   1  -5   7   62.82    6.97
  -1   5  -8    0.09    5.07
   1  -5   8    4.39    5.07
   1  -5   8    3.02    5.82
  -1   5  -9   25.62    5.94
   1  -5   9   26.85    5.57
   1  -5   9   39.32    6.80
  -1   5 -10  101.22    8.45
   1  -5  10  108.57    6.99
   1  -5  10  106.00    8.56
   1  -5  10  107.32    4.67
  -1   5 -11  207.17   10.73
   1  -5  11  210.78    8.55
   1  -5  11  207.01   10.87
   1  -5  11  212.27    6.35
  -1   5 -12  121.35    9.51
   1  -5  12  110.23    7.36
   1  -5  12   95.53    9.60
   1  -5  12  107.90    5.31
  -1   5 -13   85.31    9.11
   1  -5  13   78.45    7.14
   1  -5  13   82.14    9.13
   1  -5  13   80.75    5.08
  -1   5 -14    3.34    8.22
   1  -5  14    6.64    6.21
   1  -5  14    7.79    8.42
   1  -5  14   10.19    4.17
  -1   5 -15   59.17    9.31
   1  -5  15   74.16    7.64
   1  -5  15   69.23    9.65
  -1   5 -16   76.91   10.69
   1  -5  16   67.16    7.73
   1  -5  16   64.22    9.71
  -1   5 -17   61.95   10.92
   1  -5  17   55.07   10.32
  -1   5 -18   50.46   10.37
   1  -5  18   54.98    9.80
  -1   5 -19   10.77    9.38
   1  -5  19    5.95    8.27
  -1   5 -20   13.31    9.92
   1  -5  20   18.70    9.29
  -1   5 -21   11.33   11.35
   1  -5  21   23.35   10.31
   1  -4 -21   42.18   12.15
  -1   4  20   38.13   10.54
   1  -4 -20   32.78   11.69
  -1   4  19   43.26   10.32
   1  -4 -19   26.61   10.66
  -1   4  18   -7.43    8.86
  -1   4  18    3.24    7.06
   1  -4 -18   -7.18    9.25
  -1   4  17   37.44    9.60
  -1   4  17   42.06    8.11
   1  -4 -17   29.85    8.82
  -1   4  16   65.47   10.09
  -1   4  16   71.44    8.44
   1  -4 -16   68.35   10.79
  -1   4  15  125.45   11.19
  -1   4  15  129.45    9.20
   1  -4 -15  125.76   11.88
  -1   4  14   55.40    8.18
  -1   4  14   53.52    7.48
   1  -4 -14   55.13    9.67
  -1   4  13    4.07    6.69
  -1   4  13   -3.17    5.89
   1  -4 -13   -3.51    7.55
  -1   4  12    2.13    6.33
  -1   4  12    6.57    5.59
   1  -4 -12   14.73    7.63
  -1   4  11   90.05    7.99
  -1   4  11   95.80    6.98
   1  -4 -11   87.21    9.03
  -1   4  10  218.62    9.89
  -1   4  10  225.18    8.32
   1  -4 -10  226.38   11.15
  -1   4   9  126.29    7.87
  -1   4   9  128.44    6.58
   1  -4  -9  117.96    8.73
  -1   4   8  122.53    7.56
  -1   4   8  123.92    6.20
   1  -4  -8  121.44    8.40
  -1   4   7    4.46    5.66
  -1   4   7   10.43    4.91
   1  -4  -7   -3.17    4.88
  -1   4   6   38.22    5.78
  -1   4   6   42.67    4.53
   1  -4  -6   32.22    5.53
  -1   4   5  214.63    8.08
  -1   4   5  219.14    6.05
   1  -4  -5  214.00    8.46
  -1   4   4  402.33    9.83
  -1   4   4  411.29    7.12
   1  -4  -4  411.52   10.11
   1  -4  -4  428.85    7.54
  -1   4   3 1359.00   14.40
   1  -4  -3 1313.40   17.00
   1  -4  -3 1284.40   16.10
   1  -4  -3 1350.00   13.70
  -1   4   2  916.55   11.08
   1  -4  -2  868.18   13.28
   1  -4  -2  866.38   12.21
   1  -4  -2  910.07   10.53
  -1   4   1   32.81    3.69
   1  -4  -1   29.49    5.43
   1  -4  -1   32.92    4.47
   1  -4   0   47.28    5.03
   1  -4   0   42.38    4.23
   1  -4   1  207.92    6.63
   1  -4   1  224.77    6.17
   1  -4   1  214.54    6.33
   1  -4   2  135.38    5.82
   1  -4   2  130.40    5.54
   1  -4   2  136.76    6.12
  -1   4  -3   35.27    4.84
   1  -4   3   33.89    4.71
   1  -4   3   37.05    5.26
  -1   4  -4    1.88    4.71
  -1   4  -4    3.04    3.20
   1  -4   4   -1.82    4.25
   1  -4   4    0.38    4.96
  -1   4  -5   50.03    5.19
   1  -4   5   49.31    4.83
   1  -4   5   45.84    5.89
  -1   4  -6   74.77    6.00
   1  -4   6   70.23    5.52
   1  -4   6   76.54    6.78
   1  -4   6   72.78    3.91
  -1   4  -7  174.93    7.97
   1  -4   7  179.88    6.87
   1  -4   7  171.09    8.56
   1  -4   7  177.84    5.57
  -1   4  -8   75.88    6.75
   1  -4   8   85.98    5.96
   1  -4   8   75.95    7.26
  -1   4  -9  145.70    8.36
   1  -4   9  165.42    7.26
   1  -4   9  152.85    8.82
  -1   4 -10    7.48    6.73
   1  -4  10    2.70    5.28
   1  -4  10    8.59    6.10
  -1   4 -11  100.45    8.68
   1  -4  11   96.72    7.03
   1  -4  11   91.47    8.35
  -1   4 -12  176.21   10.57
   1  -4  12  182.93    8.34
   1  -4  12  166.65   10.19
  -1   4 -13  199.45   11.43
   1  -4  13  214.95    9.18
   1  -4  13  219.91   12.05
  -1   4 -14  134.19   10.69
   1  -4  14  133.24    8.58
   1  -4  14  148.60   11.25
  -1   4 -15   23.03    8.41
   1  -4  15   52.09    7.58
   1  -4  15   22.92    7.94
  -1   4 -16    3.33    8.13
   1  -4  16   -1.89    6.67
   1  -4  16   -1.62    8.24
  -1   4 -17   24.53    9.20
   1  -4  17   13.26    8.94
  -1   4 -18  111.21   12.10
   1  -4  18  120.43   12.16
  -1   4 -19   64.12   11.10
   1  -4  19   68.63   10.26
  -1   4 -20   32.68   11.72
   1  -4  20   32.01   10.19
  -1   4 -21   -1.17   11.18
   1  -4  21    0.50    9.18
   1  -3 -21    8.06   10.88
  -1   3  20   17.89    9.53
   1  -3 -20   25.47   10.81
  -1   3  19   57.65   10.34
  -1   3  19   60.60    9.09
   1  -3 -19   65.00   10.69
  -1   3  18   63.46    9.99
  -1   3  18   35.38    8.49
   1  -3 -18   28.33   10.22
  -1   3  17    5.70    8.46
  -1   3  17    1.26    7.06
   1  -3 -17   -2.18    9.00
  -1   3  16   -0.78    8.05
  -1   3  16    5.88    6.76
   1  -3 -16   -2.40    7.33
  -1   3  15  125.00   10.65
  -1   3  15  123.93    9.09
   1  -3 -15   99.24   11.09
  -1   3  14  205.89   11.64
  -1   3  14  165.28    9.44
   1  -3 -14  164.09   12.08
  -1   3  13  108.76   10.15
  -1   3  13  114.39    7.91
   1  -3 -13  117.60   10.50
  -1   3  12  135.24    8.85
  -1   3  12  136.13    8.16
   1  -3 -12  126.13    9.47
  -1   3  11   -1.63    5.66
  -1   3  11    2.20    5.01
   1  -3 -11    0.87    5.76
  -1   3  10    0.64    5.38
  -1   3  10   -0.56    5.18
   1  -3 -10    6.08    6.55
  -1   3   9  301.69   10.35
  -1   3   9  321.09    9.05
   1  -3  -9  305.59   11.08
  -1   3   8  391.04   10.90
  -1   3   8  396.46    9.28
   1  -3  -8  404.99   12.23
  -1   3   7  283.95    9.19
  -1   3   7  286.21    7.64
   1  -3  -7  275.82    9.65
  -1   3   6  148.98    7.38
  -1   3   6  149.72    5.71
   1  -3  -6  156.56    7.48
  -1   3   5    4.95    4.98
  -1   3   5    0.62    3.60
   1  -3  -5    1.14    5.27
   1  -3  -5    1.78    3.93
  -1   3   4  143.10    6.49
  -1   3   4  151.39    4.61
   1  -3  -4  133.70    6.26
   1  -3  -4  155.05    4.96
  -1   3   3  247.65    7.30
  -1   3   3  266.23    5.20
   1  -3  -3  275.35    7.80
   1  -3  -3  352.33    5.93
  -1   3   2  151.22    4.02
   1  -3  -2  145.24    6.30
   1  -3  -2  147.51    5.41
   1  -3  -2  153.89    4.10
  -1   3   1 1755.60   23.50
   1  -3  -1 1736.20   17.60
   1  -3  -1 1763.50   29.20
  -1   3   0    9.93    3.46
  -1   3   0   14.04    3.53
   1  -3   0   12.30    3.72
   1  -3   0   10.26    3.21
  -1   3  -1  216.51    5.73
  -1   3  -1  217.94    5.41
   1  -3   1  217.17    5.54
   1  -3   1  214.54    5.28
   1  -3   1  214.64    5.77
  -1   3  -2   15.58    4.12
  -1   3  -2   19.10    3.67
   1  -3   2   17.60    3.80
   1  -3   2   18.30    4.25
  -1   3  -3 1246.70   13.10
  -1   3  -3 1227.90   14.20
  -1   3  -3 1249.50   13.20
   1  -3   3 1214.00   13.40
   1  -3   3 1164.70   14.60
  -1   3  -4  403.05    7.55
  -1   3  -4  381.72    8.49
   1  -3   4  383.89    7.23
   1  -3   4  381.82    9.17
   1  -3   4  381.82    6.63
  -1   3  -5   41.02    5.28
   1  -3   5   42.55    4.41
   1  -3   5   37.86    5.62
  -1   3  -6   11.57    5.09
   1  -3   6    7.94    4.47
   1  -3   6    7.59    5.32
  -1   3  -7    3.18    5.37
   1  -3   7    4.33    4.73
   1  -3   7   10.43    5.62
  -1   3  -8   31.72    6.22
   1  -3   8   41.18    5.53
   1  -3   8   26.95    6.10
  -1   3  -9  288.12   11.14
   1  -3   9  304.24    8.55
   1  -3   9  291.79   10.69
  -1   3 -10  184.44    9.80
   1  -3  10  207.95    7.91
   1  -3  10  187.12    9.39
  -1   3 -11  128.75    9.18
   1  -3  11  142.01    7.47
   1  -3  11  125.85    8.72
  -1   3 -12    3.84    6.64
   1  -3  12    1.48    5.63
   1  -3  12   -5.95    5.97
  -1   3 -13    7.36    7.11
   1  -3  13   16.11    6.12
   1  -3  13    6.89    6.64
  -1   3 -14  109.16   10.14
   1  -3  14  118.11    8.18
   1  -3  14  114.81   10.32
  -1   3 -15  168.27   12.03
   1  -3  15  191.08    9.56
   1  -3  15  167.26   11.76
  -1   3 -16   82.97    9.69
   1  -3  16   92.72    8.46
   1  -3  16   80.98    9.60
  -1   3 -17    8.43    8.69
   1  -3  17   14.65    7.16
   1  -3  17    6.81    8.44
  -1   3 -18   16.09    9.55
   1  -3  18   13.27    8.88
  -1   3 -19   39.36   11.68
   1  -3  19   46.48   10.05
  -1   3 -20  121.23   13.40
   1  -3  20  115.39   12.15
  -1   3 -21   78.80   12.84
   1  -3  21   75.67   11.41
   1  -2 -21   10.67   10.41
  -1   2  20    0.62    7.85
   1  -2 -20    0.57    9.81
  -1   2  19   15.90    8.83
  -1   2  19   16.24    8.28
   1  -2 -19   16.85   10.15
  -1   2  18   96.53   10.65
  -1   2  18   92.33    9.80
   1  -2 -18   85.12   11.70
  -1   2  17   90.74   10.15
  -1   2  17   72.96    8.97
   1  -2 -17   82.30   11.23
  -1   2  16  116.34   10.35
  -1   2  16  115.82    9.71
   1  -2 -16  131.47   12.06
  -1   2  15   27.36    8.32
  -1   2  15   28.71    7.39
   1  -2 -15   19.59    8.60
  -1   2  14    6.99    7.76
  -1   2  14    7.05    6.02
   1  -2 -14    5.13    6.73
  -1   2  13   30.32    7.78
  -1   2  13   47.28    6.98
   1  -2 -13   37.93    8.36
  -1   2  12  172.43    9.95
  -1   2  12  172.03    8.36
   1  -2 -12  175.90   10.79
  -1   2  11  153.06    9.53
  -1   2  11  144.91    7.80
   1  -2 -11  134.99    9.50
  -1   2  10  113.99    7.47
  -1   2  10  108.60    6.86
   1  -2 -10  103.00    8.40
  -1   2   9    2.65    5.11
  -1   2   9   -1.03    4.81
   1  -2  -9   -1.14    4.99
  -1   2   8  123.88    7.22
  -1   2   8  133.44    6.57
   1  -2  -8  126.79    8.15
  -1   2   7  131.51    7.20
  -1   2   7  133.16    6.14
   1  -2  -7  141.03    8.02
  -1   2   6  572.00   11.25
  -1   2   6  548.62    9.41
   1  -2  -6  535.82   11.57
  -1   2   5  114.21    5.99
  -1   2   5  106.52    4.83
   1  -2  -5  109.83    6.68
  -1   2   4   33.41    4.82
  -1   2   4   28.69    3.73
   1  -2  -4   27.18    5.23
   1  -2  -4   34.92    3.98
  -1   2   3   11.54    4.11
  -1   2   3   13.35    2.82
   1  -2  -3    9.23    4.54
   1  -2  -3    6.88    2.86
  -1   2   2  116.99    4.58
  -1   2   2  114.67    3.14
   1  -2  -2  117.56    4.85
   1  -2  -2  118.92    3.14
  -1   2   1  723.77    9.18
  -1   2   1  751.37    9.30
  -1   2   1  769.94    9.36
  -1   2   1  753.16   14.31
   1  -2  -1  749.63    9.32
  -1   2   0  265.06    4.95
  -1   2   0  265.02    4.95
  -1   2   0  244.59    4.30
   1  -2   0  265.49    4.98
   1  -2   0  256.26    4.86
   1  -2   0  260.21    4.65
  -1   2  -1  336.29    5.39
  -1   2  -1  337.17    5.75
  -1   2  -1  316.70    5.73
   1  -2   1  317.24    5.32
   1  -2   1  316.93    5.44
   1  -2   1  311.20    5.56
  -1   2  -2  427.62    6.36
  -1   2  -2  420.84    7.15
   1  -2   2  419.48    6.48
   1  -2   2  413.69    6.81
   1  -2   2  411.09    7.29
   1  -2   2  405.40    6.34
  -1   2  -3  153.31    4.36
  -1   2  -3  151.76    5.61
   1  -2   3  147.92    4.20
   1  -2   3  140.06    5.77
  -1   2  -4   85.33    4.51
  -1   2  -4   84.50    5.64
   1  -2   4   91.39    4.44
   1  -2   4   84.41    5.77
  -1   2  -5  779.20   10.09
  -1   2  -5  749.38   12.47
   1  -2   5  757.28   10.05
   1  -2   5  725.20   12.36
  -1   2  -6  480.97   10.97
   1  -2   6  476.46    8.46
   1  -2   6  453.04   10.58
  -1   2  -7   58.46    7.93
   1  -2   7   65.61    5.44
   1  -2   7   62.48    6.85
  -1   2  -8    4.38    6.25
   1  -2   8   10.90    5.17
   1  -2   8    9.78    5.51
  -1   2  -9   20.81    6.35
   1  -2   9   17.37    5.27
   1  -2   9   29.40    6.52
  -1   2 -10  103.36    8.33
   1  -2  10   91.97    6.54
   1  -2  10   99.67    8.01
  -1   2 -11  199.28   10.42
   1  -2  11  205.40    8.39
   1  -2  11  207.96   10.22
  -1   2 -12   92.42    8.21
   1  -2  12  105.79    7.52
   1  -2  12  104.33    8.41
  -1   2 -13   12.08    7.52
   1  -2  13   25.82    6.45
   1  -2  13   19.05    7.34
  -1   2 -14   -6.00    7.42
   1  -2  14    2.58    6.50
   1  -2  14  -10.32    7.07
  -1   2 -15   72.22    9.97
   1  -2  15   81.16    8.16
   1  -2  15   67.88    9.36
  -1   2 -16  198.18   13.36
   1  -2  16  197.59   10.35
   1  -2  16  178.88   12.18
  -1   2 -17  128.91   12.25
   1  -2  17  143.71    9.81
   1  -2  17  141.23   11.70
  -1   2 -18   68.33   11.12
   1  -2  18   76.36    9.85
  -1   2 -19    3.46    9.42
   1  -2  19   10.60    8.87
  -1   2 -20    3.81    9.94
   1  -2  20    8.59    8.94
  -1   2 -21    6.98   10.38
   1  -2  21   21.08    9.55
  -1   1  21   47.43    9.83
   1  -1 -21   55.31   12.04
  -1   1  20   58.14    9.90
   1  -1 -20   68.37   11.84
  -1   1  19    9.59    8.64
  -1   1  19   16.26    8.38
   1  -1 -19   10.48    9.65
  -1   1  18   -2.46    8.31
  -1   1  18   55.74    9.25
   1  -1 -18   -3.65    8.90
  -1   1  17    7.48    8.13
  -1   1  17    0.92    6.91
   1  -1 -17   12.28    8.89
  -1   1  16  139.54   10.55
  -1   1  16  143.67   10.50
   1  -1 -16  125.52   11.86
  -1   1  15  180.01   10.99
  -1   1  15  191.96   10.53
   1  -1 -15  174.48   12.26
  -1   1  14   82.79    8.97
  -1   1  14   91.67    8.63
   1  -1 -14   77.50    9.57
  -1   1  13   14.87    7.17
  -1   1  13   13.43    6.63
   1  -1 -13   11.86    7.47
  -1   1  12    2.96    6.46
  -1   1  12    8.43    6.05
   1  -1 -12   -0.66    5.81
  -1   1  11   74.57    7.47
  -1   1  11   71.01    6.94
   1  -1 -11   66.77    7.93
  -1   1  10  132.47    8.26
  -1   1  10  130.81    7.19
   1  -1 -10  124.31    8.64
  -1   1   9   64.36    6.97
  -1   1   9   55.08    6.05
   1  -1  -9   56.65    6.99
  -1   1   8  117.12    7.91
  -1   1   8  121.10    6.74
   1  -1  -8  125.31    7.97
  -1   1   7    1.82    6.48
  -1   1   7    7.35    4.39
   1  -1  -7    4.23    5.60
  -1   1   6   87.98    5.94
  -1   1   6   75.54    5.24
   1  -1  -6   78.85    5.85
  -1   1   5  275.80    7.60
  -1   1   5  287.67    6.84
   1  -1  -5  302.74    8.62
  -1   1   4   93.02    5.29
  -1   1   4   95.95    4.40
   1  -1  -4   88.60    5.80
   1  -1  -4   97.26    4.68
  -1   1   3  247.13    6.04
  -1   1   3  247.89    4.93
   1  -1  -3  260.49    6.52
   1  -1  -3  250.96    4.95
  -1   1   2   68.70    3.45
  -1   1   2   68.74    3.76
  -1   1   2   61.48    2.28
   1  -1  -2   58.61    3.29
   1  -1  -2   61.54    3.21
   1  -1  -2   63.50    2.29
  -1   1   1    4.04    1.76
  -1   1   1    3.01    2.12
   1  -1  -1    0.57    1.83
   1  -1  -1    4.07    2.03
  -1   1   0  421.29    7.14
  -1   1   0  458.61    6.41
  -1   1   0  438.56    7.14
   1  -1   0   -0.10    0.50
   1  -1   0  455.00    6.64
   1  -1   0  436.45    7.44
  -1   1  -1 1231.00   28.30
  -1   1  -1 1175.00   12.50
   1  -1   1 1215.90   27.00
   1  -1   1 1172.60   18.80
  -1   1  -2  816.16   10.10
  -1   1  -2  806.35    9.79
   1  -1   2  840.75   10.05
   1  -1   2  802.69   10.01
  -1   1  -3  138.84    3.58
  -1   1  -3  147.93    5.49
   1  -1   3  142.50    3.83
   1  -1   3  140.76    5.77
  -1   1  -4   57.28    3.60
  -1   1  -4   53.37    4.82
   1  -1   4   52.43    4.05
   1  -1   4   55.51    5.19
  -1   1  -5   22.72    3.72
  -1   1  -5   22.89    5.33
   1  -1   5   30.48    4.36
   1  -1   5   17.67    5.45
  -1   1  -6   67.93    6.82
   1  -1   6   69.30    5.02
   1  -1   6   65.88    5.83
  -1   1  -7  470.65   11.97
   1  -1   7  454.39    9.08
   1  -1   7  446.19   10.82
  -1   1  -8  196.96    9.21
   1  -1   8  204.20    7.32
   1  -1   8  197.93    8.45
  -1   1  -9   32.27    6.64
   1  -1   9   40.83    5.60
   1  -1   9   41.62    6.01
  -1   1 -10    1.16    6.09
   1  -1  10    6.54    5.26
   1  -1  10    9.51    5.44
  -1   1 -11   35.84    7.30
   1  -1  11   24.37    5.78
   1  -1  11   29.89    6.76
  -1   1 -12   96.87    9.08
   1  -1  12  101.79    7.37
   1  -1  12   95.87    8.48
  -1   1 -13  238.28   12.54
   1  -1  13  230.30    9.69
   1  -1  13  233.11   11.35
  -1   1 -14  118.56   10.69
   1  -1  14  113.67    8.61
   1  -1  14  121.50    9.89
  -1   1 -15   49.41    9.53
   1  -1  15   51.89    7.73
   1  -1  15   42.53    7.92
  -1   1 -16   -1.28    8.48
   1  -1  16    0.79    7.06
   1  -1  16   -6.13    7.43
  -1   1 -17   62.25   10.61
   1  -1  17   68.75    8.90
   1  -1  17   64.15    9.71
  -1   1 -18   64.68   10.14
   1  -1  18   71.54   10.05
  -1   1 -19   24.67   10.44
   1  -1  19   32.95    9.21
  -1   1 -20   50.33   11.47
   1  -1  20   25.05   10.17
  -1   1 -21   -0.12   10.12
   1  -1  21   -3.20    8.33
  -1   0  21   18.30    9.34
   1   0 -21   12.43   10.38
  -1   0  20   65.62   10.40
   1   0 -20   56.16   11.37
  -1   0  19   70.89   10.22
  -1   0  19   68.04   10.06
   1   0 -19   61.85   11.07
  -1   0  18   64.53    9.77
  -1   0  18   50.48    8.81
   1   0 -18   42.18   10.12
  -1   0  17   28.07    8.54
  -1   0  17   12.33    7.55
   1   0 -17   18.06    9.00
  -1   0  16    6.36    8.02
  -1   0  16    0.65    7.00
   1   0 -16    9.65    8.54
  -1   0  15   64.32    8.88
  -1   0  15   79.26    9.05
   1   0 -15   64.95    9.70
  -1   0  14  183.70   10.33
  -1   0  14  190.61   10.41
   1   0 -14  156.30   10.57
  -1   0  13  149.75    9.41
  -1   0  13  158.77    9.32
   1   0 -13  140.66   10.25
  -1   0  12   57.61    7.53
  -1   0  12   63.52    7.63
   1   0 -12   56.65    7.96
  -1   0  11   17.72    6.11
  -1   0  11   34.01    6.36
   1   0 -11   21.35    6.69
  -1   0  10    5.04    5.94
  -1   0  10    3.18    5.17
   1   0 -10    0.79    5.93
  -1   0   9  111.59    7.43
  -1   0   9   96.51    6.74
   1   0  -9  109.94    7.86
  -1   0   8  135.94    7.59
  -1   0   8  136.61    7.05
   1   0  -8  131.02    7.33
  -1   0   7  288.31    8.90
  -1   0   7  274.95    8.24
   1   0  -7  259.48    9.02
  -1   0   6   42.04    5.75
  -1   0   6   40.88    4.97
   1   0  -6   39.91    4.95
  -1   0   5   50.55    5.69
  -1   0   5   53.62    4.92
   1   0  -5   50.38    5.36
  -1   0   4   49.98    5.19
  -1   0   4   48.03    4.40
   1   0  -4   40.80    4.73
  -1   0   3  446.16    7.55
  -1   0   3  444.72    7.31
  -1   0   3  456.27    7.19
   1   0  -3  468.53    7.95
   1   0  -3  453.15    7.51
   1   0  -3    1.82    1.50
  -1   0   2  723.58    9.17
  -1   0   2    0.58    1.28
   1   0  -2  719.92    8.86
   1   0  -2  716.02    9.01
   1   0  -2    1.82    1.13
  -1   0   1 1088.00   16.90
  -1   0   1  887.16   16.94
  -1   0   1 1095.40   20.40
   1   0  -1 1106.40   17.60
   1   0  -1 1077.80   22.60
   1   0  -1 1121.30   23.10
   1   0  -1 1107.30   24.10
  -1   0   0  152.61    3.25
  -1   0   0   25.86    1.10
  -1   0   0  154.62    3.43
  -1   0   0  158.18    3.24
   1   0   0    0.10    0.87
   1   0   0  154.49    3.25
  -1   0  -1   53.32    2.15
  -1   0  -1   52.05    2.52
  -1   0  -1   49.29    2.78
   1   0   1   51.77    2.06
   1   0   1   55.03    2.66
   1   0   1   54.77    2.77
  -1   0  -2   77.87    3.05
  -1   0  -2   76.74    3.94
  -1   0  -2   81.73    3.87
   1   0   2   78.53    2.97
   1   0   2   79.60    4.10
   1   0   2   77.44    4.04
  -1   0  -3  236.60    7.29
   1   0   3  241.03    4.97
   1   0   3  245.72    5.28
   1   0   3  233.60    6.06
  -1   0  -4   91.46    4.37
  -1   0  -4   98.48    6.34
   1   0   4   95.00    4.29
   1   0   4   88.13    6.31
  -1   0  -5  259.94    7.99
   1   0   5  259.63    6.39
   1   0   5  267.31    8.02
  -1   0  -6   34.27    5.94
   1   0   6   40.07    4.53
   1   0   6   32.25    5.61
  -1   0  -7   74.96    6.98
   1   0   7   73.86    5.28
   1   0   7   72.65    6.50
  -1   0  -8  125.53    8.18
   1   0   8  145.33    8.20
   1   0   8  135.24    7.72
  -1   0  -9   36.81    6.06
   1   0   9   33.72    6.03
   1   0   9   36.85    5.74
  -1   0 -10   29.59    6.81
   1   0  10   10.62    5.90
   1   0  10   11.09    5.46
  -1   0 -11   43.79    7.58
   1   0  11   39.89    6.52
   1   0  11   40.56    6.86
  -1   0 -12   12.11    7.18
   1   0  12    1.54    5.94
   1   0  12    5.33    6.28
  -1   0 -13   60.65    8.90
   1   0  13   41.98    7.16
   1   0  13   41.37    7.59
  -1   0 -14  129.72   11.12
   1   0  14  129.77    8.90
   1   0  14  125.23    9.71
  -1   0 -15  132.26   10.90
   1   0  15  122.12    9.13
   1   0  15  130.94   10.20
  -1   0 -16  141.82   11.60
   1   0  16  140.55    9.79
   1   0  16  150.25   11.04
  -1   0 -17   30.07    9.79
   1   0  17   78.25    9.06
   1   0  17   27.08    8.93
  -1   0 -18   17.89    9.82
   1   0  18   -1.14    7.64
  -1   0 -19   13.73   10.11
   1   0  19    8.05    8.03
  -1   0 -20   92.50   12.86
   1   0  20   81.94   10.66
  -1   0 -21   45.31   10.78
   1   0  21   55.55   10.66
  -1  -1  22   50.27   10.79
   1   1 -22   43.24   11.49
  -1  -1  21   13.77    8.88
   1   1 -21   15.72   10.25
  -1  -1  20   10.08    8.51
   1   1 -20    0.93    9.32
  -1  -1  19   21.98    9.02
  -1  -1  19   23.52    8.59
   1   1 -19   33.44   10.41
  -1  -1  18   97.38   10.36
  -1  -1  18  104.84   11.07
   1   1 -18  102.32   11.70
  -1  -1  17   68.68    9.50
  -1  -1  17   59.66    9.22
   1   1 -17   59.63   10.11
  -1  -1  16  100.08    9.72
  -1  -1  16   95.29    9.64
   1   1 -16   78.78   10.22
  -1  -1  15   53.05    8.73
  -1  -1  15   39.13    8.08
   1   1 -15   49.80    9.02
  -1  -1  14    1.83    7.04
  -1  -1  14   -4.63    6.59
   1   1 -14    2.08    7.27
  -1  -1  13   64.08    8.00
  -1  -1  13   42.61    7.42
   1   1 -13   62.81    8.37
  -1  -1  12  133.87    8.58
  -1  -1  12  140.22    8.98
   1   1 -12  127.96    9.34
  -1  -1  11   78.78    7.31
  -1  -1  11   80.45    7.48
   1   1 -11   72.54    7.63
  -1  -1  10  157.02    8.24
  -1  -1  10  157.79    8.36
   1   1 -10  154.41    8.79
  -1  -1   9    0.08    5.64
  -1  -1   9   -9.41    5.21
   1   1  -9    1.05    5.64
  -1  -1   8   15.39    5.87
  -1  -1   8   16.33    5.62
   1   1  -8   19.66    5.73
  -1  -1   7  221.22    8.06
  -1  -1   7  208.82    7.72
   1   1  -7  212.00    8.18
  -1  -1   6  349.65    8.89
  -1  -1   6  352.96    9.09
   1   1  -6  346.00    8.93
  -1  -1   5   99.83    6.28
  -1  -1   5  101.24    6.05
   1   1  -5  103.24    5.64
  -1  -1   4   49.08    5.28
  -1  -1   4   45.53    5.15
   1   1  -4   44.15    4.33
  -1  -1   3  410.03    7.73
  -1  -1   3  390.44    6.33
  -1  -1   3  416.66    7.65
   1   1  -3  373.69    6.43
  -1  -1   2  441.47    7.30
  -1  -1   2  408.84    6.03
   1   1  -2  441.25    7.24
   1   1  -2  412.94    6.32
  -1  -1   1  826.93    9.98
  -1  -1   1  844.64    9.69
   1   1  -1  844.42    9.78
   1   1  -1  834.29    9.99
  -1  -1   0  306.82    5.47
  -1  -1   0  278.48    5.57
  -1  -1   0  308.45    5.35
   1   1   0  301.90    5.39
   1   1   0  292.85    5.59
   1   1   0  313.37    5.58
  -1  -1  -1  567.07    7.86
  -1  -1  -1  539.84    7.47
  -1  -1  -1  568.86    7.64
   1   1   1  570.98    7.56
   1   1   1  557.23    7.46
   1   1   1  569.43    7.84
  -1  -1  -2  128.50    4.55
  -1  -1  -2  121.36    4.29
  -1  -1  -2  123.90    4.13
   1   1   2   -0.93    1.47
   1   1   2  126.37    4.47
  -1  -1  -3   55.30    4.66
  -1  -1  -3   54.18    4.99
   1   1   3   57.08    3.79
   1   1   3   55.34    4.44
  -1  -1  -4  104.67    6.22
   1   1   4  112.88    5.21
   1   1   4  111.14    5.81
  -1  -1  -5  497.82   10.91
   1   1   5  494.83    8.97
   1   1   5  510.65    9.93
  -1  -1  -6  197.94    7.92
   1   1   6  220.68    7.03
   1   1   6  214.83    8.30
  -1  -1  -7   73.96    7.02
   1   1   7   72.29    5.40
   1   1   7   61.67    6.38
  -1  -1  -8    8.78    6.02
   1   1   8   -1.61    4.75
   1   1   8   -3.66    5.33
  -1  -1  -9   33.73    6.75
   1   1   9   38.85    5.48
   1   1   9   28.99    5.99
  -1  -1 -10   75.49    7.96
   1   1  10   81.36    6.41
   1   1  10   70.46    7.06
  -1  -1 -11  184.86   10.58
   1   1  11  201.42   10.06
   1   1  11  183.32    9.23
  -1  -1 -12  108.20    9.71
   1   1  12   92.58    8.28
   1   1  12   96.50    8.22
  -1  -1 -13   57.00    8.95
   1   1  13   42.07    7.69
   1   1  13   40.17    7.35
  -1  -1 -14    0.09    6.77
   1   1  14   -4.09    7.06
   1   1  14   -1.50    6.57
  -1  -1 -15   50.58    9.77
   1   1  15   44.83    7.96
   1   1  15   48.78    8.14
  -1  -1 -16  138.85   12.69
   1   1  16  132.64    9.96
   1   1  16  131.30   10.82
  -1  -1 -17  177.34   13.91
   1   1  17  191.86   11.32
   1   1  17  170.51   11.55
  -1  -1 -18   46.49   10.91
   1   1  18   52.75    9.65
  -1  -1 -19    4.88    9.87
   1   1  19    6.85    7.89
  -1  -1 -20   -7.32    9.45
   1   1  20   -0.61    8.73
  -1  -1 -21   19.91   11.24
   1   1  21   29.06    9.78
  -1  -2  22   40.37   10.05
   1   2 -22   32.66   11.10
  -1  -2  21   49.71    9.97
   1   2 -21   41.30   11.05
  -1  -2  20  109.18   11.76
   1   2 -20  100.44   12.50
  -1  -2  19   24.53    8.76
  -1  -2  19   33.45    9.30
   1   2 -19   16.99    9.69
  -1  -2  18   15.93    8.39
  -1  -2  18    3.19    8.21
   1   2 -18    1.31    8.62
  -1  -2  17   33.91    8.61
  -1  -2  17   25.38    8.48
   1   2 -17   23.47    8.82
  -1  -2  16  110.67    9.94
  -1  -2  16  125.00   10.61
   1   2 -16   95.19   10.59
  -1  -2  15  120.12    9.72
  -1  -2  15  122.94   10.37
   1   2 -15  123.67   10.72
  -1  -2  14  119.60    9.40
  -1  -2  14  114.14    9.64
   1   2 -14  111.79    9.87
  -1  -2  13    0.50    6.77
  -1  -2  13    6.77    6.95
   1   2 -13    5.27    6.57
  -1  -2  12   23.93    6.87
  -1  -2  12   26.62    6.99
   1   2 -12   18.27    6.78
  -1  -2  11  120.93    8.19
  -1  -2  11  128.12    8.68
   1   2 -11  114.82    8.48
  -1  -2  10  296.97   10.03
  -1  -2  10  275.94   10.51
   1   2 -10  283.19   10.53
  -1  -2   9  286.26    9.54
  -1  -2   9  256.67    9.91
   1   2  -9  275.80    9.87
  -1  -2   8   66.52    6.76
  -1  -2   8   68.04    6.94
   1   2  -8   59.47    6.30
  -1  -2   7   -1.28    5.60
  -1  -2   7    0.18    5.62
   1   2  -7   -0.25    5.32
  -1  -2   6   48.01    5.93
  -1  -2   6   50.57    5.62
   1   2  -6   42.34    5.53
  -1  -2   5  120.34    6.55
  -1  -2   5  124.37    6.47
   1   2  -5  116.57    5.93
  -1  -2   4  378.33    8.64
  -1  -2   4  369.55    8.71
   1   2  -4  377.42    7.69
  -1  -2   3  513.41    9.22
  -1  -2   3  503.50    7.42
   1   2  -3  478.77    7.33
  -1  -2   2  403.99    7.92
  -1  -2   2  403.34    6.19
   1   2  -2  378.44    6.15
  -1  -2   1   23.99    4.02
  -1  -2   1   27.66    1.90
   1   2  -1   25.92    1.87
   1   2  -1   23.23    3.53
  -1  -2   0  122.65    5.00
  -1  -2   0  119.79    3.41
   1   2   0  123.53    3.45
   1   2   0  122.47    4.57
  -1  -2  -1  514.02    8.61
  -1  -2  -1  488.15    7.38
   1   2   1  515.03    7.47
   1   2   1  513.58    8.39
  -1  -2  -2 1055.70   13.00
  -1  -2  -2 1017.70   12.30
   1   2   2 1072.10   12.80
  -1  -2  -3   77.17    5.51
  -1  -2  -3   76.47    5.30
   1   2   3   77.22    5.20
  -1  -2  -4    6.42    4.81
  -1  -2  -4    3.05    4.81
   1   2   4    2.39    4.96
  -1  -2  -5   16.10    4.72
   1   2   5   10.98    4.51
   1   2   5   11.51    4.67
  -1  -2  -6  183.06    8.38
   1   2   6  184.27    6.93
   1   2   6  196.04    7.34
  -1  -2  -7  344.70   10.99
   1   2   7  347.97    9.42
   1   2   7  337.19    9.40
  -1  -2  -8  232.59   10.03
   1   2   8  242.57    8.51
   1   2   8  245.28    9.11
  -1  -2  -9  169.74    8.97
   1   2   9  171.35    7.70
   1   2   9  181.63    8.43
  -1  -2 -10    0.04    6.32
   1   2  10    1.33    5.24
   1   2  10    3.19    5.51
  -1  -2 -11    5.42    6.76
   1   2  11    8.58    5.56
   1   2  11    6.16    5.85
  -1  -2 -12   75.67    8.22
   1   2  12   70.37    7.13
   1   2  12   77.62    8.14
  -1  -2 -13  180.71   11.92
   1   2  13  197.80    9.85
   1   2  13  187.75   10.48
  -1  -2 -14   85.97    9.60
   1   2  14   82.26    9.18
   1   2  14   77.99    8.89
  -1  -2 -15   30.01    9.31
   1   2  15   18.64    8.03
   1   2  15   29.88    8.03
  -1  -2 -16    9.11    8.86
   1   2  16    1.57    7.92
   1   2  16    6.72    7.05
  -1  -2 -17   83.86   11.56
   1   2  17   67.44    9.36
   1   2  17   73.99    9.76
  -1  -2 -18  105.78   12.66
   1   2  18  104.45   10.29
   1   2  18   98.84   10.10
  -1  -2 -19   86.48   12.52
   1   2  19   80.22   10.02
  -1  -2 -20   11.30   10.80
   1   2  20   26.22    9.21
  -1  -2 -21   -3.72   10.50
  -1  -3  21   15.12    9.35
   1   3 -21   11.28   10.66
  -1  -3  20   73.86   10.83
   1   3 -20   64.68   12.01
  -1  -3  19   67.71   10.52
   1   3 -19   84.34   11.51
  -1  -3  18  127.52   10.50
  -1  -3  18  108.00   10.75
   1   3 -18  130.43   12.23
  -1  -3  17    3.44    7.95
  -1  -3  17   10.36    8.29
   1   3 -17    5.94    8.42
  -1  -3  16   20.99    7.88
  -1  -3  16   21.49    7.73
   1   3 -16   23.96    8.42
  -1  -3  15   77.68    8.84
  -1  -3  15   67.10    9.35
   1   3 -15   66.68    9.18
  -1  -3  14  192.10   10.47
  -1  -3  14  196.72   11.62
   1   3 -14  180.27   11.09
  -1  -3  13  213.70   10.33
  -1  -3  13  216.08   11.06
   1   3 -13  224.75   11.36
  -1  -3  12  155.28    9.04
  -1  -3  12  169.94    9.79
   1   3 -12  145.09    9.27
  -1  -3  11   17.71    6.26
  -1  -3  11    0.73    5.81
   1   3 -11   -2.49    6.19
  -1  -3  10   42.91    6.66
  -1  -3  10   29.05    6.23
   1   3 -10   31.33    5.98
  -1  -3   9  147.30    8.01
  -1  -3   9  135.49    8.22
   1   3  -9  135.18    7.68
  -1  -3   8  286.13    9.52
  -1  -3   8  278.85   10.00
   1   3  -8  272.75    9.43
  -1  -3   7  216.16    8.46
  -1  -3   7  209.87    8.78
   1   3  -7  197.62    7.97
  -1  -3   6  324.22    9.15
  -1  -3   6  326.22    9.78
   1   3  -6  323.44    8.76
  -1  -3   5    6.35    5.10
  -1  -3   5   17.97    5.35
   1   3  -5   13.96    4.21
  -1  -3   4  117.83    6.39
   1   3  -4  112.51    4.83
  -1  -3   3    9.58    5.16
  -1  -3   3   14.54    3.51
   1   3  -3   14.59    3.22
  -1  -3   2   47.48    5.21
   1   3  -2   52.34    3.10
   1   3  -2   54.55    3.10
   1   3  -2   53.73    4.93
  -1  -3   1  878.43   12.47
  -1  -3   1  897.56   11.40
   1   3  -1  899.92   10.85
   1   3  -1  889.44   12.38
  -1  -3   0    7.09    4.87
  -1  -3   0    1.81    3.16
   1   3   0   10.83    3.34
   1   3   0    8.24    4.14
  -1  -3  -1  317.90    8.18
  -1  -3  -1  307.10    6.64
   1   3   1  330.97    7.89
  -1  -3  -2   23.96    5.00
  -1  -3  -2   29.65    4.65
   1   3   2   21.60    4.70
  -1  -3  -3  281.67    8.31
  -1  -3  -3  268.88    7.63
   1   3   3  287.70    7.51
  -1  -3  -4  106.36    6.48
  -1  -3  -4  104.89    6.36
   1   3   4  112.94    6.15
  -1  -3  -5  215.53    8.17
  -1  -3  -5  207.04    8.34
   1   3   5  205.15    7.21
  -1  -3  -6   65.21    6.77
   1   3   6   50.39    5.61
   1   3   6   53.39    6.06
  -1  -3  -7    0.42    4.90
   1   3   7    4.93    4.89
   1   3   7    3.31    5.38
  -1  -3  -8  241.67   10.31
   1   3   8  251.87    9.01
   1   3   8  270.18    9.27
  -1  -3  -9  408.45   13.26
   1   3   9  408.03   11.45
   1   3   9  423.50   11.67
  -1  -3 -10  153.44    9.35
   1   3  10  143.19    8.03
   1   3  10  161.24    8.85
  -1  -3 -11   50.04    7.44
   1   3  11   46.42    6.88
   1   3  11   46.78    6.73
  -1  -3 -12   -5.33    7.09
   1   3  12    0.97    5.93
   1   3  12   -4.47    5.77
  -1  -3 -13   94.01   10.17
   1   3  13   92.46    8.43
   1   3  13   93.18    8.25
  -1  -3 -14  113.61   10.36
   1   3  14  104.12    8.72
   1   3  14  111.64    9.45
  -1  -3 -15   89.84   10.95
   1   3  15   88.65   10.67
   1   3  15   94.45    9.41
  -1  -3 -16   18.97    9.54
   1   3  16   21.93    8.55
   1   3  16   29.74    8.05
  -1  -3 -17   14.41    8.65
   1   3  17    8.18    8.48
   1   3  17   21.25    8.11
  -1  -3 -18    2.26    9.60
   1   3  18   -0.11    8.25
   1   3  18    4.60    7.94
  -1  -3 -19   48.08   11.51
   1   3  19   42.34    9.24
  -1  -3 -20   56.21   12.16
   1   4 -21   10.77    9.92
  -1  -4  20    0.21    8.81
   1   4 -20   10.10   10.49
  -1  -4  19    2.47    8.87
   1   4 -19   14.80    9.22
  -1  -4  18   64.63    9.27
  -1  -4  18   60.31   10.26
   1   4 -18   63.22   11.08
  -1  -4  17   75.19    9.45
  -1  -4  17   85.04   10.06
   1   4 -17   69.04    9.96
  -1  -4  16   20.54    7.76
  -1  -4  16   19.98    8.99
   1   4 -16   19.83    8.24
  -1  -4  15   -6.23    7.31
  -1  -4  15   -4.60    7.77
   1   4 -15    2.40    8.04
  -1  -4  14    2.63    7.10
  -1  -4  14   10.44    7.91
   1   4 -14    5.46    7.60
  -1  -4  13   98.55    8.53
  -1  -4  13  107.49    9.83
   1   4 -13   98.04    8.68
  -1  -4  12  149.60    9.24
  -1  -4  12  147.85   10.22
   1   4 -12  132.73    8.95
  -1  -4  11  191.20    9.29
  -1  -4  11  175.84    9.88
   1   4 -11  171.52    9.10
  -1  -4  10  178.45    8.86
  -1  -4  10  176.56    9.96
   1   4 -10  190.72    8.89
  -1  -4   9    6.26    5.86
  -1  -4   9   -1.32    5.62
   1   4  -9    0.08    4.92
  -1  -4   8   65.72    6.82
  -1  -4   8   73.34    7.17
   1   4  -8   73.96    6.60
  -1  -4   7  506.07   11.76
  -1  -4   7  501.55   12.73
   1   4  -7  496.86   11.21
  -1  -4   6  209.92    8.28
   1   4  -6  203.22    6.98
  -1  -4   5  451.70   10.56
   1   4  -5  445.25    8.61
  -1  -4   4   38.39    5.77
   1   4  -4   34.94    3.77
  -1  -4   3    1.73    5.26
   1   4  -3    0.48    2.98
   1   4  -3    2.21    3.24
  -1  -4   2  370.61    9.29
  -1  -4   2  363.29    6.22
   1   4  -2  377.54    6.19
   1   4  -2  365.98    9.20
  -1  -4   1   96.00    6.39
  -1  -4   1   99.89    3.99
   1   4  -1  100.60    4.15
   1   4  -1  110.19    6.31
  -1  -4   0  521.73   10.71
  -1  -4   0  523.16    8.01
   1   4   0  514.40    7.82
   1   4   0  546.75   10.32
  -1  -4  -1   61.75    5.93
  -1  -4  -1   55.09    4.41
   1   4   1   60.31    5.40
  -1  -4  -2  481.92   10.68
  -1  -4  -2  480.42    9.27
   1   4   2  504.03    9.87
  -1  -4  -3   57.18    6.28
  -1  -4  -3   56.60    5.31
   1   4   3   59.68    5.68
  -1  -4  -4  321.58    9.85
  -1  -4  -4  317.08    9.16
   1   4   4  318.04    8.43
  -1  -4  -5  286.43    9.80
  -1  -4  -5  289.42    9.57
   1   4   5  281.64    8.39
  -1  -4  -6  194.66    8.84
   1   4   6  207.04    8.01
  -1  -4  -7   96.87    7.65
   1   4   7   92.26    6.89
   1   4   7   95.25    6.42
  -1  -4  -8   -0.63    4.93
   1   4   8    6.01    5.21
   1   4   8    3.46    4.83
  -1  -4  -9   38.23    7.07
   1   4   9   35.54    6.30
   1   4   9   31.83    6.05
  -1  -4 -10  119.52    9.38
   1   4  10  106.85    8.06
   1   4  10  108.85    8.12
  -1  -4 -11  214.45   11.80
   1   4  11  206.03    9.91
   1   4  11  214.97    9.70
  -1  -4 -12  149.14   10.38
   1   4  12  148.77    9.45
   1   4  12  159.87    9.52
  -1  -4 -13    7.80    7.04
   1   4  13   20.23    7.28
   1   4  13   19.92    7.28
  -1  -4 -14   -1.90    8.10
   1   4  14    6.87    6.95
   1   4  14    9.03    7.08
  -1  -4 -15   14.70    7.87
   1   4  15   19.66    7.45
   1   4  15    8.99    7.21
  -1  -4 -16   59.09   10.59
   1   4  16   62.39    8.93
   1   4  16   69.58    8.98
  -1  -4 -17   82.83   11.82
   1   4  17   72.75   10.65
   1   4  17   83.83    9.46
  -1  -4 -18   42.73   11.02
   1   4  18   39.40    9.92
   1   4  18   54.90    9.21
  -1  -4 -19    6.86   10.14
  -1  -4 -20    1.53   10.40
   1   5 -21   43.45   11.71
   1   5 -20   73.47   11.24
  -1  -5  19    5.83    8.23
   1   5 -19   17.96    9.21
  -1  -5  18   11.14    7.59
  -1  -5  18   -5.36    8.57
   1   5 -18   -0.14    9.13
  -1  -5  17    2.28    7.36
  -1  -5  17    5.25    7.95
   1   5 -17   18.44    9.17
  -1  -5  16   50.93    8.34
  -1  -5  16   33.74    8.65
   1   5 -16   39.56    9.22
  -1  -5  15   73.39    8.67
  -1  -5  15   68.91    9.43
   1   5 -15   68.04    8.95
  -1  -5  14   66.92    8.34
  -1  -5  14   63.09    8.99
   1   5 -14   69.09    8.98
  -1  -5  13   12.03    6.78
  -1  -5  13    9.68    7.00
   1   5 -13    4.93    6.31
  -1  -5  12    4.54    6.52
  -1  -5  12    2.69    6.63
   1   5 -12    4.33    6.59
  -1  -5  11  182.66    9.31
  -1  -5  11  180.49   10.40
   1   5 -11  210.69   10.08
  -1  -5  10  217.91    9.59
  -1  -5  10  225.88   10.77
   1   5 -10  237.71    9.54
  -1  -5   9   40.45    6.60
  -1  -5   9   39.69    6.87
   1   5  -9   27.76    5.97
  -1  -5   8   46.27    6.65
   1   5  -8   33.96    6.50
  -1  -5   7    4.26    5.98
   1   5  -7   -2.04    4.42
  -1  -5   6   49.31    6.57
   1   5  -6   56.34    5.23
  -1  -5   5  123.51    7.55
   1   5  -5  107.86    5.27
  -1  -5   4  351.36   10.08
   1   5  -4  337.15    7.03
  -1  -5   3  168.57    7.79
   1   5  -3  163.98    4.92
   1   5  -3  167.96    7.47
  -1  -5   2  120.30    7.29
  -1  -5   2  126.47    4.61
   1   5  -2  136.99    4.64
   1   5  -2  130.08    6.71
  -1  -5   1   10.71    5.51
  -1  -5   1   16.11    3.74
   1   5  -1   14.65    4.71
  -1  -5   0  169.55    7.76
  -1  -5   0  185.16    5.70
   1   5   0  173.72    7.34
  -1  -5  -1  377.14   10.41
  -1  -5  -1  400.30    8.39
   1   5   1  394.25    9.69
  -1  -5  -2  298.85    9.72
  -1  -5  -2  300.78    8.08
   1   5   2  301.94    8.64
  -1  -5  -3  963.52   16.25
  -1  -5  -3  968.60   14.74
   1   5   3 1007.10   14.90
  -1  -5  -4  153.38    8.42
  -1  -5  -4  163.62    7.55
   1   5   4  158.02    7.09
  -1  -5  -5  218.12    9.52
  -1  -5  -5  218.69    8.84
   1   5   5  208.51    8.09
  -1  -5  -6  201.21    9.36
  -1  -5  -6  178.12    8.71
   1   5   6  192.59    8.04
  -1  -5  -7  178.37    9.24
   1   5   7  169.35    8.45
   1   5   7  182.54    8.02
  -1  -5  -8  181.18    9.79
   1   5   8  186.15    9.07
   1   5   8  204.05    8.63
  -1  -5  -9   89.68    7.93
   1   5   9   92.57    7.72
   1   5   9   93.73    7.20
  -1  -5 -10   22.33    7.32
   1   5  10   12.05    6.35
   1   5  10   15.23    6.11
  -1  -5 -11   -7.77    6.93
   1   5  11    2.97    6.56
   1   5  11   -4.73    6.95
  -1  -5 -12   21.66    8.19
   1   5  12   25.08    7.01
   1   5  12   22.15    7.16
  -1  -5 -13   21.43    8.51
   1   5  13   30.77    7.48
   1   5  13   22.81    7.26
  -1  -5 -14   15.14    7.85
   1   5  14   13.55    7.51
   1   5  14   24.16    7.57
  -1  -5 -15   37.69    8.74
   1   5  15   33.35    8.29
   1   5  15   37.94    8.00
  -1  -5 -16   -0.04    9.33
   1   5  16   25.50    8.37
   1   5  16   -2.87    6.99
  -1  -5 -17   45.23    9.62
   1   5  17   34.85    8.68
   1   5  17   79.68    9.34
  -1  -5 -18   60.85   11.78
   1   5  18   44.84   10.57
  -1  -5 -19   75.75   12.80
  -1  -5 -20   28.44   11.61
   1   6 -21   12.31   10.32
   1   6 -20   38.77   10.18
   1   6 -19   62.11   10.42
  -1  -6  18   57.13    9.25
   1   6 -18   51.93   10.41
  -1  -6  17   29.03    8.59
   1   6 -17   23.51    9.22
  -1  -6  16   15.45    7.93
   1   6 -16   12.82    7.67
  -1  -6  15   37.04    8.27
  -1  -6  15   30.10    8.78
   1   6 -15   25.94    8.37
  -1  -6  14  105.68    9.47
  -1  -6  14  107.23   11.03
   1   6 -14   93.64    9.37
  -1  -6  13  140.44    9.90
  -1  -6  13  151.74   11.58
   1   6 -13  120.93    9.09
  -1  -6  12  100.92    8.63
   1   6 -12  101.86    8.18
  -1  -6  11    0.24    6.53
   1   6 -11    0.71    6.02
  -1  -6  10    0.44    6.35
   1   6 -10    6.91    5.94
  -1  -6   9   90.74    7.79
   1   6  -9   87.19    7.44
  -1  -6   8  206.53    9.41
   1   6  -8  200.45    8.08
  -1  -6   7  333.60   10.81
   1   6  -7  328.89    8.91
  -1  -6   6   36.58    6.55
   1   6  -6   40.49    4.93
  -1  -6   5    3.41    5.87
   1   6  -5    4.78    3.78
  -1  -6   4   -0.05    5.89
   1   6  -4    1.47    3.62
  -1  -6   3  179.74    8.73
   1   6  -3  181.21    8.37
  -1  -6   2  309.02   10.26
  -1  -6   2  303.55    6.73
   1   6  -2  285.35    9.24
  -1  -6   1   95.62    7.37
  -1  -6   1   97.24    4.93
   1   6  -1   98.55    6.59
  -1  -6   0   34.62    6.33
  -1  -6   0   38.19    4.50
   1   6   0   31.85    5.29
  -1  -6  -1  159.16    8.30
  -1  -6  -1  160.81    6.62
   1   6   1  168.73    7.47
  -1  -6  -2  705.94   14.88
  -1  -6  -2  727.28   12.45
   1   6   2  755.80   13.59
  -1  -6  -3  156.94    8.77
  -1  -6  -3  160.87    7.49
   1   6   3  152.26    7.39
  -1  -6  -4  488.70   13.07
  -1  -6  -4  490.31   11.64
   1   6   4  517.97   11.59
  -1  -6  -5   78.31    7.77
  -1  -6  -5   73.92    6.91
   1   6   5   77.74    6.57
  -1  -6  -6   12.44    6.69
  -1  -6  -6   14.00    5.67
   1   6   6   17.04    5.46
  -1  -6  -7    7.31    5.93
   1   6   7    9.62    5.50
  -1  -6  -8   45.78    7.22
   1   6   8   49.23    6.93
   1   6   8   47.97    6.28
  -1  -6  -9  153.21    9.99
   1   6   9  148.63    9.32
   1   6   9  155.03    8.65
  -1  -6 -10   96.53    9.31
   1   6  10   83.61    8.16
   1   6  10   86.82    7.61
  -1  -6 -11   75.45    9.43
   1   6  11   66.73    8.60
   1   6  11   68.78    7.51
  -1  -6 -12   27.99    8.57
   1   6  12   21.92    7.93
   1   6  12   31.75    7.76
  -1  -6 -13   24.43    8.80
   1   6  13   33.18    7.88
   1   6  13   29.69    7.47
  -1  -6 -14   77.28   10.75
   1   6  14   74.39    9.40
   1   6  14   91.93    8.97
  -1  -6 -15  105.21   12.06
   1   6  15   89.32   10.24
   1   6  15   97.14    9.60
  -1  -6 -16   79.54   11.64
   1   6  16   29.55    8.79
   1   6  16   32.53    7.82
  -1  -6 -17    7.35    9.62
   1   6  17    8.90    8.52
  -1  -6 -18   -0.95    9.73
   1   6  18   -6.64    8.13
  -1  -6 -19   29.38   11.25
   1   7 -21   19.02   10.60
   1   7 -20    0.80    9.48
   1   7 -19   24.00    9.15
  -1  -7  18  101.79   10.42
   1   7 -18   80.67   11.00
  -1  -7  17  129.12   10.82
   1   7 -17  115.60   10.77
  -1  -7  16   90.60    9.87
   1   7 -16   89.42   10.30
  -1  -7  15   31.63    8.43
   1   7 -15   19.75    7.28
  -1  -7  14   18.97    7.91
   1   7 -14   15.00    7.48
  -1  -7  13   46.36    8.22
   1   7 -13   30.56    7.53
  -1  -7  12  100.29    8.96
   1   7 -12   93.42    8.50
  -1  -7  11  159.87    9.70
   1   7 -11  150.27    9.00
  -1  -7  10  136.34    9.18
   1   7 -10  117.98    8.05
  -1  -7   9   -5.36    6.16
   1   7  -9   -5.26    4.61
  -1  -7   8    1.42    6.36
   1   7  -8   14.31    4.93
  -1  -7   7   51.66    7.04
   1   7  -7   37.40    4.91
  -1  -7   6  280.71   10.58
   1   7  -6  267.71    7.55
  -1  -7   5  130.60    8.24
   1   7  -5  136.58    5.70
  -1  -7   4  108.80    7.86
   1   7  -4  103.93    5.23
   1   7  -4   88.95    6.99
  -1  -7   3    8.59    6.02
  -1  -7   3    2.44    3.87
   1   7  -3    3.44    5.03
  -1  -7   2  189.24    9.19
  -1  -7   2  201.55    6.16
   1   7  -2  199.74    8.85
  -1  -7   1  164.87    8.77
  -1  -7   1  168.80    6.12
   1   7  -1  158.59    7.81
  -1  -7   0  519.80   13.40
  -1  -7   0  500.30    9.72
   1   7   0  502.58   12.15
  -1  -7  -1   72.43    7.36
  -1  -7  -1   85.77    5.63
   1   7   1   82.17    6.51
  -1  -7  -2   -0.19    6.11
  -1  -7  -2    1.47    4.56
   1   7   2   -3.73    5.34
  -1  -7  -3   -4.74    5.88
  -1  -7  -3    8.28    5.11
   1   7   3    3.73    5.11
  -1  -7  -4   18.83    6.72
  -1  -7  -4   23.04    5.27
   1   7   4   22.94    5.38
  -1  -7  -5  311.30   11.81
  -1  -7  -5  307.42   10.46
   1   7   5  333.59    9.99
  -1  -7  -6  218.10   10.84
  -1  -7  -6  209.63    9.57
   1   7   6  210.66    8.50
  -1  -7  -7   35.94    7.39
  -1  -7  -7   34.12    6.53
   1   7   7   26.67    6.06
  -1  -7  -8    1.46    6.13
   1   7   8    4.58    5.99
   1   7   8   -2.30    5.56
  -1  -7  -9   75.69    8.58
   1   7   9   83.52    8.43
   1   7   9   81.35    7.46
  -1  -7 -10   23.29    7.55
   1   7  10   25.00    7.21
   1   7  10   22.67    6.60
  -1  -7 -11   84.91    9.77
   1   7  11   84.17    9.01
   1   7  11   88.85    8.09
  -1  -7 -12  135.26   11.50
   1   7  12  146.84   11.15
   1   7  12  137.66    9.67
  -1  -7 -13   47.07    9.65
   1   7  13   45.54    8.94
   1   7  13   48.16    8.06
  -1  -7 -14    8.74    8.71
   1   7  14    3.21    7.55
   1   7  14    8.57    7.00
  -1  -7 -15   26.07    9.74
   1   7  15   34.40    8.89
   1   7  15   27.71    8.11
  -1  -7 -16   39.76    9.47
   1   7  16   48.86    9.82
  -1  -7 -17   72.28   12.00
   1   7  17   70.21   10.40
  -1  -7 -18   33.76   11.16
   1   7  18   38.94    9.78
  -1  -7 -19   10.68   10.88
   1   8 -20   34.89   10.36
   1   8 -19   24.57    9.88
   1   8 -18    3.35    7.83
  -1  -8  17   70.26    9.63
   1   8 -17   52.61    9.64
  -1  -8  16   73.36    9.56
   1   8 -16   65.71    8.80
  -1  -8  15   86.81    9.68
   1   8 -15   70.70    9.00
  -1  -8  14   67.50    8.84
   1   8 -14   58.98    8.40
  -1  -8  13    4.64    7.60
   1   8 -13   12.84    7.00
  -1  -8  12    2.58    7.06
   1   8 -12    0.51    6.44
  -1  -8  11   84.57    8.73
   1   8 -11   71.72    7.66
  -1  -8  10  203.91   10.61
   1   8 -10  196.59    9.15
  -1  -8   9  163.50    9.81
   1   8  -9  163.56    7.74
  -1  -8   8   51.41    7.76
   1   8  -8   54.83    5.84
   1   8  -8   49.70    3.79
  -1  -8   7   -1.38    6.45
   1   8  -7    3.89    4.14
  -1  -8   6  119.87    8.72
   1   8  -6  108.69    5.63
  -1  -8   5  243.07   10.61
   1   8  -5  234.10    7.03
   1   8  -5  227.55   10.06
  -1  -8   4  212.38    9.91
   1   8  -4  198.70    6.52
   1   8  -4  198.59    9.33
  -1  -8   3  103.69    8.19
  -1  -8   3  100.59    5.26
   1   8  -3   96.26    7.27
  -1  -8   2  131.04    8.70
  -1  -8   2  116.70    5.59
   1   8  -2  109.72    7.47
  -1  -8   1   20.61    6.69
  -1  -8   1   20.74    4.42
   1   8  -1   25.73    6.03
  -1  -8   0   57.70    7.48
  -1  -8   0   60.04    5.47
   1   8   0   66.02    6.72
  -1  -8  -1   35.56    6.93
  -1  -8  -1   37.28    5.35
   1   8   1   51.38    7.66
  -1  -8  -2  156.26    9.42
  -1  -8  -2  147.51    7.19
   1   8   2  147.56    8.12
  -1  -8  -3   91.40    8.60
  -1  -8  -3  100.05    6.90
   1   8   3  105.19    7.28
  -1  -8  -4   65.78    8.09
  -1  -8  -4   66.00    6.28
   1   8   4   66.22    6.53
  -1  -8  -5   -3.06    6.63
  -1  -8  -5    5.39    5.82
   1   8   5    0.61    5.61
  -1  -8  -6  132.74    9.94
  -1  -8  -6  113.69    8.54
   1   8   6  121.01    7.95
  -1  -8  -7  226.28   11.93
  -1  -8  -7  237.42   10.91
   1   8   7  230.19    9.67
  -1  -8  -8   71.77    8.67
   1   8   8   86.74    7.96
  -1  -8  -9    4.68    6.77
   1   8   9    5.86    6.92
   1   8   9    5.91    6.01
  -1  -8 -10    3.60    7.17
   1   8  10    3.29    7.06
   1   8  10    3.33    6.76
  -1  -8 -11   59.07    9.20
   1   8  11   82.28    9.19
   1   8  11   68.48    8.31
  -1  -8 -12   67.24    9.90
   1   8  12   57.96    9.31
   1   8  12   65.43    8.33
  -1  -8 -13   83.00   10.74
   1   8  13   91.19   10.73
   1   8  13   85.58    9.08
  -1  -8 -14   95.92   11.54
   1   8  14   97.42   10.74
   1   8  14  106.52    9.58
  -1  -8 -15    3.04    9.12
   1   8  15   16.18    8.60
  -1  -8 -16   -5.12    9.03
   1   8  16   -1.09    8.58
  -1  -8 -17   12.92   10.14
   1   8  17    2.62    8.88
  -1  -8 -18   32.08   11.20
   1   8  18   28.20    9.81
   1   9 -20   54.93   10.87
   1   9 -19   79.82   10.97
   1   9 -18   56.11    9.94
  -1  -9  17   14.14    8.46
   1   9 -17   11.27    8.41
  -1  -9  16    2.72    8.24
   1   9 -16   -0.70    7.37
  -1  -9  15   19.18    8.49
   1   9 -15   30.15    7.76
  -1  -9  14   96.21    9.97
   1   9 -14   89.11    8.93
  -1  -9  13  110.18   10.28
   1   9 -13   95.63    8.79
  -1  -9  12   84.06    9.42
   1   9 -12   64.55    7.75
  -1  -9  11   69.05    9.11
   1   9 -11   45.76    7.28
  -1  -9  10   23.87    7.93
   1   9 -10   23.31    6.14
  -1  -9   9   61.64    8.60
   1   9  -9   62.13    6.27
   1   9  -9   64.37    3.96
  -1  -9   8  132.64    9.49
   1   9  -8  131.56    6.91
  -1  -9   7   48.46    7.89
   1   9  -7   49.70    5.31
  -1  -9   6   14.25    6.91
   1   9  -6    5.97    4.13
   1   9  -6   12.09    6.14
  -1  -9   5   13.05    6.70
   1   9  -5   11.41    4.42
   1   9  -5    7.39    5.84
  -1  -9   4   41.70    7.54
   1   9  -4   46.50    4.75
   1   9  -4   40.98    6.62
  -1  -9   3   88.50    8.35
  -1  -9   3   87.42    5.61
   1   9  -3   95.40    7.57
  -1  -9   2  104.67    8.69
  -1  -9   2  111.60    5.82
   1   9  -2  105.13    7.75
  -1  -9   1  185.69   10.17
  -1  -9   1  188.91    7.10
   1   9  -1  168.30    8.76
  -1  -9   0   77.25    8.24
  -1  -9   0   70.09    5.75
   1   9   0   76.50    7.17
  -1  -9  -1   21.33    7.07
  -1  -9  -1    8.56    4.99
   1   9   1   14.21    7.21
  -1  -9  -2   67.52    8.41
  -1  -9  -2   76.02    6.65
   1   9   2   83.36    7.61
  -1  -9  -3  198.53   11.15
  -1  -9  -3  189.30    8.63
   1   9   3  188.49    9.08
  -1  -9  -4  194.18   11.13
  -1  -9  -4  177.82    8.95
   1   9   4  182.01    9.23
  -1  -9  -5   98.01    9.63
  -1  -9  -5   79.90    7.21
   1   9   5   94.01    7.43
  -1  -9  -6   44.54    8.99
  -1  -9  -6   31.98    7.04
   1   9   6   36.32    6.83
  -1  -9  -7  109.63   10.48
  -1  -9  -7   99.18    8.67
   1   9   7  101.96    8.07
  -1  -9  -8   62.14    8.83
   1   9   8   68.19    7.62
  -1  -9  -9   77.75    9.03
   1   9   9   63.47    8.65
   1   9   9   76.74    7.88
  -1  -9 -10   92.10    9.77
   1   9  10   80.96    9.64
   1   9  10   97.22    8.83
  -1  -9 -11    0.84    7.66
   1   9  11   -1.30    7.46
   1   9  11    5.99    6.71
  -1  -9 -12   -8.54    7.70
   1   9  12    7.43    7.94
   1   9  12    6.61    7.08
  -1  -9 -13   24.19    9.14
   1   9  13   14.59    9.14
   1   9  13    9.30    7.12
  -1  -9 -14   37.86    9.88
   1   9  14   28.98    9.44
  -1  -9 -15   52.31   10.75
   1   9  15   51.72    9.77
  -1  -9 -16   16.33    9.87
   1   9  16   16.34    9.31
  -1  -9 -17   12.30   10.27
   1   9  17    9.30    9.54
   1  10 -19   22.07    9.95
   1  10 -18   49.30    9.69
  -1 -10  17   81.68   10.52
   1  10 -17   72.58    9.82
  -1 -10  16   52.95    9.68
   1  10 -16   32.96    8.25
  -1 -10  15   17.53    8.88
   1  10 -15    6.70    7.08
  -1 -10  14    2.98    8.19
   1  10 -14    4.91    7.50
  -1 -10  13   18.35    8.31
   1  10 -13   31.03    7.11
  -1 -10  12   84.90    9.99
   1  10 -12   84.83    8.64
  -1 -10  11   91.04    9.70
   1  10 -11   89.17    8.70
  -1 -10  10   38.68    8.61
   1  10 -10   35.47    6.61
  -1 -10   9    0.94    7.85
   1  10  -9    2.17    5.28
  -1 -10   8   12.13    7.75
   1  10  -8   14.10    5.07
  -1 -10   7  146.76   10.45
   1  10  -7  138.75    6.85
   1  10  -7  132.85    9.75
  -1 -10   6  148.61   10.41
   1  10  -6  153.08    6.70
   1  10  -6  152.65    9.97
  -1 -10   5  152.51   10.18
   1  10  -5  158.64    6.60
   1  10  -5  149.29    9.99
  -1 -10   4   80.69    8.80
   1  10  -4   92.99    5.65
   1  10  -4   91.93    8.21
  -1 -10   3    0.39    6.81
  -1 -10   3    0.63    4.11
   1  10  -3    4.29    6.35
  -1 -10   2   15.21    7.28
  -1 -10   2   27.18    4.73
   1  10  -2   27.02    6.83
  -1 -10   1   58.85    8.17
  -1 -10   1   68.20    5.81
   1  10  -1   72.58    7.64
  -1 -10   0  211.08   11.56
  -1 -10   0  212.83    8.01
   1  10   0  207.71    9.99
  -1 -10  -1  130.04    9.90
  -1 -10  -1  120.26    6.91
   1  10   1  128.56    9.63
  -1 -10  -2   11.10    7.37
  -1 -10  -2   12.51    5.30
   1  10   2   37.21    7.05
  -1 -10  -3    8.52    7.64
  -1 -10  -3   10.19    5.53
   1  10   3    7.02    6.03
  -1 -10  -4   81.95    9.75
  -1 -10  -4   70.43    7.31
   1  10   4   68.90    7.86
  -1 -10  -5  142.95   11.33
  -1 -10  -5  136.76    9.10
   1  10   5  132.28    8.59
  -1 -10  -6  177.26   12.31
  -1 -10  -6  197.69   10.66
   1  10   6  191.36    9.98
  -1 -10  -7   81.89   10.47
  -1 -10  -7   73.39    8.82
   1  10   7   75.93    8.38
  -1 -10  -8    5.15    6.67
   1  10   8   13.27    6.73
  -1 -10  -9   28.04    8.62
   1  10   9   24.29    8.26
   1  10   9   30.79    7.23
  -1 -10 -10   16.17    7.91
   1  10  10   23.56    8.74
   1  10  10   35.73    7.81
  -1 -10 -11   66.58    9.74
   1  10  11   87.06   10.50
   1  10  11   81.93    8.75
  -1 -10 -12   35.01    9.24
   1  10  12   33.12    9.15
   1  10  12   39.97    7.84
  -1 -10 -13   33.81    9.67
   1  10  13   23.67    9.60
  -1 -10 -14    0.75    9.76
   1  10  14   -6.15    8.85
  -1 -10 -15   19.92   10.86
   1  10  15   31.48    9.81
  -1 -10 -16   14.40    9.88
   1  10  16   13.57    9.21
  -1 -11  17    8.00    9.11
   1  11 -17    7.28    7.78
  -1 -11  16   48.46    9.98
   1  11 -16   41.90    8.82
  -1 -11  15   72.77   10.27
   1  11 -15   69.50    9.24
  -1 -11  14   45.79    9.66
   1  11 -14   35.26    7.97
  -1 -11  13   20.10    8.81
   1  11 -13    9.03    6.91
  -1 -11  12   -1.42    8.20
   1  11 -12   13.99    7.02
  -1 -11  11   35.78    9.28
   1  11 -11   22.97    6.31
  -1 -11  10   91.91   10.29
   1  11 -10   88.86    7.47
  -1 -11   9  181.05   11.76
   1  11  -9  162.37    8.11
   1  11  -9  144.29   11.13
  -1 -11   8   26.55    8.64
   1  11  -8   21.24    5.20
   1  11  -8   31.42    7.76
  -1 -11   7    1.84    7.87
   1  11  -7    2.20    4.89
   1  11  -7   -1.24    7.28
  -1 -11   6   49.33    8.91
   1  11  -6   37.63    5.27
   1  11  -6   41.91    7.71
  -1 -11   5  107.16    9.89
   1  11  -5  102.71    6.29
   1  11  -5  110.66    9.24
  -1 -11   4  176.48   11.24
   1  11  -4  184.99    7.30
   1  11  -4  175.39   10.80
  -1 -11   3  134.15   10.57
  -1 -11   3  124.74    6.62
   1  11  -3  124.84    9.68
  -1 -11   2    4.16    7.75
  -1 -11   2   10.73    4.62
   1  11  -2   20.48    6.55
  -1 -11   1   10.77    7.81
  -1 -11   1   13.75    4.94
   1  11  -1   14.51    6.24
  -1 -11   0   46.21    8.48
  -1 -11   0   39.10    5.54
   1  11   0   45.17    7.27
  -1 -11  -1   98.77   10.05
  -1 -11  -1   93.13    7.00
   1  11   1   97.10    9.33
  -1 -11  -2  127.23   10.61
  -1 -11  -2  127.16    7.80
   1  11   2  129.90    9.39
  -1 -11  -3   41.78    9.06
  -1 -11  -3   40.54    6.48
   1  11   3   35.93    7.16
  -1 -11  -4   -9.00    8.15
  -1 -11  -4   -0.32    5.84
   1  11   4   -2.09    6.81
  -1 -11  -5   -0.68    8.45
  -1 -11  -5    2.96    6.22
   1  11   5    2.32    6.34
  -1 -11  -6    7.56    9.29
  -1 -11  -6   24.75    7.28
   1  11   6   13.77    7.13
  -1 -11  -7  123.00   12.15
  -1 -11  -7  106.62    9.73
   1  11   7  109.83    9.09
  -1 -11  -8  171.39   13.31
  -1 -11  -8  157.90   10.79
   1  11   8  157.58    9.83
  -1 -11  -9   12.65    8.18
   1  11   9    2.50    8.08
   1  11   9   13.96    7.32
  -1 -11 -10    5.99    8.17
   1  11  10   -2.37    8.39
   1  11  10    1.11    6.95
  -1 -11 -11   26.19    9.48
   1  11  11   14.40    8.61
   1  11  11   17.97    7.46
  -1 -11 -12   28.36    9.23
   1  11  12   21.98    9.09
  -1 -11 -13   47.03   10.99
   1  11  13   49.55   10.51
  -1 -11 -14   22.07    9.71
   1  11  14   25.78   10.60
  -1 -11 -15   12.58    9.88
   1  11  15    8.04   10.02
  -1 -11 -16    3.76   10.11
   1  11  16    1.73    9.14
  -1 -12  16    1.75    9.11
  -1 -12  15   13.58    9.48
  -1 -12  14   42.49    9.93
  -1 -12  13   68.06   10.24
   1  12 -13   62.74    8.52
  -1 -12  12   57.62    9.88
   1  12 -12   38.75    7.93
  -1 -12  11   23.79    9.03
   1  12 -11   12.95    6.42
   1  12 -11   16.42    9.11
  -1 -12  10    9.46    8.73
   1  12 -10    6.15    5.62
   1  12 -10   17.77    8.98
  -1 -12   9   40.57    9.21
   1  12  -9   38.06    6.05
   1  12  -9   30.97    8.47
  -1 -12   8  113.34   11.04
   1  12  -8  116.02    6.96
   1  12  -8  107.67   10.82
  -1 -12   7   91.39   10.29
   1  12  -7   79.01    6.37
   1  12  -7   88.44    9.72
  -1 -12   6   17.70    8.63
   1  12  -6   17.29    5.16
   1  12  -6    7.87    7.11
  -1 -12   5   23.75    8.79
   1  12  -5   20.79    5.30
   1  12  -5   23.04    8.03
  -1 -12   4  120.53   11.12
   1  12  -4  132.23    6.86
   1  12  -4  138.85   10.30
  -1 -12   3  119.57   11.13
  -1 -12   3  114.28    6.60
   1  12  -3  119.80   10.12
  -1 -12   2  174.62   12.18
  -1 -12   2  164.41    7.48
   1  12  -2  171.41   10.93
  -1 -12   1   78.56    9.92
  -1 -12   1   70.79    6.31
   1  12  -1   69.67    8.55
  -1 -12   0    5.54    8.32
  -1 -12   0    9.28    5.08
   1  12   0   16.31    6.38
  -1 -12  -1    0.87    8.10
  -1 -12  -1   -6.93    4.97
   1  12   1    7.49    7.86
  -1 -12  -2   16.23    9.02
  -1 -12  -2   27.59    6.37
   1  12   2   30.22    7.81
  -1 -12  -3  112.86   11.61
  -1 -12  -3  122.00    8.82
   1  12   3  118.38    9.87
  -1 -12  -4   60.03   10.32
  -1 -12  -4   55.02    7.48
   1  12   4   60.07    8.05
  -1 -12  -5   22.00    9.78
  -1 -12  -5   26.77    7.20
   1  12   5   36.91    7.49
  -1 -12  -6   28.94   10.26
  -1 -12  -6   25.18    7.53
   1  12   6   35.90    7.79
  -1 -12  -7   -2.32    9.65
  -1 -12  -7    3.71    6.42
   1  12   7   -5.14    6.85
  -1 -12  -8   65.59   11.34
  -1 -12  -8   58.25    9.20
   1  12   8   48.40    8.56
  -1 -12  -9   86.16   10.47
   1  12   9   73.66   10.32
   1  12   9   85.02    9.20
  -1 -12 -10   23.47    8.30
   1  12  10   21.77    9.51
   1  12  10   23.76    7.90
  -1 -12 -11    5.88    9.12
   1  12  11   12.01    8.99
  -1 -12 -12   -4.41    8.03
   1  12  12    0.59    8.69
  -1 -12 -13    4.97    8.73
   1  12  13    5.42    9.48
  -1 -12 -14   17.31    9.62
   1  12  14    7.03   10.49
  -1 -12 -15   39.19   10.62
   1  12  15   44.58   11.46
  -1 -13  16   33.77    9.95
  -1 -13  15    8.89    9.24
   1  13 -15    3.00    8.94
  -1 -13  14  -11.93    8.63
   1  13 -14    6.93    8.89
  -1 -13  13   18.58    9.41
   1  13 -13   15.95    9.19
  -1 -13  12   67.96   10.48
   1  13 -12   55.60   10.28
  -1 -13  11   71.91   10.59
   1  13 -11   63.03   10.98
  -1 -13  10   27.80    9.32
   1  13 -10   39.92   10.01
  -1 -13   9   11.15    8.87
   1  13  -9    5.73    7.84
  -1 -13   8   10.55    8.80
   1  13  -8   -0.07    5.31
   1  13  -8   10.27    7.88
  -1 -13   7   36.70    9.61
   1  13  -7   44.46    5.77
   1  13  -7   44.15    8.92
  -1 -13   6   42.37    9.66
   1  13  -6   45.94    5.72
   1  13  -6   36.38    8.53
  -1 -13   5   38.42    9.56
   1  13  -5   26.06    5.41
   1  13  -5   23.84    7.89
  -1 -13   4   -4.89    8.40
   1  13  -4    2.34    4.74
   1  13  -4  -14.01    7.53
  -1 -13   3    9.90    8.78
  -1 -13   3   -4.88    4.49
   1  13  -3   -5.94    7.31
  -1 -13   2   23.21    9.42
  -1 -13   2   17.92    5.20
   1  13  -2   19.30    7.16
  -1 -13   1  120.22   11.65
  -1 -13   1  122.56    7.44
   1  13  -1  114.11    9.97
  -1 -13   0   70.66   10.39
  -1 -13   0   82.83    6.93
   1  13   0   80.68   11.19
  -1 -13  -1   31.33    9.52
  -1 -13  -1   27.02    6.11
   1  13   1   33.78    8.64
  -1 -13  -2   -4.64    8.77
  -1 -13  -2    1.75    5.78
   1  13   2   -6.98    7.17
  -1 -13  -3    5.26    9.20
  -1 -13  -3    4.99    6.26
   1  13   3   -2.92    7.57
  -1 -13  -4   41.04   10.57
  -1 -13  -4   42.92    7.93
   1  13   4   33.97    7.83
  -1 -13  -5  102.94   12.29
  -1 -13  -5   97.69    9.11
   1  13   5  103.97    9.69
  -1 -13  -6   71.15   12.16
  -1 -13  -6   58.53    8.81
   1  13   6   68.86    8.95
  -1 -13  -7   38.79   11.14
  -1 -13  -7   48.62    8.68
   1  13   7   40.51    8.31
  -1 -13  -8    0.68    7.70
   1  13   8    8.29    7.89
  -1 -13  -9   -1.57    8.07
   1  13   9   13.09    9.04
   1  13   9    1.71    7.68
  -1 -13 -10   52.82   10.04
   1  13  10   26.11   10.05
  -1 -13 -11   20.58    8.62
   1  13  11   30.41    9.88
  -1 -13 -12    4.45    8.45
   1  13  12   10.25    9.73
  -1 -13 -13   16.76   10.16
   1  13  13   14.27    9.91
  -1 -13 -14   -6.79    8.78
   1  13  14    6.21   10.60
  -1 -14  16   57.14   11.26
   1  14 -16   63.24   13.01
  -1 -14  15   34.71   10.16
   1  14 -15   38.28   11.59
  -1 -14  14   18.18    9.66
   1  14 -14   25.31   10.06
  -1 -14  13   -1.74    9.53
   1  14 -13    9.06    8.98
  -1 -14  12   -2.05    9.28
   1  14 -12   -9.56    8.28
  -1 -14  11   41.01   10.40
   1  14 -11   34.88   10.69
  -1 -14  10   73.47   11.11
   1  14 -10   81.38   11.71
  -1 -14   9  113.96   12.02
   1  14  -9   92.21   11.27
  -1 -14   8   67.69   10.76
   1  14  -8   57.14   10.46
  -1 -14   7   13.61    9.28
   1  14  -7   11.24    8.18
  -1 -14   6    5.84    8.65
   1  14  -6    9.07    8.10
  -1 -14   5   39.38    9.93
   1  14  -5   56.17    9.29
  -1 -14   4   50.23   10.48
   1  14  -4   49.32    8.92
  -1 -14   3   36.35    9.76
   1  14  -3   32.56    8.72
  -1 -14   2    3.06    8.88
  -1 -14   2    4.39    4.96
   1  14  -2   13.74    8.07
  -1 -14   1    0.59    9.23
  -1 -14   1   11.30    5.30
   1  14  -1    4.82    7.41
  -1 -14   0   21.06    9.76
  -1 -14   0   20.33    5.72
   1  14   0   25.21    9.84
  -1 -14  -1   41.06   10.72
  -1 -14  -1   41.56    6.44
   1  14   1   46.42    9.18
  -1 -14  -2   24.60   10.40
  -1 -14  -2   34.73    6.84
   1  14   2   29.25    8.50
  -1 -14  -3   36.71   10.66
  -1 -14  -3   35.51    7.30
   1  14   3   46.56    9.11
  -1 -14  -4   -7.43    9.59
  -1 -14  -4    2.92    6.30
   1  14   4   -6.46    6.78
  -1 -14  -5   10.08   10.43
  -1 -14  -5    5.41    6.78
   1  14   5    8.00    7.86
  -1 -14  -6   52.60   12.02
  -1 -14  -6   47.98    8.64
   1  14   6   21.77    8.17
  -1 -14  -7   71.43   12.27
  -1 -14  -7   79.51    9.98
   1  14   7   82.61   10.01
  -1 -14  -8   59.95    9.77
   1  14   8   54.74    8.94
  -1 -14  -9   11.95    8.78
   1  14   9   27.19    9.78
  -1 -14 -10   -4.25    8.94
   1  14  10    5.65    9.38
  -1 -14 -11   11.37    8.59
   1  14  11   21.47   10.10
  -1 -14 -12   22.22    9.18
   1  14  12   27.90   10.59
  -1 -15  15   14.98   10.07
   1  15 -15    7.74   10.21
  -1 -15  14   31.26   10.46
   1  15 -14   39.65   10.98
  -1 -15  13   55.90   11.30
   1  15 -13   41.66   10.89
  -1 -15  12   22.60   10.03
   1  15 -12   18.21    9.93
  -1 -15  11    7.14    9.47
   1  15 -11    6.92    9.01
  -1 -15  10   -1.39    9.36
   1  15 -10    3.10    8.34
  -1 -15   9    2.38    9.42
   1  15  -9    7.13    8.72
  -1 -15   8   28.58   10.26
   1  15  -8   48.01   10.71
  -1 -15   7   28.13   10.21
   1  15  -7   28.31    9.95
  -1 -15   6   30.17   10.40
   1  15  -6   34.55    9.93
  -1 -15   5    2.74    9.42
   1  15  -5   10.17    9.00
  -1 -15   4    6.56    9.62
   1  15  -4   13.94    8.17
  -1 -15   3    5.46    9.49
   1  15  -3   24.50    8.97
  -1 -15   2   86.73   12.21
   1  15  -2   94.09    9.97
  -1 -15   1   32.58   10.30
   1  15  -1   16.18    8.42
  -1 -15   0    4.33    9.70
   1  15   0   10.43    9.34
  -1 -15  -1    3.44   10.15
   1  15   1   -2.29    8.38
  -1 -15  -2   22.78   10.45
  -1 -15  -2   45.97    7.15
   1  15   2   35.29    8.78
  -1 -15  -3   69.12   12.19
  -1 -15  -3   66.42    8.18
   1  15   3   77.51    9.61
  -1 -15  -4   32.15   11.47
  -1 -15  -4   40.48    7.99
   1  15   4   50.21    9.27
  -1 -15  -5   15.66   11.21
  -1 -15  -5   31.54    8.29
   1  15   5   21.60    8.64
  -1 -15  -6    3.90   10.74
  -1 -15  -6    7.95    7.33
   1  15   6    0.42    8.00
  -1 -15  -7  -10.48   10.99
  -1 -15  -7    2.38    7.82
   1  15   7    3.45    7.97
  -1 -15  -8   17.32    8.77
  -1 -15  -9   22.95    9.21
   1  15   9   40.00   10.91
  -1 -15 -10   42.30   10.31
   1  15  10   28.86   11.24
  -1 -15 -11    3.97    9.16
   1  15  11    8.45   10.59
  -1 -16  13   26.65   10.91
   1  16 -13   39.92   11.95
  -1 -16  12   35.44   11.11
   1  16 -12   48.94   12.17
  -1 -16  11   52.03   11.63
   1  16 -11   49.62   11.01
  -1 -16  10   20.50   10.32
   1  16 -10   26.82    9.85
  -1 -16   9  -11.15    9.69
   1  16  -9   -0.37    8.87
  -1 -16   8    7.52    9.89
   1  16  -8    3.85    8.86
  -1 -16   7   23.23   10.65
   1  16  -7   12.64    9.96
  -1 -16   6   72.24   11.55
   1  16  -6   68.39   10.53
  -1 -16   5   63.95   11.86
   1  16  -5   54.57   10.79
  -1 -16   4   15.41   10.29
   1  16  -4    8.63    9.20
  -1 -16   3    1.94   10.00
   1  16  -3   12.04    8.82
  -1 -16   2   33.06   11.03
   1  16  -2   11.91    8.62
  -1 -16   1   63.22   11.72
   1  16  -1   64.01   11.98
  -1 -16   0   49.46   11.79
   1  16   0   33.81    9.99
  -1 -16  -1   31.77   11.35
   1  16   1   20.48    9.27
  -1 -16  -2    2.06   10.54
   1  16   2    1.32    8.92
  -1 -16  -3  -13.99   10.17
   1  16   3  -16.27    7.42
  -1 -16  -4   17.82   11.56
   1  16   4    4.65    8.65
  -1 -16  -5   22.47   11.98
   1  16   5   23.48    8.84
  -1 -16  -6   24.03   11.98
  -1 -16  -6   28.72    8.15
   1  16   6   11.58    8.44
  -1 -16  -7    7.03   11.69
  -1 -16  -7   12.70    8.31
  -1 -16  -8    2.44    8.48
  -1 -16  -9    8.89    8.82
   1  16   9    2.80    9.77
  -1 -17  12   -8.28   10.00
   1  17 -12    2.03    9.54
  -1 -17  11    6.00   10.62
   1  17 -11    4.41   10.92
  -1 -17  10   11.20   10.74
   1  17 -10   17.20   10.17
  -1 -17   9   14.86   10.79
   1  17  -9   28.09   11.11
  -1 -17   8   -9.34    9.90
   1  17  -8   -8.00    9.02
  -1 -17   7   -2.20   10.09
   1  17  -7   -5.60    8.69
  -1 -17   6   -1.09    9.96
   1  17  -6   -7.81    9.34
  -1 -17   5    1.67   10.49
   1  17  -5   33.94    9.55
  -1 -17   4   35.94   11.63
   1  17  -4   27.95    9.91
  -1 -17   3   29.07   11.08
   1  17  -3   33.44    9.69
  -1 -17   2   18.21   10.77
   1  17  -2    4.32   12.14
  -1 -17   1   -0.33   10.36
   1  17  -1  -13.41    9.82
  -1 -17   0   32.27   11.48
   1  17   0   28.14   10.15
  -1 -17  -1   25.48   11.82
   1  17   1   36.03    9.73
  -1 -17  -2   18.09   11.06
   1  17   2   18.67    9.57
  -1 -17  -3   14.29   11.30
   1  17   3   15.47    9.38
  -1 -17  -4   -7.25   10.87
   1  17   4    5.06    8.85
  -1 -17  -5   -7.28   11.68
  -1 -17  -6   20.93   12.51
  -1 -18   9   47.01   12.00
   1  18  -9   35.98   10.97
  -1 -18   8   35.71   11.91
   1  18  -8   45.25   11.93
  -1 -18   7   24.71   11.34
   1  18  -7   22.78   10.90
  -1 -18   6    6.30   10.57
   1  18  -6   11.91    9.15
  -1 -18   5  -14.31   10.03
   1  18  -5   -7.85    9.08
  -1 -18   4   -1.71   10.59
   1  18  -4    8.52    9.42
  -1 -18   3   23.81   11.65
   1  18  -3   34.16   10.39
  -1 -18   2   24.01   11.69
   1  18  -2   28.66   11.86
  -1 -18   1    9.76   11.39
   1  18  -1    1.06   10.03
  -1 -18   0    8.70   11.31
   1  18   0    9.76    9.63
  -1 -18  -1    0.02   11.45
   1  18   1    2.04    9.21
  -1 -18  -2    4.43   11.43
   1  18   2   12.53    9.75
  -1 -18  -3    8.43   12.15
   1  18   3    5.78    8.75
  -1 -18  -4   29.87   12.82
  -1 -19   5    9.22   11.32
   1  19  -5    7.22    9.74
  -1 -19   4   32.18   12.35
   1  19  -4   -8.91    9.14
  -1 -19   3   -4.14   10.99
   1  19  -3  -17.75   11.68
  -1 -19   2   11.97   11.73
   1  19  -2    4.71   10.80
  -1 -19   1   -1.18   11.35
   1  19  -1   12.41   10.27
  -1 -19   0   14.12   11.88
   1  19   0   32.42   10.43
   2 -20  -2   15.88   11.97
   2 -20  -1   14.04   11.86
  -2  20   0    5.23   10.25
   2 -20   0  -11.12   10.67
  -2  20  -1  -16.63   11.36
   2 -20   1  -17.91   10.63
  -2  20  -2    2.26    8.91
   2 -20   2   -3.35   10.88
  -2  20  -3   26.12    9.53
   2 -20   3   27.34   11.59
  -2  20  -4   24.78    9.56
   2 -20   4   24.08   11.66
  -2  20  -5    2.48    9.41
   2 -20   5   16.24   11.21
  -2  20  -6   -8.16    8.07
   2 -20   6    0.88   10.32
  -2  19   6    4.35   11.10
   2 -19  -6   16.00    8.92
  -2  19   5   28.62   11.31
   2 -19  -4    1.07   11.42
   2 -19  -3   -2.42   11.09
   2 -19  -2    5.22   11.26
  -2  19   1    8.32    9.12
   2 -19  -1   10.50   10.90
  -2  19   0   21.37   10.82
   2 -19   0   29.70   11.35
  -2  19  -1    9.52    7.91
   2 -19   1   20.09   11.22
  -2  19  -2   -6.66    7.67
   2 -19   2   -1.00   10.44
  -2  19  -3    0.58    8.19
   2 -19   3   -0.36   10.38
  -2  19  -4   40.69    9.83
   2 -19   4   22.83   11.10
  -2  19  -5   49.26   10.63
   2 -19   5   44.75   11.71
  -2  19  -6   28.70    9.48
   2 -19   6   35.57   11.39
  -2  19  -7    0.85    9.13
   2 -19   7    2.21   10.50
  -2  19  -8    1.60    8.74
   2 -19   8   -2.93   10.00
  -2  19  -9    4.57    8.87
   2 -19   9   -3.76   10.14
  -2  19 -10    0.98    9.81
   2 -19  10    3.29   10.15
  -2  18   8    4.81   10.69
   2 -18  -8    0.01    9.02
  -2  18   7   -5.42   10.75
   2 -18  -7   -3.32    8.35
  -2  18   6   12.57   10.21
   2 -18  -6    8.48    8.45
   2 -18  -5   21.96    8.36
   2 -18  -4   34.29   11.76
   2 -18  -4   29.11    9.02
  -2  18   3   40.03    8.66
   2 -18  -3   39.82   12.21
   2 -18  -3   33.09    8.67
  -2  18   2   14.43    8.43
   2 -18  -2   18.86   10.68
   2 -18  -2    4.68    6.96
  -2  18   1   -3.06    8.99
   2 -18  -1    8.26   10.64
   2 -18  -1   -8.69    6.57
  -2  18   0    8.89    8.10
   2 -18   0    1.88   10.05
  -2  18  -1   55.22    8.97
   2 -18   1   52.60   11.92
  -2  18  -2   36.81    8.84
   2 -18   2   44.56   11.36
  -2  18  -3   14.96    8.22
   2 -18   3    6.99   10.19
  -2  18  -4    0.57    8.29
   2 -18   4   10.65   10.26
  -2  18  -5   18.15    9.19
   2 -18   5   18.27   10.24
  -2  18  -6   39.23    9.21
   2 -18   6   41.19   10.99
  -2  18  -7   48.08   10.48
   2 -18   7   41.18   10.98
  -2  18  -8    4.76    9.03
   2 -18   8   11.89   10.09
  -2  18  -9   18.75    9.02
   2 -18   9   11.56   10.17
  -2  18 -10    2.31    9.62
   2 -18  10   -3.41    9.93
  -2  18 -11   26.08   10.11
   2 -18  11   32.72   10.87
  -2  18 -12   28.88   10.34
   2 -18  12   25.99   10.45
  -2  17  10    7.91   10.04
   2 -17 -10    2.12    8.67
  -2  17   9    9.52   10.49
   2 -17  -9    8.18    9.40
  -2  17   8   10.93   10.18
   2 -17  -8   17.42    9.27
  -2  17   7   17.18   10.86
   2 -17  -7   13.21    8.76
  -2  17   6   13.85    9.67
   2 -17  -6   10.40    8.42
   2 -17  -5   -0.75    7.83
  -2  17   4   24.08    8.18
   2 -17  -4   18.04   10.93
   2 -17  -4   16.52    7.87
  -2  17   3   62.97    8.97
   2 -17  -3   56.03   12.15
   2 -17  -3   79.37    9.25
  -2  17   2   75.59    9.70
   2 -17  -2   71.51   12.30
   2 -17  -2   62.92    8.64
  -2  17   1   66.93   10.13
   2 -17  -1    9.24   10.27
   2 -17  -1   22.43    7.74
  -2  17   0   -0.01    7.22
   2 -17   0    0.42    9.62
   2 -17   0   -1.74    6.69
  -2  17  -1    2.25    6.98
   2 -17   1   -7.05    9.45
   2 -17   1   -7.26    6.52
  -2  17  -2   43.39    8.76
   2 -17   2   52.37   10.75
   2 -17   2   40.91    7.76
  -2  17  -3   34.84    8.74
   2 -17   3   34.95   10.58
   2 -17   3   44.53    7.70
  -2  17  -4   55.02    9.56
   2 -17   4   51.35   10.92
  -2  17  -5   26.69    7.43
  -2  17  -5   32.96    8.62
   2 -17   5   37.18   10.54
  -2  17  -6   -2.79    7.99
   2 -17   6    0.58    9.22
  -2  17  -7    5.28    7.71
   2 -17   7    6.07    9.54
  -2  17  -8   15.20    9.15
   2 -17   8   26.89   10.23
  -2  17  -9   33.13    9.97
   2 -17   9   22.95   10.22
  -2  17 -10   45.64   10.82
   2 -17  10   44.86   10.95
  -2  17 -11    3.41    8.76
   2 -17  11    8.12    9.70
  -2  17 -12   23.24    9.91
   2 -17  12   -5.69    9.40
  -2  17 -13   20.08   10.15
   2 -17  13   21.23   10.38
  -2  16  12   42.78   12.55
   2 -16 -12   56.82   10.99
  -2  16  11   44.13   11.74
   2 -16 -11   35.56   10.05
  -2  16  10    3.85    9.85
   2 -16 -10    2.96    8.63
  -2  16   9    9.53   10.11
   2 -16  -9    1.41    9.19
  -2  16   8    5.51    9.47
   2 -16  -8   -0.24    7.78
  -2  16   7   15.03   10.26
   2 -16  -7   17.80    8.16
  -2  16   6   13.85    9.75
   2 -16  -6   11.33    8.28
  -2  16   5   50.31    8.18
   2 -16  -5   48.93   11.64
   2 -16  -5   44.47    8.84
  -2  16   4    1.32    7.11
   2 -16  -4   -8.04    9.50
   2 -16  -4    0.60    7.11
  -2  16   3    3.96    7.25
   2 -16  -3   -2.00   10.05
   2 -16  -3    5.52    6.96
  -2  16   2   67.69    9.46
   2 -16  -2   66.01   11.67
   2 -16  -2   70.12    8.69
  -2  16   1   73.35    8.86
   2 -16  -1   81.10   11.98
   2 -16  -1   89.21    9.29
  -2  16   0   58.63    8.56
   2 -16   0   64.84   11.04
   2 -16   0   62.47    7.92
  -2  16  -1   14.57    7.15
   2 -16   1   21.52    9.97
   2 -16   1   20.56    6.68
  -2  16  -2   -8.35    6.70
   2 -16   2    1.92    9.32
   2 -16   2    5.54    6.57
  -2  16  -3   21.00    7.96
   2 -16   3   22.43    9.77
   2 -16   3   14.41    6.37
  -2  16  -4   30.75    8.40
   2 -16   4   33.17    9.73
   2 -16   4   36.98    7.48
  -2  16  -5   43.70    7.47
  -2  16  -5   45.61    8.96
   2 -16   5   38.94   10.19
  -2  16  -6   40.40    7.68
  -2  16  -6   41.18    9.43
   2 -16   6   31.68    9.76
  -2  16  -7   -1.72    6.60
  -2  16  -7  -11.85    6.93
   2 -16   7    1.96    8.77
  -2  16  -8    8.68    7.04
  -2  16  -8    4.31    7.68
   2 -16   8    4.24    8.85
  -2  16  -9   20.84    7.70
  -2  16  -9   10.90    9.28
   2 -16   9   10.31    8.96
  -2  16 -10   41.61   10.29
   2 -16  10   42.47   10.12
   2 -16  11   61.97   10.70
   2 -16  12   33.45   10.02
   2 -16  13    6.92    9.48
  -2  15  13   -3.20   10.62
   2 -15 -13    1.40   10.03
  -2  15  12   10.90   10.25
   2 -15 -12    2.42    9.85
  -2  15  11   15.86   10.65
   2 -15 -11   22.62   10.12
  -2  15  10   50.53   11.16
   2 -15 -10   61.05   10.34
  -2  15   9   18.00    9.97
   2 -15  -9   27.64    9.81
  -2  15   8   -4.23    9.31
   2 -15  -8    5.13    7.80
  -2  15   7    3.73    8.96
   2 -15  -7    8.32    7.69
  -2  15   6    5.80    6.51
   2 -15  -6   26.72    8.58
  -2  15   5   43.11    7.52
   2 -15  -5   33.74   10.60
   2 -15  -5   46.96    8.12
  -2  15   4  117.56    9.24
   2 -15  -4  112.96   12.39
   2 -15  -4  111.25   10.05
  -2  15   3   30.31    7.67
   2 -15  -3   33.90   10.46
   2 -15  -3   33.68    7.57
  -2  15   2   -2.33    7.91
   2 -15  -2    3.11    9.29
   2 -15  -2    2.15    6.53
  -2  15   1   10.62    6.73
   2 -15  -1   21.95    9.73
   2 -15  -1    4.11    6.99
  -2  15   0   11.12    7.01
   2 -15   0   26.19    9.74
   2 -15   0    7.01    6.26
  -2  15  -1   62.86    8.38
   2 -15   1   57.45   10.46
   2 -15   1   80.56    8.30
  -2  15  -2   37.52    7.93
   2 -15   2   44.11    9.98
   2 -15   2   50.98    7.55
  -2  15  -3   36.28    8.29
   2 -15   3   38.26    9.70
   2 -15   3   24.69    7.12
  -2  15  -4   16.25    7.59
   2 -15   4   -1.54    8.62
   2 -15   4    7.68    6.05
  -2  15  -5   12.12    6.49
  -2  15  -5   17.34    7.08
   2 -15   5    4.62    8.66
  -2  15  -6   45.35    7.66
  -2  15  -6   43.65    8.83
   2 -15   6   47.87    9.59
  -2  15  -7   56.88    8.04
  -2  15  -7   61.17    9.20
   2 -15   7   54.21   10.02
  -2  15  -8   30.94    7.62
   2 -15   8   27.64    9.47
  -2  15  -9   12.56    6.93
   2 -15   9   21.14    9.15
  -2  15 -10   -8.42    5.92
   2 -15  10   -7.50    8.10
  -2  15 -11   20.65    7.70
   2 -15  11   23.34    9.17
  -2  15 -12   64.32    9.05
   2 -15  12   59.13   10.16
  -2  15 -13   70.32    9.22
   2 -15  13   57.25   10.18
  -2  14  14   21.62   11.29
   2 -14 -14   26.31   10.51
  -2  14  13   15.02   11.03
   2 -14 -13   33.30   10.34
  -2  14  12   12.63   10.48
   2 -14 -12   13.70    9.13
  -2  14  11   -1.29    9.56
   2 -14 -11   -2.11    8.31
  -2  14  10   19.08    9.47
   2 -14 -10   10.82    8.45
  -2  14   9   51.43   10.31
   2 -14  -9   50.29    9.41
  -2  14   8   91.74   11.66
   2 -14  -8   96.03   10.97
  -2  14   7   30.04    9.27
  -2  14   7   30.40    6.79
   2 -14  -7   32.99    8.45
  -2  14   6   -3.45    6.29
   2 -14  -6   -0.74    6.95
  -2  14   5   -3.07    6.07
   2 -14  -5    1.27    9.26
   2 -14  -5    4.58    7.47
  -2  14   4   10.53    6.72
   2 -14  -4   18.32    9.86
   2 -14  -4    8.31    6.46
  -2  14   3   25.21    7.07
   2 -14  -3   33.24   10.08
   2 -14  -3   24.11    7.22
  -2  14   2   92.70    9.96
   2 -14  -2   96.41   11.47
   2 -14  -2   72.82    8.15
  -2  14   1   50.14    7.03
   2 -14  -1   46.60    9.96
   2 -14  -1   48.09    7.44
  -2  14   0   12.36    6.88
   2 -14   0    7.78    8.61
   2 -14   0   12.61    6.22
  -2  14  -1    7.74    6.44
   2 -14   1    2.48    8.65
   2 -14   1    2.62    5.78
  -2  14  -2   98.57    9.05
   2 -14   2   86.48   10.65
   2 -14   2   84.29    7.67
  -2  14  -3   28.56    7.28
   2 -14   3   17.15    8.82
   2 -14   3   35.17    6.61
  -2  14  -4   85.84    9.18
   2 -14   4   84.71   10.39
   2 -14   4  107.75    8.54
  -2  14  -5   60.20    7.09
  -2  14  -5   50.98    8.06
   2 -14   5   51.88    9.69
  -2  14  -6   -5.41    6.37
  -2  14  -6    0.84    7.58
   2 -14   6    3.54    8.41
  -2  14  -7   26.80    6.76
   2 -14   7   37.17    8.90
  -2  14  -8   86.08    8.72
   2 -14   8   90.47   10.16
  -2  14  -9   70.64    8.51
   2 -14   9   65.04    9.87
  -2  14 -10   44.71    8.07
   2 -14  10   47.63    9.30
  -2  14 -11   24.22    7.17
   2 -14  11   10.51    8.20
  -2  14 -12   -2.45    7.29
   2 -14  12   -3.36    7.98
  -2  14 -13   37.16    8.42
   2 -14  13   37.25    8.77
  -2  14 -14   35.44    8.69
  -2  14 -15   56.17   10.54
  -2  14 -16   11.68    9.80
  -2  14 -17   -1.61    8.81
  -2  13  15    2.56    9.69
   2 -13 -15    4.02    9.57
  -2  13  14   -4.98    9.71
   2 -13 -14  -11.26    8.82
  -2  13  13   10.18   10.07
   2 -13 -13    9.92    9.23
  -2  13  12   44.40   11.07
   2 -13 -12   29.23    9.52
  -2  13  11   46.92   10.67
   2 -13 -11   45.85    9.93
  -2  13  10   19.93    9.20
   2 -13 -10    9.76    8.27
  -2  13   9    1.50    8.24
   2 -13  -9   -6.83    7.49
  -2  13   8   26.32    9.20
  -2  13   8   20.80    6.38
   2 -13  -8   29.13    9.01
  -2  13   7   60.33   10.00
  -2  13   7   68.07    7.14
   2 -13  -7   62.83    9.06
  -2  13   6   81.11    7.56
   2 -13  -6   81.15    8.96
  -2  13   5    6.98    5.98
   2 -13  -5   -0.78    8.64
   2 -13  -5    1.19    7.34
  -2  13   4   16.20    6.34
   2 -13  -4    3.80    8.96
   2 -13  -4   10.89    7.04
  -2  13   3    6.52    6.45
   2 -13  -3   -0.17    8.51
   2 -13  -3    1.21    6.54
  -2  13   2  130.41    8.43
   2 -13  -2  114.66   11.26
   2 -13  -2  114.22    8.81
  -2  13   1  101.07    8.22
   2 -13  -1   98.03   10.38
   2 -13  -1   79.73    7.80
  -2  13   0   82.45    7.69
   2 -13   0   91.11   10.10
   2 -13   0   87.87    7.75
  -2  13  -1   78.01    7.69
   2 -13   1   75.26    9.70
   2 -13   1   74.44    7.26
  -2  13  -2   -0.47    5.99
   2 -13   2   -2.02    7.29
   2 -13   2   -3.71    5.31
  -2  13  -3   14.24    6.64
   2 -13   3   13.60    8.18
   2 -13   3   16.31    6.44
  -2  13  -4   95.49    8.60
   2 -13   4  106.91   10.03
   2 -13   4  106.63    7.97
  -2  13  -5  238.37   10.41
   2 -13   5  243.35   12.72
  -2  13  -6  285.36   11.36
   2 -13   6  287.45   13.39
  -2  13  -7   49.77    7.19
   2 -13   7   39.30    8.78
  -2  13  -8   -7.26    6.59
   2 -13   8   -4.71    7.60
  -2  13  -9   27.23    6.97
   2 -13   9   16.49    8.04
  -2  13 -10   67.39    8.06
   2 -13  10   74.71    9.13
  -2  13 -11   60.62    8.26
   2 -13  11   56.15    8.83
  -2  13 -12   44.16    7.97
   2 -13  12   42.06    8.38
  -2  13 -13   55.87    8.89
   2 -13  13   -2.78    7.50
  -2  13 -14    1.30    7.69
   2 -13  14   -3.68    7.38
  -2  13 -15   35.58    9.97
  -2  13 -16   37.15    9.89
  -2  13 -17   39.67    9.99
  -2  13 -18   14.74    9.55
  -2  12  16   33.88   11.00
   2 -12 -16   29.66   10.81
  -2  12  15   17.33    9.96
   2 -12 -15   42.31   11.65
  -2  12  14   18.89   10.05
   2 -12 -14    3.75    9.20
  -2  12  13    5.30    9.61
   2 -12 -13   -1.44    8.62
  -2  12  12    4.36    9.02
   2 -12 -12   14.48    9.03
  -2  12  11   64.53   10.49
   2 -12 -11   61.50   10.17
  -2  12  10   82.94   10.46
   2 -12 -10   89.22   10.42
  -2  12   9   54.56    9.42
  -2  12   9   42.21    6.08
   2 -12  -9   41.59    8.78
  -2  12   8   67.11    9.72
  -2  12   8   63.86    6.71
   2 -12  -8   70.55    9.20
  -2  12   7   -0.05    8.13
  -2  12   7    4.53    5.76
   2 -12  -7   10.79    7.29
  -2  12   6   71.79    6.64
   2 -12  -6   75.22    8.66
  -2  12   5   59.87    6.61
   2 -12  -5   48.29    9.75
   2 -12  -5   54.99    7.79
  -2  12   4   33.08    6.39
   2 -12  -4   28.53    8.69
   2 -12  -4   27.99    7.36
  -2  12   3   81.10    7.48
   2 -12  -3   82.27    9.83
   2 -12  -3   70.41    7.84
  -2  12   2   11.70    5.39
   2 -12  -2   10.37    7.84
   2 -12  -2   11.22    6.09
  -2  12   1    5.02    5.75
   2 -12  -1    5.44    7.36
   2 -12  -1    9.30    5.28
  -2  12   0   42.30    6.41
   2 -12   0   36.91    8.13
   2 -12   0   44.48    6.49
  -2  12  -1  163.62    9.03
   2 -12   1  175.61   11.10
   2 -12   1  176.54    8.83
  -2  12  -2   92.48    7.81
   2 -12   2  118.54    9.72
   2 -12   2   93.22    7.32
  -2  12  -3   37.57    6.77
   2 -12   3   36.87    8.31
   2 -12   3   32.37    6.00
   2 -12   4   -4.06    7.10
   2 -12   4   -3.16    5.20
  -2  12  -5   66.79    6.76
   2 -12   5   69.55    8.67
  -2  12  -6  140.32    8.44
   2 -12   6  121.82    9.70
  -2  12  -7  308.74   11.35
   2 -12   7  308.27   12.67
  -2  12  -8   91.55    8.20
   2 -12   8   85.06    9.07
  -2  12  -9   19.58    6.74
   2 -12   9   12.50    7.54
  -2  12 -10    3.14    6.62
   2 -12  10   11.73    7.46
  -2  12 -11   17.11    7.14
   2 -12  11   14.38    7.28
  -2  12 -12   28.45    7.62
   2 -12  12   29.97    7.94
  -2  12 -13   91.85    9.77
   2 -12  13  105.03    9.68
  -2  12 -14   38.86    8.79
   2 -12  14   38.22    8.18
  -2  12 -15   13.82    9.41
  -2  12 -16   -0.74    8.12
  -2  12 -17   22.37    9.59
  -2  12 -18   53.39   10.94
  -2  11  17   -0.38    9.68
   2 -11 -17   14.07   10.58
  -2  11  16   -0.07    9.64
   2 -11 -16    9.83    9.97
  -2  11  15    5.38    9.61
   2 -11 -15   10.45    9.78
  -2  11  14   52.02   10.33
   2 -11 -14   52.08   10.77
  -2  11  13   71.32   11.15
   2 -11 -13   67.21   10.81
  -2  11  12   12.88    9.56
   2 -11 -12   24.90    9.18
  -2  11  11   -5.44    8.41
   2 -11 -11   -3.38    7.93
  -2  11  10   32.48    8.80
  -2  11  10   48.12    6.13
   2 -11 -10   38.12    8.91
  -2  11   9   80.42   10.12
  -2  11   9   81.47    6.66
   2 -11  -9   94.95   10.02
  -2  11   8  103.60   10.27
  -2  11   8  123.05    7.34
   2 -11  -8  120.07   10.19
  -2  11   7   74.00    9.23
  -2  11   7   73.25    6.26
   2 -11  -7   70.74    8.53
  -2  11   6   54.23    8.23
  -2  11   6   58.76    6.13
   2 -11  -6   57.18    7.93
  -2  11   5   19.73    5.37
   2 -11  -5   23.16    8.47
   2 -11  -5   18.01    6.55
  -2  11   4   92.25    6.86
   2 -11  -4   91.61    9.58
   2 -11  -4   88.53    7.80
  -2  11   3   83.29    7.13
   2 -11  -3   91.32    9.40
   2 -11  -3   76.96    7.31
  -2  11   2  225.88    8.87
   2 -11  -2  236.99   11.78
   2 -11  -2  229.67   10.04
  -2  11   1   35.49    5.97
   2 -11  -1   32.21    7.90
   2 -11  -1   38.36    5.89
  -2  11   0   10.81    5.54
   2 -11   0    5.80    7.17
   2 -11   0    8.06    5.32
  -2  11  -1   25.32    5.70
   2 -11   1   25.94    7.16
   2 -11   1   34.24    5.91
  -2  11  -2   80.23    7.21
   2 -11   2   93.92    8.78
   2 -11   2   79.80    6.74
   2 -11   3   90.30    8.66
   2 -11   3   79.95    7.13
   2 -11   4  134.22    9.36
   2 -11   4  131.44    7.86
  -2  11  -5   53.41    6.34
   2 -11   5   60.88    7.72
  -2  11  -6    4.93    5.41
   2 -11   6   -9.40    5.99
  -2  11  -7   73.56    7.31
   2 -11   7   65.70    7.89
  -2  11  -8  138.93    8.78
   2 -11   8  130.34    9.18
  -2  11  -9  110.83    8.69
   2 -11   9  115.47    9.10
  -2  11 -10   41.17    7.51
   2 -11  10   56.33    8.03
  -2  11 -11   24.08    7.33
   2 -11  11   20.85    7.26
  -2  11 -12    2.84    7.19
   2 -11  12    2.52    6.85
  -2  11 -13   25.55    8.20
   2 -11  13   19.14    7.36
   2 -11  13   24.02    9.17
  -2  11 -14   83.50   10.12
   2 -11  14  169.98   10.37
   2 -11  14   79.59   10.98
  -2  11 -15  102.17   11.46
   2 -11  15   95.64   11.85
  -2  11 -16   45.53    9.52
  -2  11 -17   14.65    9.44
  -2  11 -18    6.01    8.75
  -2  11 -19   31.72   10.83
  -2  10  18   22.20   10.37
   2 -10 -18   33.38   11.65
  -2  10  17   38.97   10.49
   2 -10 -17   28.65   10.90
  -2  10  16    7.68    9.51
   2 -10 -16   -1.26    9.57
  -2  10  15   13.18    9.52
   2 -10 -15   19.46    9.87
  -2  10  14   17.57    8.80
   2 -10 -14   14.92    9.43
  -2  10  13   25.89    9.09
   2 -10 -13   29.91    9.29
  -2  10  12  118.15   11.60
   2 -10 -12  135.06   11.84
  -2  10  11  111.16   11.14
  -2  10  11  116.70    7.55
   2 -10 -11  112.61   10.95
  -2  10  10    6.80    8.14
  -2  10  10    9.74    5.17
   2 -10 -10    7.66    7.72
  -2  10   9   32.80    8.19
  -2  10   9   40.65    5.67
   2 -10  -9   36.25    8.27
  -2  10   8   26.61    7.68
  -2  10   8   14.81    5.06
   2 -10  -8   11.03    7.24
  -2  10   7   70.42    8.66
  -2  10   7   63.04    5.81
   2 -10  -7   66.69    8.36
  -2  10   6  246.04   11.76
  -2  10   6  245.63    8.21
   2 -10  -6  243.07   11.27
  -2  10   5  100.22    6.17
   2 -10  -5   90.03    9.28
   2 -10  -5   95.18    8.13
  -2  10   4   11.24    4.99
   2 -10  -4   19.94    7.25
   2 -10  -4    9.40    5.86
  -2  10   3    7.53    5.41
   2 -10  -3    2.95    6.99
   2 -10  -3    7.44    5.59
  -2  10   2   20.51    5.05
   2 -10  -2   19.77    6.98
   2 -10  -2   18.82    6.03
  -2  10   1   51.03    5.84
   2 -10  -1   61.51    7.91
   2 -10  -1   55.96    6.44
  -2  10   0   79.59    6.25
   2 -10   0   83.61    8.11
   2 -10   0   87.57    6.93
  -2  10  -1  106.81    7.02
   2 -10   1  108.73    8.23
   2 -10   1  112.83    7.17
   2 -10   2    8.06    6.28
   2 -10   2    2.56    4.99
   2 -10   3   98.50    8.18
   2 -10   3   95.73    6.75
   2 -10   4  177.73    9.41
   2 -10   4  162.58    8.00
  -2  10  -5  146.33    7.89
   2 -10   5  142.61    8.73
  -2  10  -6  290.94   10.34
   2 -10   6  281.45   10.88
  -2  10  -7   38.01    6.50
   2 -10   7   38.97    7.04
  -2  10  -8   29.99    6.50
   2 -10   8   26.97    6.80
   2 -10   8   39.29    7.94
  -2  10  -9   29.97    6.16
   2 -10   9   44.91    7.20
   2 -10   9   37.21    8.69
  -2  10 -10   77.96    8.20
   2 -10  10   77.41    7.94
   2 -10  10   85.32    9.71
  -2  10 -11  141.27    9.88
   2 -10  11  139.91    9.27
   2 -10  11  137.48   11.27
  -2  10 -12   81.12    9.04
   2 -10  12   71.98    8.09
   2 -10  12   74.63   10.75
  -2  10 -13    0.20    7.65
   2 -10  13    5.08    6.82
   2 -10  13    9.76    8.70
  -2  10 -14    5.36    7.38
   2 -10  14    4.83    6.79
   2 -10  14    9.39    8.61
  -2  10 -15   44.58   10.27
   2 -10  15   60.74   10.66
  -2  10 -16   80.80   10.38
   2 -10  16   92.78   11.78
  -2  10 -17   84.65   10.74
   2 -10  17   70.89   11.34
  -2  10 -18   44.72   10.74
   2 -10  18   50.65   10.94
  -2  10 -19    3.62    9.81
   2 -10  19   -5.02    9.22
  -2  10 -20    5.48   10.40
  -2   9  19    6.56   11.19
   2  -9 -19   16.48    9.52
  -2   9  18   -0.75    9.13
   2  -9 -18    0.08   10.07
  -2   9  17   19.77    9.57
   2  -9 -17   27.06    9.24
  -2   9  16   40.66   10.27
   2  -9 -16   49.03   10.95
  -2   9  15   54.26   10.30
   2  -9 -15   76.55   11.71
  -2   9  14   29.95    9.29
   2  -9 -14   20.63    8.31
  -2   9  13   -1.14    7.89
   2  -9 -13    1.09    8.20
  -2   9  12   11.26    8.39
  -2   9  12   14.62    5.48
   2  -9 -12   10.44    7.18
  -2   9  11  103.63   10.63
  -2   9  11  129.07    7.21
   2  -9 -11   99.65   10.39
  -2   9  10  144.11   10.84
  -2   9  10  153.37    7.03
   2  -9 -10  156.04   10.56
  -2   9   9   26.53    7.55
  -2   9   9   43.87    5.36
   2  -9  -9   35.63    7.79
  -2   9   8   41.83    7.59
  -2   9   8   40.59    5.23
   2  -9  -8   40.10    7.62
  -2   9   7    5.90    6.65
  -2   9   7   16.28    4.74
   2  -9  -7    0.33    6.23
  -2   9   6   34.70    7.03
  -2   9   6   39.91    4.92
   2  -9  -6   38.84    6.94
  -2   9   5  197.91    7.05
   2  -9  -5  188.25    9.55
  -2   9   4  345.23    8.92
   2  -9  -4  357.18   12.76
   2  -9  -4  346.17   11.53
  -2   9   3   31.70    5.70
   2  -9  -3   30.73    7.18
   2  -9  -3   27.44    5.77
  -2   9   2   -1.48    4.18
   2  -9  -2    1.73    6.18
   2  -9  -2   -0.16    5.48
  -2   9   1    1.14    4.58
   2  -9  -1   -7.65    6.04
   2  -9  -1    1.94    4.76
  -2   9   0   41.21    5.24
   2  -9   0   38.61    6.82
   2  -9   0   43.35    5.53
   2  -9   1  183.79    9.07
   2  -9   1  189.57    8.08
   2  -9   2  189.38    9.15
   2  -9   2  193.10    7.74
   2  -9   3   13.31    6.09
   2  -9   3   12.25    5.16
   2  -9   4   -0.21    5.56
   2  -9   4    5.93    5.08
  -2   9  -5   19.35    5.55
   2  -9   5   18.50    5.81
  -2   9  -6  107.93    7.38
   2  -9   6   98.48    7.47
   2  -9   6  109.60    8.43
  -2   9  -7  319.70   10.84
   2  -9   7  327.76   10.73
   2  -9   7  297.04   12.09
  -2   9  -8  133.59    8.02
   2  -9   8  129.24    8.18
   2  -9   8  128.49    9.51
  -2   9  -9   75.20    7.17
   2  -9   9   77.11    7.51
   2  -9   9   62.81    8.48
  -2   9 -10    2.99    5.72
   2  -9  10    1.02    6.28
   2  -9  10   -6.43    6.83
  -2   9 -11   73.03    8.00
   2  -9  11   89.16    7.90
   2  -9  11   67.60    9.19
  -2   9 -12  185.67   11.27
   2  -9  12  190.51    9.75
   2  -9  12  165.82   11.89
  -2   9 -13   66.97    9.44
   2  -9  13   78.68    7.93
   2  -9  13   67.69   10.05
  -2   9 -14   57.42    9.60
   2  -9  14   59.44    7.71
   2  -9  14   53.67    9.93
  -2   9 -15    8.92    8.29
   2  -9  15   -0.59    8.34
  -2   9 -16   19.94    8.81
   2  -9  16   25.05    9.50
  -2   9 -17   53.81   10.20
   2  -9  17   37.20   10.01
  -2   9 -18  116.47   12.25
   2  -9  18  108.26   12.55
  -2   9 -19   66.35   11.18
   2  -9  19   50.92   11.64
  -2   9 -20    0.72    9.27
   2  -9  20   10.35   10.39
  -2   8  19   59.37   12.30
   2  -8 -19   70.15   13.12
  -2   8  18   30.75   11.43
   2  -8 -18   28.94   11.06
  -2   8  17   -1.53    8.44
   2  -8 -17    4.34    9.84
  -2   8  16    1.43    8.43
   2  -8 -16    2.41    9.35
  -2   8  15   34.86    9.21
   2  -8 -15   32.51   10.10
  -2   8  14  107.71   11.09
   2  -8 -14  113.01   11.81
  -2   8  13   92.58   10.32
  -2   8  13   92.01    6.67
   2  -8 -13   90.04   10.87
  -2   8  12   26.00    8.16
  -2   8  12   26.23    5.53
   2  -8 -12   27.12    8.62
  -2   8  11    6.80    7.57
  -2   8  11    9.72    5.07
   2  -8 -11    9.93    6.59
  -2   8  10   10.83    7.29
  -2   8  10   11.65    5.18
   2  -8 -10   10.41    7.34
  -2   8   9   54.25    7.87
  -2   8   9   54.03    5.05
   2  -8  -9   70.01    8.53
  -2   8   8  146.63    9.57
  -2   8   8  145.90    6.24
   2  -8  -8  142.73    9.04
  -2   8   7  152.95    9.24
  -2   8   7  152.87    6.18
   2  -8  -7  150.75    9.28
  -2   8   6   86.99    7.83
  -2   8   6   95.45    5.43
   2  -8  -6   96.87    8.03
  -2   8   5    0.27    5.69
  -2   8   5    3.22    4.12
   2  -8  -5    3.43    5.76
  -2   8   4   28.66    4.29
   2  -8  -4   31.71    7.09
   2  -8  -4   23.44    6.03
  -2   8   3  341.51    8.65
   2  -8  -3  299.54   11.24
   2  -8  -3  312.00   10.58
  -2   8   2  201.37    7.13
   2  -8  -2  198.23    9.59
   2  -8  -2  210.77    8.92
  -2   8   1  253.22    7.66
   2  -8  -1  263.17   10.19
   2  -8  -1  260.36    8.85
  -2   8   0   32.16    4.78
   2  -8   0   39.87    6.75
   2  -8   0   36.13    5.76
   2  -8   1   57.53    6.88
   2  -8   1   59.11    5.58
   2  -8   2   70.08    6.93
   2  -8   2   70.17    6.03
   2  -8   3  420.88   11.30
   2  -8   3  415.86   10.45
   2  -8   4  174.02    8.11
   2  -8   4  177.77    8.68
  -2   8  -5    8.05    5.30
   2  -8   5    3.97    5.25
   2  -8   5    2.60    6.21
  -2   8  -6   -3.84    5.31
  -2   8  -6   -0.16    3.83
   2  -8   6   -1.83    5.27
   2  -8   6    1.00    5.80
  -2   8  -7  139.90    8.13
   2  -8   7  136.91    7.72
   2  -8   7  133.19    8.94
  -2   8  -8  328.01   11.18
   2  -8   8  320.56   10.10
   2  -8   8  311.49   12.28
  -2   8  -9  270.56   10.63
   2  -8   9  283.53    9.82
   2  -8   9  280.76   12.32
  -2   8 -10  157.63    9.21
   2  -8  10  167.99    8.46
   2  -8  10  158.96   10.63
  -2   8 -11   11.09    6.37
   2  -8  11   14.45    6.11
   2  -8  11   11.20    7.59
  -2   8 -12   -6.12    6.40
   2  -8  12    8.07    6.02
   2  -8  12    3.31    8.40
  -2   8 -13   35.74    8.08
   2  -8  13   32.03    6.80
   2  -8  13   29.83    8.74
  -2   8 -14  130.48   11.24
   2  -8  14  116.48    8.24
   2  -8  14  104.29   11.60
  -2   8 -15  115.26   11.02
   2  -8  15  112.76    8.32
   2  -8  15  124.23   11.73
  -2   8 -16   40.45    9.46
   2  -8  16   44.88    9.95
  -2   8 -17    9.46    9.69
   2  -8  17    9.69    9.79
  -2   8 -18    6.30    9.79
   2  -8  18    1.67    9.73
  -2   8 -19   43.71   11.23
   2  -8  19   48.01   11.55
  -2   8 -20   56.40   11.27
   2  -8  20   62.95   12.37
  -2   7  20  -10.53   10.33
   2  -7 -20    1.24   10.65
  -2   7  19   25.31   10.98
   2  -7 -19   16.89   10.60
  -2   7  18   66.79   11.98
   2  -7 -18   72.31   12.07
  -2   7  17   32.20   11.18
   2  -7 -17   54.42   11.24
  -2   7  16   43.88    9.41
   2  -7 -16   22.38    9.83
  -2   7  15    4.24    8.26
   2  -7 -15    5.41    8.93
  -2   7  14   11.57    8.21
  -2   7  14   10.58    5.40
   2  -7 -14   -5.62    7.02
  -2   7  13   -0.22    7.67
  -2   7  13    2.84    5.31
   2  -7 -13    1.25    7.99
  -2   7  12   31.41    8.07
  -2   7  12   39.10    5.45
   2  -7 -12   46.08    8.94
  -2   7  11  103.31    9.18
  -2   7  11   83.22    6.11
   2  -7 -11   85.73    9.54
  -2   7  10   53.70    7.88
  -2   7  10   51.34    5.28
   2  -7 -10   54.97    8.44
  -2   7   9   -3.74    6.14
  -2   7   9    8.94    4.73
   2  -7  -9    5.61    5.86
  -2   7   8  101.53    8.26
  -2   7   8  100.26    5.18
   2  -7  -8   99.65    8.59
  -2   7   7  220.08   10.00
  -2   7   7  214.03    6.38
   2  -7  -7  208.43   10.09
  -2   7   6   83.37    7.26
  -2   7   6   79.14    4.83
   2  -7  -6   79.79    7.34
  -2   7   5  177.88    8.87
  -2   7   5  178.90    5.79
   2  -7  -5  174.48    8.79
  -2   7   4  239.54    6.41
   2  -7  -4  235.23    9.40
  -2   7   3   43.28    5.06
   2  -7  -3   43.69    6.81
   2  -7  -3   44.34    6.20
  -2   7   2  455.66    8.86
   2  -7  -2  446.69   12.05
   2  -7  -2  472.96   11.45
  -2   7   1  593.63   10.40
   2  -7  -1  574.90   12.90
   2  -7  -1  590.59   11.87
   2  -7   0  347.61   10.22
   2  -7   0  364.87    9.61
   2  -7   1   73.69    6.68
   2  -7   1   77.02    5.70
   2  -7   2   51.51    6.21
   2  -7   2   41.18    5.47
   2  -7   3    2.11    5.22
   2  -7   3    7.72    4.57
   2  -7   3   10.44    6.01
  -2   7  -4   56.60    5.52
   2  -7   4   48.56    5.91
   2  -7   4   48.59    6.87
  -2   7  -5   27.56    5.83
  -2   7  -5   27.27    4.45
   2  -7   5   26.63    5.61
   2  -7   5   17.08    6.01
  -2   7  -6  360.38   10.32
  -2   7  -6  373.20    8.35
   2  -7   6  370.07    9.74
   2  -7   6  358.66   11.65
  -2   7  -7   19.93    5.40
   2  -7   7   28.65    5.47
   2  -7   7   25.83    6.52
  -2   7  -8   -1.85    5.76
   2  -7   8   -3.09    5.10
   2  -7   8    2.90    6.74
  -2   7  -9  118.83    8.05
   2  -7   9  131.43    7.19
   2  -7   9  120.49    9.11
  -2   7 -10  185.87    9.67
   2  -7  10  200.57    8.24
   2  -7  10  180.68   10.58
  -2   7 -11  134.37    9.37
   2  -7  11  143.38    7.68
   2  -7  11  139.67   10.30
  -2   7 -12  167.32   10.55
   2  -7  12  160.21    8.13
   2  -7  12  156.81   10.99
  -2   7 -13   13.98    8.23
   2  -7  13   15.16    5.73
   2  -7  13   20.58    8.11
  -2   7 -14    3.17    8.02
   2  -7  14   12.92    6.06
   2  -7  14   -2.75    7.77
  -2   7 -15   47.86    9.40
   2  -7  15   47.49    6.70
   2  -7  15   59.53    9.84
  -2   7 -16   71.11   10.23
   2  -7  16   64.25   10.82
  -2   7 -17   17.16    9.19
   2  -7  17   12.01    9.68
  -2   7 -18   27.97   10.60
   2  -7  18   13.25    9.75
  -2   7 -19    2.72    9.10
   2  -7  19    4.84    8.76
  -2   7 -20   11.97    9.96
   2  -7  20    4.97   10.19
  -2   7 -21   44.43   11.68
   2  -7  21   42.32   11.65
  -2   6  20   33.29   10.95
   2  -6 -20   47.28   11.96
  -2   6  19   15.07   10.07
   2  -6 -19   18.34    9.30
  -2   6  18    4.79    9.70
   2  -6 -18    6.66    8.46
  -2   6  17   29.14   10.23
   2  -6 -17   30.31   10.41
  -2   6  16   85.18   11.56
   2  -6 -16   88.49   10.63
  -2   6  15   38.97    8.72
  -2   6  15   39.79    6.67
   2  -6 -15   45.72    9.85
  -2   6  14    1.98    7.46
  -2   6  14    4.46    5.56
   2  -6 -14    7.80    8.17
  -2   6  13   18.15    7.63
  -2   6  13   16.94    5.41
   2  -6 -13   17.98    8.29
  -2   6  12   11.77    7.28
  -2   6  12    6.39    4.97
   2  -6 -12    9.36    7.74
  -2   6  11   51.65    7.85
  -2   6  11   53.03    5.51
   2  -6 -11   52.67    7.52
  -2   6  10  140.09    9.22
  -2   6  10  151.93    6.51
   2  -6 -10  143.35    9.91
  -2   6   9  108.64    8.27
  -2   6   9  114.79    5.91
   2  -6  -9  119.77    9.08
  -2   6   8   71.47    7.51
  -2   6   8   63.06    4.81
   2  -6  -8   65.95    7.67
  -2   6   7   -3.49    5.39
  -2   6   7    2.41    3.46
   2  -6  -7   -6.94    4.89
  -2   6   6   24.15    5.90
  -2   6   6   29.97    3.92
   2  -6  -6   21.51    6.23
  -2   6   5  851.04   16.05
  -2   6   5  897.39   11.06
   2  -6  -5  893.84   16.35
   2  -6  -5  895.86   10.86
  -2   6   4  693.37   14.07
  -2   6   4  771.07   10.08
   2  -6  -4  780.06   14.69
   2  -6  -4  762.08    9.83
  -2   6   3  699.30    9.72
   2  -6  -3  680.01   13.81
   2  -6  -3  658.26   12.94
  -2   6   2   14.01    3.79
   2  -6  -2   18.55    5.92
   2  -6  -2   20.72    5.13
  -2   6   1  170.28    5.65
   2  -6  -1  193.48    8.05
   2  -6  -1  190.03    7.30
   2  -6   0  146.80    7.19
   2  -6   0  152.14    6.88
   2  -6   1  188.04    7.42
   2  -6   1  181.42    6.79
   2  -6   1  191.03    6.85
   2  -6   2  183.62    7.20
   2  -6   2  175.09    6.75
   2  -6   2  177.38    7.16
   2  -6   3  148.72    6.72
   2  -6   3  141.55    6.50
   2  -6   3  137.76    7.11
  -2   6  -4    4.23    4.62
   2  -6   4    2.82    4.86
   2  -6   4   -1.37    5.24
  -2   6  -5  154.54    7.36
  -2   6  -5  157.75    6.01
   2  -6   5  154.84    6.64
   2  -6   5  141.88    8.02
  -2   6  -6  259.73    9.04
   2  -6   6  264.87    7.93
   2  -6   6  250.40    9.90
  -2   6  -7  272.67    9.63
   2  -6   7  282.34    8.23
   2  -6   7  267.58   10.59
  -2   6  -8  191.82    9.25
   2  -6   8  180.33    7.18
   2  -6   8  172.62    9.40
  -2   6  -9   65.33    6.95
   2  -6   9   64.45    5.77
   2  -6   9   63.89    7.59
  -2   6 -10    0.44    5.83
   2  -6  10    0.51    5.01
   2  -6  10    0.03    6.29
  -2   6 -11   83.41    8.29
   2  -6  11   82.18    6.47
   2  -6  11   84.26    8.79
   2  -6  11   75.18    4.92
  -2   6 -12  191.87   10.96
   2  -6  12  190.32    8.24
   2  -6  12  208.43   11.71
   2  -6  12  185.52    6.53
  -2   6 -13  194.82   12.00
   2  -6  13  200.54    8.68
   2  -6  13  195.85   12.45
   2  -6  13  194.65    6.84
  -2   6 -14  150.58   11.50
   2  -6  14  149.17    8.30
   2  -6  14  135.03   11.24
   2  -6  14  143.09    7.28
  -2   6 -15    7.67    8.17
   2  -6  15   14.62    6.36
   2  -6  15    5.93    8.03
  -2   6 -16   11.78    8.39
   2  -6  16    8.72    8.28
  -2   6 -17    2.08    8.44
   2  -6  17   14.78    8.62
  -2   6 -18   30.73    9.83
   2  -6  18   19.24    9.09
  -2   6 -19   34.15   10.50
   2  -6  19   45.28   10.05
  -2   6 -20   23.27   10.55
   2  -6  20   22.11    9.64
  -2   6 -21   14.37   10.54
   2  -6  21    0.65   10.25
  -2   5  21   11.52   10.62
   2  -5 -21   21.53   11.44
  -2   5  20   29.95   10.69
   2  -5 -20   38.73   11.78
  -2   5  19   42.26   10.46
   2  -5 -19   49.33   11.36
  -2   5  18   36.93   10.47
   2  -5 -18   28.33   10.24
  -2   5  17   23.60    9.57
   2  -5 -17   18.39    9.56
  -2   5  16    9.98    9.11
  -2   5  16    4.64    6.50
   2  -5 -16    4.50    8.90
  -2   5  15   31.51    9.64
  -2   5  15   24.46    6.34
   2  -5 -15   18.56    8.88
  -2   5  14   47.23    8.46
  -2   5  14   45.83    6.79
   2  -5 -14   35.69    9.19
  -2   5  13  120.69    9.80
  -2   5  13  136.57    7.81
   2  -5 -13  130.98   10.28
  -2   5  12   38.45    7.62
  -2   5  12   36.87    5.51
   2  -5 -12   38.25    8.38
  -2   5  11    2.03    6.37
  -2   5  11   -1.77    4.57
   2  -5 -11   -0.09    6.74
  -2   5  10   62.91    7.53
  -2   5  10   61.38    5.37
   2  -5 -10   61.04    7.89
  -2   5   9  167.74    9.06
  -2   5   9  174.77    6.57
   2  -5  -9  179.84    9.37
  -2   5   8  199.66    9.28
  -2   5   8  191.48    6.14
   2  -5  -8  202.02    9.78
  -2   5   7  305.16   10.60
  -2   5   7  300.79    6.82
   2  -5  -7  306.47   10.99
  -2   5   6   24.09    5.79
  -2   5   6   24.02    3.69
   2  -5  -6   25.09    5.64
   2  -5  -6   20.49    4.07
  -2   5   5    1.62    5.15
  -2   5   5   -1.28    3.14
   2  -5  -5   -7.08    5.49
   2  -5  -5    1.05    3.79
  -2   5   4   -1.79    4.91
  -2   5   4    8.50    3.02
   2  -5  -4    1.96    5.31
   2  -5  -4    4.66    3.01
  -2   5   3  194.77    7.72
  -2   5   3  213.44    4.95
   2  -5  -3  219.35    7.62
  -2   5   2  227.67    5.29
  -2   5   2  227.99    5.41
   2  -5  -2  218.33    8.17
   2  -5  -2  226.10    7.69
   2  -5  -1   21.38    5.47
   2  -5  -1   12.29    4.78
   2  -5   0   26.31    5.14
   2  -5   0   25.41    4.74
   2  -5   0   29.41    4.60
   2  -5   1    6.69    4.67
   2  -5   1    5.89    4.25
   2  -5   1    3.92    4.03
   2  -5   2  124.79    5.93
   2  -5   2  137.69    6.14
   2  -5   2  135.23    6.33
  -2   5  -3  428.43    9.52
   2  -5   3  418.82    8.43
   2  -5   3  404.01    9.73
  -2   5  -4  293.33    8.80
  -2   5  -4  282.55    7.14
   2  -5   4  283.97    7.11
   2  -5   4  273.63    8.92
  -2   5  -5  219.93    8.02
   2  -5   5  231.62    6.78
   2  -5   5  215.79    8.69
  -2   5  -6   11.70    5.26
   2  -5   6    5.78    4.47
   2  -5   6    7.83    5.79
  -2   5  -7   70.02    6.64
   2  -5   7   66.48    5.22
   2  -5   7   58.23    6.92
   2  -5   7   65.92    4.69
  -2   5  -8  305.56   10.54
   2  -5   8  309.87    7.98
   2  -5   8  287.92   10.91
   2  -5   8  299.86    7.79
  -2   5  -9  221.25    9.84
   2  -5   9  222.73    7.43
   2  -5   9  228.35   10.38
   2  -5   9  230.91    7.30
  -2   5 -10  229.76   10.54
   2  -5  10  243.98    7.97
   2  -5  10  236.48   10.98
  -2   5 -11   23.83    6.96
   2  -5  11   21.73    5.28
   2  -5  11   15.03    6.87
  -2   5 -12   16.80    7.86
   2  -5  12   19.21    5.37
   2  -5  12   13.33    7.07
  -2   5 -13   29.71    8.19
   2  -5  13   30.90    5.85
   2  -5  13   36.38    8.70
  -2   5 -14  179.82   12.03
   2  -5  14  193.69    8.53
   2  -5  14  189.13   11.99
  -2   5 -15   88.77   10.57
   2  -5  15   90.60    7.30
   2  -5  15   99.78   10.54
  -2   5 -16   38.70    9.30
   2  -5  16   40.92    9.06
  -2   5 -17    9.53    8.88
   2  -5  17    9.57    8.38
  -2   5 -18   -6.70    8.80
   2  -5  18    4.35    9.23
  -2   5 -19   38.28   10.52
   2  -5  19   41.09   10.62
  -2   5 -20   43.74   11.33
   2  -5  20  127.82   13.44
  -2   5 -21   60.61   12.26
   2  -5  21   55.61   10.86
   2  -4 -21   -2.37   10.39
  -2   4  20    7.14    9.65
   2  -4 -20   -0.60   10.03
  -2   4  19   10.99    9.26
   2  -4 -19   15.39    8.88
  -2   4  18   32.72    9.74
   2  -4 -18   34.71   10.45
  -2   4  17   57.67   10.38
  -2   4  17   66.31    8.33
   2  -4 -17   67.30   11.09
  -2   4  16   29.37    9.23
  -2   4  16   34.98    7.26
   2  -4 -16   35.85    9.60
  -2   4  15   15.28    8.94
  -2   4  15    2.78    6.09
   2  -4 -15   -6.69    8.09
  -2   4  14   13.65    8.66
  -2   4  14   16.24    6.19
   2  -4 -14   24.46    8.61
  -2   4  13   90.33   10.50
  -2   4  13   77.38    7.06
   2  -4 -13   67.57    9.41
  -2   4  12  211.76   10.62
  -2   4  12  227.00    8.74
   2  -4 -12  210.95   11.88
  -2   4  11  156.53    9.33
  -2   4  11  147.76    7.10
   2  -4 -11  154.63   10.23
  -2   4  10   35.24    6.69
  -2   4  10   38.42    4.97
   2  -4 -10   37.58    6.52
  -2   4   9    2.58    5.73
  -2   4   9   -2.45    3.87
   2  -4  -9    3.37    6.11
  -2   4   8  188.57    8.69
  -2   4   8  174.21    6.08
   2  -4  -8  173.83    8.66
  -2   4   7  374.82   10.92
  -2   4   7  411.95    7.83
   2  -4  -7  407.61   11.90
  -2   4   6  181.07    8.07
  -2   4   6  185.18    5.26
   2  -4  -6  189.96    8.63
   2  -4  -6  190.21    5.43
  -2   4   5  310.50    9.34
  -2   4   5  307.99    5.72
   2  -4  -5  305.58    9.64
   2  -4  -5  320.82    5.78
  -2   4   4  120.03    6.57
  -2   4   4  121.33    3.54
   2  -4  -4  118.63    6.36
   2  -4  -4  127.27    3.79
  -2   4   3   21.78    4.79
  -2   4   3   20.15    2.35
   2  -4  -3   26.75    5.42
  -2   4   2   -0.41    4.54
  -2   4   2    2.83    2.54
  -2   4   2    7.57    2.59
   2  -4  -2    2.14    4.79
  -2   4   1 1169.30   12.30
   2  -4  -1 1200.80   14.80
   2  -4  -1 1249.70   14.90
  -2   4   0  449.77    7.62
   2  -4   0  481.68    8.96
   2  -4   0  493.17    8.98
   2  -4   0  478.69    7.77
   2  -4   1  401.59    7.88
   2  -4   1  387.24    8.06
   2  -4   1  381.41    7.86
   2  -4   2   -1.57    3.93
   2  -4   2    3.27    4.30
   2  -4   2    0.74    4.35
  -2   4  -3   28.38    4.11
  -2   4  -3   36.60    5.09
  -2   4  -3   35.88    4.64
   2  -4   3   29.34    3.95
   2  -4   3   37.75    5.27
  -2   4  -4  366.57    6.96
  -2   4  -4  364.43    9.08
   2  -4   4  354.52    6.82
   2  -4   4  342.99    9.29
  -2   4  -5  258.96    8.42
   2  -4   5  260.02    6.10
   2  -4   5  242.56    8.59
   2  -4   5  266.73    7.31
  -2   4  -6  349.76   10.02
   2  -4   6  364.86    7.32
   2  -4   6  356.35   10.53
  -2   4  -7   -1.83    5.43
   2  -4   7    2.84    4.28
   2  -4   7    0.25    5.65
  -2   4  -8    5.26    5.64
   2  -4   8   16.66    4.50
   2  -4   8   12.25    6.02
  -2   4  -9   62.99    7.22
   2  -4   9   76.58    5.56
   2  -4   9   74.89    7.53
  -2   4 -10  297.35   11.61
   2  -4  10  297.69    8.30
   2  -4  10  269.58   11.20
  -2   4 -11  282.61   12.48
   2  -4  11  301.25    8.75
   2  -4  11  309.39   12.27
  -2   4 -12  140.93    9.62
   2  -4  12  146.50    7.36
   2  -4  12  137.43    9.73
  -2   4 -13    7.32    7.72
   2  -4  13   12.48    5.83
   2  -4  13    3.76    7.71
  -2   4 -14   -6.93    7.55
   2  -4  14   -2.92    5.74
   2  -4  14    1.14    8.04
  -2   4 -15   76.19   10.05
   2  -4  15   72.08    7.29
   2  -4  15   66.86    9.35
  -2   4 -16  149.96   12.30
   2  -4  16  158.22   12.27
  -2   4 -17  123.49   12.05
   2  -4  17  116.52   11.11
  -2   4 -18   35.49   10.26
   2  -4  18   33.42    9.85
  -2   4 -19   -0.88    9.34
   2  -4  19   -4.32    8.84
  -2   4 -20    6.79    9.93
   2  -4  20    5.15    9.20
  -2   4 -21   65.30   12.30
   2  -4  21   51.58   11.05
   2  -3 -21   25.00   11.07
  -2   3  20   44.98   10.30
   2  -3 -20   34.94   11.02
  -2   3  19    1.91    9.02
  -2   3  19   -1.52    7.52
   2  -3 -19    1.74    9.43
  -2   3  18   -9.50    8.42
  -2   3  18    7.88    7.18
   2  -3 -18    0.62    7.89
  -2   3  17   38.40    9.36
  -2   3  17   38.16    7.64
   2  -3 -17   46.27   10.26
  -2   3  16  170.76   11.74
  -2   3  16  165.41    9.85
   2  -3 -16  162.82   12.12
  -2   3  15  147.07   11.16
  -2   3  15  179.02    9.74
   2  -3 -15  139.37   10.98
  -2   3  14   65.15    9.26
  -2   3  14   65.70    7.23
   2  -3 -14   55.98    9.34
  -2   3  13   10.22    7.87
  -2   3  13   13.48    5.93
   2  -3 -13   15.18    6.85
  -2   3  12   26.07    8.17
  -2   3  12   35.10    5.73
   2  -3 -12   33.13    7.83
  -2   3  11  162.17   10.40
  -2   3  11  152.83    7.55
   2  -3 -11  157.75   10.06
  -2   3  10  174.72    8.83
  -2   3  10  180.63    7.39
   2  -3 -10  174.32    9.29
  -2   3   9  138.79    7.93
  -2   3   9  143.03    6.35
   2  -3  -9  141.38    8.85
  -2   3   8    9.08    5.62
  -2   3   8    6.13    4.02
   2  -3  -8    6.25    5.98
  -2   3   7   82.17    6.84
  -2   3   7   74.97    4.79
   2  -3  -7   85.55    7.28
  -2   3   6   50.19    5.93
  -2   3   6   46.40    4.01
   2  -3  -6   45.02    6.24
   2  -3  -6   49.04    4.55
  -2   3   5  240.93    7.91
  -2   3   5  234.67    5.04
   2  -3  -5  225.95    7.81
   2  -3  -5  239.51    5.30
  -2   3   4   89.53    5.91
  -2   3   4   92.82    3.12
   2  -3  -4   92.01    6.39
   2  -3  -4   95.37    3.36
  -2   3   3  645.83   10.92
   2  -3  -3  662.31   11.16
  -2   3   2  482.05    8.82
   2  -3  -2  493.23    8.83
  -2   3   1  246.26    6.10
  -2   3   1  236.69    4.51
   2  -3  -1  257.83    6.55
   2  -3  -1  243.96    4.66
  -2   3   0  581.56    8.37
  -2   3   0  625.63    8.80
  -2   3   0  583.89    7.91
   2  -3   0  617.67    9.21
   2  -3   0  565.74    7.84
  -2   3  -1  471.44    7.12
   2  -3   1  474.64    7.31
   2  -3   1  461.95    7.90
   2  -3   1  424.67    7.39
  -2   3  -2  173.80    4.48
  -2   3  -2  171.34    6.06
  -2   3  -2  168.89    5.18
   2  -3   2  172.72    4.46
   2  -3   2  162.43    5.93
  -2   3  -3  476.59    6.93
  -2   3  -3  456.60    9.32
   2  -3   3  458.08    6.95
   2  -3   3  430.20    9.17
   2  -3   3  457.31    8.00
  -2   3  -4   36.45    3.54
  -2   3  -4   29.52    4.59
   2  -3   4   35.94    3.28
   2  -3   4   27.42    5.36
  -2   3  -5   62.38    3.92
  -2   3  -5   57.27    5.26
   2  -3   5   65.29    3.87
   2  -3   5   51.43    5.96
  -2   3  -6  227.19    5.86
  -2   3  -6  217.04    8.08
   2  -3   6  235.21    5.79
   2  -3   6  218.87    8.64
  -2   3  -7  359.71   10.82
   2  -3   7  363.38    7.43
   2  -3   7  344.09   10.68
  -2   3  -8   59.59    7.02
   2  -3   8   72.93    5.17
   2  -3   8   64.53    6.99
  -2   3  -9   55.91    7.20
   2  -3   9   60.18    5.30
   2  -3   9   47.68    6.85
  -2   3 -10    1.54    6.94
   2  -3  10    4.05    4.89
   2  -3  10   12.22    6.70
  -2   3 -11   78.66    8.59
   2  -3  11   89.62    6.25
   2  -3  11   94.91    8.23
  -2   3 -12  159.15    9.97
   2  -3  12  173.74    7.72
   2  -3  12  156.50   10.34
  -2   3 -13  135.32   10.70
   2  -3  13  153.90    7.91
   2  -3  13  142.99   10.61
  -2   3 -14   89.00    9.36
   2  -3  14   96.06    7.46
   2  -3  14  102.08   10.23
  -2   3 -15   27.64    7.87
   2  -3  15   40.89    6.78
   2  -3  15   24.19    8.72
  -2   3 -16   10.06    8.76
   2  -3  16   11.52    6.51
   2  -3  16   18.71    8.91
  -2   3 -17   61.92   10.60
   2  -3  17   76.42   10.53
  -2   3 -18   68.14   11.41
   2  -3  18   51.20    9.47
  -2   3 -19   47.21   11.11
   2  -3  19   59.78   10.72
  -2   3 -20   42.17   11.45
   2  -3  20   33.87   10.41
  -2   3 -21    0.69   10.43
   2  -3  21   -8.75    8.98
   2  -2 -21   14.46   10.54
  -2   2  20   44.06   10.17
   2  -2 -20   67.69   11.88
  -2   2  19   59.93   10.48
  -2   2  19   52.05    9.07
   2  -2 -19   70.95   11.46
  -2   2  18   64.50   10.02
  -2   2  18   22.81    7.96
   2  -2 -18   34.54   10.16
  -2   2  17    6.88    8.46
  -2   2  17    4.84    7.16
   2  -2 -17   12.70    9.01
  -2   2  16    1.71    8.00
  -2   2  16    0.20    6.68
   2  -2 -16    7.79    8.49
  -2   2  15   64.26    9.17
  -2   2  15   70.63    8.08
   2  -2 -15   79.13   10.19
  -2   2  14  106.45    9.70
  -2   2  14  116.24    8.63
   2  -2 -14  107.30   10.42
  -2   2  13  168.66   10.42
  -2   2  13  162.12    8.73
   2  -2 -13  159.50   10.99
  -2   2  12  115.83    9.17
  -2   2  12  116.62    7.51
   2  -2 -12  111.01    9.46
  -2   2  11   21.03    6.90
  -2   2  11   21.75    5.36
   2  -2 -11   15.00    6.77
  -2   2  10   97.04    8.16
  -2   2  10   84.96    6.17
   2  -2 -10   94.08    8.12
  -2   2   9   78.22    7.98
  -2   2   9   70.80    5.54
   2  -2  -9   65.89    7.35
  -2   2   8  116.94    8.73
  -2   2   8  107.91    5.83
   2  -2  -8  110.82    7.85
  -2   2   7  101.70    6.85
  -2   2   7  103.31    5.44
   2  -2  -7  102.07    7.36
  -2   2   6  101.00    6.29
  -2   2   6  103.02    4.86
   2  -2  -6  105.68    6.96
  -2   2   5    3.49    4.66
  -2   2   5   -2.82    3.25
   2  -2  -5    2.61    4.30
   2  -2  -5    0.98    3.90
  -2   2   4  156.45    6.50
  -2   2   4  160.52    4.32
   2  -2  -4  167.97    6.85
   2  -2  -4  180.68    4.54
  -2   2   3 1771.70   18.20
   2  -2  -3 1871.40   36.40
   2  -2  -3 1786.80   25.50
  -2   2   2  121.05    4.76
   2  -2  -2  132.34    4.80
  -2   2   1   10.74    2.79
  -2   2   1    5.43    3.44
  -2   2   1    5.42    2.06
   2  -2  -1    7.28    3.01
   2  -2  -1    5.91    2.70
   2  -2  -1    6.21    1.99
  -2   2   0  310.90    5.33
  -2   2   0  357.91    6.35
  -2   2   0  320.39    5.36
   2  -2   0   -0.53    1.03
   2  -2   0  356.00    6.35
   2  -2   0  331.89    5.54
  -2   2  -1  114.12    3.11
  -2   2  -1  114.55    4.34
  -2   2  -1  102.07    4.25
   2  -2   1  116.60    4.21
   2  -2   1  109.28    4.64
   2  -2   1  117.83    4.32
  -2   2  -2 1798.90   17.80
   2  -2   2 1849.40   18.30
  -2   2  -3  531.31    9.71
   2  -2   3  506.29    9.59
  -2   2  -4   65.54    5.18
   2  -2   4   66.82    5.86
  -2   2  -5  197.22    4.42
  -2   2  -5  194.13    7.74
   2  -2   5  206.34    4.94
   2  -2   5  197.34    7.73
  -2   2  -6    7.65    3.26
  -2   2  -6    8.12    5.46
   2  -2   6    7.14    3.78
   2  -2   6   12.01    5.41
  -2   2  -7   99.75    7.51
   2  -2   7  112.25    5.25
   2  -2   7   95.61    7.14
  -2   2  -8  205.83   10.67
   2  -2   8  206.14    6.53
   2  -2   8  188.55    8.83
  -2   2  -9  158.05    9.47
   2  -2   9  154.15    6.44
   2  -2   9  145.94    8.97
  -2   2 -10  121.64    8.37
   2  -2  10  123.50    6.44
   2  -2  10  119.24    8.72
  -2   2 -11    4.94    5.83
   2  -2  11   -2.02    4.94
   2  -2  11    4.93    6.03
  -2   2 -12    2.39    7.04
   2  -2  12   -0.32    5.35
   2  -2  12    2.18    6.27
  -2   2 -13  128.54   10.49
   2  -2  13  112.91    7.52
   2  -2  13  116.47    9.28
  -2   2 -14  189.64   11.63
   2  -2  14  200.08    9.11
   2  -2  14  185.36   11.11
  -2   2 -15  162.42   12.32
   2  -2  15  192.07    9.47
   2  -2  15  170.78   11.80
  -2   2 -16   98.35   11.36
   2  -2  16  104.99    8.48
   2  -2  16   92.11   10.55
  -2   2 -17   -1.76    8.59
   2  -2  17    3.28    8.40
  -2   2 -18   -2.08    9.22
   2  -2  18   -4.48    8.20
  -2   2 -19   38.33   10.80
   2  -2  19   27.24    9.37
  -2   2 -20   44.06   11.44
   2  -2  20   32.08    9.92
  -2   2 -21   33.92   11.77
   2  -2  21   40.44   10.32
   2  -1 -21   24.13   11.02
  -2   1  20    6.46    9.24
  -2   1  20    3.77    8.30
   2  -1 -20    3.48    9.59
  -2   1  19   65.81   10.51
  -2   1  19   58.99    9.49
   2  -1 -19   63.04   11.17
  -2   1  18   47.91    9.94
  -2   1  18   90.42    9.88
   2  -1 -18   40.53    9.93
  -2   1  17   83.17   10.09
  -2   1  17   79.57    9.30
   2  -1 -17   72.33   10.55
  -2   1  16   56.33    9.26
  -2   1  16   66.50    8.59
   2  -1 -16   63.90   10.13
  -2   1  15   16.05    7.84
  -2   1  15   18.72    6.68
   2  -1 -15   18.24    8.33
  -2   1  14   12.56    7.63
  -2   1  14    5.62    6.56
   2  -1 -14    2.15    6.33
  -2   1  13   83.15    8.72
  -2   1  13   83.79    7.52
   2  -1 -13   81.62    8.94
  -2   1  12  181.87    9.90
  -2   1  12  191.51    9.19
   2  -1 -12  173.91   10.38
  -2   1  11  257.07   10.51
  -2   1  11  242.78    9.11
   2  -1 -11  238.84   10.98
  -2   1  10   83.12    7.65
  -2   1  10   87.64    6.31
   2  -1 -10   87.88    7.84
  -2   1   9   17.09    6.20
  -2   1   9   13.63    5.10
   2  -1  -9   24.11    6.17
  -2   1   8   21.64    6.38
  -2   1   8   14.43    4.63
   2  -1  -8   11.08    5.83
  -2   1   7  198.17    8.55
  -2   1   7  200.04    6.96
   2  -1  -7  193.97    7.84
  -2   1   6  459.15   10.59
  -2   1   6  448.68    8.68
   2  -1  -6  455.45   10.51
  -2   1   5  258.42    8.36
  -2   1   5  275.70    6.60
   2  -1  -5  258.25    7.51
  -2   1   4   30.37    5.47
  -2   1   4   24.67    4.01
   2  -1  -4   32.41    4.82
   2  -1  -4   28.03    4.23
  -2   1   3   11.37    4.69
   2  -1  -3   16.13    4.01
   2  -1  -3    8.60    3.29
  -2   1   2  539.33    8.48
  -2   1   2  560.19    7.83
  -2   1   2  570.75    7.51
   2  -1  -2  566.54    8.69
   2  -1  -2  564.11    8.10
   2  -1  -2  569.21    7.87
  -2   1   1  324.93    5.96
  -2   1   1  336.47    5.38
  -2   1   1  339.44    5.47
  -2   1   1  338.42    5.74
   2  -1  -1  327.86    5.91
   2  -1  -1  332.29    5.63
   2  -1  -1  337.86    5.57
   2  -1  -1  322.61    5.58
  -2   1   0  596.36    8.10
  -2   1   0  597.53    7.62
  -2   1   0  612.53    7.93
   2  -1   0    4.73    1.33
   2  -1   0  610.76    8.07
   2  -1   0  582.55    7.91
  -2   1  -1  772.48   12.16
  -2   1  -1  750.32    9.41
  -2   1  -1  764.50    9.48
   2  -1   1  771.33   11.42
   2  -1   1  785.85    9.54
   2  -1   1  763.91    9.71
  -2   1  -2   24.97    4.03
   2  -1   2   26.11    4.02
  -2   1  -3   60.04    4.69
   2  -1   3   53.50    5.15
  -2   1  -4  252.70    7.89
   2  -1   4  256.40    4.99
   2  -1   4  271.24    5.30
   2  -1   4  266.43    8.43
  -2   1  -5  203.87    7.91
   2  -1   5  207.02    5.10
   2  -1   5  224.65    5.67
   2  -1   5  214.82    7.94
  -2   1  -6  250.44    9.03
   2  -1   6  240.52    5.88
   2  -1   6  246.94    8.62
  -2   1  -7   35.80    7.15
   2  -1   7   45.79    5.26
   2  -1   7   52.47    6.34
  -2   1  -8   34.57    6.96
   2  -1   8   27.19    5.14
   2  -1   8   24.74    5.91
  -2   1  -9    4.47    6.29
   2  -1   9    5.48    4.92
   2  -1   9    0.66    5.42
  -2   1 -10   68.56    7.78
   2  -1  10   69.20    6.06
   2  -1  10   79.15    7.31
  -2   1 -11   87.06    8.57
   2  -1  11   83.23    6.47
   2  -1  11   93.84    8.41
  -2   1 -12  118.53    9.78
   2  -1  12  113.85    7.30
   2  -1  12  130.53    9.45
  -2   1 -13   17.68    7.94
   2  -1  13   14.91    6.18
   2  -1  13   16.71    7.40
  -2   1 -14   13.13    8.35
   2  -1  14    8.94    6.40
   2  -1  14   27.53    8.09
  -2   1 -15   58.96    9.95
   2  -1  15   66.89    7.84
   2  -1  15   67.73    9.32
  -2   1 -16  115.21   11.77
   2  -1  16  125.20    8.98
   2  -1  16  127.97   10.51
  -2   1 -17   95.56   11.88
   2  -1  17  113.93   11.10
  -2   1 -18   45.29   10.64
   2  -1  18   43.77    9.59
  -2   1 -19    3.51   10.01
   2  -1  19    2.94    9.19
  -2   1 -20   -1.70   10.08
   2  -1  20    7.38    8.90
  -2   1 -21   29.83   11.34
   2  -1  21   38.33    9.94
   2   0 -22   40.22   12.30
  -2   0  21   46.41    9.93
   2   0 -21   54.73   11.74
  -2   0  20   28.75    9.71
  -2   0  20   13.25    8.13
   2   0 -20   14.65    9.78
  -2   0  19   17.94    9.29
  -2   0  19   13.27    8.55
   2   0 -19    1.45    8.94
  -2   0  18   -2.66    8.64
  -2   0  18   -3.31    7.08
   2   0 -18   15.14    8.93
  -2   0  17   63.19    9.98
  -2   0  17   57.77    8.58
   2   0 -17   48.06    9.73
  -2   0  16   91.55    9.91
  -2   0  16   77.52    8.82
   2   0 -16   79.67   10.08
  -2   0  15  189.28   11.42
  -2   0  15  187.76   10.60
   2   0 -15  165.20   11.66
  -2   0  14  141.42   10.19
  -2   0  14  144.21    9.45
   2   0 -14  135.20   10.41
  -2   0  13   19.84    7.34
  -2   0  13    9.76    6.24
   2   0 -13   15.18    7.05
  -2   0  12    7.75    6.80
  -2   0  12   12.39    5.89
   2   0 -12    7.67    6.62
  -2   0  11   69.60    7.58
  -2   0  11   79.65    7.11
   2   0 -11   85.63    7.84
  -2   0  10  286.39   10.35
  -2   0  10  288.51    9.73
   2   0 -10  266.68   10.60
  -2   0   9  361.46   10.95
  -2   0   9  343.90    9.96
   2   0  -9  362.52   11.27
  -2   0   8  105.38    7.64
  -2   0   8   98.27    6.82
   2   0  -8   87.32    6.35
  -2   0   7   21.55    6.08
  -2   0   7   20.64    5.00
   2   0  -7   19.38    4.77
  -2   0   6   93.11    6.80
  -2   0   6   95.20    5.70
   2   0  -6   90.62    6.06
  -2   0   5  305.91    8.61
  -2   0   5  310.68    7.58
   2   0  -5  316.02    8.26
  -2   0   4  146.12    6.72
   2   0  -4  142.21    5.91
  -2   0   3 1369.10   15.30
  -2   0   3  537.14    7.58
   2   0  -3 1379.10   14.60
  -2   0   2  333.00    6.98
  -2   0   2  329.25    5.52
  -2   0   2  327.70    5.94
   2   0  -2  323.49    5.52
   2   0  -2  331.20    6.18
   2   0  -2  331.91    5.69
  -2   0   1  449.27    7.24
  -2   0   1  457.48    6.60
  -2   0   1  460.75    7.05
   2   0  -1  460.06    7.40
   2   0  -1  454.19    6.86
   2   0  -1  468.36    7.34
  -2   0   0   44.68    3.34
  -2   0   0   40.37    2.39
  -2   0   0   43.52    2.55
  -2   0   0   43.92    3.19
   2   0   0   41.51    2.92
   2   0   0   42.56    3.37
  -2   0  -1   88.61    3.50
  -2   0  -1   92.59    3.68
   2   0   1   89.81    3.50
   2   0   1   93.99    4.19
   2   0   1   93.11    4.39
  -2   0  -2 1074.20   12.30
  -2   0  -2 1014.80   12.20
   2   0   2 1090.20   11.80
   2   0   2 1048.30   12.80
  -2   0  -3  445.61    7.24
  -2   0  -3  429.64    8.82
   2   0   3  430.98    7.01
   2   0   3  427.43    8.77
  -2   0  -4  147.48    6.81
   2   0   4  141.63    5.16
   2   0   4  148.60    6.50
  -2   0  -5   11.43    6.13
   2   0   5   12.21    3.59
   2   0   5   11.38    5.40
  -2   0  -6  184.02    8.60
   2   0   6  189.18    5.99
   2   0   6  197.77    7.82
  -2   0  -7   65.96    7.18
   2   0   7   61.35    5.08
   2   0   7   62.65    6.57
  -2   0  -8  154.83    8.80
   2   0   8  150.78    6.45
   2   0   8  152.97    7.98
  -2   0  -9   43.76    6.29
   2   0   9   43.44    5.07
   2   0   9   45.62    6.89
  -2   0 -10   13.35    5.67
   2   0  10   14.34    7.01
   2   0  10   10.18    6.35
  -2   0 -11   44.42    7.70
   2   0  11   38.74    6.58
   2   0  11   42.75    7.37
  -2   0 -12  213.55   11.86
   2   0  12  208.52    9.11
   2   0  12  198.93   10.53
  -2   0 -13  150.23   11.16
   2   0  13  157.54    8.76
   2   0  13  135.90    9.92
  -2   0 -14  123.08   10.34
   2   0  14  122.02    8.56
   2   0  14  127.85   10.18
  -2   0 -15   18.79    8.93
   2   0  15    9.55    6.70
   2   0  15    4.00    7.55
  -2   0 -16   11.04    9.13
   2   0  16    9.23    6.93
   2   0  16   13.20    7.87
  -2   0 -17   28.83   10.15
   2   0  17   42.84    9.00
  -2   0 -18   94.68   12.35
   2   0  18   98.91   10.75
  -2   0 -19   50.53   11.82
   2   0  19   41.93    9.56
  -2   0 -20   19.66   10.62
   2   0  20   11.83    9.72
  -2   0 -21   14.07   11.26
   2   0  21    2.47    8.40
   2   1 -22  -11.88    9.51
  -2  -1  21   23.78    8.82
   2   1 -21   23.12   10.44
  -2  -1  20   58.52   10.56
  -2  -1  20   54.93   10.34
   2   1 -20   59.13   10.98
  -2  -1  19   90.84   10.77
  -2  -1  19   91.60   10.93
   2   1 -19   97.47   12.57
  -2  -1  18   50.19    9.73
  -2  -1  18   57.08    9.16
   2   1 -18   65.66   10.42
  -2  -1  17   14.85    8.45
  -2  -1  17   -0.69    7.39
   2   1 -17    8.62    9.10
  -2  -1  16    3.07    8.25
  -2  -1  16    0.78    7.24
   2   1 -16   -3.30    7.71
  -2  -1  15   67.83    9.35
  -2  -1  15   71.26    8.67
   2   1 -15   67.99    9.34
  -2  -1  14  168.83   10.59
  -2  -1  14  171.62   10.73
   2   1 -14  164.13   10.93
  -2  -1  13  107.47    8.99
  -2  -1  13  115.89    8.86
   2   1 -13  105.19    9.13
  -2  -1  12   41.61    7.43
  -2  -1  12   35.24    6.80
   2   1 -12   30.85    6.91
  -2  -1  11    1.22    6.39
  -2  -1  11   -2.75    5.58
   2   1 -11    0.76    5.85
  -2  -1  10   60.84    7.12
  -2  -1  10   59.77    6.68
   2   1 -10   57.50    6.76
  -2  -1   9  295.05   10.28
  -2  -1   9  301.18    9.97
   2   1  -9  278.19    9.84
  -2  -1   8  238.19    9.27
  -2  -1   8  230.54    8.76
   2   1  -8  228.38    8.69
  -2  -1   7  241.70    8.93
  -2  -1   7  242.79    8.19
   2   1  -7  237.55    8.15
  -2  -1   6  140.31    7.36
  -2  -1   6  128.05    6.76
   2   1  -6  125.26    6.43
  -2  -1   5  161.63    7.39
   2   1  -5  164.23    6.23
  -2  -1   4  442.33    9.65
   2   1  -4  426.12    7.67
  -2  -1   3  581.73   10.29
  -2  -1   3  572.82    7.90
   2   1  -3  574.14    8.04
   2   1  -3  569.24    9.38
  -2  -1   2 1288.90   14.70
  -2  -1   2 1254.30   16.40
   2   1  -2 1275.10   17.90
   2   1  -2 1311.80   14.60
  -2  -1   1  460.14    8.13
  -2  -1   1  460.19   11.13
   2   1  -1  448.11    7.57
  -2  -1   0   58.81    4.42
  -2  -1   0   59.72    2.75
   2   1   0   59.71    2.77
   2   1   0   55.62    4.37
  -2  -1  -1   42.46    4.30
  -2  -1  -1   48.35    3.81
   2   1   1   44.24    3.90
   2   1   1   43.20    3.63
   2   1   1   47.57    4.45
  -2  -1  -2  362.64    7.35
  -2  -1  -2  343.35    7.39
   2   1   2  348.02    7.80
  -2  -1  -3  323.08    7.19
  -2  -1  -3  320.89    8.07
   2   1   3  326.40    8.41
  -2  -1  -4  771.29   11.07
  -2  -1  -4  728.06   12.38
   2   1   4  742.94   12.23
  -2  -1  -5   44.97    5.33
   2   1   5   54.14    5.52
  -2  -1  -6    0.01    5.59
   2   1   6    5.48    4.19
   2   1   6    3.34    4.91
  -2  -1  -7  122.23    7.94
   2   1   7  125.45    6.28
   2   1   7  120.39    7.48
  -2  -1  -8  155.03    8.86
   2   1   8  152.06    6.76
   2   1   8  153.80    8.26
  -2  -1  -9  170.53    9.52
   2   1   9  202.09    7.81
   2   1   9  204.22    9.39
  -2  -1 -10  168.78   10.05
   2   1  10  171.81    7.77
   2   1  10  181.93    9.46
  -2  -1 -11   46.89    7.92
   2   1  11   28.95    5.65
   2   1  11   32.18    7.05
  -2  -1 -12    6.83    6.28
   2   1  12   -1.55    5.21
   2   1  12   -2.69    6.58
  -2  -1 -13   41.40    8.78
   2   1  13   41.04    7.66
   2   1  13   42.38    7.79
  -2  -1 -14  171.85   12.35
   2   1  14  187.44   10.16
   2   1  14  193.83   11.25
  -2  -1 -15  205.25   13.64
   2   1  15  184.19   10.43
   2   1  15  202.55   11.74
  -2  -1 -16   47.26   10.22
   2   1  16   39.95    8.02
   2   1  16   33.13    9.09
  -2  -1 -17    6.97    8.08
   2   1  17   13.88    7.47
   2   1  17    5.66    7.61
  -2  -1 -18    8.70    9.75
   2   1  18   14.88    8.23
  -2  -1 -19   42.35   11.17
   2   1  19   31.56    9.27
  -2  -1 -20   65.33   12.62
   2   1  20   42.21    9.73
  -2  -1 -21   51.41   12.69
   2   1  21   47.48   10.57
   2   2 -22   31.26   11.83
   2   2 -21   35.84   10.55
   2   2 -20   -3.18    8.78
  -2  -2  19   68.67   10.04
  -2  -2  19   57.10    9.76
   2   2 -19   66.25   10.77
  -2  -2  18   69.28    9.96
  -2  -2  18   74.00    9.89
   2   2 -18   70.70   11.33
  -2  -2  17  115.60   10.61
  -2  -2  17   97.89   10.18
   2   2 -17   99.94   10.81
  -2  -2  16   28.61    8.66
  -2  -2  16   32.59    8.44
   2   2 -16   33.89    8.60
  -2  -2  15  -10.60    7.70
  -2  -2  15    3.05    7.45
   2   2 -15    7.09    7.40
  -2  -2  14   32.80    8.04
  -2  -2  14   24.53    7.61
   2   2 -14   33.42    7.66
  -2  -2  13   66.42    8.36
  -2  -2  13   55.19    7.96
   2   2 -13   58.93    7.88
  -2  -2  12  159.51    9.56
  -2  -2  12  158.59    9.62
   2   2 -12  150.02    9.29
  -2  -2  11  249.27   10.44
  -2  -2  11  236.04   10.08
   2   2 -11  230.48   10.06
  -2  -2  10   47.95    7.07
  -2  -2  10   42.44    6.25
   2   2 -10   47.08    6.33
  -2  -2   9   -2.28    5.94
  -2  -2   9    3.26    5.78
   2   2  -9    1.65    5.56
  -2  -2   8  242.96    9.55
  -2  -2   8  235.54    9.02
   2   2  -8  234.17    8.78
  -2  -2   7  171.34    8.51
   2   2  -7  179.58    7.43
  -2  -2   6  358.96    9.92
   2   2  -6  325.41    8.16
  -2  -2   5  477.09   10.60
   2   2  -5  465.25    8.45
  -2  -2   4  746.02   12.51
  -2  -2   4  759.48    9.81
   2   2  -4  736.02    9.76
  -2  -2   3  398.67    9.25
  -2  -2   3  395.01    6.13
   2   2  -3  357.39    5.95
   2   2  -3  371.42    8.52
  -2  -2   2  434.84    9.20
   2   2  -2  435.38    8.90
  -2  -2   1  960.92   13.02
   2   2  -1  951.64   12.74
  -2  -2   0   71.17    5.41
  -2  -2   0   75.82    3.36
   2   2   0   74.19    3.26
   2   2   0   80.98    5.64
  -2  -2  -1   42.97    5.10
  -2  -2  -1   47.33    4.01
   2   2   1   44.28    4.11
   2   2   1   43.01    4.95
  -2  -2  -2  197.88    6.88
  -2  -2  -2  182.91    5.82
   2   2   2  194.31    6.71
  -2  -2  -3   14.85    4.78
  -2  -2  -3   10.93    4.49
   2   2   3   20.97    4.75
  -2  -2  -4   23.26    5.04
  -2  -2  -4   20.50    5.03
   2   2   4   26.54    5.07
  -2  -2  -5  440.64    9.85
  -2  -2  -5  422.39   10.68
   2   2   5  426.90    9.96
  -2  -2  -6  140.69    7.94
   2   2   6  143.07    6.47
   2   2   6  153.06    7.29
  -2  -2  -7   15.00    5.24
   2   2   7   21.35    4.89
   2   2   7   13.30    5.64
  -2  -2  -8   12.26    6.08
   2   2   8    7.83    4.69
   2   2   8   14.03    5.67
  -2  -2  -9   64.76    7.68
   2   2   9   58.69    6.10
   2   2   9   55.54    7.79
  -2  -2 -10  126.05    8.70
   2   2  10  125.47    7.28
   2   2  10  148.14    8.99
  -2  -2 -11  103.75    9.41
   2   2  11  109.91    7.57
   2   2  11  111.42    8.59
  -2  -2 -12  108.01   10.00
   2   2  12  105.21    7.87
   2   2  12  109.25    9.35
  -2  -2 -13    1.34    7.87
   2   2  13    6.46    6.11
   2   2  13    3.08    6.86
  -2  -2 -14   -3.97    8.08
   2   2  14   17.12    6.45
   2   2  14    4.59    6.86
  -2  -2 -15  105.08   11.47
   2   2  15  108.14    9.84
   2   2  15  109.43    9.85
  -2  -2 -16  126.38   12.54
   2   2  16  117.22   10.11
   2   2  16  128.15   11.00
  -2  -2 -17   58.31   11.18
   2   2  17   46.08    8.73
   2   2  17   57.60    9.68
  -2  -2 -18   43.69    9.90
   2   2  18   34.38    8.78
  -2  -2 -19    5.00    9.89
   2   2  19   17.65    8.48
  -2  -2 -20    6.36   10.40
   2   2  20   14.04    9.29
   2   3 -22   32.04   10.86
   2   3 -21   98.92   12.34
   2   3 -20   77.85   12.10
  -2  -3  19    6.90    8.34
   2   3 -19   15.86    9.16
  -2  -3  18   10.37    8.51
  -2  -3  18   -4.01    8.07
   2   3 -18   10.52    8.70
  -2  -3  17   64.52    9.51
  -2  -3  17   75.17   10.02
   2   3 -17   80.67   10.13
  -2  -3  16   32.54    8.61
  -2  -3  16   38.56    9.02
   2   3 -16   41.62    8.70
  -2  -3  15   33.70    8.39
  -2  -3  15   29.44    8.32
   2   3 -15   30.59    8.01
  -2  -3  14   26.69    7.75
  -2  -3  14   24.29    7.97
   2   3 -14   28.82    8.05
  -2  -3  13    5.09    7.10
  -2  -3  13    7.63    6.53
   2   3 -13   -2.59    6.01
  -2  -3  12   12.73    6.84
  -2  -3  12   15.18    7.06
   2   3 -12    6.67    5.95
  -2  -3  11  130.28    8.80
  -2  -3  11  116.38    8.47
   2   3 -11  122.76    8.50
  -2  -3  10  228.65    9.80
  -2  -3  10  233.91   10.54
   2   3 -10  249.76    9.87
  -2  -3   9  239.70    9.66
  -2  -3   9  236.66    9.84
   2   3  -9  243.87    9.10
  -2  -3   8   31.41    6.51
   2   3  -8   32.88    5.54
  -2  -3   7   14.97    6.30
   2   3  -7    0.92    4.62
  -2  -3   6   72.21    7.03
   2   3  -6   66.74    4.96
  -2  -3   5  225.76    8.50
   2   3  -5  233.58    6.36
  -2  -3   4   88.91    6.50
  -2  -3   4   89.57    4.50
   2   3  -4   87.03    4.07
  -2  -3   3  300.65    8.81
   2   3  -3  284.40    5.29
   2   3  -3  293.27    8.37
  -2  -3   2   83.83    6.26
   2   3  -2   95.18    6.00
  -2  -3   1    5.42    5.23
  -2  -3   1   -0.60    2.16
   2   3  -1    2.88    2.14
   2   3  -1    9.38    4.78
  -2  -3   0  105.52    6.31
  -2  -3   0  103.07    3.91
   2   3   0   99.64    3.88
   2   3   0  117.60    6.72
  -2  -3  -1  122.41    6.55
  -2  -3  -1  113.02    4.84
   2   3   1  126.66    6.80
  -2  -3  -2  230.02    7.88
  -2  -3  -2  221.11    6.63
   2   3   2  227.95    7.39
  -2  -3  -3  393.34    9.66
  -2  -3  -3  384.86    9.10
   2   3   3  402.14    9.29
  -2  -3  -4   50.79    6.15
  -2  -3  -4   47.78    5.54
   2   3   4   44.45    5.34
  -2  -3  -5    0.73    5.34
  -2  -3  -5   15.45    5.55
   2   3   5    5.81    5.48
  -2  -3  -6  628.58   12.83
  -2  -3  -6  612.99   13.67
   2   3   6  616.79   12.69
  -2  -3  -7  192.64    8.72
   2   3   7  198.78    7.94
   2   3   7  207.19    8.63
  -2  -3  -8  177.62    9.47
   2   3   8  160.78    7.70
   2   3   8  167.71    8.65
  -2  -3  -9   -1.26    6.12
   2   3   9   -2.63    4.98
   2   3   9    9.46    5.90
  -2  -3 -10    4.61    6.63
   2   3  10    4.12    5.50
   2   3  10    1.67    5.84
  -2  -3 -11   47.78    8.24
   2   3  11   49.25    6.64
   2   3  11   49.65    7.59
  -2  -3 -12  180.07   11.78
   2   3  12  182.04    9.64
   2   3  12  176.71   10.56
  -2  -3 -13   68.95    9.91
   2   3  13   58.38    7.79
   2   3  13   70.90    8.94
  -2  -3 -14   85.43    9.74
   2   3  14   75.17    8.26
   2   3  14   71.39    9.24
  -2  -3 -15   15.57    9.01
   2   3  15   11.00    6.83
   2   3  15    9.53    7.76
  -2  -3 -16    3.96    7.68
   2   3  16   -3.71    8.85
   2   3  16   12.42    8.06
  -2  -3 -17   19.51    9.87
   2   3  17    7.47    8.34
   2   3  17   13.58    8.42
  -2  -3 -18   85.57   12.47
   2   3  18   80.33    9.77
  -2  -3 -19   51.37   11.64
   2   3  19   58.37   10.09
  -2  -3 -20   16.83   11.09
   2   4 -21   13.10    9.56
   2   4 -20   61.90   10.71
  -2  -4  19   99.70   10.59
   2   4 -19  101.26   11.52
  -2  -4  18   62.01    9.62
   2   4 -18   60.27    9.95
  -2  -4  17    8.98    8.29
   2   4 -17    3.50    7.68
  -2  -4  16    4.40    7.85
   2   4 -16    8.23    7.54
  -2  -4  15   16.91    8.22
   2   4 -15   23.05    7.55
  -2  -4  14  126.58   10.08
   2   4 -14  129.20   10.11
  -2  -4  13  193.39   10.68
   2   4 -13  172.09   10.38
  -2  -4  12   88.61    8.62
   2   4 -12   81.00    7.57
  -2  -4  11   10.68    6.84
   2   4 -11   18.12    6.06
  -2  -4  10  128.94    8.67
   2   4 -10  116.76    7.57
  -2  -4   9  144.47    8.59
   2   4  -9  142.32    7.45
  -2  -4   8  253.74    9.81
   2   4  -8  246.90    8.31
  -2  -4   7  705.97   14.39
   2   4  -7  657.19   11.55
  -2  -4   6   84.62    7.37
   2   4  -6   73.13    5.07
  -2  -4   5    7.78    5.77
   2   4  -5    2.51    4.12
  -2  -4   4  109.79    7.18
   2   4  -4  102.36    4.15
   2   4  -4  112.17    4.24
   2   4  -4  103.12    6.64
  -2  -4   3  276.05    9.02
   2   4  -3  260.49    4.87
   2   4  -3  274.52    4.92
   2   4  -3  261.55    8.54
  -2  -4   2  246.29    8.64
  -2  -4   2  244.47    4.72
   2   4  -2  253.90    4.63
   2   4  -2  258.58    8.44
  -2  -4   1  108.09    6.97
  -2  -4   1  111.40    3.76
   2   4  -1  111.68    3.71
   2   4  -1  117.55    6.94
  -2  -4   0   -4.73    5.09
  -2  -4   0    4.98    3.47
   2   4   0   -2.09    3.20
   2   4   0   -4.13    4.39
  -2  -4  -1   31.70    5.90
  -2  -4  -1   21.93    3.96
   2   4   1   26.32    5.23
  -2  -4  -2    7.41    5.35
  -2  -4  -2    6.20    4.15
   2   4   2    5.85    4.75
  -2  -4  -3  367.08   10.37
  -2  -4  -3  342.33    8.73
   2   4   3  362.67    9.73
  -2  -4  -4  323.55   10.09
  -2  -4  -4  302.29    9.10
   2   4   4  318.95    9.19
  -2  -4  -5  120.28    7.72
  -2  -4  -5  126.10    7.41
   2   4   5  122.81    7.28
  -2  -4  -6   32.78    6.32
  -2  -4  -6   34.30    6.13
   2   4   6   30.46    5.85
  -2  -4  -7  126.42    8.27
   2   4   7  144.23    7.78
  -2  -4  -8  140.56    8.99
   2   4   8  131.81    7.76
   2   4   8  137.20    7.98
  -2  -4  -9  133.22    9.41
   2   4   9  119.63    7.90
   2   4   9  133.00    8.17
  -2  -4 -10  254.55   12.10
   2   4  10  265.61   10.57
   2   4  10  268.42   10.95
  -2  -4 -11  130.52   10.41
   2   4  11  141.20    9.07
   2   4  11  152.83   10.72
  -2  -4 -12    0.14    7.57
   2   4  12   10.88    6.31
   2   4  12    9.33    7.61
  -2  -4 -13   16.16    7.32
   2   4  13   15.99    6.90
   2   4  13   11.45    7.77
  -2  -4 -14   24.69    9.22
   2   4  14   14.63    7.16
   2   4  14   16.47    7.89
  -2  -4 -15   76.15   10.90
   2   4  15   69.47    8.82
   2   4  15   56.25    8.47
  -2  -4 -16   73.33   11.48
   2   4  16   56.94    8.62
   2   4  16   90.16    9.47
  -2  -4 -17   16.09    8.54
   2   4  17    4.68    9.35
   2   4  17   26.47    8.41
  -2  -4 -18   -4.18    9.63
   2   4  18    1.23    7.90
  -2  -4 -19   15.97    9.41
  -2  -4 -20   54.38   12.59
   2   5 -21    8.35    9.10
   2   5 -20    5.63    8.67
  -2  -5  19   31.54    9.17
   2   5 -19   36.91   10.37
  -2  -5  18   92.52   10.21
   2   5 -18  100.92   11.52
  -2  -5  17  102.18   10.04
   2   5 -17  121.86   10.87
  -2  -5  16   98.83    9.85
   2   5 -16   92.15   10.25
  -2  -5  15   17.49    8.01
   2   5 -15   21.74    7.34
  -2  -5  14    4.52    7.47
   2   5 -14    8.76    7.13
  -2  -5  13   74.83    8.64
   2   5 -13   70.95    8.21
  -2  -5  12  200.54   10.50
   2   5 -12  188.45    9.78
  -2  -5  11  170.05    9.74
   2   5 -11  174.08    8.93
  -2  -5  10   31.82    6.97
   2   5 -10   34.58    5.82
  -2  -5   9    8.51    6.45
   2   5  -9    6.80    4.91
  -2  -5   8   44.51    6.96
   2   5  -8   32.57    4.95
  -2  -5   7  324.33   10.92
   2   5  -7  311.08    8.29
  -2  -5   6  233.95    9.67
   2   5  -6  219.09    6.59
  -2  -5   5  156.89    8.51
   2   5  -5  153.17    5.23
   2   5  -5  168.85    8.25
  -2  -5   4   11.50    5.94
   2   5  -4   13.91    3.14
   2   5  -4   13.92    3.15
   2   5  -4   13.12    5.17
  -2  -5   3   86.29    7.37
   2   5  -3   73.95    3.50
   2   5  -3   75.34    3.41
   2   5  -3   86.49    6.55
  -2  -5   2    1.39    5.65
  -2  -5   2    6.52    2.85
   2   5  -2    6.14    2.77
   2   5  -2   -2.56    5.56
  -2  -5   1  310.71   10.03
  -2  -5   1  331.11    6.18
   2   5  -1  316.96    5.95
   2   5  -1  325.13    9.64
  -2  -5   0   92.41    7.07
  -2  -5   0  109.39    4.77
   2   5   0   91.60    6.30
  -2  -5  -1  297.13    9.89
  -2  -5  -1  282.01    7.24
   2   5   1  303.99    9.36
  -2  -5  -2  112.08    7.78
  -2  -5  -2  111.63    5.93
   2   5   2  109.10    7.24
  -2  -5  -3   82.17    7.45
  -2  -5  -3   87.55    6.22
   2   5   3   86.86    6.79
  -2  -5  -4   96.75    7.54
  -2  -5  -4   97.21    6.51
   2   5   4   94.57    6.94
  -2  -5  -5  316.98   10.76
  -2  -5  -5  306.82   10.01
   2   5   5  320.96    9.95
  -2  -5  -6  130.13    8.48
  -2  -5  -6  139.18    8.10
   2   5   6  134.78    7.67
  -2  -5  -7  107.19    8.27
  -2  -5  -7  101.17    7.93
   2   5   7  107.87    7.36
  -2  -5  -8    0.45    6.08
   2   5   8   -1.31    5.28
   2   5   8    1.15    6.01
  -2  -5  -9   73.71    7.54
   2   5   9   68.61    7.31
   2   5   9   87.64    7.96
  -2  -5 -10  106.95    9.56
   2   5  10  102.69    8.21
   2   5  10  106.27    8.19
  -2  -5 -11   83.47    9.57
   2   5  11   61.13    7.93
   2   5  11   66.80    8.10
  -2  -5 -12    2.77    7.83
   2   5  12   13.12    7.16
   2   5  12   -7.02    8.14
  -2  -5 -13    6.84    8.22
   2   5  13   -1.37    6.55
   2   5  13   -5.22    7.38
  -2  -5 -14    2.32    8.47
   2   5  14    1.92    7.01
   2   5  14   -5.78    7.36
  -2  -5 -15   17.20    9.32
   2   5  15   32.62    8.37
   2   5  15   28.92    8.31
  -2  -5 -16  122.36   12.90
   2   5  16   80.02    9.65
   2   5  16   68.39    9.28
  -2  -5 -17   86.63   12.30
   2   5  17   71.59    9.44
   2   5  17   78.84    9.99
  -2  -5 -18   28.29   10.73
  -2  -5 -19   -4.17   10.02
   2   6 -21   31.57   10.71
   2   6 -20   35.27   10.37
  -2  -6  19   20.80    9.21
   2   6 -19   17.45    9.56
  -2  -6  18    7.60    8.67
   2   6 -18    3.70    8.53
  -2  -6  17   44.54    9.41
   2   6 -17   53.23    9.71
  -2  -6  16  153.60   11.45
   2   6 -16  158.83   11.60
  -2  -6  15  198.59   11.68
   2   6 -15  186.35   11.02
  -2  -6  14   48.10    8.60
   2   6 -14   53.42    8.26
  -2  -6  13   14.97    7.70
   2   6 -13   12.12    6.61
  -2  -6  12    9.00    7.44
   2   6 -12    9.62    6.14
  -2  -6  11  109.52    9.12
   2   6 -11  119.97    7.93
  -2  -6  10  277.71   11.51
   2   6 -10  253.06    9.38
  -2  -6   9  295.32   11.44
   2   6  -9  274.54    9.23
  -2  -6   8   35.71    6.95
   2   6  -8   33.88    5.18
  -2  -6   7   47.81    7.14
   2   6  -7   42.45    4.78
  -2  -6   6  189.96    9.20
   2   6  -6  194.48    6.23
  -2  -6   5  282.89   10.46
   2   6  -5  277.91    6.43
   2   6  -5  263.47   10.02
  -2  -6   4  180.60    9.23
   2   6  -4  178.87    4.93
   2   6  -4  167.04    8.49
  -2  -6   3  227.39    9.64
   2   6  -3  229.21    5.22
   2   6  -3  232.59    5.30
   2   6  -3  233.48    9.24
  -2  -6   2   23.08    6.64
  -2  -6   2   26.69    3.43
   2   6  -2   28.08    3.42
   2   6  -2   28.64    5.77
  -2  -6   1   19.08    6.36
  -2  -6   1   13.70    3.68
   2   6  -1   21.33    5.61
  -2  -6   0  193.90    9.22
  -2  -6   0  206.02    6.39
   2   6   0  220.99    8.95
  -2  -6  -1  177.93    8.95
  -2  -6  -1  169.42    6.39
   2   6   1  182.55    8.76
  -2  -6  -2  247.66   10.08
  -2  -6  -2  242.35    8.00
   2   6   2  247.53    9.04
  -2  -6  -3   11.35    6.34
  -2  -6  -3   13.06    4.95
   2   6   3   13.02    5.62
  -2  -6  -4    3.50    6.26
  -2  -6  -4    4.74    4.56
   2   6   4    2.67    5.43
  -2  -6  -5    9.33    6.44
  -2  -6  -5   12.65    5.68
   2   6   5    6.11    5.54
  -2  -6  -6  160.62    9.51
  -2  -6  -6  145.03    8.39
   2   6   6  150.32    8.10
  -2  -6  -7   91.12    8.51
  -2  -6  -7   97.74    7.99
   2   6   7   98.46    7.87
  -2  -6  -8  126.25    9.09
   2   6   8  133.29    8.22
  -2  -6  -9   22.75    7.30
   2   6   9   24.23    6.67
   2   6   9   31.19    7.06
  -2  -6 -10   -6.00    6.70
   2   6  10    0.23    6.28
   2   6  10    2.78    6.77
  -2  -6 -11   11.51    7.62
   2   6  11    2.96    6.62
   2   6  11    9.08    7.07
  -2  -6 -12   67.63    9.75
   2   6  12   79.11    9.25
   2   6  12   80.08    8.32
  -2  -6 -13   80.77   10.48
   2   6  13   85.27    9.50
   2   6  13   88.76    9.77
  -2  -6 -14   55.25   10.17
   2   6  14   61.13    8.74
   2   6  14   38.88    8.56
  -2  -6 -15    3.32    8.91
   2   6  15    9.64    7.80
   2   6  15   -3.14    7.94
  -2  -6 -16    1.79    9.21
   2   6  16   -7.06    7.74
   2   6  16   -1.65    7.62
  -2  -6 -17   32.87    9.43
   2   6  17   30.68    8.94
  -2  -6 -18   72.23   12.51
  -2  -6 -19   36.34   11.92
   2   7 -21   15.89    9.09
   2   7 -20   32.34   10.02
   2   7 -19   37.23    9.95
  -2  -7  18   55.59    9.76
   2   7 -18   48.72    9.75
  -2  -7  17   17.55    8.80
   2   7 -17   10.79    8.23
  -2  -7  16   29.84    8.88
   2   7 -16   -1.45    7.55
  -2  -7  15   70.85    9.77
   2   7 -15   70.07    8.83
  -2  -7  14  170.06   11.42
   2   7 -14  159.52   10.26
  -2  -7  13   93.45    9.65
   2   7 -13   81.65    8.56
  -2  -7  12   63.01    8.72
   2   7 -12   51.49    6.99
  -2  -7  11    7.38    7.32
   2   7 -11    7.39    5.52
  -2  -7  10   27.85    7.56
   2   7 -10   27.22    5.93
  -2  -7   9   76.65    8.32
   2   7  -9   84.54    6.47
  -2  -7   8  117.67    8.90
   2   7  -8  111.07    6.94
  -2  -7   7   21.56    6.95
   2   7  -7   21.36    4.49
  -2  -7   6   60.07    7.54
   2   7  -6   62.40    4.46
   2   7  -6   65.69    7.06
  -2  -7   5    3.85    6.19
   2   7  -5   -0.50    3.22
   2   7  -5    8.84    5.52
  -2  -7   4   31.45    6.75
   2   7  -4   31.60    3.53
   2   7  -4   28.02    6.02
  -2  -7   3  281.21   10.94
   2   7  -3  302.78   10.97
  -2  -7   2  535.09   14.04
  -2  -7   2  530.92    8.58
   2   7  -2  497.07   12.96
  -2  -7   1  264.21   10.78
  -2  -7   1  272.85    6.76
   2   7  -1  271.11   10.02
  -2  -7   0   52.81    7.31
  -2  -7   0   50.50    4.82
   2   7   0   46.89    6.00
  -2  -7  -1    6.10    6.25
  -2  -7  -1    1.75    4.25
   2   7   1    1.15    5.50
  -2  -7  -2   64.28    7.65
  -2  -7  -2   58.05    5.37
   2   7   2   61.69    6.40
  -2  -7  -3  199.13    9.96
  -2  -7  -3  180.29    7.83
   2   7   3  193.54    8.88
  -2  -7  -4  142.90    9.37
  -2  -7  -4  145.80    7.51
   2   7   4  149.42    8.26
  -2  -7  -5  115.45    9.10
  -2  -7  -5  118.80    7.51
   2   7   5  121.67    7.99
  -2  -7  -6    6.54    6.96
  -2  -7  -6    0.63    5.79
   2   7   6    1.61    5.55
  -2  -7  -7   48.43    8.33
  -2  -7  -7   45.27    7.50
   2   7   7   49.10    6.81
  -2  -7  -8    7.51    7.47
  -2  -7  -8    9.59    6.62
   2   7   8    3.93    6.54
  -2  -7  -9   17.09    7.84
   2   7   9   28.17    7.03
   2   7   9   20.84    6.43
  -2  -7 -10   31.14    8.01
   2   7  10   29.95    7.47
   2   7  10   33.69    7.62
  -2  -7 -11   27.69    8.37
   2   7  11   24.92    7.38
   2   7  11   19.31    7.40
  -2  -7 -12   -6.36    7.62
   2   7  12  -10.20    6.98
   2   7  12   -1.89    7.09
  -2  -7 -13   13.05    8.73
   2   7  13   20.82    8.54
   2   7  13   11.82    8.86
  -2  -7 -14   39.44    9.89
   2   7  14   38.67    8.99
   2   7  14   56.75    8.89
  -2  -7 -15   57.39   10.77
   2   7  15   59.60    9.43
   2   7  15   87.93    9.91
  -2  -7 -16   29.88   10.39
   2   7  16   26.62    9.03
  -2  -7 -17   -0.65    9.58
   2   7  17    5.22    8.69
  -2  -7 -18    1.52   10.07
   2   7  18   -0.72    8.62
   2   8 -20   -0.45    8.64
   2   8 -19   33.86    9.53
  -2  -8  18   80.49   10.57
   2   8 -18   75.57   10.36
  -2  -8  17   91.82   10.61
   2   8 -17   95.85   10.20
  -2  -8  16   62.24    9.89
   2   8 -16   92.06    9.64
  -2  -8  15   10.27    8.20
   2   8 -15    8.58    7.03
  -2  -8  14   10.13    7.95
   2   8 -14    1.24    6.53
  -2  -8  13   93.72    9.83
   2   8 -13   91.93    8.58
  -2  -8  12  154.45   10.85
   2   8 -12  143.61    9.03
  -2  -8  11  183.71   11.11
   2   8 -11  187.42    9.16
  -2  -8  10   87.58    9.29
   2   8 -10   90.59    7.30
  -2  -8   9    1.35    6.92
   2   8  -9    6.19    5.19
  -2  -8   8   23.22    7.47
   2   8  -8   27.02    4.76
  -2  -8   7  183.67   10.43
   2   8  -7  165.42    6.41
   2   8  -7  158.07    9.60
  -2  -8   6  202.87   10.52
   2   8  -6  193.03    6.32
   2   8  -6  184.80    9.94
  -2  -8   5  220.37   10.67
   2   8  -5  212.60    6.13
   2   8  -5  206.10   10.06
  -2  -8   4   43.46    7.20
   2   8  -4   32.79    3.80
   2   8  -4   26.67    6.12
  -2  -8   3    0.36    6.24
  -2  -8   3    1.35    3.51
   2   8  -3   -0.61    6.04
  -2  -8   2   76.07    8.19
  -2  -8   2   73.80    4.67
   2   8  -2   84.53    7.34
  -2  -8   1  366.64   12.82
  -2  -8   1  360.50    8.14
   2   8  -1  344.15   11.52
  -2  -8   0  121.20    8.90
  -2  -8   0  114.94    5.97
   2   8   0  114.34    7.62
  -2  -8  -1   17.81    6.70
  -2  -8  -1   23.09    4.78
   2   8   1   35.98    6.37
  -2  -8  -2   23.34    6.95
  -2  -8  -2   29.11    5.38
   2   8   2   24.90    6.00
  -2  -8  -3    9.93    6.84
  -2  -8  -3    8.99    5.36
   2   8   3    9.31    5.95
  -2  -8  -4   20.44    7.68
  -2  -8  -4   26.44    5.87
   2   8   4   25.41    6.24
  -2  -8  -5  110.56    9.57
  -2  -8  -5   93.40    7.68
   2   8   5  102.10    7.84
  -2  -8  -6  160.80   10.83
  -2  -8  -6  152.05    9.36
   2   8   6  171.88    9.60
  -2  -8  -7   14.37    7.97
  -2  -8  -7   12.80    6.92
   2   8   7    8.42    6.71
  -2  -8  -8   71.01    9.52
  -2  -8  -8   68.13    8.15
   2   8   8   81.20    8.27
  -2  -8  -9   41.85    8.04
   2   8   9   43.63    8.18
   2   8   9   53.14    7.99
  -2  -8 -10   92.10   10.15
   2   8  10   84.16    9.37
   2   8  10   85.08    8.77
  -2  -8 -11  202.72   12.63
   2   8  11  209.80   12.34
   2   8  11  207.05   11.21
  -2  -8 -12  130.86   11.55
   2   8  12  115.11   10.64
   2   8  12  133.18    9.94
  -2  -8 -13   16.25    8.76
   2   8  13   22.83    8.85
   2   8  13   15.71    7.55
  -2  -8 -14    1.92    8.62
   2   8  14    5.95    8.44
   2   8  14   13.60    9.00
  -2  -8 -15   21.37    9.65
   2   8  15   15.86    8.34
  -2  -8 -16   36.21   10.41
   2   8  16   47.26    9.71
  -2  -8 -17   21.20   10.42
   2   8  17   29.26    9.77
   2   9 -20   61.63   11.34
   2   9 -19   11.80    8.62
  -2  -9  18    6.75    8.82
   2   9 -18    2.57    8.06
  -2  -9  17   35.86    9.47
   2   9 -17   25.50    8.89
  -2  -9  16   82.91   10.18
   2   9 -16   79.87    9.07
  -2  -9  15   73.56   10.07
   2   9 -15   70.48    8.45
  -2  -9  14   44.22    9.31
   2   9 -14   38.33    7.71
  -2  -9  13    8.86    8.21
   2   9 -13    0.94    6.32
  -2  -9  12    2.94    7.98
   2   9 -12    7.93    6.06
  -2  -9  11   29.02    8.60
   2   9 -11   11.05    6.30
  -2  -9  10   74.52    9.37
   2   9 -10   68.01    6.95
  -2  -9   9  107.25    9.82
   2   9  -9  108.33    7.81
   2   9  -9   85.02    8.88
  -2  -9   8  102.91    9.81
   2   9  -8   95.61    6.11
   2   9  -8   93.87    9.00
  -2  -9   7   11.61    7.61
   2   9  -7    4.37    4.14
   2   9  -7   -5.87    5.78
  -2  -9   6   67.73    8.38
   2   9  -6   54.09    4.61
   2   9  -6   58.79    7.56
  -2  -9   5  198.41   10.98
   2   9  -5  183.69    5.95
   2   9  -5  182.56   10.14
  -2  -9   4  363.22   13.41
   2   9  -4  357.12    7.69
   2   9  -4  343.19   12.61
  -2  -9   3  230.49   11.47
  -2  -9   3  211.48    6.32
   2   9  -3  235.32   11.13
  -2  -9   2   71.29    8.33
  -2  -9   2   79.27    4.95
   2   9  -2   81.17    7.66
  -2  -9   1   -5.26    6.59
  -2  -9   1    2.55    3.81
   2   9  -1   -4.06    5.39
  -2  -9   0  144.53    9.90
  -2  -9   0  138.91    6.53
   2   9   0  153.97    9.15
  -2  -9  -1  129.62    9.71
  -2  -9  -1  126.17    7.04
   2   9   1  116.56    8.50
  -2  -9  -2  157.48   10.54
  -2  -9  -2  157.45    7.70
   2   9   2  154.73    9.43
  -2  -9  -3  132.90   10.28
  -2  -9  -3  120.72    7.70
   2   9   3  147.92    9.20
  -2  -9  -4    9.34    7.85
  -2  -9  -4   12.37    5.65
   2   9   4    9.68    6.30
  -2  -9  -5    0.43    7.73
  -2  -9  -5    4.19    5.79
   2   9   5    1.33    6.14
  -2  -9  -6   74.21    9.84
  -2  -9  -6   83.34    8.30
   2   9   6   81.48    8.07
  -2  -9  -7  200.84   12.49
  -2  -9  -7  204.49   10.72
   2   9   7  224.97   10.58
  -2  -9  -8   76.08   10.18
  -2  -9  -8   60.70    8.88
   2   9   8   73.18    8.53
  -2  -9  -9   22.74    7.62
   2   9   9    7.14    7.29
  -2  -9 -10    1.45    7.37
   2   9  10   -1.75    7.29
   2   9  10    7.74    7.20
  -2  -9 -11   36.01    8.67
   2   9  11   43.24    8.80
   2   9  11   36.58    8.09
  -2  -9 -12   47.85    9.54
   2   9  12   54.14    9.34
   2   9  12   57.08    8.99
  -2  -9 -13   36.78   10.32
   2   9  13   36.96    9.62
   2   9  13   45.64    8.40
  -2  -9 -14   25.91   10.43
   2   9  14   16.89    9.48
  -2  -9 -15    0.20    8.92
   2   9  15   12.18    9.37
  -2  -9 -16    0.77    9.38
   2   9  16    1.62    8.54
  -2  -9 -17   10.05   10.27
   2   9  17    5.55    9.48
  -2 -10  18   21.46    9.78
  -2 -10  17    1.12    8.97
   2  10 -17   14.94    7.68
  -2 -10  16    0.05    8.73
   2  10 -16   21.18    8.06
  -2 -10  15   27.41    9.28
   2  10 -15   27.23    7.70
  -2 -10  14   78.58   10.46
   2  10 -14   71.37    8.22
  -2 -10  13   72.56   10.01
   2  10 -13   60.95    7.83
  -2 -10  12   25.51    8.78
   2  10 -12   23.97    6.71
  -2 -10  11    4.79    8.16
   2  10 -11   -0.97    5.87
   2  10 -11   -6.20    7.10
  -2 -10  10    2.25    8.36
   2  10 -10   11.46    6.12
   2  10 -10    6.50    7.20
  -2 -10   9   78.77    9.95
   2  10  -9   70.00    5.93
   2  10  -9   70.19    8.95
  -2 -10   8  168.30   11.49
   2  10  -8  157.45    6.95
   2  10  -8  154.07   10.82
  -2 -10   7   93.32    9.69
   2  10  -7   91.69    5.68
   2  10  -7   92.41    9.23
  -2 -10   6    2.30    7.31
   2  10  -6    6.38    3.93
   2  10  -6   -2.45    6.35
  -2 -10   5   13.09    7.55
   2  10  -5   20.31    4.13
   2  10  -5   18.48    6.81
  -2 -10   4   70.38    9.14
   2  10  -4   55.78    4.76
   2  10  -4   48.35    7.64
  -2 -10   3  157.05   10.86
  -2 -10   3  149.11    5.91
   2  10  -3  158.15   10.22
  -2 -10   2   76.84    9.06
  -2 -10   2   78.38    5.20
   2  10  -2   74.57    7.91
  -2 -10   1   67.07    8.85
  -2 -10   1   65.27    5.20
   2  10  -1   65.02    7.43
  -2 -10   0   20.13    7.64
  -2 -10   0   12.58    4.62
   2  10   0   10.77    8.60
  -2 -10  -1    4.48    7.63
  -2 -10  -1    8.22    4.92
   2  10   1   20.77    7.51
  -2 -10  -2   78.39    9.40
  -2 -10  -2   68.47    6.59
   2  10   2   65.66    8.27
  -2 -10  -3  150.16   10.95
  -2 -10  -3  140.62    8.35
   2  10   3  144.14    9.58
  -2 -10  -4  236.29   13.20
  -2 -10  -4  215.15    9.80
   2  10   4  228.21   11.00
  -2 -10  -5   18.93    8.89
  -2 -10  -5   40.12    6.99
   2  10   5   36.54    7.36
  -2 -10  -6   -3.68    8.52
  -2 -10  -6    8.41    6.70
   2  10   6   16.88    7.58
  -2 -10  -7   16.05    9.05
  -2 -10  -7   17.49    6.63
   2  10   7   13.52    7.41
  -2 -10  -8  124.25   12.16
  -2 -10  -8  117.32    9.79
   2  10   8  120.38    9.76
  -2 -10  -9   88.91   10.16
   2  10   9   92.60    9.24
  -2 -10 -10   27.70    8.10
   2  10  10   25.85    8.55
   2  10  10   32.81    8.43
  -2 -10 -11   -3.58    7.55
   2  10  11    1.60    7.95
   2  10  11   10.51    8.01
  -2 -10 -12   -3.10    8.07
   2  10  12    2.31    8.04
   2  10  12    5.76    7.58
  -2 -10 -13   39.55    9.82
   2  10  13   44.29    9.94
  -2 -10 -14   38.16   10.34
   2  10  14   52.16   11.17
  -2 -10 -15    6.37    9.77
   2  10  15   20.22    9.63
  -2 -10 -16    2.00    9.67
   2  10  16    9.68    8.90
  -2 -11  17   32.20    9.95
  -2 -11  16   40.40   10.40
  -2 -11  15   12.55    9.49
  -2 -11  14   -3.87    8.68
   2  11 -14   -3.01    8.37
  -2 -11  13   35.83    9.68
   2  11 -13   28.96    9.11
  -2 -11  12   67.31   10.23
   2  11 -12   57.49    7.16
   2  11 -12   63.10   10.60
  -2 -11  11   54.72    9.76
   2  11 -11   48.91    6.93
   2  11 -11   55.15    9.57
  -2 -11  10   43.59    9.39
   2  11 -10   44.45    6.64
   2  11 -10   37.36    8.67
  -2 -11   9    0.72    8.28
   2  11  -9   -1.10    4.98
   2  11  -9    8.58    7.49
  -2 -11   8    3.50    8.35
   2  11  -8   15.01    4.86
   2  11  -8    5.46    7.41
  -2 -11   7   40.48    9.32
   2  11  -7   34.37    4.97
   2  11  -7   45.97    8.25
  -2 -11   6  104.78   10.38
   2  11  -6   95.08    5.62
   2  11  -6   95.61    9.49
  -2 -11   5   65.72    9.78
   2  11  -5   63.38    5.05
   2  11  -5   67.34    8.70
  -2 -11   4   18.91    8.16
   2  11  -4   27.95    4.57
   2  11  -4   22.70    8.01
  -2 -11   3   -4.61    7.53
  -2 -11   3    6.81    4.11
   2  11  -3   -3.42    7.13
  -2 -11   2  120.16   10.73
  -2 -11   2  121.16    6.15
   2  11  -2  117.12    9.80
  -2 -11   1   99.65   10.24
  -2 -11   1   96.30    6.11
   2  11  -1  104.32    9.15
  -2 -11   0  123.42   10.99
  -2 -11   0  120.74    6.83
   2  11   0  122.00   10.28
  -2 -11  -1   60.15    9.49
  -2 -11  -1   54.90    5.95
   2  11   1   56.88    8.85
  -2 -11  -2    4.43    8.21
  -2 -11  -2    5.94    5.43
   2  11   2    3.24    7.24
  -2 -11  -3    3.16    8.49
  -2 -11  -3    4.73    5.93
   2  11   3    1.39    7.11
  -2 -11  -4   32.60    9.71
  -2 -11  -4   30.50    6.51
   2  11   4   28.32    7.53
  -2 -11  -5   83.47   11.06
  -2 -11  -5   77.48    8.06
   2  11   5   86.34    9.27
  -2 -11  -6   98.34   11.44
  -2 -11  -6   96.37    8.94
   2  11   6  107.59    9.39
  -2 -11  -7   74.68   11.32
  -2 -11  -7   66.45    8.67
   2  11   7   77.19    9.07
  -2 -11  -8    5.06    9.68
  -2 -11  -8   -0.03    7.34
   2  11   8   -5.35    7.33
  -2 -11  -9   18.95    8.34
   2  11   9   18.11    8.01
  -2 -11 -10   62.93   10.04
   2  11  10   59.18   10.15
   2  11  10   57.38    8.68
  -2 -11 -11   60.95   10.56
   2  11  11   60.86   10.27
   2  11  11   68.47    9.14
  -2 -11 -12   49.88   10.48
   2  11  12   48.66   10.08
  -2 -11 -13   -2.73    8.51
   2  11  13    2.48    8.95
  -2 -11 -14    8.23   10.06
   2  11  14    6.65    9.94
  -2 -11 -15    4.55    9.36
   2  11  15  -10.94    9.32
   2  12 -18    2.59    9.73
  -2 -12  17   42.49   10.78
   2  12 -17   28.86   11.43
  -2 -12  16   33.57   10.32
   2  12 -16   31.96   10.17
  -2 -12  15   52.77   10.75
   2  12 -15   46.49   10.67
  -2 -12  14   32.49   10.06
   2  12 -14   21.82    9.63
  -2 -12  13   -6.67    8.82
   2  12 -13   -2.79    8.08
  -2 -12  12    3.03    9.12
   2  12 -12    3.83    8.24
  -2 -12  11   64.83   10.52
   2  12 -11   74.21   10.30
  -2 -12  10   45.57    9.87
   2  12 -10   38.50    9.92
  -2 -12   9   67.25   10.38
   2  12  -9   65.34   10.28
  -2 -12   8   32.46    9.52
   2  12  -8   33.10    8.46
  -2 -12   7   11.81    8.65
   2  12  -7   13.83    7.71
  -2 -12   6   -5.75    8.18
   2  12  -6   12.68    4.32
   2  12  -6   -0.93    7.16
  -2 -12   5   56.33    9.96
   2  12  -5   60.04    5.16
   2  12  -5   57.27    9.61
  -2 -12   4   16.49    8.55
   2  12  -4   18.83    4.61
   2  12  -4   12.87    7.45
  -2 -12   3   54.25    9.84
  -2 -12   3   49.12    5.23
   2  12  -3   53.23    9.03
  -2 -12   2   13.35    8.85
  -2 -12   2   11.17    4.48
   2  12  -2   17.21    7.18
  -2 -12   1    0.10    8.22
  -2 -12   1   -3.66    4.47
   2  12  -1   -0.97    7.15
  -2 -12   0   28.67    9.35
  -2 -12   0   36.45    5.83
   2  12   0   47.66    8.90
  -2 -12  -1  100.99   11.48
  -2 -12  -1  117.81    7.38
   2  12   1  139.07   10.96
  -2 -12  -2   82.24   10.80
  -2 -12  -2   78.88    7.14
   2  12   2   79.45    9.41
  -2 -12  -3   10.43    9.30
  -2 -12  -3   10.46    6.29
   2  12   3   12.67    8.20
  -2 -12  -4   -2.15    9.06
  -2 -12  -4   -1.64    6.37
   2  12   4   -6.46    7.74
  -2 -12  -5   -3.19    9.62
  -2 -12  -5   -1.27    6.36
   2  12   5    1.55    7.16
  -2 -12  -6   41.77   10.53
  -2 -12  -6   49.39    8.08
   2  12   6   56.76    9.15
  -2 -12  -7   42.87   10.76
  -2 -12  -7   54.65    8.46
   2  12   7   55.59    8.91
  -2 -12  -8   36.40   10.64
  -2 -12  -8   40.75    8.59
   2  12   8   39.72    8.59
  -2 -12  -9   27.04    7.97
   2  12   9   20.11    8.40
  -2 -12 -10   -5.29    8.10
   2  12  10   -0.81    8.28
   2  12  10   16.34    8.55
  -2 -12 -11   16.70    9.31
   2  12  11   18.90    9.20
  -2 -12 -12   31.67    9.42
   2  12  12   22.61    9.67
  -2 -12 -13   38.14    9.81
   2  12  13   47.24   10.84
  -2 -12 -14   29.13    9.98
   2  12  14   35.65   11.28
  -2 -13  17   -6.15    9.61
   2  13 -17    3.48    9.67
  -2 -13  16   -3.44    9.59
   2  13 -16    0.12    9.57
  -2 -13  15   25.42   10.11
   2  13 -15   26.05    9.74
  -2 -13  14   59.18   11.12
   2  13 -14   64.93   11.25
  -2 -13  13   70.08   11.06
   2  13 -13   42.33   10.22
  -2 -13  12   53.55   10.60
   2  13 -12   58.52   10.55
  -2 -13  11   -9.81    8.65
   2  13 -11   -2.88    8.31
  -2 -13  10   17.70    9.49
   2  13 -10   17.72    8.77
  -2 -13   9   68.84   10.88
   2  13  -9   58.51    9.87
  -2 -13   8   89.45   11.35
   2  13  -8   99.55   11.53
  -2 -13   7  121.86   11.81
   2  13  -7  125.42   11.49
  -2 -13   6   66.11   10.59
   2  13  -6   54.49    9.41
  -2 -13   5   -6.47    8.49
   2  13  -5   -0.34    8.25
  -2 -13   4   21.52    9.39
   2  13  -4   23.23    8.93
  -2 -13   3   77.09   10.89
   2  13  -3   76.83   10.15
  -2 -13   2   78.35   10.82
   2  13  -2   79.57    9.75
  -2 -13   1   55.58   10.45
  -2 -13   1   40.17    5.55
   2  13  -1   43.47   11.51
  -2 -13   0    1.41    9.13
  -2 -13   0   12.98    5.28
   2  13   0   13.29    9.40
  -2 -13  -1   -3.92    8.79
  -2 -13  -1   -5.60    4.87
   2  13   1   -6.83    7.02
  -2 -13  -2   21.74   10.18
  -2 -13  -2   23.53    6.07
   2  13   2   20.25    8.18
  -2 -13  -3   95.32   12.38
  -2 -13  -3   89.12    8.06
   2  13   3   95.06   10.54
  -2 -13  -4   86.40   11.79
  -2 -13  -4   88.39    8.76
   2  13   4  104.94   10.68
  -2 -13  -5   34.41   10.92
  -2 -13  -5   31.40    7.32
   2  13   5   23.13    7.83
  -2 -13  -6    3.83   10.29
  -2 -13  -6   -0.79    7.47
   2  13   6   20.88    8.75
  -2 -13  -7    3.10    9.97
  -2 -13  -7   25.83    8.04
   2  13   7   -3.73    7.74
  -2 -13  -8    7.14   10.76
  -2 -13  -8   18.66    8.06
   2  13   8   13.44    8.23
  -2 -13  -9   36.69    9.03
   2  13   9   39.52    9.22
  -2 -13 -10   31.96    9.39
   2  13  10   33.21   10.09
  -2 -13 -11    2.03    7.85
   2  13  11    7.61    9.78
  -2 -13 -12   -1.23    9.17
   2  13  12   -4.14    9.30
  -2 -13 -13   18.18    9.52
   2  13  13   49.76   11.25
  -2 -14  16   15.87   10.21
   2  14 -16   19.24   10.44
  -2 -14  15    6.30   10.02
   2  14 -15    0.98    9.87
  -2 -14  14    0.67    9.78
   2  14 -14    6.52    9.56
  -2 -14  13   44.45   10.92
   2  14 -13   35.42   11.28
  -2 -14  12   72.55   11.62
   2  14 -12   62.99   11.61
  -2 -14  11   77.67   11.70
   2  14 -11   56.19   10.68
  -2 -14  10   15.00    9.84
   2  14 -10   12.10    8.70
  -2 -14   9   -2.52    9.29
   2  14  -9    1.33    8.28
  -2 -14   8    6.28    9.02
   2  14  -8    9.08    8.73
  -2 -14   7   24.20    9.70
   2  14  -7    4.65    8.31
  -2 -14   6   44.52   10.57
   2  14  -6   38.79    9.03
  -2 -14   5   28.23   10.10
   2  14  -5   23.29    8.64
  -2 -14   4    8.44    9.60
   2  14  -4    0.46    7.58
  -2 -14   3   17.21    9.49
   2  14  -3   -5.16    7.99
  -2 -14   2   19.81    9.74
   2  14  -2   22.48    7.86
  -2 -14   1   46.82   10.68
   2  14  -1   56.94   11.18
  -2 -14   0   52.13   11.08
   2  14   0   53.65   10.29
  -2 -14  -1    3.25    9.60
   2  14   1   22.74    8.91
  -2 -14  -2    4.52   10.37
  -2 -14  -2    8.14    5.71
   2  14   2   -7.09    7.90
  -2 -14  -3    9.43   10.37
  -2 -14  -3   86.97    8.44
   2  14   3   20.32    8.33
  -2 -14  -4   45.64   11.35
  -2 -14  -4   47.09    7.80
   2  14   4   58.73    9.94
  -2 -14  -5   86.12   12.97
  -2 -14  -5   99.07    9.71
   2  14   5   81.57   10.32
  -2 -14  -6   54.92   12.43
  -2 -14  -6   54.57    8.43
   2  14   6   53.30    9.66
  -2 -14  -7   18.65   11.02
  -2 -14  -7   18.96    7.96
   2  14   7   13.33    8.56
  -2 -14  -8    3.55   10.75
  -2 -14  -8   -1.53    7.69
   2  14   8   -4.31    7.98
  -2 -14  -9    1.09    8.08
   2  14   9    7.26    9.53
  -2 -14 -10    9.87    8.01
   2  14  10   12.89    9.81
  -2 -14 -11   21.12    8.82
   2  14  11   23.54   10.63
  -2 -15  14    5.97   10.42
   2  15 -14   10.72    9.91
  -2 -15  13    0.97    9.87
   2  15 -13   11.15    9.95
  -2 -15  12    3.87    9.96
   2  15 -12   -2.86    9.03
  -2 -15  11   26.45   10.48
   2  15 -11   19.02   10.79
  -2 -15  10   71.22   11.86
   2  15 -10   70.59   12.07
  -2 -15   9   43.03   10.67
   2  15  -9   40.80   11.16
  -2 -15   8   -6.12    9.30
   2  15  -8   -0.38    8.68
  -2 -15   7   -3.20    9.29
   2  15  -7   -3.67    8.21
  -2 -15   6   11.30    9.98
   2  15  -6   13.26    8.76
  -2 -15   5   32.85   10.65
   2  15  -5   31.32    9.21
  -2 -15   4   37.45   10.57
   2  15  -4   34.16    9.91
  -2 -15   3   61.05   11.33
   2  15  -3   44.55    9.35
  -2 -15   2   11.59   10.21
   2  15  -2   15.24   11.04
  -2 -15   1    5.16   10.25
   2  15  -1   -8.42    8.47
  -2 -15   0   22.92   10.64
   2  15   0   33.48   10.03
  -2 -15  -1   59.79   12.02
   2  15   1   65.44   10.41
  -2 -15  -2   44.83   11.78
   2  15   2   42.99    9.59
  -2 -15  -3   17.63   10.89
   2  15   3   22.01    8.70
  -2 -15  -4   -4.12   10.30
   2  15   4  -10.46    7.75
  -2 -15  -5    2.57   10.90
   2  15   5    1.58    8.57
  -2 -15  -6   18.02   12.04
  -2 -15  -6   29.26    7.94
   2  15   6   19.52    9.12
  -2 -15  -7   41.62   12.41
  -2 -15  -7   24.24    8.15
   2  15   7   32.57    9.14
  -2 -15  -8   17.07   12.00
  -2 -15  -8   21.57    9.38
  -2 -15  -9   -8.24    8.13
   2  15   9    1.70   10.01
  -2 -15 -10   -6.41    8.41
   2  15  10    5.51   10.41
  -2 -16  13   16.34   10.88
   2  16 -13   36.66   11.21
  -2 -16  12   11.02   10.38
   2  16 -12   17.64   10.47
  -2 -16  11   -7.75    9.88
   2  16 -11    3.55   10.88
  -2 -16  10   -4.81   10.11
   2  16 -10   17.01   10.17
  -2 -16   9   23.74   10.59
   2  16  -9   31.84   10.53
  -2 -16   8   28.98   10.77
   2  16  -8   33.73   10.14
  -2 -16   7   22.26   10.80
   2  16  -7   25.46   10.74
  -2 -16   6   11.12   10.16
   2  16  -6    6.59    8.77
  -2 -16   5   -9.58    9.44
   2  16  -5    4.30    9.46
  -2 -16   4   -3.30   10.08
   2  16  -4    8.22    8.26
  -2 -16   3   35.44   10.96
   2  16  -3   29.29    8.90
  -2 -16   2   32.94   11.34
   2  16  -2   43.56   11.05
  -2 -16   1   19.10   10.77
   2  16  -1   20.23   10.56
  -2 -16   0    2.61   10.33
   2  16   0   -7.32    9.05
  -2 -16  -1    5.41   10.46
   2  16   1   -0.12    9.74
  -2 -16  -2   -2.47   10.26
   2  16   2    6.87    8.67
  -2 -16  -3   34.38   12.00
   2  16   3   23.93    9.16
  -2 -16  -4   21.09   11.65
   2  16   4    5.92    8.31
  -2 -16  -5    4.95   11.69
   2  16   5   10.16    8.36
  -2 -16  -6  -10.54   11.49
   2  16   6    0.78    8.94
  -2 -16  -7    8.03   12.23
  -2 -17  11   -0.58   10.43
   2  17 -11   10.06   10.40
  -2 -17  10   14.22   10.96
   2  17 -10    3.58    9.92
  -2 -17   9   -8.80   10.25
   2  17  -9   -5.04    9.51
  -2 -17   8   22.66   11.24
   2  17  -8   12.33   10.96
  -2 -17   7    7.51   10.77
   2  17  -7   40.53   11.58
  -2 -17   6   35.37   11.49
   2  17  -6   39.63   10.22
  -2 -17   5   24.87   11.50
   2  17  -5   26.92   10.21
  -2 -17   4   -4.09   10.30
   2  17  -4    3.19    9.43
  -2 -17   3   11.57   10.75
   2  17  -3    2.70   12.53
  -2 -17   2   37.77   11.86
   2  17  -2   33.83   10.90
  -2 -17   1   68.79   12.98
   2  17  -1   59.64   11.60
  -2 -17   0   29.81   11.49
   2  17   0   26.61   10.32
  -2 -17  -1    9.76   11.52
   2  17   1   17.74   10.29
  -2 -17  -2   -1.83   11.42
   2  17   2    8.01    9.34
  -2 -17  -3    1.69   11.24
   2  17   3   12.07    9.23
  -2 -17  -4   14.31   12.61
   2  17   4    5.36    9.25
  -2 -17  -5   34.48   13.18
  -2 -17  -6   32.24   13.33
  -2 -18   7   -3.02   10.87
   2  18  -7   -4.80   10.17
  -2 -18   6    4.29   11.31
   2  18  -6    8.54    9.46
  -2 -18   5    3.51   11.22
   2  18  -5    7.13    9.92
  -2 -18   4    8.61   11.35
   2  18  -4   32.22   14.55
  -2 -18   3    9.40   11.49
   2  18  -3    8.37   10.66
  -2 -18   2   -1.13   10.92
   2  18  -2   -2.19   10.95
  -2 -18   1   -5.64   10.98
   2  18  -1   -8.72    9.80
  -2 -18   0   23.76   12.27
   2  18   0   16.01   10.16
  -2 -18  -1   11.04   11.94
   2  18   1   11.09    9.79
  -2 -18  -2   21.37   12.53
   2  18   2   12.15    9.43
  -3  20   4   31.55   11.86
   3 -20  -2  -11.95   10.73
   3 -20  -1    4.05   11.08
  -3  20   0   -2.77   10.54
   3 -20   0    3.96   10.90
  -3  20  -1   32.66    9.17
   3 -20   1   31.72   11.83
  -3  20  -2   11.09    8.81
   3 -20   2    7.59   10.90
  -3  20  -3    3.49    8.81
   3 -20   3    5.59   10.97
  -3  20  -4   10.55    8.81
   3 -20   4   -5.57   10.43
  -3  20  -5   13.69    9.08
   3 -20   5   10.83   10.94
  -3  20  -6   22.49    9.72
   3 -20   6   23.16   11.10
  -3  20  -7   15.89    9.70
   3 -20   7   19.49   11.01
  -3  20  -8   10.83    9.79
   3 -20   8   16.85   10.92
  -3  19   7   -0.70   11.41
   3 -19  -7    8.33    9.20
  -3  19   6   12.68   11.12
   3 -19  -6    9.33    8.70
  -3  19   5   -3.00    9.54
   3 -19  -5   -3.18    8.16
   3 -19  -4   14.62    8.99
   3 -19  -3   34.50   12.20
   3 -19  -3   26.05    8.34
   3 -19  -2   44.89   12.10
   3 -19  -2   22.52    8.06
  -3  19   1   27.35    9.69
   3 -19  -1   14.99   10.67
   3 -19  -1   16.26    8.22
  -3  19   0    0.18    7.63
   3 -19   0   -2.60   10.42
  -3  19  -1    4.23    7.36
   3 -19   1   10.53   10.84
  -3  19  -2   33.22    9.15
   3 -19   2   36.25   11.36
  -3  19  -3   39.14    9.00
   3 -19   3   32.89   11.36
  -3  19  -4   44.78    9.53
   3 -19   4   40.00   11.21
  -3  19  -5    8.88    8.68
   3 -19   5    5.20   10.10
  -3  19  -6   -0.43    8.57
   3 -19   6   -1.93   10.20
  -3  19  -7   68.13   10.43
   3 -19   7   10.66   10.18
  -3  19  -8   18.58    9.77
   3 -19   8   17.09   10.52
  -3  19  -9   23.81   10.19
   3 -19   9   25.14   10.79
  -3  19 -10   31.02   10.78
   3 -19  10   24.52   10.78
  -3  18   9    6.43   10.18
   3 -18  -9   -0.43    8.52
  -3  18   8    7.76   10.44
   3 -18  -8    0.51    9.13
  -3  18   7    3.04   10.09
   3 -18  -7   16.07    9.16
  -3  18   6   21.90   11.13
   3 -18  -6   24.05    8.96
  -3  18   5   19.83   10.34
   3 -18  -5   30.92    8.95
   3 -18  -4   -3.92    7.58
   3 -18  -3   -2.91   10.07
   3 -18  -3    0.36    7.76
  -3  18   2   62.94    9.88
   3 -18  -2   59.45   12.10
   3 -18  -2   50.23    8.82
  -3  18   1   37.72   10.73
   3 -18  -1   39.58   11.41
   3 -18  -1   59.11    9.19
  -3  18   0   36.08    7.86
   3 -18   0   42.96   11.31
   3 -18   0   40.90    8.06
  -3  18  -1   18.32    7.50
   3 -18   1   19.25   10.69
   3 -18   1   20.11    7.96
  -3  18  -2    1.20    7.23
   3 -18   2   -3.91    9.48
   3 -18   2   -2.33    7.14
  -3  18  -3    0.05    7.51
   3 -18   3    5.56    9.52
   3 -18   3    4.10    7.44
  -3  18  -4   54.37    9.64
   3 -18   4   50.82   11.16
  -3  18  -5  108.02   10.00
  -3  18  -5   82.66   10.47
   3 -18   5   94.66   12.32
  -3  18  -6   18.34    8.82
   3 -18   6   36.24   10.55
  -3  18  -7    5.23    8.68
   3 -18   7    8.73    9.77
  -3  18  -8   -0.03    8.48
   3 -18   8   -7.28    9.26
  -3  18  -9   14.14    8.61
   3 -18   9   17.18   10.14
  -3  18 -10   33.73    9.76
   3 -18  10   49.50   11.02
  -3  18 -11   30.46   10.68
   3 -18  11   22.72   10.67
  -3  18 -12   18.77    9.98
  -3  17  11   25.80   11.69
   3 -17 -11   29.78   10.11
  -3  17  10   56.11   12.35
   3 -17 -10   54.89   10.70
  -3  17   9   47.26   11.50
   3 -17  -9   26.63    9.43
  -3  17   8   -5.34    9.15
   3 -17  -8    7.12    8.98
  -3  17   7   14.99    9.89
   3 -17  -7   -1.38    7.70
  -3  17   6    6.48    9.72
   3 -17  -6    9.01    8.62
  -3  17   5   36.35   10.26
   3 -17  -5   57.43    9.66
   3 -17  -4   68.53    9.52
  -3  17   3   14.58    7.78
   3 -17  -3   14.05   10.58
   3 -17  -3    7.25    6.74
  -3  17   2   13.19    8.34
   3 -17  -2   -9.61    9.54
   3 -17  -2   36.45    8.20
  -3  17   1   15.66    6.82
   3 -17  -1   14.17   10.26
   3 -17  -1   20.48    7.55
  -3  17   0    9.25    6.65
   3 -17   0   15.85   10.00
   3 -17   0   19.62    7.22
  -3  17  -1   51.11    8.34
   3 -17   1   34.65   10.52
   3 -17   1   29.95    7.46
  -3  17  -2   52.36    8.63
   3 -17   2   52.97   10.89
   3 -17   2   49.91    7.83
  -3  17  -3   24.15    8.09
   3 -17   3   37.87   10.49
   3 -17   3   32.16    8.10
  -3  17  -4    5.05    7.54
   3 -17   4   10.49    9.24
   3 -17   4    1.40    6.70
  -3  17  -5    1.11    7.07
  -3  17  -5   10.35    7.30
   3 -17   5   12.61    9.36
  -3  17  -6   19.35    7.22
  -3  17  -6   30.68    8.87
   3 -17   6   19.83    9.64
  -3  17  -7   30.91    7.63
  -3  17  -7   11.36    8.63
   3 -17   7   29.54    9.93
  -3  17  -8   34.16    8.43
  -3  17  -8    1.05    7.67
   3 -17   8   11.17    9.50
  -3  17  -9    3.46    6.82
  -3  17  -9    1.76    8.78
   3 -17   9   -3.25    9.15
   3 -17  10   12.23    9.48
   3 -17  11   12.09    9.85
   3 -17  12   62.06   11.02
  -3  16  12   -8.68   10.53
   3 -16 -12    1.95    9.28
  -3  16  11   11.44   10.91
   3 -16 -11    7.43    9.09
  -3  16  10   10.76   10.20
   3 -16 -10   17.78    9.04
  -3  16   9   40.26   10.66
   3 -16  -9   41.41   10.46
  -3  16   8   46.23   11.20
   3 -16  -8   52.55    9.75
  -3  16   7   28.30   10.21
   3 -16  -7   24.87    9.14
  -3  16   6    5.53    9.06
   3 -16  -6   -1.83    8.06
  -3  16   5    4.15    9.04
   3 -16  -5   -6.30    7.54
  -3  16   4   22.03    7.01
   3 -16  -4   21.43   10.55
   3 -16  -4   19.89    8.05
  -3  16   3   96.00    9.27
   3 -16  -3   94.32   12.37
   3 -16  -3  107.60    9.94
  -3  16   2   65.76   10.42
   3 -16  -2   62.67   11.45
   3 -16  -2   69.87    9.01
  -3  16   1   53.44    7.86
   3 -16  -1   65.90   11.04
   3 -16  -1   52.01    8.26
  -3  16   0   -1.13    6.02
   3 -16   0    3.41    9.49
   3 -16   0   -1.14    6.53
  -3  16  -1   21.09    6.99
   3 -16   1   18.92    9.29
   3 -16   1   20.50    7.00
  -3  16  -2   33.38    7.67
   3 -16   2   26.63    9.67
   3 -16   2   35.87    7.37
  -3  16  -3  163.01   11.13
   3 -16   3  161.11   12.88
   3 -16   3  166.98   10.39
  -3  16  -4   56.63    8.20
   3 -16   4   58.13   10.41
   3 -16   4   64.27    8.65
  -3  16  -5   16.48    7.18
  -3  16  -5   14.61    7.77
   3 -16   5   13.53    9.13
  -3  16  -6    2.91    7.11
  -3  16  -6    3.41    7.69
   3 -16   6    0.36    8.59
  -3  16  -7    5.90    6.68
  -3  16  -7   11.24    8.23
   3 -16   7   13.34    9.10
  -3  16  -8   29.66    7.53
   3 -16   8   16.65    9.24
  -3  16  -9   22.43    7.41
   3 -16   9   21.72    9.23
  -3  16 -10    8.74    7.09
   3 -16  10   14.34    9.20
  -3  16 -11    1.71    7.04
   3 -16  11   -8.15    8.78
  -3  16 -12    0.50    7.94
   3 -16  12   -3.66    8.79
  -3  16 -13   20.44    8.76
  -3  15  14   -4.94   10.30
   3 -15 -14   -2.26    9.49
  -3  15  13   32.29   11.68
   3 -15 -13   35.26   10.55
  -3  15  12   37.13   12.01
   3 -15 -12   34.80   10.06
  -3  15  11   23.08   10.53
   3 -15 -11   12.44    9.14
  -3  15  10    2.15    9.38
   3 -15 -10    6.17    9.53
  -3  15   9   -0.88    9.03
   3 -15  -9   -4.25    7.98
  -3  15   8   26.02    9.99
   3 -15  -8   17.87    8.53
  -3  15   7   83.82   11.38
   3 -15  -7   68.11   10.31
  -3  15   6   62.22   10.44
   3 -15  -6   68.79    9.95
  -3  15   5   42.26    9.47
  -3  15   5   43.58    6.89
   3 -15  -5   56.21    9.20
  -3  15   4    8.55    6.91
   3 -15  -4   -3.78    9.20
   3 -15  -4    1.95    6.78
  -3  15   3   23.69    7.69
   3 -15  -3   30.33   10.00
   3 -15  -3   34.01    8.02
  -3  15   2   15.37    6.35
   3 -15  -2   42.06   10.18
   3 -15  -2   26.77    7.46
  -3  15   1   56.30    7.67
   3 -15  -1   49.77   10.34
   3 -15  -1   58.07    8.06
  -3  15   0  101.07    8.62
   3 -15   0  100.91   11.46
   3 -15   0   91.37    8.84
  -3  15  -1   -0.08    6.71
   3 -15   1    1.60    8.65
   3 -15   1    7.77    6.54
  -3  15  -2    7.25    6.46
   3 -15   2    8.79    8.66
   3 -15   2    1.63    6.17
  -3  15  -3    6.17    6.73
   3 -15   3    0.93    8.33
   3 -15   3    2.04    6.90
  -3  15  -4  127.54   10.15
   3 -15   4  130.29   11.52
   3 -15   4  139.01    9.87
  -3  15  -5   84.36    8.64
  -3  15  -5   75.02    8.65
   3 -15   5   82.00   10.44
  -3  15  -6  126.51    9.49
   3 -15   6  113.51   11.36
  -3  15  -7   16.73    7.06
   3 -15   7   11.31    8.77
  -3  15  -8    3.90    7.36
   3 -15   8   -2.72    8.23
  -3  15  -9   10.46    7.74
   3 -15   9   39.94    9.33
  -3  15 -10   27.55    7.76
   3 -15  10   42.78    9.54
  -3  15 -11   22.45    7.64
   3 -15  11   44.59    9.37
  -3  15 -12   41.88    9.10
   3 -15  12   37.91    9.28
  -3  15 -13    1.24    7.52
  -3  15 -14   10.87    8.42
  -3  15 -15   31.01    9.27
  -3  15 -16   30.04   10.64
  -3  14  15   15.89   10.96
   3 -14 -15    9.54   10.19
  -3  14  14   19.65   10.64
   3 -14 -14   23.89   10.22
  -3  14  13    3.96   10.31
   3 -14 -13   -2.16    9.90
  -3  14  12   -1.91    9.99
   3 -14 -12    5.13    9.00
  -3  14  11   32.86   10.12
   3 -14 -11   27.55    9.19
  -3  14  10   49.61   10.91
   3 -14 -10   63.60   10.31
  -3  14   9   65.06   10.73
   3 -14  -9   63.17    9.98
  -3  14   8    6.85    8.79
   3 -14  -8   -7.05    7.42
  -3  14   7    3.99    8.93
   3 -14  -7   -0.01    8.20
  -3  14   6   27.34    9.01
  -3  14   6   22.92    6.04
   3 -14  -6   24.05    8.53
  -3  14   5   50.26    6.84
   3 -14  -5   54.37    8.19
  -3  14   4   58.38    7.26
   3 -14  -4   53.90   10.52
   3 -14  -4   65.62    8.87
  -3  14   3   65.05    8.34
   3 -14  -3   41.69    9.79
   3 -14  -3   63.21    8.52
  -3  14   2    2.47    6.18
   3 -14  -2    5.44    8.59
   3 -14  -2   37.56    7.63
  -3  14   1    2.93    6.05
   3 -14  -1    0.91    8.80
   3 -14  -1   38.28    7.52
  -3  14   0  143.95    9.44
   3 -14   0  146.07   11.66
   3 -14   0  137.09    8.92
  -3  14  -1   80.38    7.89
   3 -14   1   84.23   10.18
   3 -14   1   86.16    8.28
  -3  14  -2   25.45    6.65
   3 -14   2   10.60    8.38
   3 -14   2    6.27    6.26
  -3  14  -3   20.21    6.90
   3 -14   3   33.91    8.93
   3 -14   3   27.87    6.93
  -3  14  -4   -4.26    6.37
   3 -14   4   -7.87    7.86
   3 -14   4   -2.69    6.21
  -3  14  -5   55.56    7.80
   3 -14   5   61.34    9.74
  -3  14  -6   99.14    8.79
   3 -14   6  113.64   10.62
  -3  14  -7  196.58   10.69
   3 -14   7  206.20   12.35
  -3  14  -8   70.69    8.51
   3 -14   8   76.43    9.69
  -3  14  -9   28.44    7.55
   3 -14   9   17.39    8.21
  -3  14 -10   10.66    7.28
   3 -14  10    8.87    8.30
  -3  14 -11   25.59    7.75
   3 -14  11   23.14    8.23
  -3  14 -12   75.82    9.28
   3 -14  12   72.17    9.54
  -3  14 -13   64.65    9.34
   3 -14  13   56.05    9.00
  -3  14 -14   25.36    8.85
  -3  14 -15    9.96    8.53
  -3  14 -16   16.12    9.89
  -3  14 -17   23.22    9.99
  -3  13  16   10.76   10.53
   3 -13 -16   14.84   10.52
  -3  13  15   19.43   10.60
   3 -13 -15   16.07   10.04
  -3  13  14   24.33   10.22
   3 -13 -14   34.36   10.34
  -3  13  13   25.69   10.18
   3 -13 -13   44.38   10.46
  -3  13  12    3.16    9.78
   3 -13 -12   -3.06    8.60
  -3  13  11   -0.98    9.33
   3 -13 -11   -1.33    8.31
  -3  13  10   31.59    9.39
   3 -13 -10   38.82    9.37
  -3  13   9  111.22   11.39
   3 -13  -9  129.29   11.37
  -3  13   8   88.77   10.60
   3 -13  -8   95.42   10.24
  -3  13   7   86.03   10.75
  -3  13   7   69.45    6.59
   3 -13  -7   64.89    9.16
  -3  13   6   -3.37    7.87
  -3  13   6   -0.97    5.36
   3 -13  -6    0.70    7.01
  -3  13   5   19.73    7.98
  -3  13   5   11.12    5.61
   3 -13  -5   19.33    7.26
  -3  13   4    9.63    6.04
   3 -13  -4    4.35    8.69
   3 -13  -4   15.73    6.75
  -3  13   3  127.90    9.22
   3 -13  -3  116.77   11.34
   3 -13  -3  110.98    8.83
  -3  13   2   31.83    6.08
   3 -13  -2   44.40    9.13
   3 -13  -2   45.61    6.96
  -3  13   1   72.86    7.20
   3 -13  -1   64.89    9.50
   3 -13  -1   71.90    7.89
  -3  13   0    4.86    5.38
   3 -13   0    3.44    7.47
   3 -13   0   -7.18    5.82
  -3  13  -1   22.33    5.94
   3 -13   1   26.63    7.97
   3 -13   1   23.72    6.48
  -3  13  -2   71.84    7.59
   3 -13   2   91.60    9.66
   3 -13   2   87.10    7.75
   3 -13   3  183.02   11.18
   3 -13   3  175.30    9.43
   3 -13   4   98.04    9.56
   3 -13   4   97.71    8.13
  -3  13  -5   93.91    8.06
   3 -13   5   83.96    9.43
  -3  13  -6   13.19    6.77
   3 -13   6   25.45    8.09
  -3  13  -7   43.84    7.46
   3 -13   7  112.73    9.90
  -3  13  -8  164.98   10.19
   3 -13   8  133.09   10.35
  -3  13  -9   98.62    9.23
   3 -13   9   96.87    9.59
  -3  13 -10   65.73    8.67
   3 -13  10   57.56    8.84
  -3  13 -11   -1.14    7.10
   3 -13  11    5.12    7.28
  -3  13 -12    1.50    7.45
   3 -13  12    2.78    7.03
  -3  13 -13   18.81    7.31
   3 -13  13   35.40    7.88
  -3  13 -14   70.01   10.19
  -3  13 -15   29.32    9.44
  -3  13 -16    9.77    8.92
  -3  13 -17   -5.12    9.39
  -3  13 -18   12.73    9.99
  -3  12  17   13.65   10.36
   3 -12 -17   16.48   10.89
  -3  12  16   11.77   10.29
   3 -12 -16   15.56   10.36
  -3  12  15   -2.51    9.46
   3 -12 -15  -15.27    9.07
  -3  12  14   24.98    9.65
   3 -12 -14   19.18    9.87
  -3  12  13   49.41   10.85
   3 -12 -13   55.74   10.59
  -3  12  12   86.21   11.44
   3 -12 -12   73.97   10.90
  -3  12  11   22.59    9.95
   3 -12 -11   22.46    8.86
  -3  12  10   24.35    8.75
   3 -12 -10   14.34    8.47
  -3  12   9   -2.70    7.49
   3 -12  -9   -2.68    7.51
  -3  12   8   15.89    8.28
  -3  12   8   20.95    5.17
   3 -12  -8   23.69    8.12
  -3  12   7  101.79   10.07
  -3  12   7  112.93    6.71
   3 -12  -7   94.23    9.53
  -3  12   6   76.48    9.45
  -3  12   6   74.34    6.20
   3 -12  -6   68.83    8.48
  -3  12   5  116.08   10.00
  -3  12   5  135.64    7.26
   3 -12  -5  142.82    9.82
  -3  12   4    0.94    5.39
   3 -12  -4    7.45    8.16
   3 -12  -4   -1.09    6.11
  -3  12   3   21.18    5.32
   3 -12  -3   25.92    8.37
   3 -12  -3   24.25    6.39
  -3  12   2   29.01    5.58
   3 -12  -2   27.61    8.13
   3 -12  -2   37.09    6.48
  -3  12   1  130.61    7.72
   3 -12  -1  130.52   10.11
   3 -12  -1  130.52    8.77
  -3  12   0  133.35    7.76
   3 -12   0  144.40   10.34
   3 -12   0  146.99    8.49
  -3  12  -1   -0.88    5.00
   3 -12   1   10.72    7.02
   3 -12   1    3.62    5.24
   3 -12   2    5.83    7.12
   3 -12   2    2.83    5.07
   3 -12   3   15.28    7.22
   3 -12   3   21.12    6.12
   3 -12   4  133.07    9.53
   3 -12   4  143.44    8.75
  -3  12  -5  124.74    8.51
   3 -12   5  136.28    9.74
  -3  12  -6  136.91    8.97
   3 -12   6  139.45    9.61
  -3  12  -7   25.28    7.09
   3 -12   7   26.84    7.67
  -3  12  -8    5.83    6.78
   3 -12   8    3.04    7.24
  -3  12  -9   45.34    7.83
   3 -12   9   35.92    7.47
  -3  12 -10   77.26    8.90
   3 -12  10   83.40    8.43
   3 -12  10   82.97   10.18
  -3  12 -11   73.37    8.49
   3 -12  11   80.26    8.32
   3 -12  11   88.03   10.74
  -3  12 -12   22.98    7.32
   3 -12  12   16.89    7.10
   3 -12  12   16.28    9.04
  -3  12 -13    5.85    7.79
   3 -12  13    8.14    6.87
   3 -12  13    5.68    8.83
  -3  12 -14   12.81    7.73
   3 -12  14   34.25    9.88
  -3  12 -15   38.94    9.81
   3 -12  15   19.17   10.75
  -3  12 -16   42.85   10.66
   3 -12  16   45.23   11.55
  -3  12 -17   49.22   11.19
   3 -12  17   47.73   11.18
  -3  12 -18   11.94   10.05
  -3  11  18  -12.44    9.45
   3 -11 -18   -0.04   10.37
  -3  11  17    8.56   10.26
   3 -11 -17   24.16   10.81
  -3  11  16   36.00   11.06
   3 -11 -16   37.87   10.81
  -3  11  15   31.60   10.34
   3 -11 -15   36.10   10.57
  -3  11  14   20.45    9.55
   3 -11 -14    8.77    9.39
  -3  11  13    0.00    8.49
   3 -11 -13    1.85    8.67
  -3  11  12   48.35   10.07
   3 -11 -12   33.72    9.41
  -3  11  11   76.08   10.90
   3 -11 -11   80.89   10.49
  -3  11  10   72.98   10.04
   3 -11 -10   75.95    9.97
  -3  11   9   68.89    9.40
  -3  11   9   58.76    5.41
   3 -11  -9   60.67    9.15
  -3  11   8    6.22    7.17
  -3  11   8    3.50    4.63
   3 -11  -8   -1.50    7.09
  -3  11   7    4.16    6.87
  -3  11   7    1.22    4.39
   3 -11  -7    4.75    6.96
  -3  11   6   13.25    7.21
  -3  11   6   24.95    5.04
   3 -11  -6   34.86    7.57
  -3  11   5  164.72   10.48
  -3  11   5  168.57    7.02
   3 -11  -5  161.73    9.77
  -3  11   4  179.94    7.60
   3 -11  -4  163.00   10.79
   3 -11  -4  169.85   10.01
  -3  11   3   39.10    5.27
   3 -11  -3   39.21    7.98
   3 -11  -3   38.07    7.10
  -3  11   2   14.52    5.24
   3 -11  -2    9.32    7.37
   3 -11  -2   18.81    6.30
  -3  11   1   24.86    5.17
   3 -11  -1   19.21    7.09
   3 -11  -1   26.71    5.87
  -3  11   0   84.49    6.80
   3 -11   0   89.61    8.62
   3 -11   0   89.16    7.16
  -3  11  -1  139.05    7.81
   3 -11   1  108.93    8.98
   3 -11   1  115.19    7.82
   3 -11   2   61.15    7.92
   3 -11   2   58.39    6.76
   3 -11   3   24.62    7.07
   3 -11   3   29.15    6.23
   3 -11   4   11.17    6.68
   3 -11   4   13.87    5.42
  -3  11  -5   55.94    6.85
   3 -11   5   47.42    7.25
  -3  11  -6   80.62    7.17
   3 -11   6   88.98    8.05
  -3  11  -7  237.03   10.69
   3 -11   7  226.42   10.30
   3 -11   7  218.32   11.60
  -3  11  -8   86.85    7.94
   3 -11   8   79.20    7.77
   3 -11   8   77.40    9.71
  -3  11  -9   10.70    6.42
   3 -11   9   11.99    6.49
   3 -11   9   17.67    8.57
  -3  11 -10    0.62    6.80
   3 -11  10    2.45    6.29
   3 -11  10    4.45    8.66
  -3  11 -11   36.15    8.17
   3 -11  11   32.05    6.84
   3 -11  11   33.15    9.02
  -3  11 -12   73.12    9.46
   3 -11  12   68.06    7.79
   3 -11  12   60.74    9.96
  -3  11 -13   93.43   10.25
   3 -11  13   85.07    8.09
   3 -11  13  109.50   11.65
  -3  11 -14   28.17    8.36
   3 -11  14   31.59    9.51
  -3  11 -15    0.37    8.67
   3 -11  15   -1.17    9.76
  -3  11 -16   -1.36    9.54
   3 -11  16   -0.66    8.89
  -3  11 -17   76.32   11.81
   3 -11  17   62.05   12.24
  -3  11 -18   87.99   12.38
   3 -11  18   83.93   13.27
  -3  11 -19   59.71   12.16
   3 -11  19   66.04   12.01
  -3  10  18   17.31    9.99
   3 -10 -18    9.81   10.68
  -3  10  17  -14.26    8.74
   3 -10 -17   -0.06    9.75
  -3  10  16   -9.49    9.05
   3 -10 -16    2.10    9.40
  -3  10  15   52.58   10.69
   3 -10 -15   85.88   11.88
  -3  10  14   56.46   10.57
   3 -10 -14   50.34   10.48
  -3  10  13  113.92   11.56
   3 -10 -13  101.46   11.59
  -3  10  12    8.67    8.11
   3 -10 -12    2.77    8.24
  -3  10  11   16.73    8.38
   3 -10 -11    3.32    8.03
  -3  10  10   51.06    9.13
  -3  10  10   45.88    4.97
   3 -10 -10   40.38    8.81
  -3  10   9  216.95   12.28
  -3  10   9  205.96    6.56
   3 -10  -9  213.93   12.27
  -3  10   8  242.29   12.37
  -3  10   8  252.15    7.18
   3 -10  -8  237.78   12.21
  -3  10   7  169.26   10.68
  -3  10   7  193.83    6.60
   3 -10  -7  188.50   10.80
  -3  10   6   43.23    7.53
  -3  10   6   55.63    4.93
   3 -10  -6   51.77    7.61
  -3  10   5    4.38    6.00
  -3  10   5    2.98    4.15
   3 -10  -5   11.94    6.40
  -3  10   4   89.61    5.74
   3 -10  -4   89.19    7.74
  -3  10   3  183.23    6.94
   3 -10  -3  187.84   10.48
   3 -10  -3  178.24    9.05
  -3  10   2   34.62    5.05
   3 -10  -2   41.20    7.62
   3 -10  -2   33.72    6.03
  -3  10   1  156.09    7.12
   3 -10  -1  152.72    9.32
   3 -10  -1  153.39    8.48
  -3  10   0   51.72    5.38
   3 -10   0   61.80    7.46
   3 -10   0   56.45    6.16
   3 -10   1   -3.33    6.07
   3 -10   1   -2.12    5.25
   3 -10   2  236.23   10.29
   3 -10   2  234.44    9.02
   3 -10   3  132.33    8.40
   3 -10   3  114.14    7.61
   3 -10   4   77.16    7.55
   3 -10   4   85.33    6.80
  -3  10  -5   98.22    7.67
   3 -10   5   73.66    7.30
   3 -10   5   83.68    7.85
  -3  10  -6   11.78    6.06
   3 -10   6   10.29    5.97
   3 -10   6   15.73    6.58
  -3  10  -7   37.78    7.02
   3 -10   7    9.52    6.05
   3 -10   7    2.87    6.52
  -3  10  -8   85.96    7.73
   3 -10   8   80.42    7.19
   3 -10   8   93.26    9.06
  -3  10  -9  150.72    9.33
   3 -10   9  165.83    8.63
   3 -10   9  162.99   10.91
  -3  10 -10   94.83    8.56
   3 -10  10   99.70    7.70
   3 -10  10   89.80    9.71
  -3  10 -11   18.85    6.92
   3 -10  11   10.57    6.21
   3 -10  11   14.94    8.13
  -3  10 -12   -0.88    7.50
   3 -10  12   14.34    6.46
   3 -10  12   -1.31    7.96
  -3  10 -13   34.51    9.12
   3 -10  13   38.69    6.74
   3 -10  13   46.52    9.75
  -3  10 -14   76.73   10.51
   3 -10  14   68.02   10.56
  -3  10 -15   45.17   10.01
   3 -10  15   54.67   11.38
  -3  10 -16   18.39   10.28
   3 -10  16   26.63    9.69
  -3  10 -17   -1.70    9.57
   3 -10  17   -5.02    8.82
  -3  10 -18   29.92   10.93
   3 -10  18   35.73   11.33
  -3  10 -19   53.05   11.15
   3 -10  19   50.85   11.37
  -3   9  19   26.11   11.32
   3  -9 -19   31.77   11.56
  -3   9  18   55.03   11.32
   3  -9 -18   62.54   12.22
  -3   9  17   48.85   10.48
   3  -9 -17   51.65   11.55
  -3   9  16   10.36    9.22
   3  -9 -16   18.58    9.89
  -3   9  15    4.36    8.93
   3  -9 -15    1.37    9.09
  -3   9  14    2.26    8.64
   3  -9 -14   -0.04    8.59
  -3   9  13  130.28   11.73
   3  -9 -13  126.18   12.04
  -3   9  12  242.33   13.51
   3  -9 -12  264.22   14.31
  -3   9  11   37.06    8.85
  -3   9  11   26.66    4.46
   3  -9 -11   28.86    8.44
  -3   9  10    5.05    7.69
  -3   9  10    1.67    4.13
   3  -9 -10    3.48    7.42
  -3   9   9   46.63    8.37
  -3   9   9   49.60    4.91
   3  -9  -9   41.41    8.21
  -3   9   8   77.16    8.49
  -3   9   8   80.34    4.60
   3  -9  -8   79.75    8.69
  -3   9   7   98.35    8.48
  -3   9   7  112.56    5.07
   3  -9  -7  111.51    9.10
  -3   9   6  295.59   11.98
  -3   9   6  293.12    6.95
   3  -9  -6  315.42   12.10
  -3   9   5   98.30    8.28
  -3   9   5  104.58    5.08
   3  -9  -5   95.79    8.02
  -3   9   4   10.63    5.67
  -3   9   4    7.18    4.08
   3  -9  -4   13.80    5.91
  -3   9   3   55.21    4.64
   3  -9  -3   54.81    7.61
   3  -9  -3   53.08    6.57
  -3   9   2  211.60    7.11
   3  -9  -2  213.82   10.03
   3  -9  -2  220.81    9.17
  -3   9   1  193.45    7.16
   3  -9  -1  198.63    9.67
   3  -9  -1  201.71    8.64
   3  -9   0  250.95   10.24
   3  -9   0  262.46    9.27
   3  -9   1  133.38    8.16
   3  -9   1  140.68    7.43
   3  -9   2   -7.85    5.66
   3  -9   2   -5.84    5.08
   3  -9   3   24.09    5.96
   3  -9   3   29.04    5.97
   3  -9   3   25.03    6.32
   3  -9   4  171.74    8.33
   3  -9   4  177.71    8.53
   3  -9   4  171.31    9.21
  -3   9  -5  132.55    7.61
   3  -9   5  128.24    7.64
   3  -9   5  132.90    8.90
  -3   9  -6   49.97    6.87
   3  -9   6   47.78    6.20
   3  -9   6   47.74    7.10
  -3   9  -7    6.46    5.54
   3  -9   7   -0.92    5.29
   3  -9   7   -0.07    6.24
  -3   9  -8   -7.47    5.31
   3  -9   8   -3.09    5.31
   3  -9   8    2.13    7.25
  -3   9  -9   32.30    6.70
   3  -9   9   34.48    5.97
   3  -9   9   38.28    7.86
  -3   9 -10  128.26    9.16
   3  -9  10  132.35    7.76
   3  -9  10  115.18   10.08
  -3   9 -11  137.54    9.75
   3  -9  11  138.65    7.90
   3  -9  11  134.72   10.87
  -3   9 -12   44.35    8.03
   3  -9  12   56.17    6.69
   3  -9  12   51.26    9.39
  -3   9 -13   14.12    7.73
   3  -9  13    4.93    5.95
   3  -9  13   16.25    8.63
  -3   9 -14   30.61    8.65
   3  -9  14   23.02    9.02
  -3   9 -15  116.14   11.56
   3  -9  15  102.25   11.54
  -3   9 -16   82.69   11.13
   3  -9  16   75.12   11.17
  -3   9 -17   80.16   11.20
   3  -9  17   75.36   11.28
  -3   9 -18    3.36   10.11
   3  -9  18    2.64    9.98
  -3   9 -19   49.79   11.28
   3  -9  19   -2.47    8.94
  -3   9 -20   -0.84    9.57
   3  -9  20   11.13    9.48
  -3   8  19  -12.89   10.07
   3  -8 -19   -8.22    9.89
  -3   8  18    0.17   10.17
   3  -8 -18   10.96   10.28
  -3   8  17   58.23   10.80
   3  -8 -17   60.61   11.72
  -3   8  16   51.21   10.12
   3  -8 -16   48.15    9.71
  -3   8  15   52.21   10.10
   3  -8 -15   52.29   10.52
  -3   8  14   81.73   10.56
   3  -8 -14   87.75   11.16
  -3   8  13    3.89    8.08
   3  -8 -13    8.05    7.27
  -3   8  12   24.82    8.44
  -3   8  12   22.73    4.62
   3  -8 -12   21.11    8.46
  -3   8  11   75.55    9.03
  -3   8  11   70.93    5.11
   3  -8 -11   76.63    9.61
  -3   8  10   87.15    9.17
  -3   8  10   85.53    4.95
   3  -8 -10   79.71    9.14
  -3   8   9   69.08    8.57
  -3   8   9   59.30    4.39
   3  -8  -9   61.35    8.23
  -3   8   8   17.93    6.65
  -3   8   8   16.61    4.17
   3  -8  -8   16.91    6.93
  -3   8   7   16.79    6.20
  -3   8   7   20.16    3.55
   3  -8  -7   27.07    6.94
   3  -8  -7   20.52    3.32
  -3   8   6  139.46    8.67
  -3   8   6  139.42    4.83
   3  -8  -6  144.59    9.01
  -3   8   5  126.49    8.41
  -3   8   5  140.82    4.96
   3  -8  -5  134.11    8.53
  -3   8   4  137.86    8.30
  -3   8   4  158.36    5.42
   3  -8  -4  150.00    8.42
  -3   8   3  228.59    6.43
   3  -8  -3  215.49    9.13
  -3   8   2    5.91    3.91
   3  -8  -2    9.61    6.19
   3  -8  -2    5.76    5.42
   3  -8  -1   58.33    7.04
   3  -8  -1   66.26    6.31
   3  -8   0  154.65    8.38
   3  -8   0  159.44    7.66
   3  -8   1  283.93    9.72
   3  -8   1  291.55    9.24
   3  -8   2  263.02    9.24
   3  -8   2  299.29    9.63
   3  -8   2  277.12    9.44
   3  -8   3   22.63    5.79
   3  -8   3   21.04    5.27
   3  -8   3   20.32    6.14
   3  -8   4    4.91    5.33
   3  -8   4    1.01    5.42
  -3   8  -5  151.96    8.27
   3  -8   5  141.79    7.28
   3  -8   5  159.22    8.69
  -3   8  -6  317.92   10.53
   3  -8   6  321.76    9.30
   3  -8   6  309.74   11.38
  -3   8  -7  362.61   11.77
   3  -8   7  338.02    9.39
   3  -8   7  331.56   12.19
  -3   8  -8   88.90    7.57
   3  -8   8   85.71    6.33
   3  -8   8   95.78    8.51
  -3   8  -9   31.86    6.51
   3  -8   9   41.49    5.76
   3  -8   9   29.19    7.21
  -3   8 -10   -2.02    6.09
   3  -8  10    7.37    5.29
   3  -8  10   -9.53    6.64
  -3   8 -11  117.62    9.86
   3  -8  11  122.79    7.21
   3  -8  11  125.37   10.43
  -3   8 -12   79.94    9.62
   3  -8  12   81.44    6.77
   3  -8  12   88.13   10.00
  -3   8 -13  216.43   12.90
   3  -8  13  212.16    8.65
   3  -8  13  208.45   13.52
  -3   8 -14   64.46   10.37
   3  -8  14   62.33   10.79
  -3   8 -15   14.60    8.88
   3  -8  15   14.45    8.70
  -3   8 -16   -8.12    9.20
   3  -8  16    0.87    9.51
  -3   8 -17   29.99    9.82
   3  -8  17   20.75   10.25
  -3   8 -18   25.82    9.89
   3  -8  18   24.82    9.70
  -3   8 -19   26.57   10.23
   3  -8  19   10.36    9.37
  -3   8 -20   -3.20    9.60
   3  -8  20   -9.75    8.67
  -3   7  20   18.11   10.78
   3  -7 -20   20.64   11.32
  -3   7  19   33.91   11.01
   3  -7 -19   34.92   11.31
  -3   7  18   25.44   10.55
   3  -7 -18   31.20   10.81
  -3   7  17    5.08    9.96
   3  -7 -17   -5.55    9.15
  -3   7  16    7.90    8.61
   3  -7 -16    5.71    9.18
  -3   7  15   59.84    9.79
   3  -7 -15   57.30   10.55
  -3   7  14   36.92    9.10
  -3   7  14   26.73    5.56
   3  -7 -14   44.24    9.72
  -3   7  13   68.37    9.42
  -3   7  13   75.47    6.01
   3  -7 -13   73.78   10.28
  -3   7  12   39.12    8.57
  -3   7  12   45.80    5.09
   3  -7 -12   44.44    9.06
  -3   7  11   16.99    7.45
  -3   7  11   11.72    4.11
   3  -7 -11   11.13    7.68
  -3   7  10   22.93    7.04
  -3   7  10   30.58    4.13
   3  -7 -10   26.43    7.58
  -3   7   9  180.31   10.27
  -3   7   9  182.11    5.55
   3  -7  -9  174.86    9.85
  -3   7   8  207.92   10.33
  -3   7   8  205.16    5.30
   3  -7  -8  194.56    9.76
   3  -7  -8  209.37    5.30
  -3   7   7   37.91    6.75
  -3   7   7   35.81    3.69
   3  -7  -7   44.05    6.96
   3  -7  -7   37.40    3.42
  -3   7   6   93.59    7.49
  -3   7   6   98.53    3.82
   3  -7  -6   99.56    8.03
   3  -7  -6  108.91    3.87
  -3   7   5    8.91    5.52
  -3   7   5   15.44    3.08
   3  -7  -5   10.44    5.24
  -3   7   4  307.03   10.50
  -3   7   4  305.71    5.93
  -3   7   4  318.42    6.12
   3  -7  -4  300.71   10.40
  -3   7   3  132.13    7.74
  -3   7   3  145.51    4.92
   3  -7  -3  134.07    7.83
  -3   7   2  327.97    7.01
   3  -7  -2  323.42    9.45
   3  -7  -1   23.87    6.43
   3  -7  -1   17.49    5.36
   3  -7   0   -1.99    5.57
   3  -7   0    4.49    5.02
   3  -7   1    0.96    5.42
   3  -7   1   -4.97    4.66
   3  -7   1    0.64    4.62
   3  -7   2  129.58    6.96
   3  -7   2  136.98    7.04
   3  -7   2  131.69    7.22
   3  -7   3   93.71    6.29
   3  -7   3   97.87    6.63
   3  -7   3   90.87    7.16
  -3   7  -4  244.41    8.85
   3  -7   4  247.33    8.06
   3  -7   4  234.82    9.21
  -3   7  -5   38.88    6.03
   3  -7   5   39.86    5.31
   3  -7   5   42.72    6.54
  -3   7  -6   31.85    5.97
   3  -7   6   37.22    5.09
   3  -7   6   26.41    6.33
  -3   7  -7   75.34    6.97
   3  -7   7   73.36    5.64
   3  -7   7   65.42    7.39
  -3   7  -8  309.12   11.08
   3  -7   8  321.95    8.56
   3  -7   8  272.12   11.28
  -3   7  -9  202.60   10.02
   3  -7   9  231.08    7.70
   3  -7   9  204.19   10.69
  -3   7 -10  118.64    8.83
   3  -7  10  138.19    6.73
   3  -7  10  128.96    9.77
  -3   7 -11   11.24    6.74
   3  -7  11   13.80    5.01
   3  -7  11   14.34    7.27
  -3   7 -12    7.40    7.33
   3  -7  12    8.56    5.07
   3  -7  12   10.46    7.43
  -3   7 -13   72.36    9.44
   3  -7  13   97.15    6.67
   3  -7  13   96.85   10.17
  -3   7 -14   81.10   10.49
   3  -7  14   90.49    6.72
   3  -7  14   90.93   11.20
   3  -7  14   79.81    5.85
  -3   7 -15   42.67    9.52
   3  -7  15   46.15   10.31
  -3   7 -16   37.49    9.60
   3  -7  16   45.58   10.49
  -3   7 -17    4.93    8.83
   3  -7  17   -0.51    8.52
  -3   7 -18    6.27   10.12
   3  -7  18    6.33    8.74
  -3   7 -19   24.35   10.31
   3  -7  19   26.06    9.65
  -3   7 -20   73.38   13.10
   3  -7  20   53.75   11.16
  -3   6  20    9.41   10.40
   3  -6 -20    7.44   10.81
  -3   6  19   39.56   11.17
   3  -6 -19   20.59   10.82
  -3   6  18   69.92   11.32
   3  -6 -18   65.82   11.70
  -3   6  17   80.02   11.19
   3  -6 -17   97.80   12.23
  -3   6  16   35.17   10.08
   3  -6 -16   29.46    9.92
  -3   6  15   -0.89    9.29
  -3   6  15    8.37    5.69
   3  -6 -15    2.22    7.39
  -3   6  14    4.26    7.59
  -3   6  14   -2.26    5.11
   3  -6 -14   -1.47    6.82
  -3   6  13   41.23    8.53
  -3   6  13   38.97    5.74
   3  -6 -13   42.21    9.02
  -3   6  12  199.41   11.30
  -3   6  12  199.60    7.53
   3  -6 -12  197.10   11.40
  -3   6  11   85.11    8.89
  -3   6  11   87.47    5.45
   3  -6 -11   94.29    8.73
  -3   6  10   75.67    8.21
  -3   6  10   68.85    4.72
   3  -6 -10   69.09    7.72
  -3   6   9    3.15    5.72
  -3   6   9    9.70    3.48
   3  -6  -9   13.03    6.79
  -3   6   8  132.41    8.56
  -3   6   8  139.03    4.60
   3  -6  -8  132.23    8.89
   3  -6  -8  142.83    4.99
  -3   6   7  181.21    9.10
  -3   6   7  185.07    4.58
   3  -6  -7  176.40    8.81
   3  -6  -7  204.55    4.98
  -3   6   6  879.77   16.82
   3  -6  -6  873.82   16.93
  -3   6   5  291.38   10.20
   3  -6  -5  283.62   10.29
  -3   6   4   49.64    6.14
   3  -6  -4   53.26    6.61
  -3   6   3    5.36    5.21
  -3   6   3    1.97    2.78
  -3   6   3    5.24    2.97
   3  -6  -3    2.79    4.64
  -3   6   2   33.06    5.21
  -3   6   2   35.44    3.74
   3  -6  -2   39.59    5.11
   3  -6  -1  299.04    9.12
   3  -6  -1  321.56    9.08
   3  -6   0  239.66    8.07
   3  -6   0  229.55    7.46
   3  -6   0  236.76    6.95
   3  -6   1  181.55    7.20
   3  -6   1  172.10    7.18
   3  -6   1  180.54    6.90
   3  -6   2   30.13    5.16
   3  -6   2   31.20    5.18
   3  -6   2   40.82    5.82
   3  -6   3  101.64    5.74
   3  -6   3  100.25    6.40
   3  -6   3   85.36    6.79
  -3   6  -4  597.50   12.30
  -3   6  -4  594.55   10.86
   3  -6   4  576.45    9.98
   3  -6   4  566.70   12.51
  -3   6  -5  307.19    9.85
   3  -6   5  297.19    7.41
   3  -6   5  284.77   10.05
  -3   6  -6  261.34    9.62
   3  -6   6  252.25    6.97
   3  -6   6  236.78    9.78
  -3   6  -7    0.05    5.36
   3  -6   7   -0.50    4.35
   3  -6   7   -4.76    5.78
  -3   6  -8   20.80    6.05
   3  -6   8   14.87    4.55
   3  -6   8   19.21    6.40
   3  -6   8   14.45    4.68
  -3   6  -9  107.64    8.20
   3  -6   9  103.08    5.71
   3  -6   9  107.67    8.69
   3  -6   9  105.57    6.12
  -3   6 -10  117.14    8.21
   3  -6  10  131.53    6.09
   3  -6  10  132.30    9.51
   3  -6  10  135.02    7.07
  -3   6 -11  280.73   12.25
   3  -6  11  273.80    7.81
   3  -6  11  244.08   12.11
   3  -6  11  262.99    8.51
  -3   6 -12  184.45   11.18
   3  -6  12  172.43    7.07
   3  -6  12  168.59   11.10
   3  -6  12  175.52    7.78
  -3   6 -13   39.73    9.58
   3  -6  13   29.77    5.32
   3  -6  13   34.90    8.55
   3  -6  13   41.84    5.74
  -3   6 -14   13.78    8.62
   3  -6  14   18.62    5.39
   3  -6  14    7.27    7.96
   3  -6  14   16.16    5.29
  -3   6 -15   92.05   10.77
   3  -6  15   76.30   10.27
   3  -6  15   74.07    6.67
  -3   6 -16   91.08   11.02
   3  -6  16   99.04   10.93
  -3   6 -17   89.30   11.54
   3  -6  17   81.06   10.69
  -3   6 -18   32.23   10.20
   3  -6  18   21.09    9.19
  -3   6 -19    4.73    9.56
   3  -6  19    4.96    9.76
  -3   6 -20   18.18   10.67
   3  -6  20   27.09    9.95
  -3   6 -21   43.15   11.80
   3  -6  21   59.07   12.10
  -3   5  21   36.86   11.19
   3  -5 -21   54.39   12.56
  -3   5  20   21.33   10.39
   3  -5 -20   15.39   10.77
  -3   5  19    3.49    9.45
   3  -5 -19   12.71   10.21
  -3   5  18  -11.09    9.02
   3  -5 -18    6.41    9.39
  -3   5  17   54.07   10.39
   3  -5 -17   43.95   10.52
  -3   5  16   34.15    9.91
  -3   5  16   41.75    7.02
   3  -5 -16   35.40    9.56
  -3   5  15   85.57   10.57
  -3   5  15   87.89    7.41
   3  -5 -15   81.03   10.60
  -3   5  14   38.73    9.78
  -3   5  14   41.74    6.22
   3  -5 -14   45.43    9.14
  -3   5  13    1.88    7.10
  -3   5  13    0.67    4.93
   3  -5 -13   -1.91    7.41
  -3   5  12   59.88    8.21
  -3   5  12   55.27    5.74
   3  -5 -12   65.37    8.93
  -3   5  11  145.75    9.60
  -3   5  11  151.68    6.54
   3  -5 -11  161.20   10.42
  -3   5  10  170.42    9.65
  -3   5  10  163.19    6.12
   3  -5 -10  177.65    9.74
  -3   5   9  123.99    8.70
  -3   5   9  132.65    5.32
   3  -5  -9  123.36    8.32
  -3   5   8    0.07    5.55
  -3   5   8   -0.42    3.06
   3  -5  -8    0.47    6.09
  -3   5   7   95.59    7.22
  -3   5   7   96.75    3.78
   3  -5  -7   94.99    7.20
   3  -5  -7   99.72    4.14
  -3   5   6  111.96    7.59
   3  -5  -6  115.75    7.86
  -3   5   5  141.17    7.81
   3  -5  -5  149.07    7.53
  -3   5   4  342.76    9.78
   3  -5  -4  385.23   10.09
  -3   5   3  219.64    8.02
   3  -5  -3  229.38    7.88
  -3   5   2   45.58    5.30
  -3   5   2   40.37    3.19
   3  -5  -2   51.04    5.79
  -3   5   1   29.45    4.76
  -3   5   1   22.96    4.07
   3  -5  -1   32.60    4.66
   3  -5  -1   32.15    3.72
   3  -5   0  239.89    7.64
   3  -5   0  218.52    6.08
   3  -5   1  270.99    7.24
   3  -5   1  272.58    7.98
   3  -5   1  264.46    7.34
   3  -5   2  175.91    6.08
   3  -5   2  178.19    6.70
   3  -5   2  164.81    6.66
  -3   5  -3   22.85    4.53
  -3   5  -3   25.19    4.97
   3  -5   3   23.10    4.14
   3  -5   3   23.94    5.22
  -3   5  -4  279.44    8.92
   3  -5   4  280.47    6.42
   3  -5   4  255.53    8.75
  -3   5  -5   65.25    5.83
   3  -5   5   58.08    4.20
   3  -5   5   55.47    6.51
   3  -5   5   63.93    5.44
  -3   5  -6  391.67   11.10
   3  -5   6  421.88    7.52
   3  -5   6  399.36   11.56
   3  -5   6  420.71    9.72
  -3   5  -7  205.41    9.12
   3  -5   7  209.62    5.84
   3  -5   7  186.48    9.19
   3  -5   7  210.76    7.55
  -3   5  -8  208.11    9.12
   3  -5   8  204.27    5.97
   3  -5   8  196.54    9.73
  -3   5  -9   22.99    5.64
   3  -5   9   26.21    4.29
   3  -5   9   27.11    6.64
  -3   5 -10   12.57    6.58
   3  -5  10    8.72    4.19
   3  -5  10    3.65    6.37
  -3   5 -11   69.94    8.42
   3  -5  11   73.34    5.29
   3  -5  11   56.64    8.02
  -3   5 -12  278.85   13.80
   3  -5  12  261.87    7.81
   3  -5  12  258.86   12.48
  -3   5 -13  185.83   12.14
   3  -5  13  184.83    7.30
   3  -5  13  169.53   11.32
  -3   5 -14   27.89    7.97
   3  -5  14   37.41    5.61
   3  -5  14   36.15    8.54
  -3   5 -15  -10.38    7.97
   3  -5  15    2.59    7.96
  -3   5 -16   32.71    9.37
   3  -5  16   31.23    8.85
  -3   5 -17   40.32   10.02
   3  -5  17   47.20   10.46
  -3   5 -18   89.58   12.07
   3  -5  18   98.43   11.31
  -3   5 -19   54.37   11.42
   3  -5  19   41.42    9.95
  -3   5 -20   11.41   10.13
   3  -5  20   53.27   11.25
  -3   5 -21    4.33   10.30
   3  -5  21   -2.25    9.76
  -3   4  21   36.58   10.82
   3  -4 -21   36.15   11.48
  -3   4  20   46.27   10.91
   3  -4 -20   46.78   11.57
  -3   4  19   57.05   10.64
   3  -4 -19   55.68   11.25
  -3   4  18   25.16    9.75
   3  -4 -18   19.50    8.64
  -3   4  17    3.65    8.80
  -3   4  17    1.84    6.82
   3  -4 -17   -4.96    8.58
  -3   4  16   38.35    9.42
  -3   4  16   48.24    7.30
   3  -4 -16   43.12    9.80
  -3   4  15  118.59   11.02
  -3   4  15  140.17    8.60
   3  -4 -15  145.64   11.93
  -3   4  14  114.53   10.74
  -3   4  14  128.57    7.92
   3  -4 -14  119.26   10.89
  -3   4  13  147.15   10.96
  -3   4  13  135.53    7.79
   3  -4 -13  138.02   10.83
  -3   4  12   42.00    8.68
  -3   4  12   46.26    5.84
   3  -4 -12   42.26    7.95
  -3   4  11    1.02    6.15
  -3   4  11    3.15    4.50
   3  -4 -11   -3.27    6.39
  -3   4  10   66.02    7.28
  -3   4  10   67.57    5.12
   3  -4 -10   71.96    7.90
  -3   4   9  113.88    8.04
  -3   4   9  107.77    5.17
   3  -4  -9  111.01    8.30
  -3   4   8  229.78    9.49
  -3   4   8  231.78    6.17
   3  -4  -8  239.71   10.14
  -3   4   7   56.11    6.64
  -3   4   7   55.35    3.76
   3  -4  -7   56.87    6.97
   3  -4  -7   57.12    4.28
  -3   4   6  180.91    8.38
  -3   4   6  179.08    4.40
   3  -4  -6  172.03    8.47
   3  -4  -6  169.45    4.45
  -3   4   5   31.07    5.58
   3  -4  -5   36.55    5.30
  -3   4   4  271.96    8.45
   3  -4  -4  299.60    8.68
  -3   4   3   64.23    5.67
   3  -4  -3   75.61    5.59
  -3   4   2  102.60    5.97
  -3   4   2  107.79    3.33
   3  -4  -2  109.01    6.29
   3  -4  -2  110.70    3.37
  -3   4   1   66.93    4.95
  -3   4   1   66.52    4.40
   3  -4  -1   68.58    5.03
   3  -4  -1   59.08    3.77
  -3   4   0    7.45    3.94
   3  -4   0    2.12    3.98
   3  -4   0    2.61    3.86
  -3   4  -1    1.52    3.44
   3  -4   1    5.03    4.74
   3  -4   1   -0.69    4.39
  -3   4  -2   46.77    4.13
  -3   4  -2   41.32    4.76
   3  -4   2   44.75    4.10
   3  -4   2   45.48    5.44
   3  -4   2   47.31    5.17
  -3   4  -3  161.80    4.59
  -3   4  -3  153.21    7.02
   3  -4   3  155.43    4.59
   3  -4   3  141.21    6.84
   3  -4   3    5.50    2.60
  -3   4  -4  252.39    8.56
   3  -4   4  236.25    8.40
   3  -4   4  243.68    6.89
  -3   4  -5   11.52    4.70
   3  -4   5    5.77    5.48
  -3   4  -6   14.66    5.87
   3  -4   6   10.74    5.98
  -3   4  -7   41.00    6.61
   3  -4   7   34.40    6.50
  -3   4  -8  295.53   10.85
   3  -4   8  311.94    6.48
   3  -4   8  279.94   10.75
  -3   4  -9  296.33   11.35
   3  -4   9  311.65    6.90
   3  -4   9  288.23   11.31
  -3   4 -10  100.70    8.69
   3  -4  10   99.81    5.32
   3  -4  10   98.49    8.42
  -3   4 -11   42.58    6.91
   3  -4  11   47.82    4.97
   3  -4  11   38.53    7.45
  -3   4 -12   25.33    8.36
   3  -4  12   36.39    5.26
   3  -4  12   31.85    7.50
  -3   4 -13  216.93   12.65
   3  -4  13  202.27    7.69
   3  -4  13  206.72   11.74
  -3   4 -14  152.38   11.86
   3  -4  14  141.96    7.35
   3  -4  14  147.32   11.75
  -3   4 -15  135.44   11.81
   3  -4  15  137.70   11.99
  -3   4 -16   14.12    8.91
   3  -4  16   28.03    8.56
  -3   4 -17    5.90    9.01
   3  -4  17    6.28    8.05
  -3   4 -18   17.74   10.02
   3  -4  18   16.72    9.45
  -3   4 -19   70.57   11.99
   3  -4  19   78.79   10.91
  -3   4 -20   86.93   12.96
   3  -4  20   99.12   12.46
  -3   4 -21   60.45   12.60
   3  -4  21   56.21   11.37
  -3   3  21    0.53    9.73
   3  -3 -21   16.46   10.33
  -3   3  20   18.93    9.98
   3  -3 -20   24.77   10.40
  -3   3  19   25.79    9.58
   3  -3 -19   30.15   10.30
  -3   3  18   46.88    9.97
  -3   3  18   52.09    8.56
   3  -3 -18   56.54    9.78
  -3   3  17   25.28    9.27
  -3   3  17   33.20    7.86
   3  -3 -17   42.43   10.03
  -3   3  16   12.46    8.52
  -3   3  16   19.69    6.70
   3  -3 -16    5.55    7.33
  -3   3  15   12.98    8.06
  -3   3  15    2.81    6.48
   3  -3 -15    2.38    8.15
  -3   3  14   22.76    8.42
  -3   3  14   28.27    6.20
   3  -3 -14   27.66    8.44
  -3   3  13  160.28   10.98
  -3   3  13  151.36    8.02
   3  -3 -13  160.41   11.02
  -3   3  12  238.60   11.62
  -3   3  12  250.51    9.09
   3  -3 -12  246.36   11.55
  -3   3  11  195.28   10.51
  -3   3  11  196.34    7.82
   3  -3 -11  170.94   10.15
  -3   3  10   56.28    8.18
  -3   3  10   47.29    5.14
   3  -3 -10   43.98    7.13
  -3   3   9   21.90    7.77
  -3   3   9    9.70    4.16
   3  -3  -9   15.62    6.23
  -3   3   8   41.19    6.27
  -3   3   8   27.97    4.14
   3  -3  -8   35.99    6.44
  -3   3   7   52.03    6.23
  -3   3   7   50.47    4.17
   3  -3  -7   44.73    5.76
  -3   3   6  239.00    8.76
  -3   3   6  252.24    5.65
   3  -3  -6  246.83    9.07
   3  -3  -6  251.38    5.92
  -3   3   5   18.95    5.38
   3  -3  -5   19.93    5.47
   3  -3  -5   15.45    3.15
  -3   3   4  493.60   10.42
   3  -3  -4  527.72   10.77
   3  -3  -4  515.69    7.66
  -3   3   3   74.29    5.61
   3  -3  -3   69.60    5.26
  -3   3   2  269.58    7.30
  -3   3   2  267.56    4.89
   3  -3  -2  278.77    7.54
   3  -3  -2  263.93    5.01
  -3   3   1   41.04    4.24
  -3   3   1   46.07    3.52
   3  -3  -1   38.73    4.75
   3  -3  -1   45.93    3.46
  -3   3   0   47.63    3.80
  -3   3   0   43.83    4.24
  -3   3   0   50.44    4.57
   3  -3   0   -1.49    2.02
   3  -3   0   52.80    4.89
   3  -3   0   46.52    3.90
  -3   3  -1  830.81   10.11
  -3   3  -1  880.90   11.70
   3  -3   1  833.57    9.74
   3  -3   1  883.02   11.98
   3  -3   1  846.97   11.59
   3  -3   1  838.08   11.55
  -3   3  -2 1595.30   19.00
  -3   3  -2 1651.40   18.20
  -3   3  -2 1633.70   18.00
   3  -3   2 1564.90   17.30
   3  -3   2 1620.00   17.40
  -3   3  -3   79.20    6.21
   3  -3   3   80.47    6.14
  -3   3  -4  351.43    9.02
   3  -3   4  339.17    9.38
  -3   3  -5  355.82   10.00
   3  -3   5  351.74   10.05
  -3   3  -6  161.24    7.68
   3  -3   6  157.13    8.12
  -3   3  -7   14.58    6.05
   3  -3   7    9.74    5.98
  -3   3  -8    8.65    6.13
   3  -3   8    7.89    5.85
  -3   3  -9  201.18    9.50
   3  -3   9  209.25    6.17
   3  -3   9  194.76    9.67
  -3   3 -10  146.92   10.88
   3  -3  10  135.50    5.85
   3  -3  10  131.36    8.98
  -3   3 -11  124.96   10.02
   3  -3  11  131.28    6.19
   3  -3  11  117.08    9.02
  -3   3 -12   88.76    9.59
   3  -3  12   85.99    6.12
   3  -3  12   89.32    9.38
  -3   3 -13    7.24    8.04
   3  -3  13   13.16    5.43
   3  -3  13   12.74    7.96
  -3   3 -14    3.86    7.87
   3  -3  14    6.37    5.69
   3  -3  14    4.91    7.32
  -3   3 -15   48.03    9.62
   3  -3  15   36.22    8.38
  -3   3 -16  103.59   11.59
   3  -3  16  110.50   10.63
  -3   3 -17   76.60   10.44
   3  -3  17   79.29   10.24
  -3   3 -18   53.10   11.23
   3  -3  18   46.50   10.23
  -3   3 -19    9.20    9.97
   3  -3  19    6.90    9.29
  -3   3 -20   32.39   11.18
   3  -3  20   27.93    9.39
  -3   3 -21   50.18   12.39
   3  -3  21   41.37   10.75
  -3   2  21   84.00   11.99
   3  -2 -21   56.70   11.98
  -3   2  20   17.38   10.29
   3  -2 -20   22.35   10.22
  -3   2  19    0.60    9.09
  -3   2  19   11.09    7.43
   3  -2 -19    2.01    7.90
  -3   2  18   27.59    9.28
  -3   2  18   24.65    8.08
   3  -2 -18   23.99    9.55
  -3   2  17   39.01    9.43
  -3   2  17   24.81    8.00
   3  -2 -17   13.48    8.92
  -3   2  16   60.74    9.53
  -3   2  16   53.97    7.97
   3  -2 -16   46.43    9.63
  -3   2  15  143.56   11.00
  -3   2  15  138.63    9.23
   3  -2 -15  135.79   11.35
  -3   2  14   24.71    8.37
  -3   2  14   27.93    6.96
   3  -2 -14   27.98    8.20
  -3   2  13    1.82    7.25
  -3   2  13   -1.90    5.54
   3  -2 -13   -1.15    6.93
  -3   2  12   81.70    8.77
  -3   2  12   85.70    6.86
   3  -2 -12   88.96    8.10
  -3   2  11  220.67   10.63
  -3   2  11  226.07    8.74
   3  -2 -11  210.86   10.60
  -3   2  10  415.09   12.81
  -3   2  10  424.35   10.41
   3  -2 -10  408.05   12.89
  -3   2   9   77.69    7.71
  -3   2   9   84.65    5.96
   3  -2  -9   78.63    6.72
  -3   2   8   60.43    7.16
  -3   2   8   62.24    5.08
   3  -2  -8   56.92    6.10
  -3   2   7    3.15    6.16
  -3   2   7    3.26    4.19
   3  -2  -7   -5.12    5.30
  -3   2   6   89.34    7.48
   3  -2  -6   84.02    6.48
  -3   2   5  364.12    9.94
   3  -2  -5  363.80    9.29
   3  -2  -5  380.81    7.10
  -3   2   4  599.46   11.52
   3  -2  -4  619.76   10.91
   3  -2  -4  605.26    8.26
   3  -2  -4  630.75    8.33
  -3   2   3   20.56    5.69
  -3   2   3   13.76    2.81
   3  -2  -3   10.87    4.69
   3  -2  -3   15.97    3.03
  -3   2   2  165.80    6.69
  -3   2   2  174.63    4.48
   3  -2  -2  184.45    5.95
   3  -2  -2  172.46    4.37
  -3   2   1  107.18    5.18
  -3   2   1  111.75    4.02
  -3   2   1  111.57    4.70
   3  -2  -1  116.35    4.88
   3  -2  -1  108.63    4.16
  -3   2   0  403.13    6.94
  -3   2   0  405.49    7.28
   3  -2   0  376.52    6.09
   3  -2   0  411.74    7.60
   3  -2   0  410.00    7.23
   3  -2   0  423.27    8.02
  -3   2  -1  962.89   11.72
   3  -2   1  927.19   10.67
   3  -2   1  969.55   12.28
   3  -2   1  932.41   11.88
  -3   2  -2  302.60    7.78
   3  -2   2  275.83    7.44
  -3   2  -3   97.37    6.21
   3  -2   3   90.84    6.07
  -3   2  -4  133.58    6.41
   3  -2   4  135.64    7.64
  -3   2  -5  175.97    7.83
   3  -2   5  172.27    8.06
  -3   2  -6  261.23    9.43
   3  -2   6  274.19    9.63
  -3   2  -7  292.47    9.98
   3  -2   7  286.12    6.15
   3  -2   7  291.28    6.20
   3  -2   7  292.51   10.28
  -3   2  -8  504.72   13.56
   3  -2   8  478.83    8.26
   3  -2   8  514.47   13.58
  -3   2  -9   22.23    7.95
   3  -2   9   30.21    4.53
   3  -2   9   26.81    6.45
  -3   2 -10    6.46    6.09
   3  -2  10    0.17    4.35
   3  -2  10    1.44    5.88
  -3   2 -11   38.54    7.86
   3  -2  11   26.08    5.04
   3  -2  11   31.48    6.96
  -3   2 -12   67.03    8.08
   3  -2  12   86.76    6.23
   3  -2  12   93.53    8.78
  -3   2 -13  189.72   12.07
   3  -2  13  184.72    8.06
   3  -2  13  196.16   11.18
  -3   2 -14   63.44    9.69
   3  -2  14   80.34    7.00
   3  -2  14   68.07    8.94
  -3   2 -15   10.27    7.56
   3  -2  15   14.75    6.25
   3  -2  15   14.47    8.33
  -3   2 -16   30.61    9.67
   3  -2  16   24.82    8.03
  -3   2 -17   87.09   11.81
   3  -2  17   70.92   10.41
  -3   2 -18  100.25   12.38
   3  -2  18   78.92   11.18
  -3   2 -19   31.80   11.10
   3  -2  19   50.08   10.40
  -3   2 -20   -2.03   10.38
   3  -2  20   17.92    9.60
  -3   2 -21    3.79   10.62
   3  -2  21   -4.08    8.93
   3  -1 -22   -4.66   10.71
  -3   1  21   32.53   10.72
   3  -1 -21   35.00   11.12
  -3   1  20   71.84   11.55
   3  -1 -20   86.73   12.02
  -3   1  19   98.63   11.80
  -3   1  19  120.43   10.74
   3  -1 -19  107.09   12.40
  -3   1  18   58.26   10.29
  -3   1  18   69.55    9.10
   3  -1 -18   72.57   10.82
  -3   1  17   18.28    9.07
  -3   1  17   20.07    7.61
   3  -1 -17    9.99    8.49
  -3   1  16    4.54    8.47
  -3   1  16   19.42    6.84
   3  -1 -16   19.37    8.63
  -3   1  15   53.75    9.10
  -3   1  15   62.65    8.17
   3  -1 -15   58.76    9.31
  -3   1  14  122.27   10.11
  -3   1  14  138.96    9.23
   3  -1 -14  147.14   10.83
  -3   1  13  204.49   10.94
  -3   1  13  196.12    9.41
   3  -1 -13  199.83   10.66
  -3   1  12   12.16    6.96
  -3   1  12   13.77    6.09
   3  -1 -12   19.68    6.89
  -3   1  11    9.38    6.73
  -3   1  11    0.25    5.31
   3  -1 -11   -1.49    5.84
  -3   1  10   56.97    7.32
  -3   1  10   55.51    6.13
   3  -1 -10   51.48    6.91
  -3   1   9  150.43    8.78
  -3   1   9  169.03    7.49
   3  -1  -9  155.08    8.41
  -3   1   8  284.54   10.21
  -3   1   8  290.12    8.53
   3  -1  -8  288.85    9.90
  -3   1   7  308.13   10.08
   3  -1  -7  301.06    9.40
  -3   1   6    5.92    5.90
   3  -1  -6   10.05    4.91
  -3   1   5    0.98    5.50
   3  -1  -5   -0.92    4.48
  -3   1   4   63.79    6.39
   3  -1  -4   69.14    5.08
   3  -1  -4   68.36    4.43
  -3   1   3  221.20    7.57
  -3   1   3  234.09    5.87
  -3   1   3  219.54    5.65
   3  -1  -3  215.18    6.11
   3  -1  -3  232.38    5.86
  -3   1   2  460.55    8.72
  -3   1   2   -0.02    2.00
  -3   1   2  464.62    7.63
  -3   1   2  449.33    7.41
   3  -1  -2  458.68    7.67
   3  -1  -2  456.64    7.52
   3  -1  -2  446.61    7.63
  -3   1   1  279.49    6.66
  -3   1   1   -0.43    1.49
  -3   1   1  257.31    6.14
   3  -1  -1  277.94    5.85
   3  -1  -1  273.53    6.12
  -3   1   0   90.83    4.57
  -3   1   0    8.58    2.36
   3  -1   0    0.19    1.76
   3  -1   0   86.62    4.40
   3  -1   0   86.97    4.54
  -3   1  -1 1422.60   15.30
  -3   1  -1 1395.00   14.90
   3  -1   1 1394.30   14.20
   3  -1   1 1412.30   15.50
  -3   1  -2  432.71    6.76
  -3   1  -2  438.19    8.65
   3  -1   2  515.02    7.42
   3  -1   2  422.86    8.91
  -3   1  -3  126.29    3.94
  -3   1  -3  120.81    5.74
   3  -1   3  136.47    4.15
   3  -1   3  136.82    6.70
  -3   1  -4  251.42    5.17
  -3   1  -4  237.97    7.62
   3  -1   4  251.60    5.30
   3  -1   4  246.79    8.21
  -3   1  -5  111.19    7.02
   3  -1   5  113.93    4.06
   3  -1   5  117.08    4.62
   3  -1   5  112.20    6.91
  -3   1  -6    4.26    5.67
   3  -1   6   -3.35    4.02
   3  -1   6    2.17    3.27
   3  -1   6   -0.90    5.47
  -3   1  -7   11.91    6.10
   3  -1   7   21.27    3.97
   3  -1   7   18.17    6.45
  -3   1  -8  125.31    8.98
   3  -1   8  126.21    5.32
   3  -1   8  120.05    8.04
  -3   1  -9  195.30    9.68
   3  -1   9  217.30    7.59
   3  -1   9  207.27   10.07
  -3   1 -10   74.97    7.59
   3  -1  10   81.52    6.10
   3  -1  10   81.08    7.81
  -3   1 -11   58.98    8.23
   3  -1  11   55.74    5.97
   3  -1  11   66.03    8.30
  -3   1 -12    5.00    7.33
   3  -1  12    2.11    5.37
   3  -1  12    0.60    7.10
  -3   1 -13   75.87    9.66
   3  -1  13   76.81    6.87
   3  -1  13   79.68    9.33
  -3   1 -14  154.16   11.27
   3  -1  14  168.05    8.52
   3  -1  14  149.60   11.07
  -3   1 -15  141.40   11.53
   3  -1  15  144.80    8.55
   3  -1  15  136.91   10.74
  -3   1 -16   57.72    9.50
   3  -1  16   58.70    9.68
  -3   1 -17    6.00    9.20
   3  -1  17   10.94    8.60
  -3   1 -18    4.89    9.61
   3  -1  18    2.88    8.58
  -3   1 -19   38.32   11.40
   3  -1  19   52.06   10.35
  -3   1 -20   83.04   13.14
   3  -1  20   40.69   10.34
  -3   1 -21   46.58   12.63
   3  -1  21   37.77   10.24
   3   0 -22   43.99   11.39
  -3   0  21    0.38    9.85
   3   0 -21    0.10    9.39
  -3   0  20    6.63    9.66
   3   0 -20    9.90    9.53
  -3   0  19   23.99    9.71
   3   0 -19   40.82   11.03
  -3   0  18  238.22   13.69
  -3   0  18  225.76   12.73
   3   0 -18  207.65   14.04
  -3   0  17   80.68   10.52
  -3   0  17   89.76    9.81
   3   0 -17   80.56   10.48
  -3   0  16   17.02    8.57
  -3   0  16   17.43    7.16
   3   0 -16    8.11    8.04
  -3   0  15   26.25    8.58
  -3   0  15   12.12    6.78
   3   0 -15    3.82    7.44
  -3   0  14   19.03    8.04
  -3   0  14   17.34    7.16
   3   0 -14   19.78    7.58
  -3   0  13   83.73    9.06
  -3   0  13   81.18    7.70
   3   0 -13   80.31    8.50
  -3   0  12  144.23    9.56
  -3   0  12  154.19    8.65
   3   0 -12  143.52    9.35
  -3   0  11  134.89    9.01
  -3   0  11  137.97    8.01
   3   0 -11  129.13    8.62
  -3   0  10   98.29    8.08
  -3   0  10  112.98    7.52
   3   0 -10   89.04    7.39
  -3   0   9    0.08    6.15
  -3   0   9   -0.80    4.98
   3   0  -9    1.28    5.24
  -3   0   8  144.09    8.47
   3   0  -8  147.73    7.65
  -3   0   7  235.96    9.38
   3   0  -7  230.20    8.16
  -3   0   6  334.49    9.91
   3   0  -6  322.87    8.46
  -3   0   5   62.57    6.66
   3   0  -5   57.92    4.76
  -3   0   4   88.34    6.61
  -3   0   4  100.34    4.18
   3   0  -4   89.88    5.03
   3   0  -4  100.48    5.41
  -3   0   3 4002.60   53.80
  -3   0   3 3973.20   46.00
   3   0  -3 4209.10   65.30
   3   0  -3 4167.00   78.60
   3   0  -3 4234.70   62.90
  -3   0   2   16.13    5.19
  -3   0   2   12.36    3.29
   3   0  -2   10.64    3.08
   3   0  -2   10.68    4.22
  -3   0   1  245.23    6.92
  -3   0   1  239.62    4.90
   3   0  -1  236.89    4.98
   3   0  -1  251.24    6.62
  -3   0   0  127.86    5.39
  -3   0   0  131.00    4.35
  -3   0   0  134.64    4.30
   3   0   0  131.69    5.59
  -3   0  -1   66.57    4.57
  -3   0  -1   62.37    4.44
   3   0   1   64.48    4.13
   3   0   1   73.03    5.39
  -3   0  -2   14.80    3.96
  -3   0  -2   15.53    4.16
   3   0   2   12.59    4.38
   3   0   2   14.48    5.03
  -3   0  -3  183.89    5.48
  -3   0  -3  183.31    6.83
   3   0   3  185.43    5.89
   3   0   3  182.74    7.22
  -3   0  -4   49.81    4.32
  -3   0  -4   50.10    5.73
   3   0   4   44.38    5.75
  -3   0  -5  398.53    7.77
  -3   0  -5  393.61   10.04
   3   0   5  386.34   10.44
  -3   0  -6  168.99    8.28
   3   0   6  155.66    5.60
   3   0   6  161.19    7.89
  -3   0  -7   99.91    8.05
   3   0   7   97.05    5.41
   3   0   7   97.39    7.68
  -3   0  -8   11.52    6.39
   3   0   8   15.32    4.17
   3   0   8   17.82    7.31
  -3   0  -9  151.42    9.39
   3   0   9  164.81    6.79
   3   0   9  160.10    8.94
  -3   0 -10  221.60   11.02
   3   0  10  240.51    8.00
   3   0  10  233.00   10.38
  -3   0 -11  302.12   12.99
   3   0  11  287.36    8.94
   3   0  11  311.82   12.00
  -3   0 -12   46.28    8.51
   3   0  12   61.54    7.29
   3   0  12   51.67    8.28
  -3   0 -13   13.58    8.06
   3   0  13   19.55    6.54
   3   0  13    4.94    7.51
  -3   0 -14    4.77    7.19
   3   0  14    0.38    6.44
   3   0  14    0.67    7.45
  -3   0 -15   80.07   10.86
   3   0  15   92.24    8.12
   3   0  15   91.80   10.12
  -3   0 -16   44.24    9.21
   3   0  16   56.15    8.91
  -3   0 -17   40.70   10.65
   3   0  17   47.50    9.34
[truncated: 8,615,219 more chars]
