# Supplementary material for: Phospho­rescent mono- and diiridium(III) complexes cyclo­metalated by fluorenyl- or phenyl-pyridino ligands with bulky substituents, as prospective OLED dopants
Source: Acta Crystallogr E Crystallogr Commun. 2020 Feb 18;76(Pt 3):392–9. doi: 10.1107/S2056989020001784 (PMC7057367; doi:10.1107/S2056989020001784)
Supplement: Supplementary file 2 [file e-76-00392-Isup2.hkl]

data_I                                                                          
_shelx_title ' 07srv522 in P-1'                                                 
_shelx_refln_list_code          4                                               
_shelx_F_calc_maximum      412.92                                               
_exptl_crystal_F_000      1672.00                                               
_reflns_d_resolution_high  0.7693                                               
                                                                                
loop_                                                                           
 _space_group_symop_operation_xyz                                               
 'x, y, z'                                                                      
 '-x, -y, -z'                                                                   
                                                                                
_cell_length_a    16.4880                                                       
_cell_length_b    17.0003                                                       
_cell_length_c    17.0288                                                       
_cell_angle_alpha  91.925                                                       
_cell_angle_beta   97.814                                                       
_cell_angle_gamma 117.349                                                       
                                                                                
_shelx_F_squared_multiplier     1.000                                           
                                                                                
loop_                                                                           
 _refln_index_h                                                                 
 _refln_index_k                                                                 
 _refln_index_l                                                                 
 _refln_F_squared_calc                                                          
 _refln_F_squared_meas                                                          
 _refln_F_squared_sigma                                                         
 _refln_observed_status                                                         
   1   0   0       5870.69       5150.87      1216.88 o                         
   2   0   0       2025.70       1908.36        52.76 o                         
   3   0   0       5557.72       5903.72       107.68 o                         
   4   0   0       1151.05       1079.24       119.46 o                         
   5   0   0      12306.69      13004.47       205.75 o                         
   6   0   0       2672.08       2623.39       153.32 o                         
   7   0   0       2401.58       2417.10       163.26 o                         
   8   0   0       9821.68       9922.83       227.53 o                         
   9   0   0       8456.13       9243.31       237.49 o                         
  10   0   0       7092.52       6932.84       229.19 o                         
  11   0   0       5079.56       4860.19       220.04 o                         
  12   0   0        778.32        724.08       184.31 o                         
  13   0   0       1922.11       1831.57       200.83 o                         
  14   0   0       2225.11       2243.40       220.88 o                         
  15   0   0        215.94        -61.54       280.18 o                         
  16   0   0       3400.52       3470.97       367.05 o                         
  17   0   0        384.43        648.09       331.92 o                         
  18   0   0       1303.38       1235.14       339.32 o                         
 -19   1   0         35.22        -33.96       563.10 o                         
 -18   1   0       2348.06       2206.88       364.07 o                         
 -17   1   0        283.04        521.25       470.74 o                         
 -16   1   0       1141.50       1266.71       325.44 o                         
 -15   1   0       3113.63       2885.91       243.78 o                         
 -14   1   0        716.58        669.86       199.43 o                         
 -13   1   0       4352.65       4573.19       236.10 o                         
 -12   1   0       3069.02       2637.78       204.26 o                         
 -11   1   0        391.82        289.59       253.62 o                         
 -10   1   0      12203.31      12658.98       320.39 o                         
  -9   1   0       1437.58       1448.70       160.00 o                         
  -8   1   0       3849.53       4063.22       180.20 o                         
  -7   1   0      12734.08      14076.00       245.56 o                         
  -6   1   0       1728.48       1917.34       144.57 o                         
  -5   1   0      12977.71      13566.96       270.86 o                         
  -4   1   0       8766.07       8973.85       164.17 o                         
  -3   1   0       3779.53       3201.44       826.00 o                         
  -2   1   0      25839.48      25487.80      2409.19 o                         
  -1   1   0      19607.03      17603.67      2136.63 o                         
   0   1   0      19349.35      18130.01      1986.76 o                         
   1   1   0      13043.83      13491.11       191.70 o                         
   2   1   0       2744.29       2646.78        74.09 o                         
   3   1   0       5095.49       5486.01       111.61 o                         
   4   1   0       6558.02       6767.95       157.08 o                         
   5   1   0        208.58        366.70       119.37 o                         
   6   1   0       8639.42       9136.11       201.81 o                         
   7   1   0       4205.29       4598.52       176.70 o                         
   8   1   0         51.53         23.63       137.42 o                         
   9   1   0       4261.96       3875.56       189.32 o                         
  10   1   0       1729.43       1847.94       249.93 o                         
  11   1   0       4814.99       4664.06       222.17 o                         
  12   1   0       6086.65       5838.26       247.30 o                         
  13   1   0        539.08        445.59       183.78 o                         
  14   1   0       1463.28       1324.17       306.18 o                         
  15   1   0       1000.36       1048.55       326.16 o                         
  16   1   0        306.96         29.67       376.59 o                         
  17   1   0       2172.87       2615.35       381.25 o                         
  18   1   0        465.11        590.15       345.13 o                         
 -19   2   0       1677.87       1476.74       347.78 o                         
 -18   2   0        768.55        738.38       334.63 o                         
 -17   2   0       2029.28       2407.81       343.52 o                         
 -16   2   0       1157.19       1080.15       211.38 o                         
 -15   2   0        628.58        535.68       203.17 o                         
 -14   2   0       3877.76       3713.15       238.27 o                         
 -13   2   0        134.74       -175.09       175.09 o                         
 -12   2   0      10738.22      10786.81       294.68 o                         
 -11   2   0       8728.31       8423.77       288.10 o                         
 -10   2   0         27.08         89.72       153.27 o                         
  -9   2   0      11745.37      12388.02       256.57 o                         
  -8   2   0        966.53       1115.46       155.36 o                         
  -7   2   0       4352.33       3939.93       225.26 o                         
  -6   2   0      16794.41      16198.24       238.14 o                         
  -5   2   0        125.83        232.23       121.61 o                         
  -4   2   0      11169.35      11425.50       339.55 o                         
  -3   2   0      18115.44      18069.36       217.04 o                         
  -2   2   0      14045.99      14140.48      1420.22 o                         
  -1   2   0      10544.06      11607.97       123.96 o                         
   0   2   0      33182.17      30220.85      3013.10 o                         
   1   2   0       5424.25       5468.24        88.28 o                         
   2   2   0       3797.10       3376.29        89.98 o                         
   3   2   0        342.65        294.81        82.53 o                         
   4   2   0       3442.61       3504.73       118.98 o                         
   5   2   0       2774.50       2868.61       143.45 o                         
   6   2   0        243.56        144.60       132.88 o                         
   7   2   0       6245.77       5819.54       209.82 o                         
   8   2   0       1898.59       1573.68       153.45 o                         
   9   2   0        611.70        579.44       148.32 o                         
  10   2   0      12336.04      11928.30       365.02 o                         
  11   2   0         35.83        -18.91       158.07 o                         
  12   2   0       4156.54       4187.00       219.79 o                         
  13   2   0       2329.28       2944.58       331.17 o                         
  14   2   0        344.11         62.90       292.59 o                         
  15   2   0       2635.15       2928.39       361.68 o                         
  16   2   0        796.18        767.86       331.44 o                         
  17   2   0       1132.39       1082.02       349.10 o                         
 -19   3   0       3112.52       3393.89       315.88 o                         
 -18   3   0        835.04        514.30       314.47 o                         
 -17   3   0        898.97       1028.02       231.92 o                         
 -16   3   0       3753.90       3846.92       263.42 o                         
 -15   3   0        852.96        955.20       215.10 o                         
 -14   3   0        251.69        221.73       196.23 o                         
 -13   3   0       4176.88       4109.53       235.27 o                         
 -12   3   0          1.63       -162.74       162.74 o                         
 -11   3   0      16224.58      16901.16       406.06 o                         
 -10   3   0       8372.12       8313.98       243.00 o                         
  -9   3   0       7085.71       7495.14       274.32 o                         
  -8   3   0      13681.93      13585.96       252.20 o                         
  -7   3   0       2230.12       2370.68       159.28 o                         
  -6   3   0       3506.58       3233.05       156.46 o                         
  -5   3   0       5551.36       5454.82       140.20 o                         
  -4   3   0      14406.47      14308.16       275.43 o                         
  -3   3   0       2183.91       1932.60       234.86 o                         
  -2   3   0      26437.83      26598.91       472.55 o                         
  -1   3   0        408.75        526.87        77.68 o                         
   0   3   0      18699.08      19095.12       196.27 o                         
   1   3   0        221.68        310.32        83.21 o                         
   2   3   0       4479.70       4673.00       132.07 o                         
   3   3   0       7643.76       7909.84       151.23 o                         
   4   3   0       3557.49       3722.43       111.41 o                         
   5   3   0       7053.40       7111.08       179.86 o                         
   6   3   0       7238.37       7744.37       192.60 o                         
   7   3   0       4486.39       4348.79       188.10 o                         
   8   3   0       5633.14       5092.15       231.20 o                         
   9   3   0       1702.31       1489.20       161.75 o                         
  10   3   0       3084.98       2999.55       329.64 o                         
  11   3   0       6220.48       6145.70       275.26 o                         
  12   3   0         27.08        -13.57       273.85 o                         
  13   3   0       1993.65       2217.96       343.23 o                         
  14   3   0       3079.33       3320.70       771.79 o                         
  15   3   0         21.45        163.60       316.50 o                         
  16   3   0       1488.92       1631.54       388.40 o                         
  17   3   0        165.37       -316.40       350.74 o                         
 -20   4   0       1239.16       1318.47       282.96 o                         
 -19   4   0        284.44        154.35       255.21 o                         
 -18   4   0       1947.68       2227.17       223.09 o                         
 -17   4   0        194.87        317.52       185.27 o                         
 -16   4   0       1431.17       1979.29       409.79 o                         
 -15   4   0       2327.68       2446.40       238.61 o                         
 -14   4   0         87.82        456.78       196.70 o                         
 -13   4   0       7585.89       7528.24       274.27 o                         
 -12   4   0       8592.80       8334.76       261.78 o                         
 -11   4   0       1981.11       2073.51       217.37 o                         
 -10   4   0      13385.16      13783.46       539.37 o                         
  -9   4   0       1930.87       2202.45       152.41 o                         
  -8   4   0       3426.27       3318.96       158.31 o                         
  -7   4   0      13981.78      13195.93       211.26 o                         
  -6   4   0        846.94       1047.80       115.79 o                         
  -5   4   0       7119.08       7132.25       258.22 o                         
  -4   4   0      14711.05      14803.95       237.29 o                         
  -3   4   0        127.88        181.86       101.61 o                         
  -2   4   0      20693.66      21271.36       354.92 o                         
  -1   4   0       1914.53       1996.89       145.14 o                         
   0   4   0       1868.54       2145.06       120.55 o                         
   1   4   0      22425.68      23524.54       238.76 o                         
   2   4   0         22.72        -47.59        89.35 o                         
   3   4   0       3323.75       3339.52       117.75 o                         
   4   4   0      12629.24      12763.18       344.01 o                         
   5   4   0          6.21         46.06       119.05 o                         
   6   4   0      11523.15      10472.87       332.24 o                         
   7   4   0       1685.53       1702.37       148.24 o                         
   8   4   0       3022.75       2889.24       306.08 o                         
   9   4   0      12956.87      12054.54       434.64 o                         
  10   4   0       1647.99       1524.10       171.38 o                         
  11   4   0       3889.62       3554.28       352.61 o                         
  12   4   0       1961.24       1705.48       318.75 o                         
  13   4   0        272.58        610.10       325.89 o                         
  14   4   0       1607.69       1304.23       339.94 o                         
  15   4   0        721.18        736.94       346.34 o                         
  16   4   0        459.10        141.67       342.35 o                         
 -20   5   0       2654.51       2951.00       387.13 o                         
 -19   5   0        921.21        723.18       211.18 o                         
 -18   5   0        897.33        995.52       220.27 o                         
 -17   5   0       3218.89       4212.73       845.97 o                         
 -16   5   0        537.09        675.88       187.11 o                         
 -15   5   0       1820.14       1964.26       202.59 o                         
 -14   5   0       8475.82       8603.00       259.76 o                         
 -13   5   0          0.66         32.34       162.03 o                         
 -12   5   0      11077.33      11032.46       360.37 o                         
 -11   5   0       3447.41       3062.65       173.79 o                         
 -10   5   0       1151.21       1157.33       147.34 o                         
  -9   5   0      12268.81      12946.78       233.36 o                         
  -8   5   0       1548.74       1696.77       138.12 o                         
  -7   5   0      13673.49      14962.02       221.35 o                         
  -6   5   0      16354.27      17315.21       323.37 o                         
  -5   5   0       2017.40       2360.32       137.06 o                         
  -4   5   0       5134.45       4619.33       148.68 o                         
  -3   5   0      10343.12      10189.76       479.04 o                         
  -2   5   0       1144.03       1221.50       124.53 o                         
  -1   5   0      17910.14      18416.24       262.88 o                         
   0   5   0        108.24        128.16       109.57 o                         
   1   5   0       7191.76       7992.48       213.07 o                         
   2   5   0       4573.64       4541.91       282.02 o                         
   3   5   0         10.02        -63.65       117.87 o                         
   4   5   0       6645.65       7259.98       181.32 o                         
   5   5   0       1397.95       1507.43       136.37 o                         
   6   5   0         15.91         13.76       120.68 o                         
   7   5   0      10055.55       9749.11       223.86 o                         
   8   5   0       3997.59       4079.79       177.66 o                         
   9   5   0       5108.17       4924.84       211.25 o                         
  10   5   0       3094.32       3245.27       328.27 o                         
  11   5   0        129.07        256.27       289.95 o                         
  12   5   0       1499.02       1403.01       326.45 o                         
  13   5   0       3736.92       4137.38       393.85 o                         
  14   5   0         52.17         34.41       322.75 o                         
  15   5   0       1417.77       1495.61       409.99 o                         
  16   5   0        307.50        426.29       379.89 o                         
 -20   6   0        242.67        341.42       237.89 o                         
 -19   6   0       3467.57       3490.60       256.01 o                         
 -18   6   0        736.64        557.09       206.71 o                         
 -17   6   0       2140.77       2360.60       246.93 o                         
 -16   6   0       4614.85       4548.20       238.98 o                         
 -15   6   0        721.07        600.24       178.35 o                         
 -14   6   0       4574.38       4737.22       224.06 o                         
 -13   6   0       6617.55       6986.17       237.06 o                         
 -12   6   0          1.48        -12.43       150.94 o                         
 -11   6   0       2921.31       3215.12       176.80 o                         
 -10   6   0       3506.15       3465.53       168.21 o                         
  -9   6   0        953.59        780.46       131.12 o                         
  -8   6   0      19145.09      19422.85       405.36 o                         
  -7   6   0       3718.51       4086.16       176.18 o                         
  -6   6   0       7314.14       7547.62       188.92 o                         
  -5   6   0      11544.46      12206.69       210.85 o                         
  -4   6   0        563.93        628.65       117.23 o                         
  -3   6   0      10755.90      10547.31       192.88 o                         
  -2   6   0       7170.73       6708.54       222.86 o                         
  -1   6   0       2935.11       2930.33       142.13 o                         
   0   6   0       9609.86       9074.82       193.91 o                         
   1   6   0       1623.70       1593.39       135.13 o                         
   2   6   0       8709.09       9297.13       300.57 o                         
   3   6   0       9913.24      10661.29       245.81 o                         
   4   6   0        684.60        840.43       133.79 o                         
   5   6   0       5809.44       5600.20       281.90 o                         
   6   6   0       5222.28       5013.22       176.71 o                         
   7   6   0        859.74        886.07       137.92 o                         
   8   6   0       6477.10       6305.25       228.99 o                         
   9   6   0        138.18         89.51       263.22 o                         
  10   6   0       1053.31       1163.33       301.23 o                         
  11   6   0       3533.59       3276.78       359.13 o                         
  12   6   0        111.43       -233.23       322.85 o                         
  13   6   0       1186.41       1596.74       353.94 o                         
  14   6   0        976.19        759.24       358.24 o                         
  15   6   0        144.33        211.51       365.53 o                         
 -20   7   0       2268.71       2142.92       277.73 o                         
 -19   7   0        472.34        538.56       202.40 o                         
 -18   7   0       3963.12       4145.66       246.05 o                         
 -17   7   0       2636.43       2699.45       218.68 o                         
 -16   7   0       1902.57       2040.07       205.65 o                         
 -15   7   0       8729.25       8536.01       266.06 o                         
 -14   7   0       1133.92        884.23       177.02 o                         
 -13   7   0       2813.46       2990.63       188.85 o                         
 -12   7   0       6557.72       6442.15       212.77 o                         
 -11   7   0       1883.66       1900.55       161.60 o                         
 -10   7   0       8365.27       8157.00       254.07 o                         
  -9   7   0       1211.47       1026.42       156.79 o                         
  -8   7   0       2199.34       2361.21       255.91 o                         
  -7   7   0      24242.93      25125.17       545.47 o                         
  -6   7   0       1082.14       1349.54       138.65 o                         
  -5   7   0       5130.71       4565.16       166.69 o                         
  -4   7   0       7000.10       6840.51       222.84 o                         
  -3   7   0        189.88         63.58       167.18 o                         
  -2   7   0      15939.76      16004.29       386.91 o                         
  -1   7   0       4196.57       3975.80       163.56 o                         
   0   7   0       3692.76       3881.56       163.56 o                         
   1   7   0      22034.97      22678.06       296.08 o                         
   2   7   0       2113.26       2239.76       149.83 o                         
   3   7   0       4240.88       4197.78       174.18 o                         
   4   7   0      14102.41      15276.03       261.80 o                         
   5   7   0        564.72        532.99       173.11 o                         
   6   7   0       7437.85       7381.12       203.77 o                         
   7   7   0       1699.86       1383.80       143.96 o                         
   8   7   0        988.80       1276.06       305.76 o                         
   9   7   0       1286.32       1380.88       306.86 o                         
  10   7   0       1076.01       1023.64       314.56 o                         
  11   7   0        392.32        397.84       307.95 o                         
  12   7   0       1901.70       1778.34       378.04 o                         
  13   7   0          5.49         78.89       338.24 o                         
  14   7   0       1462.06       1675.84       391.83 o                         
 -21   8   0         97.12         50.17       322.41 o                         
 -20   8   0       2126.89       2517.47       322.06 o                         
 -19   8   0       1368.41       1620.13       226.52 o                         
 -18   8   0        238.94        385.24       193.69 o                         
 -17   8   0       3720.36       4133.52       240.32 o                         
 -16   8   0       1063.63        932.01       194.95 o                         
 -15   8   0       2430.56       2429.42       204.15 o                         
 -14   8   0       8787.57       8829.27       316.89 o                         
 -13   8   0          0.47          8.12       180.82 o                         
 -12   8   0       3963.54       4187.64       233.26 o                         
 -11   8   0       3424.60       3676.30       201.61 o                         
 -10   8   0        163.94         -4.18       149.29 o                         
  -9   8   0       3713.42       3425.79       263.62 o                         
  -8   8   0        507.48        562.98       146.50 o                         
  -7   8   0      14618.13      14374.66       327.59 o                         
  -6   8   0      12551.36      11758.70       246.11 o                         
  -5   8   0        869.04        944.94       138.04 o                         
  -4   8   0      11800.96      11954.96       233.72 o                         
  -3   8   0       7152.60       7051.99       253.48 o                         
  -2   8   0       1525.93       1589.02       144.81 o                         
  -1   8   0      12461.48      12659.37       385.08 o                         
   0   8   0       1587.37       1535.80       151.01 o                         
   1   8   0       2549.20       2754.81       165.44 o                         
   2   8   0       5567.96       5209.05       186.31 o                         
   3   8   0          9.69         -5.65       139.20 o                         
   4   8   0       9062.20       8850.82       224.79 o                         
   5   8   0       7589.56       7785.64       214.01 o                         
   6   8   0         90.70         -3.23       131.60 o                         
   7   8   0       2125.21       2386.00       304.01 o                         
   8   8   0       1012.31       1003.25       298.14 o                         
   9   8   0        223.93        231.35       313.25 o                         
  10   8   0       1484.59       1412.22       341.98 o                         
  11   8   0         17.53        196.47       476.80 o                         
  12   8   0        592.70        472.92       342.21 o                         
  13   8   0       1191.40       1063.23       397.73 o                         
 -21   9   0       1606.72       1493.64       346.69 o                         
 -20   9   0         85.71       -245.17       281.36 o                         
 -19   9   0       2706.11       2786.79       273.94 o                         
 -18   9   0       1587.96       1980.50       253.46 o                         
 -17   9   0       1339.59       1591.79       247.37 o                         
 -16   9   0       6494.18       7112.32       331.05 o                         
 -15   9   0       1030.59        839.18       220.36 o                         
 -14   9   0       4027.51       4213.37       252.15 o                         
 -13   9   0       4069.39       4083.19       232.84 o                         
 -12   9   0         10.96         22.77       162.51 o                         
 -11   9   0       6616.91       6325.92       242.44 o                         
 -10   9   0       3171.81       3331.61       249.72 o                         
  -9   9   0        617.06        504.58       145.27 o                         
  -8   9   0      13525.19      13336.63       422.96 o                         
  -7   9   0       1185.22       1155.57       142.76 o                         
  -6   9   0       6159.86       5884.76       189.86 o                         
  -5   9   0      13132.36      12760.40       354.88 o                         
  -4   9   0         33.03        100.08       171.90 o                         
  -3   9   0      11966.54      11540.08       308.10 o                         
  -2   9   0       2001.16       1858.02       148.93 o                         
  -1   9   0         45.16         35.49       130.38 o                         
   0   9   0       7722.92       7824.65       214.59 o                         
   1   9   0       3074.95       3309.39       176.63 o                         
   2   9   0       6417.37       6473.20       209.95 o                         
   3   9   0       4818.51       4834.38       197.63 o                         
   4   9   0         43.24        164.36       144.65 o                         
   5   9   0       3535.07       3399.95       182.66 o                         
   6   9   0       2020.09       1952.41       298.20 o                         
   7   9   0         20.28         -3.10       270.58 o                         
   8   9   0       1461.89       1258.89       315.60 o                         
   9   9   0        436.27        677.54       366.51 o                         
  10   9   0       1572.93       1634.09       349.68 o                         
  11   9   0       1163.18        872.19       356.74 o                         
  12   9   0          2.32       -301.88       370.32 o                         
  13   9   0       1169.48       1241.73       393.58 o                         
 -21  10   0       1425.95       1592.18       336.46 o                         
 -20  10   0       1461.40       1542.48       327.95 o                         
 -19  10   0        370.29        366.97       240.87 o                         
 -18  10   0       4178.55       4618.75       316.04 o                         
 -17  10   0        716.59        772.02       231.03 o                         
 -16  10   0       2111.40       2144.64       243.95 o                         
 -15  10   0       4073.46       4447.80       264.83 o                         
 -14  10   0        324.21        370.22       197.69 o                         
 -13  10   0       8453.92       8819.67       392.09 o                         
 -12  10   0       4983.63       4766.27       237.37 o                         
 -11  10   0        414.29        418.98       172.52 o                         
 -10  10   0       9253.07       8578.50       575.96 o                         
  -9  10   0        298.32        311.00       143.31 o                         
  -8  10   0       3492.21       3134.98       196.93 o                         
  -7  10   0       9507.79       9275.00       229.76 o                         
  -6  10   0        785.22        953.58       139.85 o                         
  -5  10   0       5543.53       6063.01       243.13 o                         
  -4  10   0      12925.51      13070.65       339.90 o                         
  -3  10   0       2338.56       2505.13       159.64 o                         
  -2  10   0       4027.08       3739.99       180.60 o                         
  -1  10   0       1285.38       1229.97       152.38 o                         
   0  10   0        806.61        504.52       149.19 o                         
   1  10   0       9002.61       9455.51       246.46 o                         
   2  10   0        816.96        639.20       161.04 o                         
   3  10   0       4312.63       4349.84       202.72 o                         
   4  10   0       3167.81       2861.75       248.42 o                         
   5  10   0        227.64        383.76       280.96 o                         
   6  10   0       4793.33       5241.15       382.61 o                         
   7  10   0       1062.07        975.66       303.65 o                         
   8  10   0        645.41        561.62       311.25 o                         
   9  10   0        450.59        218.90       335.54 o                         
  10  10   0         80.00        128.28       350.40 o                         
  11  10   0        632.12        517.21       517.82 o                         
  12  10   0       1359.62       1387.85       395.16 o                         
 -21  11   0         22.38       -123.76       308.65 o                         
 -20  11   0       2386.81       2243.75       547.86 o                         
 -19  11   0       1280.10       1462.13       324.46 o                         
 -18  11   0        342.41        655.05       459.47 o                         
 -17  11   0       4869.45       5113.07       352.95 o                         
 -16  11   0        608.56        973.57       408.80 o                         
 -15  11   0       3323.79       3024.68       258.08 o                         
 -14  11   0       4024.92       3983.88       250.68 o                         
 -13  11   0          1.53         51.69       187.67 o                         
 -12  11   0       2926.95       2977.75       220.09 o                         
 -11  11   0       2911.52       2889.80       222.08 o                         
 -10  11   0         57.78         14.91       158.78 o                         
  -9  11   0       8170.22       7777.97       237.31 o                         
  -8  11   0       3713.46       3463.45       189.18 o                         
  -7  11   0       7476.26       6946.50       222.14 o                         
  -6  11   0      14238.54      13681.93       338.28 o                         
  -5  11   0        637.83        521.94       204.66 o                         
  -4  11   0       6828.82       7223.76       291.48 o                         
  -3  11   0       3973.36       3922.22       191.88 o                         
  -2  11   0        374.90        377.34       151.68 o                         
  -1  11   0       5170.51       5385.13       236.24 o                         
   0  11   0       1158.34       1098.89       165.97 o                         
   1  11   0       1927.88       1910.80       175.30 o                         
   2  11   0       5555.17       5452.55       226.50 o                         
   3  11   0        439.64        218.62       177.81 o                         
   4  11   0       1568.63       1808.86       210.00 o                         
   5  11   0       1890.93       1770.69       325.25 o                         
   6  11   0         75.74       -277.31       277.31 o                         
   7  11   0       3517.67       3242.13       372.63 o                         
   8  11   0        438.59        249.80       316.85 o                         
   9  11   0       1512.28       1525.47       377.23 o                         
  10  11   0       2509.59       2862.97       404.03 o                         
  11  11   0        519.94       -373.57       373.57 o                         
 -21  12   0       1697.35       1891.96       350.37 o                         
 -20  12   0         32.04       -176.20       334.36 o                         
 -19  12   0       3138.35       3561.48       403.80 o                         
 -18  12   0       2325.91       3348.56       438.01 o                         
 -17  12   0       2965.39       2569.36       267.18 o                         
 -16  12   0       5719.29       6000.72       298.87 o                         
 -15  12   0        117.12         24.16       205.33 o                         
 -14  12   0       1159.81       1433.52       221.86 o                         
 -13  12   0       5429.84       5444.36       315.40 o                         
 -12  12   0         96.71         79.33       190.36 o                         
 -11  12   0       4032.60       3871.67       216.07 o                         
 -10  12   0       6037.37       5687.69       229.70 o                         
  -9  12   0        809.57        601.84       164.16 o                         
  -8  12   0      15063.13      14522.38       338.00 o                         
  -7  12   0        609.26        527.02       200.30 o                         
  -6  12   0       9888.30       9456.14       327.16 o                         
  -5  12   0       4295.56       4147.76       276.58 o                         
  -4  12   0       1197.46       1038.82       160.59 o                         
  -3  12   0       6126.59       6320.34       224.63 o                         
  -2  12   0       1601.28       1884.42       178.32 o                         
  -1  12   0        544.99        642.98       172.11 o                         
   0  12   0       4882.49       5147.45       226.85 o                         
   1  12   0        395.69        477.78       160.77 o                         
   2  12   0       1563.04       1728.06       222.80 o                         
   3  12   0       3628.53       3663.40       215.43 o                         
   4  12   0          0.59        -34.20       281.10 o                         
   5  12   0       1434.68       1334.39       308.67 o                         
   6  12   0       2052.94       2313.99       579.46 o                         
   7  12   0        279.41         19.47       324.37 o                         
   8  12   0       1190.68        975.03       338.78 o                         
   9  12   0        430.06        587.56       840.61 o                         
  10  12   0        135.14       -140.43       365.94 o                         
 -21  13   0       2501.54       2594.15       568.93 o                         
 -20  13   0       2062.69       1602.86       341.88 o                         
 -19  13   0        378.52        653.54       318.14 o                         
 -18  13   0       5003.64       5535.88       370.89 o                         
 -17  13   0        304.08        423.77       231.00 o                         
 -16  13   0       2047.10       1982.16       236.26 o                         
 -15  13   0       6663.92       6160.78       286.08 o                         
 -14  13   0        556.42        457.67       200.91 o                         
 -13  13   0       3265.03       3252.93       246.01 o                         
 -12  13   0       4633.01       4837.06       237.85 o                         
 -11  13   0       1383.67       1423.15       184.05 o                         
 -10  13   0       6472.63       6278.45       245.28 o                         
  -9  13   0       2386.86       2185.87       195.05 o                         
  -8  13   0        389.77        532.46       166.79 o                         
  -7  13   0      14136.91      12945.91       805.64 o                         
  -6  13   0       1421.24       1429.74       227.89 o                         
  -5  13   0       3979.87       3792.68       277.28 o                         
  -4  13   0       1419.33       1576.13       182.40 o                         
  -3  13   0         58.25         11.87       160.78 o                         
  -2  13   0       3651.89       3883.70       215.30 o                         
  -1  13   0       3616.98       3634.83       219.86 o                         
   0  13   0        178.52        145.63       168.09 o                         
   1  13   0       2901.60       3574.83       229.77 o                         
   2  13   0        698.30        445.40       184.29 o                         
   3  13   0       2171.17       2511.87       532.61 o                         
   4  13   0       1934.06       2161.28       494.73 o                         
   5  13   0         60.27        299.60       314.30 o                         
   6  13   0       2150.72       2108.20       346.84 o                         
   7  13   0       1414.18       1412.32       346.90 o                         
   8  13   0        335.08         59.91       356.72 o                         
   9  13   0        864.37       1135.09       394.83 o                         
 -20  14   0       3132.77       3197.69       379.26 o                         
 -19  14   0       1019.07       1112.56       319.68 o                         
 -18  14   0        580.24        309.74       235.04 o                         
 -17  14   0       2663.34       2566.92       259.97 o                         
 -16  14   0       1664.86       1659.93       243.42 o                         
 -15  14   0       2317.33       2227.98       238.63 o                         
 -14  14   0       2417.01       2620.00       247.05 o                         
 -13  14   0         33.15        203.82       210.88 o                         
 -12  14   0       5411.43       5402.02       258.88 o                         
 -11  14   0       2362.95       2656.82       420.69 o                         
 -10  14   0        367.11         91.54       171.33 o                         
  -9  14   0       3139.13       3424.65       257.07 o                         
  -8  14   0       3142.73       2943.64       268.93 o                         
  -7  14   0        873.45       1133.81       239.49 o                         
  -6  14   0       6341.48       6086.48       442.05 o                         
  -5  14   0        535.03        535.31       172.25 o                         
  -4  14   0       2256.60       2460.41       201.54 o                         
  -3  14   0       6419.72       6356.72       254.04 o                         
  -2  14   0        414.11        501.92       182.33 o                         
  -1  14   0       2108.56       2377.03       206.54 o                         
   0  14   0        541.04        542.34       187.21 o                         
   1  14   0       1029.11        973.67       197.77 o                         
   2  14   0       2413.35       2374.20       338.04 o                         
   3  14   0          3.29       -294.33       294.33 o                         
   4  14   0       1445.63       2064.42       567.36 o                         
   5  14   0       1213.17       1282.99       332.01 o                         
   6  14   0         12.47       -257.23       328.65 o                         
   7  14   0       1137.20        973.18       391.61 o                         
   8  14   0        193.31        260.75       375.60 o                         
 -20  15   0         35.12        122.49       310.61 o                         
 -19  15   0       2163.52       2591.78       466.71 o                         
 -18  15   0       1486.76       1791.97       343.64 o                         
 -17  15   0        463.72        513.41       233.56 o                         
 -16  15   0       4397.67       4223.01       281.20 o                         
 -15  15   0       1079.22        779.40       226.09 o                         
 -14  15   0       1743.00       1831.36       238.15 o                         
 -13  15   0       3307.42       3451.96       239.10 o                         
 -12  15   0          3.31        -12.89       180.06 o                         
 -11  15   0       3582.45       3706.79       239.11 o                         
 -10  15   0       1371.20       1236.03       203.73 o                         
  -9  15   0        123.13        201.98       292.98 o                         
  -8  15   0       1897.45       1759.19       263.74 o                         
  -7  15   0        290.29        405.71       229.97 o                         
  -6  15   0       3441.77       3276.09       250.31 o                         
  -5  15   0       2635.12       3094.87       219.12 o                         
  -4  15   0        389.89        170.24       170.87 o                         
  -3  15   0       4406.09       4375.38       243.61 o                         
  -2  15   0        504.20        597.12       225.91 o                         
  -1  15   0        759.12        791.52       195.54 o                         
   0  15   0       3066.81       3533.82       257.52 o                         
   1  15   0        401.26        333.45       301.64 o                         
   2  15   0        860.36       1283.86       327.21 o                         
   3  15   0       1900.61       1966.48       338.16 o                         
   4  15   0         17.81       -314.27       314.27 o                         
   5  15   0       1136.10        656.36       354.62 o                         
   6  15   0        300.11        101.10       345.11 o                         
   7  15   0         26.12       -348.66       348.66 o                         
 -20  16   0       2049.77       1933.63       513.33 o                         
 -19  16   0        142.13        171.71       475.67 o                         
 -18  16   0       2156.58       2307.48       337.58 o                         
 -17  16   0       1670.63       1868.56       259.64 o                         
 -16  16   0        987.77        733.09       232.08 o                         
 -15  16   0       3326.27       3728.39       318.62 o                         
 -14  16   0         19.16        104.22       211.99 o                         
 -13  16   0       2945.01       3199.71       239.44 o                         
 -12  16   0       3587.77       3817.91       251.69 o                         
 -11  16   0         53.58        -48.31       187.08 o                         
 -10  16   0       4719.05       4895.39       338.32 o                         
  -9  16   0         97.94        187.84       238.00 o                         
  -8  16   0        610.70        383.73       244.89 o                         
  -7  16   0       6110.72       6094.28       264.21 o                         
  -6  16   0       1025.71        803.90       214.32 o                         
  -5  16   0       3903.77       3980.34       244.41 o                         
  -4  16   0       2199.80       2306.81       224.05 o                         
  -3  16   0         11.58         -0.31       179.84 o                         
  -2  16   0       2328.30       2765.81       230.61 o                         
  -1  16   0       1106.78       1014.97       204.11 o                         
   0  16   0       1867.53       1714.73       363.14 o                         
   1  16   0       2208.40       1875.21       350.82 o                         
   2  16   0        263.05       -120.28       305.18 o                         
   3  16   0        418.74         46.48       320.54 o                         
   4  16   0       1098.51       1049.82       336.62 o                         
   5  16   0          0.24       -253.14       314.44 o                         
 -19  17   0        959.72        512.89       508.85 o                         
 -18  17   0        160.08        511.09       495.40 o                         
 -17  17   0       4108.76       4182.98       383.45 o                         
 -16  17   0       1088.78        932.59       329.19 o                         
 -15  17   0       2836.57       2876.50       368.68 o                         
 -14  17   0       4121.53       4007.81       265.40 o                         
 -13  17   0         17.54         87.48       192.79 o                         
 -12  17   0       2887.35       2733.46       229.94 o                         
 -11  17   0       2389.47       2682.12       307.69 o                         
 -10  17   0        838.34        640.86       267.12 o                         
  -9  17   0       6161.19       6842.24       409.99 o                         
  -8  17   0         78.68         82.61       173.73 o                         
  -7  17   0       1968.67       1955.01       211.07 o                         
  -6  17   0       3903.06       3584.56       281.66 o                         
  -5  17   0          3.01        -23.80       192.19 o                         
  -4  17   0       1282.24       1581.64       212.76 o                         
  -3  17   0        695.80        656.38       196.99 o                         
  -2  17   0          4.45        -24.92       195.98 o                         
  -1  17   0       1593.34       2257.94       373.09 o                         
   0  17   0        950.60        854.22       338.95 o                         
   1  17   0       1281.72       1348.48       340.91 o                         
   2  17   0       1905.89       1260.88       344.21 o                         
   3  17   0         38.74       -316.15       316.15 o                         
   4  17   0        200.89         -8.99       345.38 o                         
 -18  18   0        851.68        399.01       494.50 o                         
 -17  18   0        459.98        133.09       315.94 o                         
 -16  18   0       3000.10       3210.41       380.88 o                         
 -15  18   0        200.59        105.07       345.55 o                         
 -14  18   0       1829.68       1951.07       309.05 o                         
 -13  18   0       2666.37       2093.44       308.28 o                         
 -12  18   0        229.62        -28.84       344.99 o                         
 -11  18   0       1866.00       1711.23       301.29 o                         
 -10  18   0        891.37        839.49       283.09 o                         
  -9  18   0       1011.70        843.95       325.26 o                         
  -8  18   0       2611.57       2815.81       233.11 o                         
  -7  18   0        690.43        498.00       198.89 o                         
  -6  18   0        477.35        281.78       365.39 o                         
  -5  18   0       3461.11       3354.25       255.04 o                         
  -4  18   0          0.15       -172.59       196.86 o                         
  -3  18   0       1759.45       1772.22       225.87 o                         
  -2  18   0        488.65        258.31       282.74 o                         
  -1  18   0        296.26        588.12       340.15 o                         
   0  18   0       1465.69       1728.90       476.35 o                         
   1  18   0        225.69        415.71       328.72 o                         
   2  18   0        695.21        875.16       350.84 o                         
 -18  19   0       2182.11       2577.43       585.51 o                         
 -17  19   0        994.92        417.39       493.61 o                         
 -16  19   0        517.30       -187.61       330.93 o                         
 -15  19   0       3089.66       3281.31       359.12 o                         
 -14  19   0         86.08         39.67       280.05 o                         
 -13  19   0       1825.24       1967.69       319.67 o                         
 -12  19   0        904.96       1213.84       293.45 o                         
 -11  19   0        261.03         74.39       268.75 o                         
 -10  19   0       1989.22       1984.22       314.00 o                         
  -9  19   0       1411.88       1397.05       218.69 o                         
  -8  19   0         50.24        -28.15       196.39 o                         
  -7  19   0       2520.10       3358.65       631.97 o                         
  -6  19   0        292.17        233.05       202.98 o                         
  -5  19   0       1675.34       1764.60       235.90 o                         
  -4  19   0        924.40        605.39       218.22 o                         
  -3  19   0         11.58        -44.62       275.99 o                         
  -2  19   0        860.94       1140.34       351.11 o                         
  -1  19   0        728.83        852.81       331.69 o                         
   0  19   0        260.62         80.25       418.74 o                         
   1  19   0        798.72       1077.15       410.22 o                         
 -16  20   0        244.66        407.02       372.87 o                         
 -15  20   0        546.14        763.38       310.22 o                         
 -14  20   0       1461.14       1738.16       328.85 o                         
 -13  20   0         19.75         25.39       281.92 o                         
 -12  20   0       1672.10       1702.26       324.18 o                         
 -11  20   0       1551.53       1395.93       315.26 o                         
 -10  20   0        262.78        190.44       278.79 o                         
  -9  20   0       1714.97       1515.60       315.45 o                         
  -8  20   0       1591.16       1369.68       347.90 o                         
  -7  20   0        812.06        883.45       311.65 o                         
  -6  20   0       1737.22       2064.21       309.89 o                         
  -5  20   0          2.43        231.41       253.86 o                         
  -4  20   0       1367.72       1597.58       471.64 o                         
  -3  20   0        471.04         24.14       339.70 o                         
  -2  20   0         13.49       -124.67       366.51 o                         
 -15  21   0        160.23          3.35       296.12 o                         
 -14  21   0       2159.59       1888.81       341.42 o                         
 -13  21   0       1679.35       2229.05       340.34 o                         
 -12  21   0          1.77       -112.83       284.30 o                         
 -11  21   0       2184.10       2800.04       357.90 o                         
 -10  21   0        985.23       1035.94       325.95 o                         
  -9  21   0         11.57       -280.19       280.19 o                         
  -8  21   0       1089.22       1271.96       310.54 o                         
  -7  21   0        305.17        428.07       303.56 o                         
  -6  21   0        936.46        799.09       355.52 o                         
  -4  21   0         22.02       -288.72       492.71 o                         
 -11  22   0         12.35        -29.58       291.77 o                         
 -10  22   0       1413.90       1306.29       342.77 o                         
  -9  22   0        329.02        285.28       296.61 o                         
   9 -22   1       1126.39       1116.90       312.92 o                         
  10 -22   1        218.29         57.42       292.82 o                         
  11 -22   1        485.53        304.78       473.21 o                         
   4 -21   1        613.07        391.39       504.82 o                         
   5 -21   1        788.66        621.38       516.02 o                         
   6 -21   1        301.34          4.59       282.31 o                         
   7 -21   1       1212.28       1441.76       347.23 o                         
   8 -21   1        930.21        712.83       305.44 o                         
   9 -21   1         33.46       -103.60       296.58 o                         
  10 -21   1       1522.88       1723.08       327.63 o                         
  11 -21   1        978.83        957.22       307.83 o                         
  12 -21   1        572.35        674.83       304.92 o                         
  13 -21   1       2652.40       3018.34       354.91 o                         
  14 -21   1         34.94       -236.24       276.68 o                         
  15 -21   1        573.03       1063.88       499.44 o                         
   1 -20   1        708.37        685.12       354.45 o                         
   2 -20   1        109.53       -347.98       347.98 o                         
   3 -20   1       1583.97       1447.59       324.93 o                         
   4 -20   1        216.85        386.33       392.06 o                         
   5 -20   1        528.84        625.03       226.25 o                         
   6 -20   1       2633.22       2591.19       306.25 o                         
   7 -20   1          3.22        -46.57       209.78 o                         
   8 -20   1       1130.87       1161.51       219.61 o                         
   9 -20   1        541.21        545.71       211.32 o                         
  10 -20   1        276.01         41.15       282.11 o                         
  11 -20   1       1675.96       1552.90       320.97 o                         
  12 -20   1        192.67         50.04       436.45 o                         
  13 -20   1        619.50        880.95       468.28 o                         
  14 -20   1       2119.74       2977.98       614.66 o                         
  15 -20   1        102.29       -259.73       284.48 o                         
  16 -20   1        818.21        196.37       466.26 o                         
  -1 -19   1        411.17        266.95       341.41 o                         
   0 -19   1         70.88        248.21       356.10 o                         
   1 -19   1       1806.56       2158.48       379.32 o                         
   2 -19   1        441.57        622.75       289.84 o                         
   3 -19   1        325.71        303.86       272.99 o                         
   4 -19   1       1763.41       2116.08       243.98 o                         
   5 -19   1        404.81        483.75       218.79 o                         
   6 -19   1       1015.93        857.54       258.27 o                         
   7 -19   1       1394.80       1360.37       246.39 o                         
   8 -19   1        203.39         18.63       195.49 o                         
   9 -19   1       1362.40       1292.58       210.00 o                         
  10 -19   1       1331.13       1268.30       295.88 o                         
  11 -19   1         23.52        -69.35       259.73 o                         
  12 -19   1       3207.04       3133.56       336.20 o                         
  13 -19   1        493.12        284.04       270.55 o                         
  14 -19   1       1017.73        919.22       290.41 o                         
  15 -19   1       2248.64       2487.67       334.03 o                         
  16 -19   1          7.19        202.20       457.74 o                         
  17 -19   1       1891.55       1840.83       488.23 o                         
  -2 -18   1        204.55       -325.82       327.79 o                         
  -1 -18   1        315.69        230.16       337.47 o                         
   0 -18   1       1313.46       1440.16       361.32 o                         
   1 -18   1        180.77         94.26       292.49 o                         
   2 -18   1       2770.06       2434.50       321.33 o                         
   3 -18   1        878.31        861.00       217.96 o                         
   4 -18   1        331.00       1068.03       529.12 o                         
   5 -18   1       2962.84       3538.50       261.87 o                         
   6 -18   1         66.89        254.24       337.81 o                         
   7 -18   1       1427.17       1264.67       208.89 o                         
   8 -18   1       1989.73       2247.85       222.66 o                         
   9 -18   1          6.14         25.56       460.21 o                         
  10 -18   1       4014.10       4178.29       340.54 o                         
  11 -18   1       2669.14       2898.74       474.55 o                         
  12 -18   1        932.13       1257.62       218.07 o                         
  13 -18   1       4262.52       4270.40       330.14 o                         
  14 -18   1        157.52        109.57       210.24 o                         
  15 -18   1       2409.43       2331.01       278.04 o                         
  16 -18   1       2574.67       2722.26       365.52 o                         
  17 -18   1          2.25        481.50       482.40 o                         
  18 -18   1       2491.88       2620.02       576.55 o                         
  -4 -17   1         16.82       -181.90       334.82 o                         
  -3 -17   1        859.35        506.27       353.78 o                         
  -2 -17   1       2516.14       2870.52       387.77 o                         
  -1 -17   1         68.10       -315.85       319.52 o                         
   0 -17   1       1766.43       1712.48       526.78 o                         
   1 -17   1        746.48        839.68       283.63 o                         
   2 -17   1        178.29       -171.24       190.74 o                         
   3 -17   1       1566.40       1823.84       287.33 o                         
   4 -17   1        302.02        291.27       193.64 o                         
   5 -17   1       2511.13       2725.23       234.41 o                         
   6 -17   1       3965.46       3828.82       252.98 o                         
   7 -17   1          1.58          7.01       181.38 o                         
   8 -17   1       2846.56       2344.89       291.34 o                         
   9 -17   1       3595.01       4075.04       333.97 o                         
  10 -17   1        454.66        697.72       263.94 o                         
  11 -17   1       1737.57       2127.37       228.94 o                         
  12 -17   1       1666.07       1447.98       223.39 o                         
  13 -17   1       1595.29       1933.44       228.59 o                         
  14 -17   1       3175.14       2899.39       347.22 o                         
  15 -17   1         80.41        194.25       229.48 o                         
  16 -17   1       3199.28       2779.40       273.76 o                         
  17 -17   1       2115.52       2103.43       368.75 o                         
  18 -17   1         87.85       -266.28       368.30 o                         
  19 -17   1       1509.21       1814.83       516.02 o                         
  -5 -16   1        363.85        558.33       341.43 o                         
  -4 -16   1       1807.32       1840.09       479.49 o                         
  -3 -16   1        272.47        401.31       329.98 o                         
  -2 -16   1        769.37        881.88       338.05 o                         
  -1 -16   1       2870.60       2851.75       375.59 o                         
   0 -16   1          0.92         -8.03       270.15 o                         
   1 -16   1       2111.65       2540.13       376.59 o                         
   2 -16   1        999.67        837.33       196.54 o                         
   3 -16   1       1055.78        909.39       195.74 o                         
   4 -16   1       3383.83       3751.31       287.04 o                         
   5 -16   1        980.50        936.51       204.96 o                         
   6 -16   1       1974.54       2032.29       216.15 o                         
   7 -16   1       1329.91       1251.80       265.04 o                         
   8 -16   1        110.27        423.74       239.47 o                         
   9 -16   1       2695.87       2984.05       293.88 o                         
  10 -16   1       3453.41       3126.87       234.54 o                         
  11 -16   1        329.12        259.70       184.26 o                         
  12 -16   1       2866.16       2801.75       229.75 o                         
  13 -16   1        398.87        373.74       198.18 o                         
  14 -16   1       1141.81       1582.54       241.67 o                         
  15 -16   1       4712.76       4954.85       290.07 o                         
  16 -16   1         11.84        687.70       399.66 o                         
  17 -16   1       4235.26       4751.13       387.92 o                         
  18 -16   1        771.00        520.06       370.32 o                         
  19 -16   1        317.38        215.87       303.77 o                         
  -7 -15   1        315.17         -8.70       352.75 o                         
  -6 -15   1       1145.68        852.19       357.35 o                         
  -5 -15   1        665.04        532.00       355.77 o                         
  -4 -15   1        364.37        151.84       311.29 o                         
  -3 -15   1       1392.65       1757.16       485.31 o                         
  -2 -15   1         25.10       -102.02       304.41 o                         
  -1 -15   1       1101.88       1065.76       367.63 o                         
   0 -15   1       2822.06       2920.41       226.51 o                         
   1 -15   1         88.43         73.91       182.54 o                         
   2 -15   1       3163.05       3127.34       317.08 o                         
   3 -15   1        208.64        146.15       184.64 o                         
   4 -15   1        582.58        526.08       181.49 o                         
   5 -15   1       4708.94       4675.00       237.91 o                         
   6 -15   1         57.10        -20.49       244.39 o                         
   7 -15   1       2554.31       2360.72       271.79 o                         
   8 -15   1       2285.82       2563.14       285.36 o                         
   9 -15   1        546.63        362.96       239.07 o                         
  10 -15   1       4104.94       4149.23       259.64 o                         
  11 -15   1       2948.54       2909.05       227.73 o                         
  12 -15   1       1023.09       1043.04       205.94 o                         
  13 -15   1       5314.66       5260.85       406.88 o                         
  14 -15   1        247.35        637.62       231.29 o                         
  15 -15   1       3373.89       3079.21       264.11 o                         
  16 -15   1       1971.33       2294.29       264.34 o                         
  17 -15   1        152.99        281.07       280.40 o                         
  18 -15   1       1627.26       1856.97       455.95 o                         
  19 -15   1       1206.67       1455.16       480.38 o                         
  20 -15   1        143.26         81.63       313.82 o                         
  -8 -14   1       1070.40        670.89       363.81 o                         
  -7 -14   1        245.76        630.74       358.77 o                         
  -6 -14   1         25.99       -242.69       307.60 o                         
  -5 -14   1       1817.11       1668.22       362.65 o                         
  -4 -14   1        319.01        278.89       320.66 o                         
  -3 -14   1       1867.14       1350.32       438.91 o                         
  -2 -14   1       2150.47       2337.72       346.23 o                         
  -1 -14   1        294.22        295.42       175.11 o                         
   0 -14   1       2510.44       2551.69       210.91 o                         
   1 -14   1       3317.50       3565.60       223.47 o                         
   2 -14   1         82.78        196.12       172.68 o                         
   3 -14   1       3701.00       3742.30       223.33 o                         
   4 -14   1       1030.64        777.04       186.02 o                         
   5 -14   1       3555.92       3981.25       296.19 o                         
   6 -14   1       5504.66       5444.93       427.70 o                         
   7 -14   1        741.03        433.06       219.15 o                         
   8 -14   1       5292.12       5289.58       242.51 o                         
   9 -14   1       1586.87       1511.91       202.19 o                         
  10 -14   1        133.90        135.60       171.85 o                         
  11 -14   1       7217.04       6995.98       270.68 o                         
  12 -14   1       2280.68       1876.69       214.31 o                         
  13 -14   1       2098.32       2152.14       241.90 o                         
  14 -14   1       4307.21       4669.95       267.69 o                         
  15 -14   1         75.82         88.94       214.94 o                         
  16 -14   1       3747.38       3741.18       269.29 o                         
  17 -14   1       4013.09       4111.82       289.58 o                         
  18 -14   1         30.34       -196.78       272.18 o                         
  19 -14   1       2525.88       2611.41       355.63 o                         
  20 -14   1       1817.48       1555.89       359.98 o                         
  -9 -13   1        747.81        459.46       363.12 o                         
  -8 -13   1         42.40       -283.42       334.34 o                         
  -7 -13   1       1720.43       1881.96       364.84 o                         
  -6 -13   1        797.67        610.11       338.34 o                         
  -5 -13   1        489.68        146.51       294.24 o                         
  -4 -13   1       2297.15       1980.51       344.99 o                         
  -3 -13   1        695.39        848.06       311.10 o                         
  -2 -13   1       2175.09       1987.82       202.18 o                         
  -1 -13   1       5350.98       5370.44       237.97 o                         
   0 -13   1       1692.78       1478.45       193.75 o                         
   1 -13   1       1408.91       1582.35       189.55 o                         
   2 -13   1       2830.47       3405.46       207.88 o                         
   3 -13   1       1346.56       1072.87       172.05 o                         
   4 -13   1       5380.38       5342.39       230.76 o                         
   5 -13   1        616.90        557.00       220.16 o                         
   6 -13   1       2808.12       3150.84       384.66 o                         
   7 -13   1      11046.31      10970.38       283.89 o                         
   8 -13   1        586.36        466.78       161.32 o                         
   9 -13   1       7058.09       6945.87       255.58 o                         
  10 -13   1       1136.53       1265.58       189.17 o                         
  11 -13   1        152.70        188.04       172.52 o                         
  12 -13   1       5918.09       5835.45       259.09 o                         
  13 -13   1       1203.19        903.83       215.57 o                         
  14 -13   1       3018.34       2802.99       240.65 o                         
  15 -13   1       4213.48       4044.06       262.10 o                         
  16 -13   1        259.38        286.72       210.03 o                         
  17 -13   1       3135.10       3162.82       320.23 o                         
  18 -13   1       2766.38       3250.63       349.73 o                         
  19 -13   1        263.43        103.82       307.84 o                         
  20 -13   1       2588.19       2776.06       468.73 o                         
 -10 -12   1         44.19       -346.08       346.08 o                         
  -9 -12   1        894.83        950.60       375.60 o                         
  -8 -12   1       1556.42       1771.15       384.32 o                         
  -7 -12   1        101.62         -8.32       327.45 o                         
  -6 -12   1       3017.53       3606.54       382.88 o                         
  -5 -12   1        100.11        -84.51       302.84 o                         
  -4 -12   1       1682.98       1722.28       339.16 o                         
  -3 -12   1       2333.80       2258.26       310.66 o                         
  -2 -12   1        120.68        -87.06       154.31 o                         
  -1 -12   1       3062.83       3238.94       202.62 o                         
   0 -12   1       3635.83       3882.64       209.54 o                         
   1 -12   1         23.96        -57.88       150.91 o                         
   2 -12   1       8149.30       7700.27       246.03 o                         
   3 -12   1        229.07        171.66       144.16 o                         
   4 -12   1       2572.46       2291.81       230.32 o                         
   5 -12   1       8383.72       8376.39       326.95 o                         
   6 -12   1       1228.10        936.80       203.20 o                         
   7 -12   1       5800.81       6061.26       222.98 o                         
   8 -12   1       5323.55       4851.47       214.62 o                         
   9 -12   1         84.69        224.30       161.96 o                         
  10 -12   1       5353.45       4917.65       324.74 o                         
  11 -12   1       3148.80       3193.68       233.06 o                         
  12 -12   1        962.13        824.11       198.53 o                         
  13 -12   1       3476.81       4096.64       239.32 o                         
  14 -12   1        203.09        207.94       196.76 o                         
  15 -12   1       2158.04       2057.98       240.08 o                         
  16 -12   1       6315.35       6325.19       490.47 o                         
  17 -12   1         47.78          0.79       226.92 o                         
  18 -12   1       3285.63       3142.75       363.14 o                         
  19 -12   1       1503.67       1227.30       356.74 o                         
  20 -12   1        903.16       1040.34       351.07 o                         
 -11 -11   1       1064.72       1053.12       380.92 o                         
 -10 -11   1       2306.11       2476.01       456.84 o                         
  -9 -11   1         14.72       -111.54       321.00 o                         
  -8 -11   1       1014.77        687.73       330.19 o                         
  -7 -11   1       1104.12        927.38       319.99 o                         
  -6 -11   1        389.75        280.30       291.62 o                         
  -5 -11   1       4716.50       4759.20       378.96 o                         
  -4 -11   1        407.26        382.06       268.78 o                         
  -3 -11   1       1450.24       1047.16       163.99 o                         
  -2 -11   1       4127.08       4441.08       204.06 o                         
  -1 -11   1        730.94        592.72       155.57 o                         
   0 -11   1       4693.42       4888.49       208.12 o                         
   1 -11   1       1575.54       1562.22       165.10 o                         
   2 -11   1       1605.28       1314.41       159.59 o                         
   3 -11   1       5616.69       5537.76       406.31 o                         
   4 -11   1       9751.07       9984.05       320.21 o                         
   5 -11   1       1115.86       1091.28       206.56 o                         
   6 -11   1      14245.28      14255.14       566.68 o                         
   7 -11   1         36.76        -43.21       141.32 o                         
   8 -11   1       6534.93       6611.10       223.47 o                         
   9 -11   1       6173.32       6217.95       226.94 o                         
  10 -11   1        238.01        110.17       156.28 o                         
  11 -11   1       6525.12       6165.10       246.11 o                         
  12 -11   1       3694.05       3678.91       228.03 o                         
  13 -11   1       1651.83       1857.75       254.32 o                         
  14 -11   1       6811.38       7198.80       290.38 o                         
  15 -11   1        170.36       -159.56       211.20 o                         
  16 -11   1       3783.18       4181.35       283.64 o                         
  17 -11   1       4358.52       4213.62       281.72 o                         
  18 -11   1        170.45         10.83       278.38 o                         
  19 -11   1       3284.67       3507.80       361.38 o                         
  20 -11   1        597.51        482.85       309.19 o                         
  21 -11   1        716.48        386.41       311.01 o                         
 -12 -10   1       2200.64       1969.28       408.74 o                         
 -11 -10   1         43.49         78.63       349.53 o                         
 -10 -10   1        485.46        532.12       350.91 o                         
  -9 -10   1       1113.59       1284.61       344.17 o                         
  -8 -10   1          8.74       -183.54       307.67 o                         
  -7 -10   1       2771.80       2948.01       350.18 o                         
  -6 -10   1        659.29        660.10       289.57 o                         
  -5 -10   1        284.89        311.77       269.53 o                         
  -4 -10   1       3785.32       3553.10       203.81 o                         
  -3 -10   1        727.85        711.58       153.31 o                         
  -2 -10   1       2957.96       2938.80       172.10 o                         
  -1 -10   1       2821.93       3027.34       180.43 o                         
   0 -10   1        931.38        720.05       149.35 o                         
   1 -10   1       4944.97       4786.72       194.42 o                         
   2 -10   1       5010.57       4911.00       192.03 o                         
   3 -10   1         48.89       -120.20       178.02 o                         
   4 -10   1      15909.43      15773.54       362.82 o                         
   5 -10   1        680.14        661.17       147.76 o                         
   6 -10   1       9749.62      10004.89       269.24 o                         
   7 -10   1      10083.91      10444.70       244.37 o                         
   8 -10   1        491.69        701.49       147.59 o                         
   9 -10   1       9457.03       8934.23       239.02 o                         
  10 -10   1       4480.31       4404.17       222.38 o                         
  11 -10   1       1082.22       1032.28       181.34 o                         
  12 -10   1       2715.94       2769.85       214.19 o                         
  13 -10   1       1161.83       1070.26       209.50 o                         
  14 -10   1       8524.43       8459.89       307.72 o                         
  15 -10   1       1485.73       1733.72       262.65 o                         
  16 -10   1        169.43        123.73       212.32 o                         
  17 -10   1       3024.27       2965.10       268.60 o                         
  18 -10   1       3129.98       2990.85       270.40 o                         
  19 -10   1        268.80        120.49       288.97 o                         
  20 -10   1       2905.29       3157.79       378.66 o                         
  21 -10   1        667.33        748.72       337.98 o                         
 -13  -9   1        475.88        488.53       378.82 o                         
 -12  -9   1        382.03        337.48       350.93 o                         
 -11  -9   1        971.87       1305.34       357.97 o                         
 -10  -9   1        113.60        228.95       345.10 o                         
  -9  -9   1       1334.49       1260.93       346.81 o                         
  -8  -9   1       1194.58       1785.33       366.28 o                         
  -7  -9   1        682.06        754.99       333.33 o                         
  -6  -9   1       2539.81       2981.23       356.64 o                         
  -5  -9   1       3212.53       3190.10       155.27 o                         
  -4  -9   1        884.64        736.08       138.71 o                         
  -3  -9   1       8777.41       8808.17       216.39 o                         
  -2  -9   1         26.06        -65.94       126.13 o                         
  -1  -9   1       7823.00       8173.88       253.40 o                         
   0  -9   1       5108.89       5178.27       191.46 o                         
   1  -9   1        783.67        613.28       132.20 o                         
   2  -9   1       8260.32       8386.25       270.48 o                         
   3  -9   1       6433.58       6163.02       246.30 o                         
   4  -9   1       4354.49       4853.20       188.07 o                         
   5  -9   1      24321.77      24013.37       548.98 o                         
   6  -9   1         99.41        133.90       132.01 o                         
   7  -9   1       4324.09       4084.14       179.61 o                         
   8  -9   1       5357.67       5404.96       197.13 o                         
   9  -9   1        244.04        295.48       142.98 o                         
  10  -9   1       8070.80       7754.85       241.99 o                         
  11  -9   1       3348.25       3117.99       209.77 o                         
  12  -9   1       1538.69       1616.58       218.19 o                         
  13  -9   1       8857.95       8702.18       362.28 o                         
  14  -9   1       1230.00       1368.97       262.13 o                         
  15  -9   1       1574.82       1617.22       226.52 o                         
  16  -9   1       3881.11       3969.90       261.07 o                         
  17  -9   1         89.12        117.81       216.02 o                         
  18  -9   1       2771.06       3112.17       235.44 o                         
  19  -9   1       1202.79       1161.19       295.53 o                         
  20  -9   1        198.08        333.75       310.02 o                         
  21  -9   1       2353.33       2210.86       353.82 o                         
 -14  -8   1        106.98       -334.71       360.84 o                         
 -13  -8   1        762.28        655.24       385.96 o                         
 -12  -8   1         34.70       -199.07       353.47 o                         
 -11  -8   1       2046.53       1999.99       464.02 o                         
 -10  -8   1       1234.35       1318.52       398.11 o                         
  -9  -8   1        141.27        -13.49       329.74 o                         
  -8  -8   1        564.76        464.91       284.15 o                         
  -7  -8   1       2033.69       2379.09       302.62 o                         
  -6  -8   1         49.09       -142.94       239.33 o                         
  -5  -8   1       8948.79       9341.92       386.41 o                         
  -4  -8   1        635.96        567.00       126.88 o                         
  -3  -8   1       3214.36       3264.27       156.16 o                         
  -2  -8   1      15677.22      16036.82       267.20 o                         
  -1  -8   1        773.17        999.62       141.05 o                         
   0  -8   1      12856.92      13380.41       251.47 o                         
   1  -8   1       3355.97       3524.05       165.48 o                         
   2  -8   1       2753.05       2622.41       194.30 o                         
   3  -8   1      12254.13      12911.05       300.24 o                         
   4  -8   1       1767.72       1645.04       152.45 o                         
   5  -8   1       4649.91       4907.60       175.45 o                         
   6  -8   1      12857.53      12885.52       260.31 o                         
   7  -8   1        302.42        307.76       129.22 o                         
   8  -8   1       5775.62       5150.69       249.04 o                         
   9  -8   1       1504.72       1622.98       173.65 o                         
  10  -8   1        184.55         94.07       148.98 o                         
  11  -8   1      10589.54      11004.74       274.53 o                         
  12  -8   1       1740.08       1970.44       198.30 o                         
  13  -8   1       1028.32        860.27       196.25 o                         
  14  -8   1       8280.31       7801.69       254.46 o                         
  15  -8   1          9.99        -53.33       167.80 o                         
  16  -8   1       4638.23       4223.65       225.51 o                         
  17  -8   1       2339.09       2345.81       342.56 o                         
  18  -8   1        395.39        222.59       195.61 o                         
  19  -8   1       3367.63       3101.96       281.26 o                         
  20  -8   1        876.19        460.86       247.47 o                         
 -14  -7   1        398.20        158.67       361.16 o                         
 -13  -7   1        314.14       -342.42       342.42 o                         
 -12  -7   1       2694.06       2848.36       384.08 o                         
 -11  -7   1         76.43       -309.86       309.86 o                         
 -10  -7   1       1685.57       1536.62       322.13 o                         
  -9  -7   1       2604.17       2723.20       700.06 o                         
  -8  -7   1        267.81        427.92       269.32 o                         
  -7  -7   1       6393.36       6506.01       387.58 o                         
  -6  -7   1       2990.93       3119.30       287.21 o                         
  -5  -7   1       3987.52       3866.89       142.59 o                         
  -4  -7   1      10414.46      10959.15       366.73 o                         
  -3  -7   1       1116.79       1362.25       129.96 o                         
  -2  -7   1      10978.44      12132.88       222.92 o                         
  -1  -7   1       7392.92       7398.27       189.29 o                         
   0  -7   1         45.16        319.79       129.29 o                         
   1  -7   1       7100.99       7083.27       263.30 o                         
   2  -7   1       3576.61       3391.71       194.39 o                         
   3  -7   1         36.74        -54.69       125.83 o                         
   4  -7   1       8758.23       8887.76       202.22 o                         
   5  -7   1       1545.62       1692.61       140.63 o                         
   6  -7   1      16060.33      15454.46       521.53 o                         
   7  -7   1       9603.64       9445.48       216.69 o                         
   8  -7   1        198.31        201.03       179.28 o                         
   9  -7   1       5685.73       5517.77       213.40 o                         
  10  -7   1       2599.76       2569.21       154.57 o                         
  11  -7   1       3719.40       3532.51       214.77 o                         
  12  -7   1       7730.71       7379.96       278.01 o                         
  13  -7   1       2199.78       2245.72       183.02 o                         
  14  -7   1       3108.10       2949.86       206.48 o                         
  15  -7   1       5491.09       5507.72       242.06 o                         
  16  -7   1         13.63        152.20       184.14 o                         
  17  -7   1       4083.44       3806.21       243.20 o                         
  18  -7   1       3780.63       4299.05       339.99 o                         
  19  -7   1         97.62        -15.23       235.71 o                         
  20  -7   1       1469.73       1075.34       257.74 o                         
 -15  -6   1         47.68       -331.85       347.66 o                         
 -14  -6   1       1362.47       1443.87       370.54 o                         
 -13  -6   1        856.81        523.49       334.19 o                         
 -12  -6   1       3105.16       2957.70       379.04 o                         
 -11  -6   1       1777.46       1669.52       387.13 o                         
 -10  -6   1         31.24         91.33       283.98 o                         
  -9  -6   1        477.01        482.18       270.73 o                         
  -8  -6   1       8068.24       8345.19       379.78 o                         
  -7  -6   1       1006.55       1154.86       251.04 o                         
  -6  -6   1      14825.53      15619.32       429.82 o                         
  -5  -6   1       4136.32       4154.42       139.00 o                         
  -4  -6   1       2138.18       1823.34        94.82 o                         
  -3  -6   1      16588.45      17042.03       236.33 o                         
  -2  -6   1        577.98        774.13       124.18 o                         
  -1  -6   1       4368.46       4360.20       156.01 o                         
   0  -6   1       4424.24       4429.40       153.49 o                         
   1  -6   1          8.76         88.27       147.66 o                         
   2  -6   1       8707.41       8375.86       181.28 o                         
   3  -6   1       8044.33       7990.20       183.50 o                         
   4  -6   1       5288.07       4913.38       331.35 o                         
   5  -6   1       3874.66       3862.29       182.08 o                         
   6  -6   1        325.03        396.22       132.26 o                         
   7  -6   1      21126.54      21680.93       294.14 o                         
   8  -6   1      14009.70      14067.46       229.75 o                         
   9  -6   1         81.95         45.74       129.64 o                         
  10  -6   1       6213.71       5816.67       193.37 o                         
  11  -6   1       4258.53       4050.26       218.05 o                         
  12  -6   1        531.98        451.40       158.41 o                         
  13  -6   1       5305.43       4969.48       211.01 o                         
  14  -6   1        330.90        134.05       164.89 o                         
  15  -6   1       7676.12       7799.04       264.11 o                         
  16  -6   1       7313.93       6985.71       268.58 o                         
  17  -6   1         14.47       -124.60       186.73 o                         
  18  -6   1       1932.85       2021.64       223.43 o                         
  19  -6   1       1944.30       1886.38       264.45 o                         
  20  -6   1        122.58        355.03       245.73 o                         
 -16  -5   1       1038.86        787.19       374.90 o                         
 -15  -5   1       1293.10       1025.94       380.18 o                         
 -14  -5   1        694.35        728.03       337.94 o                         
 -13  -5   1       3866.54       3673.58       392.61 o                         
 -12  -5   1        402.85        519.99       311.61 o                         
 -11  -5   1       1543.10        981.14       306.55 o                         
 -10  -5   1       3124.25       2815.50       315.42 o                         
  -9  -5   1         33.32        189.72       249.65 o                         
  -8  -5   1       7540.21       7630.81       362.28 o                         
  -7  -5   1        668.66        437.57       242.99 o                         
  -6  -5   1       6822.72       7122.01       158.69 o                         
  -5  -5   1      15330.99      15775.63       165.79 o                         
  -4  -5   1       5882.32       6152.84       139.52 o                         
  -3  -5   1       1880.58       1951.68       244.70 o                         
  -2  -5   1      14910.56      14454.52       184.88 o                         
  -1  -5   1        567.91        647.98       115.95 o                         
   0  -5   1      17236.23      17653.08       380.89 o                         
   1  -5   1       9428.54      10146.12       390.94 o                         
   2  -5   1        400.67        243.66       111.12 o                         
   3  -5   1      11984.01      12070.37       194.11 o                         
   4  -5   1       2166.38       2075.68       110.00 o                         
   5  -5   1       8087.62       7291.92       408.18 o                         
   6  -5   1      34774.89      34131.90       899.02 o                         
   7  -5   1       2611.51       3015.10       145.59 o                         
   8  -5   1       9465.29       9196.54       235.61 o                         
   9  -5   1       9857.98      10078.56       211.68 o                         
  10  -5   1        362.17        372.39       131.64 o                         
  11  -5   1       6780.49       6191.37       203.13 o                         
  12  -5   1       5327.52       5321.53       255.09 o                         
  13  -5   1       7947.89       7992.46       242.77 o                         
  14  -5   1      11119.34      11442.22       285.01 o                         
  15  -5   1        971.13       1082.44       190.72 o                         
  16  -5   1        629.42        630.42       191.58 o                         
  17  -5   1       3549.55       3397.97       233.42 o                         
  18  -5   1          9.48          6.99       193.02 o                         
  19  -5   1       1879.51       1682.13       218.54 o                         
  20  -5   1        719.14        543.99       325.26 o                         
 -16  -4   1         26.05         35.80       362.33 o                         
 -15  -4   1       2388.35       2721.18       385.17 o                         
 -14  -4   1        831.28       1076.24       334.90 o                         
 -13  -4   1       1581.39       1778.79       401.25 o                         
 -12  -4   1       4715.74       4779.65       372.75 o                         
 -11  -4   1        156.66        211.34       272.86 o                         
 -10  -4   1       1635.07       1526.27       153.99 o                         
  -9  -4   1       6585.25       6116.74       375.51 o                         
  -8  -4   1         37.60       -118.01       118.01 o                         
  -7  -4   1       5803.69       5649.52       126.01 o                         
  -6  -4   1       3151.02       3124.60       128.32 o                         
  -5  -4   1       3836.93       3870.59       131.06 o                         
  -4  -4   1      14970.93      14803.13       210.88 o                         
  -3  -4   1       2554.16       2322.36       174.60 o                         
  -2  -4   1       5022.96       5015.88       104.31 o                         
  -1  -4   1       4935.69       4539.48       108.58 o                         
   0  -4   1       1522.45       1628.83        98.10 o                         
   1  -4   1       9763.02       9699.96       197.28 o                         
   2  -4   1      17474.64      17497.93       245.52 o                         
   3  -4   1        160.30         82.72       105.41 o                         
   4  -4   1      49155.75      50689.77       624.27 o                         
   5  -4   1         35.78        -23.54       107.01 o                         
   6  -4   1       3749.37       3929.67       143.99 o                         
   7  -4   1      26606.55      27673.48       281.21 o                         
   8  -4   1          1.46        -69.91       140.58 o                         
   9  -4   1      11684.68      11205.05       248.43 o                         
  10  -4   1       3208.40       3100.65       185.17 o                         
  11  -4   1        290.64        204.67       159.25 o                         
  12  -4   1       8825.84       9266.64       275.27 o                         
  13  -4   1        112.48         27.78       184.50 o                         
  14  -4   1       2944.08       2810.45       226.09 o                         
  15  -4   1       1325.43       1263.92       220.23 o                         
  16  -4   1        135.11        230.62       209.92 o                         
  17  -4   1       2043.55       2916.59       486.56 o                         
  18  -4   1       1518.69       1518.25       210.55 o                         
  19  -4   1        229.70        364.47       262.59 o                         
  20  -4   1       2465.23       3928.87      1313.60 o                         
 -17  -3   1       1632.06       1806.52       380.48 o                         
 -16  -3   1       1438.00       1134.30       348.65 o                         
 -15  -3   1        297.72        127.32       314.41 o                         
 -14  -3   1       3655.73       3694.04       376.76 o                         
 -13  -3   1         89.85        212.23       288.88 o                         
 -12  -3   1       2442.72       3025.95       330.01 o                         
 -11  -3   1       2641.35       2379.46       344.76 o                         
 -10  -3   1        556.46        305.26       143.37 o                         
  -9  -3   1       1624.23       1607.91       152.97 o                         
  -8  -3   1       6564.25       6315.49       189.01 o                         
  -7  -3   1         13.42        -75.06       117.22 o                         
  -6  -3   1      13406.75      12604.30       238.06 o                         
  -5  -3   1        746.33       1418.11       386.21 o                         
  -4  -3   1       3523.12       3436.01       119.04 o                         
  -3  -3   1      21654.33      21382.55       339.70 o                         
  -2  -3   1         41.81        137.01        81.02 o                         
  -1  -3   1      37939.79      40003.55       262.61 o                         
   0  -3   1        668.11        866.44        89.01 o                         
   1  -3   1       9532.07       9691.59       111.01 o                         
   2  -3   1      21280.93      20590.95       419.27 o                         
   3  -3   1      39262.33      38115.94       383.80 o                         
   4  -3   1       9313.78       9655.98       130.13 o                         
   5  -3   1       3873.20       4062.86       147.71 o                         
   6  -3   1       1058.62       1135.29       134.83 o                         
   7  -3   1       9087.15       9714.55       213.68 o                         
   8  -3   1      11113.83      11539.93       237.43 o                         
   9  -3   1          2.32        -74.34       140.28 o                         
  10  -3   1      10877.96      10346.07       384.43 o                         
  11  -3   1       4950.16       4989.88       223.44 o                         
  12  -3   1       1604.12       1656.06       195.05 o                         
  13  -3   1       4319.71       4904.03       245.27 o                         
  14  -3   1         18.74        -41.26       192.14 o                         
  15  -3   1       2953.76       2903.11       237.86 o                         
  16  -3   1        855.88        892.70       211.90 o                         
  17  -3   1         10.62       -133.21       202.12 o                         
  18  -3   1       1866.53       1856.94       339.54 o                         
  19  -3   1       2221.47       2603.00       360.82 o                         
 -17  -2   1          5.23          4.68       324.28 o                         
 -16  -2   1       1819.13       1722.07       366.12 o                         
 -15  -2   1       1387.92       1379.40       495.85 o                         
 -14  -2   1       1458.96       1666.43       320.18 o                         
 -13  -2   1       3348.50       3166.77       345.89 o                         
 -12  -2   1       2692.59       2307.59       193.90 o                         
 -11  -2   1       1540.09       1394.10       177.73 o                         
 -10  -2   1       9269.96       9510.04       547.30 o                         
  -9  -2   1          0.37         31.33       131.78 o                         
  -8  -2   1       6970.84       7039.57       197.51 o                         
  -7  -2   1       3027.97       2872.49       151.40 o                         
  -6  -2   1        121.49         70.61        94.60 o                         
  -5  -2   1       9326.17       9033.37       137.04 o                         
  -4  -2   1       2933.95       2900.81       101.14 o                         
  -3  -2   1       3667.93       3492.49       159.77 o                         
  -2  -2   1      42135.61      42869.07       408.24 o                         
  -1  -2   1       1106.82       1175.33        53.39 o                         
   0  -2   1        614.54        676.94        54.23 o                         
   1  -2   1      14472.77      14473.33       190.64 o                         
   2  -2   1       5013.43       5061.96        86.66 o                         
   3  -2   1      41088.29      42454.39       471.35 o                         
   4  -2   1       6411.91       6461.33       145.13 o                         
   5  -2   1       2888.59       3175.34       147.13 o                         
   6  -2   1      17060.17      18379.17       275.91 o                         
   7  -2   1       4074.57       4691.80       182.98 o                         
   8  -2   1       9453.90       9157.28       222.64 o                         
   9  -2   1       4017.55       3821.34       190.55 o                         
  10  -2   1        891.65       1116.20       167.55 o                         
  11  -2   1       4953.85       4685.69       219.93 o                         
  12  -2   1       5365.58       5275.71       238.19 o                         
  13  -2   1        322.25        448.67       187.30 o                         
  14  -2   1       3434.38       3723.74       301.78 o                         
  15  -2   1         33.16         18.76       192.94 o                         
  16  -2   1       2162.39       2320.55       242.05 o                         
  17  -2   1       3146.55       2976.29       263.66 o                         
  18  -2   1         98.75          2.33       474.33 o                         
  19  -2   1       2425.47       2998.12       390.59 o                         
 -18  -1   1       1709.77       1880.76       369.41 o                         
 -17  -1   1       2488.68       2176.60       363.17 o                         
 -16  -1   1        122.75       -211.00       300.31 o                         
 -15  -1   1       2441.81       2576.83       344.38 o                         
 -14  -1   1        618.22        384.30       285.14 o                         
 -13  -1   1       2230.41       1945.30       197.23 o                         
 -12  -1   1       7299.01       6977.13       372.85 o                         
 -11  -1   1         20.27       -136.25       155.54 o                         
 -10  -1   1       5540.56       5580.85       209.81 o                         
  -9  -1   1       5921.92       5947.51       305.08 o                         
  -8  -1   1          9.21        106.48       131.84 o                         
  -7  -1   1       7542.68       7438.40       192.52 o                         
  -6  -1   1       4932.53       5013.28       166.31 o                         
  -5  -1   1       3692.61       3855.22       117.79 o                         
  -4  -1   1      24991.69      25609.42       204.49 o                         
  -3  -1   1       1036.84       1191.76        75.67 o                         
  -2  -1   1      19163.84      20401.74       222.36 o                         
  -1  -1   1      34429.07      37561.30       220.97 o                         
   0  -1   1       1131.47        819.28        90.90 o                         
   1  -1   1      52098.38      53145.55       642.57 o                         
   2  -1   1      34464.45      34416.00       185.45 o                         
   3  -1   1      58033.12      63013.15       335.12 o                         
   4  -1   1      13521.58      14129.84       195.25 o                         
   5  -1   1       4280.05       4406.13       154.79 o                         
   6  -1   1       3949.22       3786.58       162.97 o                         
   7  -1   1      12084.21      12160.60       257.25 o                         
   8  -1   1        181.95        165.36       135.09 o                         
   9  -1   1      14061.28      13374.58       271.44 o                         
  10  -1   1       8060.48       7656.10       235.95 o                         
  11  -1   1        567.44        449.08       171.89 o                         
  12  -1   1       5382.37       5477.70       240.09 o                         
  13  -1   1       1607.46       1577.85       199.20 o                         
  14  -1   1       4064.38       3780.57       244.25 o                         
  15  -1   1       3226.60       3357.16       242.78 o                         
  16  -1   1         17.59        166.03       232.55 o                         
  17  -1   1       1338.50        998.44       319.45 o                         
  18  -1   1       1908.15       1733.29       355.55 o                         
  19  -1   1        257.48        340.79       324.37 o                         
 -18   0   1        100.70         23.30       317.15 o                         
 -17   0   1       1352.42       1607.12       345.22 o                         
 -16   0   1       2845.98       3341.58       378.80 o                         
 -15   0   1        988.99        930.01       304.17 o                         
 -14   0   1       4426.17       4531.83       303.77 o                         
 -13   0   1         34.99        100.33       176.68 o                         
 -12   0   1       3007.14       3128.70       205.23 o                         
 -11   0   1       7629.34       6905.53       235.73 o                         
 -10   0   1         51.73        153.65       154.10 o                         
  -9   0   1       4680.77       4647.21       191.65 o                         
  -8   0   1      13889.07      14700.08       260.24 o                         
  -7   0   1        701.52        368.96       135.44 o                         
  -6   0   1       9536.61       8855.71       195.57 o                         
  -5   0   1       3875.23       4095.82       145.95 o                         
  -4   0   1         96.57         94.69        91.11 o                         
  -3   0   1      10017.90      10845.01       129.16 o                         
  -2   0   1      19041.09      20546.22       129.30 o                         
  -1   0   1      46635.38      47727.36      1009.81 o                         
   0   0   1      44502.80      18418.91      9954.40 o                         
   1   0   1       2125.29       2364.05        44.60 o                         
   2   0   1       3854.72       4095.47        76.22 o                         
   3   0   1       2680.04       2966.96       102.41 o                         
   4   0   1       2008.26       2094.26       132.26 o                         
   5   0   1      11329.08      11138.70       201.55 o                         
   6   0   1        513.16        515.29       134.01 o                         
   7   0   1       6310.85       5449.50       186.02 o                         
   8   0   1      11130.20      10510.92       241.17 o                         
   9   0   1         57.17        136.86       157.37 o                         
  10   0   1       8244.44       8336.80       401.17 o                         
  11   0   1       5032.22       4839.52       225.52 o                         
  12   0   1        595.74        743.06       186.96 o                         
  13   0   1       3371.69       3379.93       230.20 o                         
  14   0   1         36.99         64.19       186.45 o                         
  15   0   1       2706.45       3638.05       418.85 o                         
  16   0   1       1650.86       2249.84       338.44 o                         
  17   0   1        156.86        -16.35       304.18 o                         
  18   0   1       2443.36       3149.05       385.41 o                         
 -19   1   1        742.66        937.91       356.47 o                         
 -18   1   1       2999.72       3306.01       383.62 o                         
 -17   1   1         95.43         72.44       306.86 o                         
 -16   1   1       2259.54       2128.38       330.53 o                         
 -15   1   1       1157.17       1088.79       209.65 o                         
 -14   1   1         78.97        134.13       185.04 o                         
 -13   1   1       6356.88       6642.31       262.82 o                         
 -12   1   1        549.60        605.19       191.07 o                         
 -11   1   1       7957.44       8171.42       247.66 o                         
 -10   1   1       7167.62       7064.08       237.40 o                         
  -9   1   1       1824.94       1924.42       166.26 o                         
  -8   1   1      15099.77      14577.90       257.96 o                         
  -7   1   1       6482.55       6435.04       188.49 o                         
  -6   1   1         80.10        -19.30       121.32 o                         
  -5   1   1      13557.30      13854.30       207.99 o                         
  -4   1   1      12375.39      12314.59       187.47 o                         
  -3   1   1      11471.37      11399.22      1461.17 o                         
  -2   1   1      13684.20      14921.14        94.26 o                         
  -1   1   1         71.50        130.07        43.01 o                         
   0   1   1      49139.62      51147.41       379.37 o                         
   1   1   1      24716.19      25203.55       183.56 o                         
   2   1   1       1884.19       2028.15        79.87 o                         
   3   1   1        311.26        322.88       108.90 o                         
   4   1   1       1698.13       1751.47       130.09 o                         
   5   1   1       4118.91       4325.83       159.38 o                         
   6   1   1       4311.05       4192.32       171.13 o                         
   7   1   1         18.95        -66.59       134.37 o                         
   8   1   1       6138.20       5547.18       199.98 o                         
   9   1   1       2201.30       2226.58       173.16 o                         
  10   1   1        384.68        410.45       160.85 o                         
  11   1   1       9438.15       9864.26       282.09 o                         
  12   1   1       2482.12       2140.83       202.99 o                         
  13   1   1       1113.90       1196.79       205.00 o                         
  14   1   1       1823.69       1925.18       272.19 o                         
  15   1   1        130.48         85.29       288.69 o                         
  16   1   1       1108.49        711.14       323.74 o                         
  17   1   1       3238.45       3436.39       397.29 o                         
  18   1   1         59.24        256.24       343.14 o                         
 -19   2   1        414.95        542.23       274.78 o                         
 -18   2   1       1334.11       1117.69       340.67 o                         
 -17   2   1       2386.89       2663.89       354.11 o                         
 -16   2   1         32.31         33.19       198.72 o                         
 -15   2   1       2554.42       2587.72       233.34 o                         
 -14   2   1        704.30        808.62       192.93 o                         
 -13   2   1       3340.19       3301.27       232.15 o                         
 -12   2   1       7966.28       8167.46       271.12 o                         
 -11   2   1       4351.79       4826.04       220.76 o                         
 -10   2   1       5108.10       5167.55       207.19 o                         
  -9   2   1      12607.97      13030.46       260.45 o                         
  -8   2   1        111.58        105.38       141.01 o                         
  -7   2   1       7643.36       7335.35       193.78 o                         
  -6   2   1       3356.38       3606.38       153.12 o                         
  -5   2   1       4404.40       4098.43       150.75 o                         
  -4   2   1      43680.41      44615.30       286.41 o                         
  -3   2   1       4854.28       4983.15        90.73 o                         
  -2   2   1        313.83        309.70        46.03 o                         
  -1   2   1      32131.06      33589.79       236.06 o                         
   0   2   1       1081.02       1024.55        66.63 o                         
   1   2   1      20927.05      22732.72       261.21 o                         
   2   2   1       1940.79       2008.10       100.09 o                         
   3   2   1       3288.50       2885.00       134.20 o                         
   4   2   1       7506.26       7496.11       178.61 o                         
   5   2   1       5100.58       5622.24       292.02 o                         
   6   2   1       4810.88       4526.91       172.81 o                         
   7   2   1       4993.95       4741.59       235.31 o                         
   8   2   1        985.72       1071.22       152.54 o                         
   9   2   1       4883.29       4839.80       207.22 o                         
  10   2   1       4298.45       3834.45       204.49 o                         
  11   2   1        317.48        257.85       172.83 o                         
  12   2   1       6106.36       6271.00       381.22 o                         
  13   2   1       1505.09       1652.62       220.48 o                         
  14   2   1       1177.07       1161.24       316.84 o                         
  15   2   1       2349.34       2940.94       390.72 o                         
  16   2   1        355.56        462.59       332.86 o                         
  17   2   1       1279.69       1076.97       360.21 o                         
 -20   3   1       1666.05       2843.14       367.81 o                         
 -19   3   1       2183.17       2208.79       284.27 o                         
 -18   3   1        276.62        372.24       243.24 o                         
 -17   3   1       1946.51       1876.60       209.82 o                         
 -16   3   1       2519.88       2778.50       249.97 o                         
 -15   3   1         96.91         81.32       204.94 o                         
 -14   3   1       2073.19       1800.40       220.06 o                         
 -13   3   1       1083.93       1055.05       198.17 o                         
 -12   3   1       1974.00       1919.22       195.33 o                         
 -11   3   1      22562.58      23225.22       376.64 o                         
 -10   3   1        760.58        737.26       151.23 o                         
  -9   3   1       5918.26       5973.98       205.08 o                         
  -8   3   1       8819.85       8735.62       224.34 o                         
  -7   3   1       2559.17       2972.36       162.49 o                         
  -6   3   1      15534.62      16145.54       277.67 o                         
  -5   3   1        346.58        456.00       110.58 o                         
  -4   3   1       7417.12       7037.45       138.54 o                         
  -3   3   1       2109.68       1969.91        87.22 o                         
  -2   3   1      11693.21      10955.03       151.68 o                         
  -1   3   1      74824.88      78326.52       568.83 o                         
   0   3   1       7156.02       7791.88       119.02 o                         
   1   3   1      13507.18      14237.20       255.80 o                         
   2   3   1       5399.64       5343.09       178.28 o                         
   3   3   1       2292.88       2414.93       133.26 o                         
   4   3   1       2432.28       2023.88       138.75 o                         
   5   3   1       7810.81       7324.44       190.60 o                         
   6   3   1        718.33        505.12       137.01 o                         
   7   3   1       8950.21       9028.23       294.02 o                         
   8   3   1       8505.79       8631.37       299.01 o                         
   9   3   1        299.49        139.18       159.31 o                         
  10   3   1       6307.02       6424.20       243.10 o                         
  11   3   1       5573.97       4918.76       366.96 o                         
  12   3   1       3284.25       3264.42       226.13 o                         
  13   3   1       3769.85       3517.40       360.90 o                         
  14   3   1        320.67        364.93       492.26 o                         
  15   3   1        178.61        179.18       336.39 o                         
  16   3   1       1159.48       1534.56       369.37 o                         
  17   3   1        208.83        304.63       361.35 o                         
 -20   4   1         54.13         16.07       268.64 o                         
 -19   4   1       1863.72       2012.20       290.30 o                         
 -18   4   1       1761.49       1888.90       216.40 o                         
 -17   4   1        493.44        892.25       197.37 o                         
 -16   4   1       4027.27       4195.48       235.38 o                         
 -15   4   1       4093.61       4278.14       224.83 o                         
 -14   4   1        342.54        229.63       167.87 o                         
 -13   4   1       6633.23       7161.84       236.98 o                         
 -12   4   1        335.35        131.65       174.34 o                         
 -11   4   1       8397.53       8396.69       217.58 o                         
 -10   4   1       7606.55       7271.86       202.19 o                         
  -9   4   1          2.64          7.67       131.72 o                         
  -8   4   1       8595.43       8404.07       194.83 o                         
  -7   4   1       4339.75       4389.90       155.16 o                         
  -6   4   1       2880.87       2645.22       148.24 o                         
  -5   4   1      12528.67      12410.28       207.21 o                         
  -4   4   1        627.79        624.10        92.35 o                         
  -3   4   1       2909.05       2898.96        99.67 o                         
  -2   4   1      53972.07      53910.75       867.44 o                         
  -1   4   1       1726.26       1443.13       113.00 o                         
   0   4   1      22478.03      23389.90       240.96 o                         
   1   4   1       2413.09       2621.30       132.70 o                         
   2   4   1       1117.42       1163.00       124.80 o                         
   3   4   1       8288.25       8594.26       187.67 o                         
   4   4   1       3854.53       3547.18       187.03 o                         
   5   4   1       1668.23       1407.09       144.20 o                         
   6   4   1       8035.24       7817.59       207.35 o                         
   7   4   1        122.84         37.74       136.63 o                         
   8   4   1       6474.17       6810.43       314.50 o                         
   9   4   1       5299.46       5317.99       217.85 o                         
  10   4   1        780.11        698.89       173.27 o                         
  11   4   1       4371.51       4065.46       230.12 o                         
  12   4   1        114.04         57.65       300.68 o                         
  13   4   1        266.17        345.51       302.08 o                         
  14   4   1       2346.61       2945.77       375.66 o                         
  15   4   1        268.53          2.55       333.93 o                         
  16   4   1       1067.32        793.61       367.18 o                         
 -20   5   1       1861.65       2208.77       294.25 o                         
 -19   5   1         48.19       -104.43       202.34 o                         
 -18   5   1       2526.80       2626.41       231.56 o                         
 -17   5   1       2815.12       3132.52       260.35 o                         
 -16   5   1         88.17        175.55       186.84 o                         
 -15   5   1       4197.90       4230.63       228.90 o                         
 -14   5   1       2139.96       2219.29       191.15 o                         
 -13   5   1       1025.73       1296.41       211.28 o                         
 -12   5   1      10216.75      10533.92       252.31 o                         
 -11   5   1       1455.79       1632.18       166.05 o                         
 -10   5   1      10907.87      10486.09       223.93 o                         
  -9   5   1       7525.47       7389.64       192.79 o                         
  -8   5   1        131.23        111.73       126.82 o                         
  -7   5   1      14127.32      13901.25       306.45 o                         
  -6   5   1       9396.77       9601.05       230.44 o                         
  -5   5   1       3354.83       2977.43       143.97 o                         
  -4   5   1      15169.17      14729.53       271.63 o                         
  -3   5   1       1328.58       1334.14        94.98 o                         
  -2   5   1        572.15        767.96       203.76 o                         
  -1   5   1       6957.83       6768.22       160.19 o                         
   0   5   1       6555.97       6268.26       182.45 o                         
   1   5   1      17807.90      17590.95       264.61 o                         
   2   5   1      12818.50      13104.11       283.42 o                         
   3   5   1         33.15         31.76       132.81 o                         
   4   5   1      19055.65      19906.34       542.90 o                         
   5   5   1       7385.31       6996.77       248.07 o                         
   6   5   1       5562.87       5626.80       192.51 o                         
   7   5   1       7748.69       7597.18       220.79 o                         
   8   5   1        119.47         82.48       149.49 o                         
   9   5   1       6412.61       6227.63       230.70 o                         
  10   5   1       1193.53       1398.95       298.94 o                         
  11   5   1        550.61        283.25       318.98 o                         
  12   5   1       1607.46       1954.98       339.66 o                         
  13   5   1       1837.39       1775.73       553.24 o                         
  14   5   1        283.03       -116.51       343.05 o                         
  15   5   1        545.10        283.02       357.86 o                         
 -20   6   1       1261.59       1203.62       223.26 o                         
 -19   6   1       5157.14       5431.72       355.07 o                         
 -18   6   1         15.60       -185.33       185.33 o                         
 -17   6   1       6431.73       6707.47       272.63 o                         
 -16   6   1       3817.49       3557.56       228.45 o                         
 -15   6   1         21.53        158.59       174.68 o                         
 -14   6   1       5948.30       6250.63       279.32 o                         
 -13   6   1       1000.12       1205.17       165.49 o                         
 -12   6   1       4912.31       4657.21       201.59 o                         
 -11   6   1       7441.13       7429.11       210.64 o                         
 -10   6   1       2373.04       2608.58       161.26 o                         
  -9   6   1       8139.34       7538.65       220.25 o                         
  -8   6   1      12113.89      12248.37       244.25 o                         
  -7   6   1       1094.20        997.66       150.92 o                         
  -6   6   1       8447.94       7044.84       186.04 o                         
  -5   6   1       1054.33        787.32       126.73 o                         
  -4   6   1       5294.24       5897.78       157.09 o                         
  -3   6   1      12819.05      13932.11       504.82 o                         
  -2   6   1       7578.10       8161.03       329.66 o                         
  -1   6   1      11503.42      11784.37       206.45 o                         
   0   6   1       9902.17      10132.38       203.26 o                         
   1   6   1       6919.48       7309.81       190.73 o                         
   2   6   1       8203.53       7852.46       200.49 o                         
   3   6   1       7902.08       8645.27       212.02 o                         
   4   6   1       3598.20       3412.38       172.00 o                         
   5   6   1       5657.68       5851.11       196.01 o                         
   6   6   1       1525.62       1268.70       155.52 o                         
   7   6   1       8221.39       8087.74       229.60 o                         
   8   6   1       6833.27       6604.34       222.45 o                         
   9   6   1        677.56       1033.51       284.52 o                         
  10   6   1       1451.86       1648.61       400.36 o                         
  11   6   1       1644.39       1717.02       331.89 o                         
  12   6   1         47.44        484.44       319.23 o                         
  13   6   1       2865.62       2770.83       400.91 o                         
  14   6   1        176.40        206.89       350.74 o                         
  15   6   1        334.99        -30.65       371.95 o                         
 -21   7   1       2031.59       2042.28       356.72 o                         
 -20   7   1        886.76        705.05       209.44 o                         
 -19   7   1       2220.00       2257.29       235.11 o                         
 -18   7   1       4578.48       4519.27       259.23 o                         
 -17   7   1          6.12        103.06       186.47 o                         
 -16   7   1       2064.84       2317.10       215.88 o                         
 -15   7   1       4575.97       4709.03       270.48 o                         
 -14   7   1       1235.85       1326.51       179.60 o                         
 -13   7   1       9088.88       8940.36       448.13 o                         
 -12   7   1        857.66        927.88       174.65 o                         
 -11   7   1       2793.81       2334.39       188.21 o                         
 -10   7   1       8315.10       7934.12       230.29 o                         
  -9   7   1        551.56        713.98       157.59 o                         
  -8   7   1       6836.58       6712.70       211.85 o                         
  -7   7   1       5909.25       4644.14       275.47 o                         
  -6   7   1        115.09        151.62       126.59 o                         
  -5   7   1      13557.84      12477.32       216.58 o                         
  -4   7   1       1192.56       1056.47       184.98 o                         
  -3   7   1       1106.74        923.35       184.58 o                         
  -2   7   1      23751.26      26349.66       299.87 o                         
  -1   7   1         32.50         33.36       127.40 o                         
   0   7   1      27324.18      30057.05       336.13 o                         
   1   7   1       3445.21       3659.30       165.25 o                         
   2   7   1         83.23        124.05       132.77 o                         
   3   7   1      11593.36      11263.11       242.39 o                         
   4   7   1       3466.94       3271.19       203.46 o                         
   5   7   1       3357.27       3692.60       301.21 o                         
   6   7   1       4314.71       4480.02       192.45 o                         
   7   7   1          8.18        -94.37       146.13 o                         
   8   7   1       2050.53       2345.21       309.00 o                         
   9   7   1       3054.04       2963.04       334.60 o                         
  10   7   1        153.06        -48.94       309.48 o                         
  11   7   1       1314.77        962.27       332.63 o                         
  12   7   1        590.78        593.38       337.78 o                         
  13   7   1        355.33        846.10       376.01 o                         
  14   7   1       1322.56       1343.03       389.43 o                         
 -21   8   1        782.33        821.41       319.30 o                         
 -20   8   1       2403.04       2524.02       287.05 o                         
 -19   8   1        194.12        255.91       229.35 o                         
 -18   8   1       2436.57       2347.37       257.41 o                         
 -17   8   1       1429.83       1761.06       243.98 o                         
 -16   8   1         97.55         -3.65       269.43 o                         
 -15   8   1       6977.44       6713.28       407.16 o                         
 -14   8   1       3106.87       3203.46       236.91 o                         
 -13   8   1        325.97        223.28       186.30 o                         
 -12   8   1       8904.70       8491.60       261.17 o                         
 -11   8   1         82.39         77.76       157.23 o                         
 -10   8   1       2590.54       2426.00       232.03 o                         
  -9   8   1       7429.50       6911.71       224.07 o                         
  -8   8   1        497.68        280.00       137.64 o                         
  -7   8   1      20281.26      19500.81       620.28 o                         
  -6   8   1      17487.71      17056.32       261.96 o                         
  -5   8   1       3806.00       4201.33       163.84 o                         
  -4   8   1      12213.97      12614.57       437.57 o                         
  -3   8   1       2546.90       2823.34       210.66 o                         
  -2   8   1      11739.02      11568.24       225.75 o                         
  -1   8   1      11635.08      12918.10       244.40 o                         
   0   8   1        599.24        790.42       144.36 o                         
   1   8   1       2134.25       1841.46       207.26 o                         
   2   8   1       1390.87       1208.50       232.86 o                         
   3   8   1        659.28        752.23       149.24 o                         
   4   8   1      14263.74      14143.05       279.80 o                         
   5   8   1       1273.88       1274.72       159.88 o                         
   6   8   1       3690.26       3516.53       190.11 o                         
   7   8   1       1546.43       1452.71       167.22 o                         
   8   8   1        448.38        554.50       287.08 o                         
   9   8   1        163.64        202.31       296.33 o                         
  10   8   1        727.85        776.13       315.72 o                         
  11   8   1       1121.45       1174.77       348.02 o                         
  12   8   1       1666.84       1149.68       357.59 o                         
  13   8   1        554.46        395.55       360.71 o                         
 -21   9   1        592.45        593.18       322.32 o                         
 -20   9   1        542.78        562.70       247.56 o                         
 -19   9   1       3121.72       3124.80       277.70 o                         
 -18   9   1         37.56          8.28       214.22 o                         
 -17   9   1       2841.99       2692.79       248.60 o                         
 -16   9   1       3886.41       4369.03       485.69 o                         
 -15   9   1        174.90        352.94       206.43 o                         
 -14   9   1       6355.79       6703.54       276.89 o                         
 -13   9   1        492.49        418.88       192.42 o                         
 -12   9   1       3927.09       3799.41       270.98 o                         
 -11   9   1       9010.62       8760.44       269.63 o                         
 -10   9   1        452.55        728.36       226.84 o                         
  -9   9   1      11931.61      11256.54       254.00 o                         
  -8   9   1       6820.60       6463.20       286.87 o                         
  -7   9   1       4030.58       4351.85       180.84 o                         
  -6   9   1       7863.09       7434.12       198.31 o                         
  -5   9   1       4792.05       4883.25       179.66 o                         
  -4   9   1       2022.77       2006.67       211.40 o                         
  -3   9   1       9078.76       8846.60       214.72 o                         
  -2   9   1         12.72        -46.05       129.84 o                         
  -1   9   1       2547.11       2105.34       158.95 o                         
   0   9   1       4606.15       4875.67       191.31 o                         
   1   9   1        552.13        625.94       159.10 o                         
   2   9   1       5200.79       5569.36       212.23 o                         
   3   9   1       2064.96       1878.64       173.82 o                         
   4   9   1        595.81        738.85       163.74 o                         
   5   9   1       6329.79       6332.92       294.22 o                         
   6   9   1       1206.02       1161.01       168.47 o                         
   7   9   1       1762.66       1841.43       307.66 o                         
   8   9   1        680.72        654.75       300.19 o                         
   9   9   1        334.39        200.77       307.50 o                         
  10   9   1       2047.49       2342.38       379.43 o                         
  11   9   1        559.83        513.63       347.58 o                         
  12   9   1         67.43         90.35       351.66 o                         
 -21  10   1       2606.58       2752.13       370.87 o                         
 -20  10   1        273.48        155.08       238.40 o                         
 -19  10   1       2239.83       2191.49       267.68 o                         
 -18  10   1       5047.30       5179.73       465.86 o                         
 -17  10   1        505.82        490.29       227.35 o                         
 -16  10   1       2869.39       2731.69       251.36 o                         
 -15  10   1       5295.48       4830.47       268.55 o                         
 -14  10   1        325.22         68.39       183.39 o                         
 -13  10   1       5730.75       5767.41       254.58 o                         
 -12  10   1        358.93        347.53       186.99 o                         
 -11  10   1       2676.14       2709.20       197.28 o                         
 -10  10   1       3321.84       3195.04       189.42 o                         
  -9  10   1         72.27        -89.56       136.46 o                         
  -8  10   1      18071.63      17779.28       300.67 o                         
  -7  10   1       3972.90       4027.97       183.35 o                         
  -6  10   1         32.44        -64.34       130.94 o                         
  -5  10   1       8836.77       8710.06       293.87 o                         
  -4  10   1       4219.58       4087.03       243.01 o                         
  -3  10   1       6632.31       6922.78       211.00 o                         
  -2  10   1       2395.49       2486.35       170.16 o                         
  -1  10   1        154.22        339.09       141.09 o                         
   0  10   1       3518.54       3174.03       182.17 o                         
   1  10   1       5818.81       5601.38       218.94 o                         
   2  10   1        559.43        481.78       198.83 o                         
   3  10   1       2658.07       2480.01       191.03 o                         
   4  10   1       2450.78       2608.63       191.08 o                         
   5  10   1        938.21        985.42       308.88 o                         
   6  10   1       3993.70       4237.29       358.86 o                         
   7  10   1         94.39        -25.63       282.25 o                         
   8  10   1       1233.22       1631.19       347.13 o                         
   9  10   1       1473.45       2019.01       380.73 o                         
  10  10   1        289.81       -131.57       569.37 o                         
  11  10   1       1567.96       1563.05       397.56 o                         
  12  10   1        454.78        110.59       422.55 o                         
 -21  11   1        865.38        815.66       314.30 o                         
 -20  11   1       2384.12       2367.45       337.32 o                         
 -19  11   1         60.61        174.14       233.46 o                         
 -18  11   1       3305.25       4154.69       348.88 o                         
 -17  11   1       2417.00       2549.29       264.84 o                         
 -16  11   1        569.78        657.88       230.38 o                         
 -15  11   1       5236.48       5137.71       281.80 o                         
 -14  11   1        713.51        754.88       239.79 o                         
 -13  11   1       2457.16       2267.78       221.86 o                         
 -12  11   1       5646.78       5864.69       252.74 o                         
 -11  11   1       2235.22       2609.44       305.85 o                         
 -10  11   1       2889.05       2691.33       187.68 o                         
  -9  11   1       8838.50       8103.19       237.50 o                         
  -8  11   1        122.14        194.90       141.19 o                         
  -7  11   1      14010.77      13901.13       586.44 o                         
  -6  11   1       2427.70       2141.53       223.31 o                         
  -5  11   1       2021.44       1457.06       289.17 o                         
  -4  11   1       7179.29       7154.00       218.87 o                         
  -3  11   1       1085.26       1094.39       152.59 o                         
  -2  11   1       1479.76       1616.47       166.04 o                         
  -1  11   1       6649.71       6227.05       223.60 o                         
   0  11   1         17.86       -121.09       146.61 o                         
   1  11   1       4221.61       4286.88       219.29 o                         
   2  11   1       2782.46       2536.59       196.38 o                         
   3  11   1        948.75        792.95       181.92 o                         
   4  11   1       3642.80       3640.59       213.40 o                         
   5  11   1        826.74       1024.20       338.93 o                         
   6  11   1       1566.95       1420.33       311.88 o                         
   7  11   1       3025.63       3112.97       374.08 o                         
   8  11   1         17.57       -169.02       317.72 o                         
   9  11   1       1561.02       1715.81       378.52 o                         
  10  11   1        486.36        250.71       352.37 o                         
  11  11   1          4.12         58.75       376.26 o                         
 -21  12   1        285.18        762.33       306.90 o                         
 -20  12   1       1815.90       2106.80       458.86 o                         
 -19  12   1       3437.17       3510.49       348.55 o                         
 -18  12   1         27.48        -90.09       253.31 o                         
 -17  12   1       6016.59       6440.13       325.53 o                         
 -16  12   1       1748.15       2618.52       605.15 o                         
 -15  12   1        399.32        404.58       198.13 o                         
 -14  12   1       4429.45       4362.30       256.87 o                         
 -13  12   1       3290.61       3345.12       274.07 o                         
 -12  12   1       1089.06        827.03       191.80 o                         
 -11  12   1       7878.07       7049.36       249.74 o                         
 -10  12   1        340.71        419.85       160.88 o                         
  -9  12   1       7924.96       7665.06       237.26 o                         
  -8  12   1       8648.37       8420.06       247.09 o                         
  -7  12   1       1779.74       1596.08       211.34 o                         
  -6  12   1      10838.32      10794.56       351.13 o                         
  -5  12   1       6408.46       6129.54       248.49 o                         
  -4  12   1       1906.69       1801.39       168.96 o                         
  -3  12   1       5925.32       5853.27       225.39 o                         
  -2  12   1        343.71        302.99       154.16 o                         
  -1  12   1       3577.15       3518.29       204.08 o                         
   0  12   1       2211.85       2183.41       191.16 o                         
   1  12   1         49.79        -33.14       169.38 o                         
   2  12   1       5088.24       5410.35       432.71 o                         
   3  12   1       3737.05       3435.01       223.23 o                         
   4  12   1        497.19        490.71       298.04 o                         
   5  12   1       1534.64       1521.28       328.00 o                         
   6  12   1        190.75        153.69       309.24 o                         
   7  12   1       1935.90       1956.16       348.50 o                         
   8  12   1        938.59       1251.03       534.41 o                         
   9  12   1         57.66       -158.49       327.38 o                         
  10  12   1        785.76        683.54       381.33 o                         
 -21  13   1       2064.08       2450.66       367.26 o                         
 -20  13   1         90.26        -20.09       309.08 o                         
 -19  13   1       2483.75       2206.78       283.38 o                         
 -18  13   1       2836.04       2912.35       288.59 o                         
 -17  13   1        441.73        715.46       531.20 o                         
 -16  13   1       1817.89       1716.04       227.32 o                         
 -15  13   1       2079.47       1930.42       234.46 o                         
 -14  13   1         83.62         85.67       201.84 o                         
 -13  13   1       8583.09       8513.15       294.63 o                         
 -12  13   1        691.64        998.61       190.77 o                         
 -11  13   1       2472.58       2310.43       211.50 o                         
 -10  13   1       4475.07       4185.48       220.94 o                         
  -9  13   1        893.20        903.44       172.55 o                         
  -8  13   1       6059.81       6222.77       235.76 o                         
  -7  13   1       4038.64       4363.63       318.09 o                         
  -6  13   1       1432.71       1517.32       237.34 o                         
  -5  13   1       2998.97       2921.73       195.51 o                         
  -4  13   1        312.36        293.48       157.54 o                         
  -3  13   1       3338.95       3173.01       208.05 o                         
  -2  13   1       3962.39       4160.48       280.77 o                         
  -1  13   1          1.75       -163.41       163.41 o                         
   0  13   1       2849.16       3451.70       235.28 o                         
   1  13   1       1219.71       1345.38       198.10 o                         
   2  13   1          5.40       -163.27       163.27 o                         
   3  13   1       1468.88       1615.96       318.41 o                         
   4  13   1        270.31        -85.21       278.33 o                         
   5  13   1       1178.36       1357.89       338.56 o                         
   6  13   1       2833.27       2622.07       356.72 o                         
   7  13   1        301.50        127.67       414.70 o                         
   8  13   1        573.55       1014.11       368.24 o                         
   9  13   1        660.09        703.04       371.09 o                         
 -20  14   1       3298.61       3926.00       532.61 o                         
 -19  14   1        678.31        633.75       255.42 o                         
 -18  14   1       2518.86       2698.05       275.96 o                         
 -17  14   1       3743.74       3843.43       281.52 o                         
 -16  14   1          2.45       1334.29      1047.65 o                         
 -15  14   1       3461.25       3527.14       259.08 o                         
 -14  14   1       4136.83       4159.34       255.69 o                         
 -13  14   1        903.12       1092.23       362.69 o                         
 -12  14   1       4622.38       4682.22       245.26 o                         
 -11  14   1        173.30       -108.78       173.20 o                         
 -10  14   1       1773.16       1871.99       201.17 o                         
  -9  14   1       5740.54       5876.24       244.33 o                         
  -8  14   1        361.39        147.78       225.58 o                         
  -7  14   1       2351.55       2415.26       282.22 o                         
  -6  14   1        423.03        629.65       257.15 o                         
  -5  14   1         32.62        -27.02       157.94 o                         
  -4  14   1       6170.67       6152.32       254.08 o                         
  -3  14   1        379.51        819.70       557.14 o                         
  -2  14   1       2038.73       2182.29       203.83 o                         
  -1  14   1       5308.59       5546.98       252.21 o                         
   0  14   1         87.06        -47.10       188.41 o                         
   1  14   1       1513.98       1921.88       212.10 o                         
   2  14   1        718.79        598.89       436.89 o                         
   3  14   1        215.08        -13.47       410.89 o                         
   4  14   1       2372.96       2566.96       360.41 o                         
   5  14   1        625.50        550.75       337.64 o                         
   6  14   1       1136.62       1241.58       365.98 o                         
   7  14   1        622.00        308.68       434.88 o                         
   8  14   1         41.63       -341.38       341.38 o                         
 -20  15   1        809.10        346.56       486.43 o                         
 -19  15   1       3500.43       3866.37       581.03 o                         
 -18  15   1         46.82        169.12       223.18 o                         
 -17  15   1       3258.50       3541.18       274.53 o                         
 -16  15   1       2413.99       2596.83       249.68 o                         
 -15  15   1         46.25         72.40       214.66 o                         
 -14  15   1       6210.30       6005.91       343.62 o                         
 -13  15   1        270.12        811.71       255.99 o                         
 -12  15   1       1078.13       1248.13       196.49 o                         
 -11  15   1       3592.08       3708.99       227.47 o                         
 -10  15   1        257.96        256.10       181.08 o                         
  -9  15   1       1490.25       1702.20       272.79 o                         
  -8  15   1       4301.15       4376.50       314.14 o                         
  -7  15   1        787.06        602.79       174.51 o                         
  -6  15   1       6220.85       5854.66       249.78 o                         
  -5  15   1       1490.02       2050.77       263.89 o                         
  -4  15   1       1865.76       1895.48       203.50 o                         
  -3  15   1       2624.20       2495.87       219.43 o                         
  -2  15   1        817.87        502.62       194.76 o                         
  -1  15   1       1503.75       1522.75       225.32 o                         
   0  15   1       1407.06       1513.60       218.20 o                         
   1  15   1        199.20         13.51       289.72 o                         
   2  15   1       3066.39       2830.85       352.79 o                         
   3  15   1       1297.03       1003.57       323.23 o                         
   4  15   1        751.61        566.62       321.04 o                         
   5  15   1       1241.85       1219.71       355.34 o                         
   6  15   1        222.23        225.88       345.04 o                         
 -20  16   1         96.71        186.50       484.19 o                         
 -19  16   1       1760.54       1877.59       531.27 o                         
 -18  16   1       1355.18       1520.07       341.39 o                         
 -17  16   1        135.27        155.64       309.55 o                         
 -16  16   1       3447.53       4109.92       381.62 o                         
 -15  16   1       3301.82       3400.89       279.32 o                         
 -14  16   1        147.22        867.10       579.41 o                         
 -13  16   1       4492.37       4908.30       790.96 o                         
 -12  16   1        363.74        354.94       194.47 o                         
 -11  16   1       5373.47       5422.38       258.97 o                         
 -10  16   1       2262.67       2424.42       298.54 o                         
  -9  16   1        122.92        128.09       250.01 o                         
  -8  16   1       3589.35       3586.09       234.82 o                         
  -7  16   1       3231.67       2994.55       228.53 o                         
  -6  16   1       1586.03       1365.24       192.27 o                         
  -5  16   1       1473.68       1366.52       204.27 o                         
  -4  16   1       2037.79       1855.13       208.23 o                         
  -3  16   1       2796.38       2512.63       226.88 o                         
  -2  16   1       3904.53       3656.13       253.44 o                         
  -1  16   1        194.74        -72.76       210.68 o                         
   0  16   1       1293.89       1402.13       225.23 o                         
   1  16   1       1177.21       1145.72       321.88 o                         
   2  16   1         33.78        114.16       319.58 o                         
   3  16   1       1699.22       1295.35       348.88 o                         
   4  16   1        269.18        369.28       333.32 o                         
   5  16   1        107.18        450.78       354.75 o                         
 -19  17   1         99.46         85.63       492.26 o                         
 -18  17   1        864.00        962.17       338.63 o                         
 -17  17   1       3465.98       3685.79       640.88 o                         
 -16  17   1         44.11        377.26       318.43 o                         
 -15  17   1       2254.16       2901.45       383.88 o                         
 -14  17   1       2096.14       2035.87       310.50 o                         
 -13  17   1       1888.38       1660.87       299.02 o                         
 -12  17   1       3566.41       3454.21       322.24 o                         
 -11  17   1         95.82        196.53       260.45 o                         
 -10  17   1       3124.80       2933.23       317.67 o                         
  -9  17   1       1613.84       1603.97       286.10 o                         
  -8  17   1        153.84        125.17       175.93 o                         
  -7  17   1       2600.34       2126.73       215.67 o                         
  -6  17   1        821.51        864.16       194.55 o                         
  -5  17   1         22.21       -118.60       192.45 o                         
  -4  17   1       2901.78       2799.58       238.03 o                         
  -3  17   1        647.93        760.80       203.49 o                         
  -2  17   1        859.98       1852.85       809.32 o                         
  -1  17   1       1424.94       1411.46       230.45 o                         
   0  17   1          5.40       -162.95       299.69 o                         
   1  17   1       1761.98       1426.09       336.79 o                         
   2  17   1        569.43        626.54       344.06 o                         
   3  17   1         76.03       -551.44       551.44 o                         
   4  17   1        681.01        892.94       358.47 o                         
 -19  18   1       2159.71       2596.26       584.17 o                         
 -18  18   1        105.22        182.16       326.22 o                         
 -17  18   1       3178.79       3402.88       398.99 o                         
 -16  18   1       2192.84       2446.30       408.43 o                         
 -15  18   1        285.91        315.17       371.46 o                         
 -14  18   1       2462.87       2593.45       329.07 o                         
 -13  18   1        572.84        543.21       284.35 o                         
 -12  18   1        625.45        375.91       272.70 o                         
 -11  18   1       2511.58       2494.57       321.35 o                         
 -10  18   1        221.61        388.70       277.65 o                         
  -9  18   1       2014.89       2050.16       219.72 o                         
  -8  18   1       2317.78       2678.81       231.29 o                         
  -7  18   1          9.12        167.59       221.93 o                         
  -6  18   1       2583.05       2831.22       236.47 o                         
  -5  18   1       1725.19       1671.94       255.19 o                         
  -4  18   1        402.98        466.04       209.57 o                         
  -3  18   1       1946.20       2214.19       329.67 o                         
  -2  18   1        136.36       -111.23       212.83 o                         
  -1  18   1        484.38        539.56       312.03 o                         
   0  18   1       1181.91        767.45       332.93 o                         
   1  18   1         93.61         51.09       321.74 o                         
   2  18   1        608.72        496.18       339.41 o                         
 -18  19   1       1880.56       1591.56       542.48 o                         
 -17  19   1        123.64        151.62       464.24 o                         
 -16  19   1       1508.23       1261.12       367.49 o                         
 -15  19   1       1388.08       2028.31       334.47 o                         
 -14  19   1        252.51        156.16       277.22 o                         
 -13  19   1       2967.78       3022.72       352.18 o                         
 -12  19   1        161.51        171.69       281.84 o                         
 -11  19   1       1189.17       1172.84       306.98 o                         
 -10  19   1       1684.07       1650.69       314.08 o                         
  -9  19   1         45.51        300.53       273.72 o                         
  -8  19   1       2998.37       3338.71       343.50 o                         
  -7  19   1       1834.20       2044.13       327.72 o                         
  -6  19   1          9.20         63.40       269.89 o                         
  -5  19   1       2291.40       2363.30       279.23 o                         
  -4  19   1        393.40        222.84       212.22 o                         
  -3  19   1        609.66        873.29       242.31 o                         
  -2  19   1        650.19        417.53       313.59 o                         
  -1  19   1          4.01         19.83       321.47 o                         
   0  19   1        693.24        831.19       326.85 o                         
 -16  20   1          2.71       -179.83       323.16 o                         
 -15  20   1       1906.50       2023.63       339.33 o                         
 -14  20   1        839.53        667.16       381.08 o                         
 -13  20   1        548.56        759.88       303.48 o                         
 -12  20   1       1711.42       1814.71       329.70 o                         
 -11  20   1         42.85        154.42       285.25 o                         
 -10  20   1        975.25       1006.38       307.10 o                         
  -9  20   1       2742.05       2359.57       334.34 o                         
  -8  20   1        149.02        154.65       278.18 o                         
  -7  20   1       1920.28       1570.84       315.68 o                         
  -6  20   1        998.78        753.64       300.69 o                         
  -5  20   1        398.09        247.03       371.66 o                         
  -4  20   1        553.50        494.69       293.57 o                         
  -3  20   1        168.95        181.57       496.75 o                         
  -2  20   1       1175.24        629.45       531.72 o                         
 -15  21   1        137.92        -75.43       299.47 o                         
 -14  21   1       1890.71       1759.50       344.25 o                         
 -13  21   1        471.48        314.89       298.67 o                         
 -12  21   1        236.24        217.31       296.25 o                         
 -11  21   1       1927.00       1302.58       333.02 o                         
 -10  21   1         28.61        -73.30       289.38 o                         
  -9  21   1        331.91        290.74       291.07 o                         
  -8  21   1       1607.22       1682.87       327.64 o                         
  -7  21   1          4.98       -127.46       294.52 o                         
  -6  21   1        932.35        995.23       324.81 o                         
  -5  21   1        117.20        170.95       285.65 o                         
 -10  22   1       1110.48       1251.50       333.14 o                         
   9 -22   2       1784.43       1727.64       340.91 o                         
  10 -22   2          4.45       -123.62       299.04 o                         
   4 -21   2       1170.70       1028.02       307.69 o                         
   5 -21   2        715.90        459.36       300.75 o                         
   6 -21   2        185.96         41.90       261.29 o                         
   7 -21   2        682.75        669.81       226.02 o                         
   8 -21   2        576.82        641.13       224.19 o                         
   9 -21   2       1351.81       1137.30       313.64 o                         
  10 -21   2       1028.20        869.27       294.39 o                         
  11 -21   2         35.94        -40.91       314.50 o                         
  12 -21   2        930.78        936.47       306.83 o                         
  13 -21   2       1865.14       2126.70       337.10 o                         
  14 -21   2        177.56       -307.55       442.50 o                         
   1 -20   2         17.64        -45.88       368.00 o                         
   2 -20   2        362.96        -11.92       309.05 o                         
   3 -20   2        860.93        427.06       307.18 o                         
   4 -20   2         50.36       -257.85       257.85 o                         
   5 -20   2       1953.24       1787.66       252.05 o                         
   6 -20   2        897.14        758.06       260.84 o                         
   7 -20   2        278.15        330.30       215.11 o                         
   8 -20   2       1077.74       1009.79       219.13 o                         
   9 -20   2        150.39         17.75       268.03 o                         
  10 -20   2        858.51        705.12       291.79 o                         
  11 -20   2       1508.56       1585.04       304.72 o                         
  12 -20   2         76.21         36.89       326.16 o                         
  13 -20   2       1556.96       1287.33       307.78 o                         
  14 -20   2        953.84        650.48       294.49 o                         
  15 -20   2        143.64        104.91       455.50 o                         
  16 -20   2       1636.32       1747.13       536.65 o                         
  -1 -19   2        289.45        367.19       356.21 o                         
   0 -19   2        437.85        265.93       355.68 o                         
   1 -19   2       1423.35       1774.21       336.56 o                         
   2 -19   2          1.62       -191.12       277.12 o                         
   3 -19   2       1714.85       1545.65       319.47 o                         
   4 -19   2       1568.99       1796.47       249.02 o                         
   5 -19   2         15.40       -161.00       211.93 o                         
   6 -19   2       2116.17       2153.60       252.49 o                         
   7 -19   2        789.33        816.10       213.28 o                         
   8 -19   2        204.34         79.06       195.60 o                         
   9 -19   2       1996.99       2050.50       298.06 o                         
  10 -19   2        150.76        610.83       266.75 o                         
  11 -19   2       3270.55       3197.41       492.04 o                         
  12 -19   2       2451.19       2346.00       309.05 o                         
  13 -19   2        102.47         14.01       209.98 o                         
  14 -19   2       4717.00       4492.71       504.89 o                         
  15 -19   2       1195.46        891.27       483.30 o                         
  16 -19   2        623.40        445.19       478.81 o                         
  -3 -18   2        435.97        345.77       384.66 o                         
  -2 -18   2         77.14        -74.39       346.65 o                         
  -1 -18   2       1183.15       1179.92       373.26 o                         
   0 -18   2         76.74       -244.34       289.76 o                         
   1 -18   2       1180.91       1071.26       342.97 o                         
   2 -18   2       1630.36       1797.26       312.78 o                         
   3 -18   2         33.79        -66.90       200.75 o                         
   4 -18   2       1528.30       1937.58       256.02 o                         
   5 -18   2       1767.31       1851.47       233.42 o                         
   6 -18   2        142.38        273.27       206.70 o                         
   7 -18   2       3808.02       3566.38       253.65 o                         
   8 -18   2        713.76        411.70       260.43 o                         
   9 -18   2       2534.81       2657.45       302.51 o                         
  10 -18   2       2155.51       2183.25       299.20 o                         
  11 -18   2         13.35        -82.44       198.13 o                         
  12 -18   2       2815.19       2910.15       248.82 o                         
  13 -18   2       1476.62       1652.97       236.97 o                         
  14 -18   2        117.25         21.74       202.15 o                         
  15 -18   2       3168.57       3445.88       342.76 o                         
  16 -18   2        584.01        855.07       302.86 o                         
  17 -18   2        888.63        647.38       375.70 o                         
  18 -18   2       2865.58       2869.74       585.96 o                         
  -4 -17   2         57.86       -362.02       362.02 o                         
  -3 -17   2       1539.73       1355.78       370.91 o                         
  -2 -17   2       1688.59       1602.42       359.80 o                         
  -1 -17   2        250.89        523.66       361.20 o                         
   0 -17   2       1696.97       1859.83       325.21 o                         
   1 -17   2         83.92        -89.73       273.17 o                         
   2 -17   2       2418.31       2008.25       229.11 o                         
   3 -17   2       2272.37       2308.12       229.47 o                         
   4 -17   2         62.24        236.85       367.24 o                         
   5 -17   2       3791.57       4164.26       256.95 o                         
   6 -17   2       1296.71       1167.29       202.29 o                         
   7 -17   2         68.81         75.79       242.24 o                         
   8 -17   2       1235.75       1470.10       279.35 o                         
   9 -17   2        331.71        656.22       283.12 o                         
  10 -17   2       2097.68       2641.31       236.20 o                         
  11 -17   2       5959.37       5914.19       284.71 o                         
  12 -17   2         67.96        857.69       493.92 o                         
  13 -17   2       2645.85       2843.45       248.80 o                         
  14 -17   2       1814.64       2075.20       269.33 o                         
  15 -17   2        536.19        667.51       277.69 o                         
  16 -17   2       2852.91       3024.66       354.71 o                         
  17 -17   2        404.46        675.18       402.60 o                         
  18 -17   2       1597.35       1380.11       319.28 o                         
  19 -17   2       2251.35       2597.73       510.64 o                         
  -5 -16   2       1001.54        927.02       377.80 o                         
  -4 -16   2       1357.52       2485.04       903.83 o                         
  -3 -16   2         49.54       -321.14       321.14 o                         
  -2 -16   2       1651.51       1750.18       354.81 o                         
  -1 -16   2        723.63        949.92       474.11 o                         
   0 -16   2        155.28        378.04       280.55 o                         
   1 -16   2       4712.92       6512.75      1300.80 o                         
   2 -16   2          8.73        -21.61       187.86 o                         
   3 -16   2       1639.23       1483.40       208.80 o                         
   4 -16   2       3880.17       3630.44       239.50 o                         
   5 -16   2         21.62         12.83       181.22 o                         
   6 -16   2       1975.99       2397.91       360.01 o                         
   7 -16   2        329.11        120.16       226.82 o                         
   8 -16   2        405.13        321.40       233.59 o                         
   9 -16   2       4400.54       4375.14       248.09 o                         
  10 -16   2        621.56        513.14       199.96 o                         
  11 -16   2       2759.68       2547.71       229.41 o                         
  12 -16   2       2435.54       2793.13       515.27 o                         
  13 -16   2         25.07        206.43       302.58 o                         
  14 -16   2       2399.31       3490.04       649.84 o                         
  15 -16   2       1793.63       1649.42       376.82 o                         
  16 -16   2        920.94       1199.76       313.67 o                         
  17 -16   2       3547.36       3881.30       372.12 o                         
  18 -16   2        111.83         54.95       288.83 o                         
  19 -16   2        635.33        339.59       321.86 o                         
  -7 -15   2        936.15        512.84       357.58 o                         
  -6 -15   2       1474.92       1546.23       387.23 o                         
  -5 -15   2         29.17        -93.66       318.44 o                         
  -4 -15   2       1114.66       1197.62       335.77 o                         
  -3 -15   2       1830.64       1521.67       357.42 o                         
  -2 -15   2        479.36        598.23       336.06 o                         
  -1 -15   2       4249.79       4092.70       346.22 o                         
   0 -15   2         89.73        -45.31       178.83 o                         
   1 -15   2       1615.80       1402.90       202.21 o                         
   2 -15   2       1918.88       2028.86       214.99 o                         
   3 -15   2        268.55        249.02       177.82 o                         
   4 -15   2       2196.63       2278.46       215.70 o                         
   5 -15   2       2368.18       2309.08       282.14 o                         
   6 -15   2        851.29        634.52       279.98 o                         
   7 -15   2       2019.84       2426.31       256.86 o                         
   8 -15   2        580.77        634.48       188.63 o                         
   9 -15   2       1950.44       1778.63       210.63 o                         
  10 -15   2       4860.28       5247.92       252.40 o                         
  11 -15   2        594.56        477.26       195.58 o                         
  12 -15   2       3442.41       3157.68       231.94 o                         
  13 -15   2       2773.84       2457.82       222.38 o                         
  14 -15   2       1108.08       1217.01       227.75 o                         
  15 -15   2       6215.97       6196.83       385.08 o                         
  16 -15   2        577.48        533.96       407.98 o                         
  17 -15   2       2043.50       2508.35       346.00 o                         
  18 -15   2       1394.28       1536.94       331.05 o                         
  19 -15   2        506.68        359.50       300.62 o                         
  20 -15   2       2172.03       2429.88       375.43 o                         
  -8 -14   2       1767.72       2269.04       423.70 o                         
  -7 -14   2          3.76       -345.80       345.80 o                         
  -6 -14   2        767.93        786.44       358.21 o                         
  -5 -14   2        973.44        976.06       346.81 o                         
  -4 -14   2        180.54         29.37       299.01 o                         
  -3 -14   2       1536.80       1355.88       374.13 o                         
  -2 -14   2       1333.32        954.38       274.23 o                         
  -1 -14   2        332.04        300.04       171.07 o                         
   0 -14   2       3472.05       3518.58       217.45 o                         
   1 -14   2       1600.46       1379.22       196.81 o                         
   2 -14   2       4224.41       4027.67       229.91 o                         
   3 -14   2        595.83        680.58       251.08 o                         
   4 -14   2        857.97        958.40       178.64 o                         
   5 -14   2       7162.79       7306.03       335.87 o                         
   6 -14   2       1161.12       1202.11       243.90 o                         
   7 -14   2       1123.62       1057.67       224.35 o                         
   8 -14   2       4763.01       4236.51       231.28 o                         
   9 -14   2       3212.87       3010.98       219.03 o                         
  10 -14   2       3673.01       3578.00       225.94 o                         
  11 -14   2       8093.74       7941.11       282.46 o                         
  12 -14   2       1049.20        933.54       289.57 o                         
  13 -14   2       2970.29       3267.26       248.72 o                         
  14 -14   2       2312.30       2332.82       240.20 o                         
  15 -14   2        336.56        504.22       204.72 o                         
  16 -14   2       4676.08       4771.54       482.85 o                         
  17 -14   2       1523.20       1026.50       298.61 o                         
  18 -14   2       1671.69       1791.18       332.00 o                         
  19 -14   2       2747.69       2571.24       359.98 o                         
  20 -14   2          0.72        564.49       322.01 o                         
  -9 -13   2        227.35         42.67       376.29 o                         
  -8 -13   2        830.97        904.25       416.50 o                         
  -7 -13   2        789.14       1084.04       344.66 o                         
  -6 -13   2          9.36       -351.20       448.10 o                         
  -5 -13   2       1508.92       1583.52       345.65 o                         
  -4 -13   2       1050.66       1284.49       339.47 o                         
  -3 -13   2        333.27        -95.60       298.11 o                         
  -2 -13   2       3066.31       3543.03       324.73 o                         
  -1 -13   2        903.57        875.86       172.23 o                         
   0 -13   2         78.44        -26.41       160.62 o                         
   1 -13   2       3122.94       2930.62       201.43 o                         
   2 -13   2          8.63        -95.98       156.42 o                         
   3 -13   2       3626.23       3726.85       250.78 o                         
   4 -13   2       3570.81       4169.82       269.93 o                         
   5 -13   2        583.94        469.38       225.01 o                         
   6 -13   2       9044.71       8759.03       340.15 o                         
   7 -13   2       4194.27       4144.84       215.31 o                         
   8 -13   2       4208.09       3942.15       214.40 o                         
   9 -13   2       5284.38       5527.73       242.64 o                         
  10 -13   2        112.41        -40.54       158.98 o                         
  11 -13   2       2169.12       2437.58       364.68 o                         
  12 -13   2       4009.95       4562.54       398.57 o                         
  13 -13   2        216.60        262.34       202.06 o                         
  14 -13   2       2864.80       2950.45       241.92 o                         
  15 -13   2       2547.81       1978.12       275.50 o                         
  16 -13   2        469.93        612.02       220.76 o                         
  17 -13   2       4491.51       4327.32       373.30 o                         
  18 -13   2        400.95        229.68       298.51 o                         
  19 -13   2       1653.61       1950.46       349.48 o                         
  20 -13   2       1611.78       1638.54       352.46 o                         
 -10 -12   2        194.52       -127.70       376.52 o                         
  -9 -12   2       2076.81       1794.81       398.61 o                         
  -8 -12   2        174.52         30.43       326.77 o                         
  -7 -12   2        750.16        653.90       345.39 o                         
  -6 -12   2       3033.10       3241.72       376.08 o                         
  -5 -12   2          6.60       -281.57       281.57 o                         
  -4 -12   2       2352.71       2959.41       402.82 o                         
  -3 -12   2        765.33        867.50       260.09 o                         
  -2 -12   2        764.30        603.32       156.57 o                         
  -1 -12   2       7462.96       7549.14       246.85 o                         
   0 -12   2       1994.36       1963.23       306.24 o                         
   1 -12   2       1308.53       1493.22       177.96 o                         
   2 -12   2       5052.61       4483.91       347.18 o                         
   3 -12   2        324.01        182.82       185.16 o                         
   4 -12   2       8476.07       8515.34       320.67 o                         
   5 -12   2       6703.11       6992.35       297.87 o                         
   6 -12   2        506.53        454.61       164.50 o                         
   7 -12   2      11220.57      11119.87       272.25 o                         
   8 -12   2       2544.23       2477.09       183.41 o                         
   9 -12   2       3337.32       2932.44       195.76 o                         
  10 -12   2       4857.08       4916.37       224.86 o                         
  11 -12   2        785.06        747.90       176.04 o                         
  12 -12   2       8480.60       7698.31       278.78 o                         
  13 -12   2       4075.30       4242.86       242.25 o                         
  14 -12   2         65.27         33.12       201.25 o                         
  15 -12   2       5396.01       5331.34       279.32 o                         
  16 -12   2       1375.53       1280.20       234.74 o                         
  17 -12   2        706.57        678.14       301.37 o                         
  18 -12   2       3915.42       4161.54       386.48 o                         
  19 -12   2         48.18         38.25       448.77 o                         
  20 -12   2       2700.89       2875.39       393.72 o                         
 -11 -11   2       1928.37       1739.99       403.81 o                         
 -10 -11   2       1460.91       1618.28       376.15 o                         
  -9 -11   2        360.48        286.49       330.20 o                         
  -8 -11   2       1632.37       1634.26       351.68 o                         
  -7 -11   2         51.62       -208.63       294.97 o                         
  -6 -11   2       1482.56       1549.83       338.88 o                         
  -5 -11   2       1511.77       1549.99       307.61 o                         
  -4 -11   2        297.43        413.70       294.72 o                         
  -3 -11   2       3472.58       3557.79       183.91 o                         
  -2 -11   2       5065.35       5382.96       210.09 o                         
  -1 -11   2        623.02        543.57       187.19 o                         
   0 -11   2       6163.42       6443.67       223.77 o                         
   1 -11   2         23.78        -12.02       143.24 o                         
   2 -11   2       3641.30       3754.93       192.53 o                         
   3 -11   2       2651.83       2671.33       230.52 o                         
   4 -11   2        199.06        156.69       184.55 o                         
   5 -11   2       6795.07       6835.81       228.65 o                         
   6 -11   2       8234.55       7753.60       291.83 o                         
   7 -11   2       2706.18       2521.83       178.04 o                         
   8 -11   2      10067.40      10069.21       260.38 o                         
   9 -11   2       1725.59       1664.35       171.35 o                         
  10 -11   2       4945.61       5026.11       219.09 o                         
  11 -11   2       5217.53       5450.99       240.72 o                         
  12 -11   2        119.45        206.55       182.96 o                         
  13 -11   2       4004.77       3722.40       236.56 o                         
  14 -11   2        520.19        645.22       252.38 o                         
  15 -11   2        140.57        -25.55       211.39 o                         
  16 -11   2       6086.59       6385.39       296.88 o                         
  17 -11   2       1049.57        924.33       315.46 o                         
  18 -11   2       1508.63       1171.88       354.27 o                         
  19 -11   2       3246.70       3276.33       367.57 o                         
  20 -11   2         42.83         22.33       301.62 o                         
 -12 -10   2       1660.47       1373.67       393.84 o                         
 -11 -10   2         34.77         62.91       362.11 o                         
 -10 -10   2        574.74        327.76       357.39 o                         
  -9 -10   2        380.69        319.72       345.02 o                         
  -8 -10   2       2059.32       1651.55       334.21 o                         
  -7 -10   2       2078.26       2297.16       350.43 o                         
  -6 -10   2        116.60       -264.26       271.04 o                         
  -5 -10   2       1754.65       2007.50       530.82 o                         
  -4 -10   2       5317.54       5224.53       176.09 o                         
  -3 -10   2          9.47       -124.67       124.67 o                         
  -2 -10   2       3789.41       3460.63       175.65 o                         
  -1 -10   2       1075.43       1116.43       153.77 o                         
   0 -10   2       2775.45       2451.35       166.17 o                         
   1 -10   2      13553.60      13936.21       297.79 o                         
   2 -10   2        181.76        223.95       175.15 o                         
   3 -10   2       9838.88      10545.59       304.10 o                         
   4 -10   2       5383.40       5324.98       201.20 o                         
   5 -10   2        711.51        665.41       163.71 o                         
   6 -10   2      15451.97      15734.56       414.42 o                         
   7 -10   2       1993.97       1688.10       159.67 o                         
   8 -10   2       6576.29       6062.10       212.32 o                         
   9 -10   2       8900.34       8543.76       298.42 o                         
  10 -10   2        258.89        267.30       176.79 o                         
  11 -10   2       5463.60       5547.23       230.45 o                         
  12 -10   2       8248.33       8230.24       267.40 o                         
  13 -10   2       1089.73       1024.28       247.97 o                         
  14 -10   2       1605.82       1463.21       228.86 o                         
  15 -10   2       5699.59       5693.47       278.78 o                         
  16 -10   2       1276.36       1364.83       225.85 o                         
  17 -10   2       4272.42       4599.04       397.67 o                         
  18 -10   2        738.10        609.32       444.74 o                         
  19 -10   2       2289.87       2121.55       347.68 o                         
  20 -10   2       1823.61       1695.01       480.83 o                         
 -13  -9   2         20.56        -38.76       359.33 o                         
 -12  -9   2        413.26        634.87       357.06 o                         
 -11  -9   2        492.70        333.43       327.47 o                         
 -10  -9   2        189.57        366.93       326.23 o                         
  -9  -9   2       3509.30       3770.84       373.47 o                         
  -8  -9   2         35.02       -221.11       288.68 o                         
  -7  -9   2       1107.30        648.68       291.19 o                         
  -6  -9   2       3056.50       3508.11       329.99 o                         
  -5  -9   2        568.60        679.29       275.86 o                         
  -4  -9   2       7473.55       7844.98       181.73 o                         
  -3  -9   2       4074.03       4191.21       166.98 o                         
  -2  -9   2       3335.00       3509.65       166.77 o                         
  -1  -9   2       5574.45       4857.42       183.93 o                         
   0  -9   2       1385.74       1187.02       142.45 o                         
   1  -9   2       8315.72       8559.45       314.16 o                         
   2  -9   2       8326.29       8588.41       264.93 o                         
   3  -9   2          1.23       -169.49       169.49 o                         
   4  -9   2       5345.16       4903.90       191.40 o                         
   5  -9   2      10085.22      10334.90       238.20 o                         
   6  -9   2        103.46        -87.45       127.38 o                         
   7  -9   2       4882.89       4229.00       253.73 o                         
   8  -9   2       2629.51       2436.15       178.25 o                         
   9  -9   2       2457.02       2286.52       170.12 o                         
  10  -9   2       7840.45       7486.05       240.71 o                         
  11  -9   2         15.44       -120.23       165.09 o                         
  12  -9   2       3567.88       3334.84       225.95 o                         
  13  -9   2       2605.34       2714.73       215.59 o                         
  14  -9   2       1992.51       2044.23       185.22 o                         
  15  -9   2       3940.17       3725.86       212.57 o                         
  16  -9   2       1610.73       1718.32       205.16 o                         
  17  -9   2       1676.60       1985.27       211.77 o                         
  18  -9   2       4271.88       4184.87       306.13 o                         
  19  -9   2         10.16         87.16       235.51 o                         
  20  -9   2       1785.70       1476.53       278.27 o                         
 -14  -8   2        303.02        113.57       386.60 o                         
 -13  -8   2        714.76        790.79       385.92 o                         
 -12  -8   2        489.01         98.92       340.40 o                         
 -11  -8   2       2573.46       2832.05       391.48 o                         
 -10  -8   2        449.10        -41.66       317.57 o                         
  -9  -8   2        574.97        474.43       303.92 o                         
  -8  -8   2       1416.59       1585.35       302.91 o                         
  -7  -8   2        826.80        833.97       292.76 o                         
  -6  -8   2       3249.04       3114.88       301.01 o                         
  -5  -8   2       6492.44       6539.19       352.25 o                         
  -4  -8   2        519.91        436.25       208.34 o                         
  -3  -8   2      18062.19      17908.94       381.39 o                         
  -2  -8   2       3560.56       3451.61       159.18 o                         
  -1  -8   2       5009.91       5298.94       241.08 o                         
   0  -8   2       9163.98       8619.03       207.35 o                         
   1  -8   2        846.47        650.22       166.42 o                         
   2  -8   2       3664.92       3144.17       203.94 o                         
   3  -8   2      12106.84      12557.85       414.81 o                         
   4  -8   2        117.65        -75.15       136.91 o                         
   5  -8   2       7369.86       6666.66       244.23 o                         
   6  -8   2       5721.39       5279.67       184.01 o                         
   7  -8   2       1672.46       1420.53       147.08 o                         
   8  -8   2       6599.83       5624.13       190.19 o                         
   9  -8   2        816.46        658.70       158.22 o                         
  10  -8   2       5103.19       4883.74       210.50 o                         
  11  -8   2       6707.54       6587.59       207.09 o                         
  12  -8   2          0.13        -49.65       150.19 o                         
  13  -8   2       7159.37       7818.78       241.39 o                         
  14  -8   2        687.32        727.91       171.88 o                         
  15  -8   2         51.95        -23.82       173.67 o                         
  16  -8   2       7465.34       7441.00       277.58 o                         
  17  -8   2        918.31       1017.08       195.78 o                         
  18  -8   2       1951.70       1517.59       264.40 o                         
  19  -8   2       2914.50       2950.54       289.55 o                         
  20  -8   2         22.94        -21.26       243.82 o                         
 -14  -7   2          2.01       -336.21       336.21 o                         
 -13  -7   2       1057.49        998.40       350.44 o                         
 -12  -7   2       1429.10       1654.80       362.10 o                         
 -11  -7   2        604.93        723.05       330.98 o                         
 -10  -7   2       3865.68       4341.20       384.43 o                         
  -9  -7   2        419.22        310.25       284.01 o                         
  -8  -7   2        504.61        639.31       272.87 o                         
  -7  -7   2       5786.05       5605.82       343.62 o                         
  -6  -7   2         80.44        181.24       232.55 o                         
  -5  -7   2       8995.22       9455.61       362.03 o                         
  -4  -7   2       2820.99       2684.17       246.72 o                         
  -3  -7   2        154.25        180.50        85.75 o                         
  -2  -7   2      23787.26      23493.41       474.63 o                         
  -1  -7   2       8597.36       8893.13       198.60 o                         
   0  -7   2       6037.45       6048.09       261.89 o                         
   1  -7   2       4752.39       4358.70       200.57 o                         
   2  -7   2       2246.85       2074.30       231.56 o                         
   3  -7   2       6010.16       5954.54       183.02 o                         
   4  -7   2       6515.73       5857.12       180.51 o                         
   5  -7   2        303.28        457.93       126.86 o                         
   6  -7   2      35199.83      34820.93       384.40 o                         
   7  -7   2       3728.35       3603.64       198.13 o                         
   8  -7   2       3386.09       3302.91       175.38 o                         
   9  -7   2       2456.23       2248.48       145.94 o                         
  10  -7   2       1443.81       1339.94       167.76 o                         
  11  -7   2       5207.22       4665.41       190.31 o                         
  12  -7   2       4778.63       4691.64       202.96 o                         
  13  -7   2         57.30         46.59       155.08 o                         
  14  -7   2       4541.14       4867.25       220.31 o                         
  15  -7   2       6399.34       6842.49       253.55 o                         
  16  -7   2       3925.38       3932.97       232.26 o                         
  17  -7   2       6953.00       7288.50       312.94 o                         
  18  -7   2        270.14        630.70       245.87 o                         
  19  -7   2        952.46        854.31       259.26 o                         
  20  -7   2       1136.81       1377.34       270.06 o                         
 -15  -6   2       1260.90       1297.44       401.07 o                         
 -14  -6   2       1800.26       1935.77       378.81 o                         
 -13  -6   2          0.42       -110.58       321.20 o                         
 -12  -6   2       3291.02       3612.91       379.15 o                         
 -11  -6   2       1970.91       1646.48       328.21 o                         
 -10  -6   2        402.81        204.20       279.12 o                         
  -9  -6   2       2393.12       2474.04       321.26 o                         
  -8  -6   2       1558.53       1821.52       281.95 o                         
  -7  -6   2       2676.89       2682.18       280.72 o                         
  -6  -6   2       9759.02      10058.77       363.45 o                         
  -5  -6   2       1299.74       1465.41       244.34 o                         
  -4  -6   2       6743.97       6550.88       277.32 o                         
  -3  -6   2       6453.23       6087.02       133.08 o                         
  -2  -6   2       1525.21       1219.73        94.89 o                         
  -1  -6   2      13808.53      13454.32       286.57 o                         
   0  -6   2       4263.21       3973.81       150.35 o                         
   1  -6   2       3015.73       3052.48       175.57 o                         
   2  -6   2       8109.36       8007.41       181.90 o                         
   3  -6   2       1367.32       1531.79       144.31 o                         
   4  -6   2       4584.26       4827.70       299.71 o                         
   5  -6   2      21690.34      21085.01       262.21 o                         
   6  -6   2       3747.96       4120.86       161.14 o                         
   7  -6   2      31897.10      33485.18       361.57 o                         
   8  -6   2       3380.05       3536.50       154.46 o                         
   9  -6   2       2568.32       2236.74       163.91 o                         
  10  -6   2       8218.59       8359.90       211.84 o                         
  11  -6   2        378.43        266.48       145.84 o                         
  12  -6   2       7998.50       8234.90       264.02 o                         
  13  -6   2       5882.17       6187.34       223.48 o                         
  14  -6   2        175.58        127.05       217.94 o                         
  15  -6   2       7702.93       7742.10       258.99 o                         
  16  -6   2       3422.59       3386.67       221.12 o                         
  17  -6   2       1412.20       1312.17       201.27 o                         
  18  -6   2       3329.74       3576.77       294.98 o                         
  19  -6   2        428.91        459.03       243.35 o                         
  20  -6   2       1198.13       1149.40       266.50 o                         
 -16  -5   2       1735.41       1759.56       393.77 o                         
 -15  -5   2        113.07        217.74       359.82 o                         
 -14  -5   2       1404.32       1399.50       352.65 o                         
 -13  -5   2       2864.97       2988.01       369.79 o                         
 -12  -5   2        525.05        272.62       372.78 o                         
 -11  -5   2       4824.67       4637.03       366.67 o                         
 -10  -5   2       1069.49        988.79       287.49 o                         
  -9  -5   2        462.38        315.38       256.27 o                         
  -8  -5   2       9356.17       9445.44       378.74 o                         
  -7  -5   2        826.07        846.34       231.10 o                         
  -6  -5   2      10449.51      10754.38       810.35 o                         
  -5  -5   2      11447.94      12025.49       354.31 o                         
  -4  -5   2        203.12        348.72       180.71 o                         
  -3  -5   2      10184.16      10519.72       298.17 o                         
  -2  -5   2        253.59        179.96        89.49 o                         
  -1  -5   2       5760.61       5832.72       131.62 o                         
   0  -5   2      12319.95      12002.54       229.21 o                         
   1  -5   2        883.67        843.39       122.89 o                         
   2  -5   2       5772.39       5943.76       164.36 o                         
   3  -5   2       7528.01       7770.53       168.73 o                         
   4  -5   2        412.62        473.36       100.12 o                         
   5  -5   2      22372.28      22247.48       225.63 o                         
   6  -5   2      11305.53      11727.80       311.26 o                         
   7  -5   2       1542.81       1517.64       132.95 o                         
   8  -5   2      11034.55      10968.45       207.56 o                         
   9  -5   2       3862.50       3615.46       163.17 o                         
  10  -5   2       5812.19       6151.71       214.18 o                         
  11  -5   2       9663.01       9830.70       259.98 o                         
  12  -5   2         14.95       -108.42       165.20 o                         
  13  -5   2       5124.50       5062.60       243.41 o                         
  14  -5   2       1454.99       1779.15       219.14 o                         
  15  -5   2        124.01        190.36       192.63 o                         
  16  -5   2       2828.55       2956.58       250.08 o                         
  17  -5   2        971.83        996.19       201.38 o                         
  18  -5   2       1366.17       1676.22       216.17 o                         
  19  -5   2       1469.38       1342.29       268.18 o                         
  20  -5   2         34.74        756.32       465.81 o                         
 -16  -4   2       1260.17       1002.98       360.55 o                         
 -15  -4   2       1913.32       1909.24       367.02 o                         
 -14  -4   2         40.31        418.23       333.79 o                         
 -13  -4   2       3682.18       3522.95       373.72 o                         
 -12  -4   2       1563.70       1336.01       306.66 o                         
 -11  -4   2        885.83        836.11       280.76 o                         
 -10  -4   2       2854.25       3346.11       323.33 o                         
  -9  -4   2       3025.25       3311.69       296.97 o                         
  -8  -4   2       1423.74       1405.60       353.73 o                         
  -7  -4   2       6462.85       6162.72       299.68 o                         
  -6  -4   2        450.65        417.69       203.34 o                         
  -5  -4   2       8472.09       8733.70       306.23 o                         
  -4  -4   2      12026.33      11746.30       661.06 o                         
  -3  -4   2         12.02       -170.31       211.83 o                         
  -2  -4   2      11178.09      11214.82       140.55 o                         
  -1  -4   2      15583.18      16582.49       163.33 o                         
   0  -4   2        256.84        225.70       102.89 o                         
   1  -4   2       5897.29       6008.70       150.45 o                         
   2  -4   2         16.11         33.21       108.20 o                         
   3  -4   2       2244.30       2027.27        92.79 o                         
   4  -4   2      44367.13      46139.27       497.80 o                         
   5  -4   2       1299.85       1129.94       103.85 o                         
   6  -4   2      32877.54      34790.95      1036.66 o                         
   7  -4   2       5566.44       5680.64       182.01 o                         
   8  -4   2        882.47        788.67       144.06 o                         
   9  -4   2       5608.56       5257.94       199.11 o                         
  10  -4   2        222.19        156.63       152.18 o                         
  11  -4   2       3755.37       3911.77       209.67 o                         
  12  -4   2       6711.33       7023.67       248.94 o                         
  13  -4   2        716.75        653.49       187.48 o                         
  14  -4   2       3741.66       3479.32       234.78 o                         
  15  -4   2       1633.81       1454.83       218.62 o                         
  16  -4   2         34.21         86.10       202.36 o                         
  17  -4   2       3769.35       3652.45       337.95 o                         
  18  -4   2         69.62         21.15       223.18 o                         
  19  -4   2        408.51        325.74       306.06 o                         
 -17  -3   2       2003.06       1736.76       379.59 o                         
 -16  -3   2         92.36        420.89       331.74 o                         
 -15  -3   2       1303.07       1345.15       343.79 o                         
 -14  -3   2       4022.31       3957.38       451.91 o                         
 -13  -3   2        414.43        156.05       303.29 o                         
 -12  -3   2       3020.64       3219.47       367.40 o                         
 -11  -3   2       3081.97       3239.54       318.78 o                         
 -10  -3   2        173.49        130.78       236.52 o                         
  -9  -3   2       9318.80       8574.54       304.26 o                         
  -8  -3   2        883.51        809.99        95.64 o                         
  -7  -3   2       4442.13       4053.62       139.88 o                         
  -6  -3   2      10513.79      10579.62       322.72 o                         
  -5  -3   2         37.35        -72.55       207.35 o                         
  -4  -3   2      14556.71      14351.81       315.42 o                         
  -3  -3   2       1931.75       2120.58       347.68 o                         
  -2  -3   2       3924.71       4039.59       254.43 o                         
  -1  -3   2       2151.51       2367.70        83.82 o                         
   0  -3   2        580.58        610.83        94.03 o                         
   1  -3   2        836.06        798.70        88.30 o                         
   2  -3   2       6768.87       7649.91       102.04 o                         
   3  -3   2      67999.66      72321.46       590.71 o                         
   4  -3   2      70972.12      70719.48       861.29 o                         
   5  -3   2       8199.66       8077.05       141.36 o                         
   6  -3   2      16530.45      16858.26       256.93 o                         
   7  -3   2       3864.31       3417.64       216.30 o                         
   8  -3   2      13842.26      13641.01       251.15 o                         
   9  -3   2       7557.01       7973.81       221.31 o                         
  10  -3   2       9004.99       8772.42       245.26 o                         
  11  -3   2        554.38        651.77       171.72 o                         
  12  -3   2       3887.17       3611.12       220.75 o                         
  13  -3   2       2040.57       2574.61       608.53 o                         
  14  -3   2       1540.68       1729.08       214.19 o                         
  15  -3   2       4166.77       4139.33       257.78 o                         
  16  -3   2       1588.27       1576.53       233.44 o                         
  17  -3   2        573.98        582.05       218.12 o                         
  18  -3   2       2478.82       2509.11       263.04 o                         
  19  -3   2        298.78        -19.73       454.60 o                         
 -17  -2   2       1002.39        716.93       338.24 o                         
 -16  -2   2       2410.01       2329.72       363.37 o                         
 -15  -2   2        321.48        398.46       312.22 o                         
 -14  -2   2       2751.79       2971.23       348.05 o                         
 -13  -2   2       2616.98       2039.99       315.73 o                         
 -12  -2   2        231.15        197.22       155.04 o                         
 -11  -2   2       1231.24       1217.70       158.92 o                         
 -10  -2   2       1623.18       1596.38       150.19 o                         
  -9  -2   2       2322.92       2161.47       149.74 o                         
  -8  -2   2      12668.88      12057.23       225.08 o                         
  -7  -2   2       1123.95       1030.33        98.38 o                         
  -6  -2   2       7117.85       7487.24       196.25 o                         
  -5  -2   2      11299.78      11141.85       186.55 o                         
  -4  -2   2          9.00          2.93       161.56 o                         
  -3  -2   2       9474.38      10036.02       247.00 o                         
  -2  -2   2      18641.34      19507.55       286.78 o                         
  -1  -2   2      17413.55      17675.66       365.96 o                         
   0  -2   2       9736.25       9761.40       101.74 o                         
   1  -2   2      18333.11      18676.19       126.18 o                         
   2  -2   2      77656.26      81765.82      1132.02 o                         
   3  -2   2      11378.00      12967.26       600.09 o                         
   4  -2   2      32328.88      32845.37       506.62 o                         
   5  -2   2      14765.35      14669.83       176.48 o                         
   6  -2   2       1439.51       1241.66       138.47 o                         
   7  -2   2       3017.13       3194.59       190.06 o                         
   8  -2   2      16889.23      17103.55       280.85 o                         
   9  -2   2        274.12         53.05       141.24 o                         
  10  -2   2       2322.98       2318.71       182.71 o                         
  11  -2   2       4160.02       4269.10       214.92 o                         
  12  -2   2         85.30        239.78       176.15 o                         
  13  -2   2       5781.58       5439.75       314.00 o                         
  14  -2   2       4579.54       4496.32       254.24 o                         
  15  -2   2        689.40        634.82       210.81 o                         
  16  -2   2       3855.93       4141.27       310.66 o                         
  17  -2   2        165.80        116.87       218.00 o                         
  18  -2   2       1142.06       1144.84       335.01 o                         
  19  -2   2       1762.94       1554.80       567.13 o                         
 -18  -1   2       1220.56       1204.99       368.98 o                         
 -17  -1   2        821.93        811.49       333.93 o                         
 -16  -1   2        762.17        650.72       332.03 o                         
 -15  -1   2       2546.74       2846.54       349.03 o                         
 -14  -1   2          2.83         94.43       287.13 o                         
 -13  -1   2       5367.54       5335.43       335.11 o                         
 -12  -1   2        884.61       1063.11       171.83 o                         
 -11  -1   2        898.25        746.78       154.35 o                         
 -10  -1   2       5179.22       4858.44       197.60 o                         
  -9  -1   2       3425.00       2978.52       172.42 o                         
  -8  -1   2        903.27        665.49       136.76 o                         
  -7  -1   2       8984.24       8738.60       205.38 o                         
  -6  -1   2         75.41         57.44        97.00 o                         
  -5  -1   2      12049.15      12865.37       225.90 o                         
  -4  -1   2       6042.72       6177.56       145.40 o                         
  -3  -1   2      14343.87      14674.98       146.19 o                         
  -2  -1   2      54944.38      57622.12       461.39 o                         
  -1  -1   2      19421.04      19015.06       394.35 o                         
   0  -1   2       3971.07       3999.58       292.22 o                         
   1  -1   2      34373.89      36610.13       315.40 o                         
   2  -1   2       1341.17       1145.66       127.60 o                         
   3  -1   2      19482.32      20519.51       884.22 o                         
   4  -1   2       1627.26       1716.99       108.65 o                         
   5  -1   2        620.62        450.19       124.37 o                         
   6  -1   2      12746.64      12503.10       247.94 o                         
   7  -1   2        751.21        524.42       143.17 o                         
   8  -1   2         63.80        -93.58       132.81 o                         
   9  -1   2      13947.65      14437.81       310.86 o                         
  10  -1   2       2533.62       2777.13       189.38 o                         
  11  -1   2       6361.39       6163.27       240.29 o                         
  12  -1   2       5009.85       5178.95       241.41 o                         
  13  -1   2          4.60       -179.41       179.41 o                         
  14  -1   2       3943.65       3975.82       250.43 o                         
  15  -1   2        877.37        788.14       207.60 o                         
  16  -1   2       1580.63       1167.35       233.66 o                         
  17  -1   2       1569.82       1556.02       342.33 o                         
  18  -1   2        606.13        536.97       340.97 o                         
 -18   0   2        326.63        697.84       545.61 o                         
 -17   0   2       3404.09       3316.97       379.78 o                         
 -16   0   2       1019.37        732.83       315.24 o                         
 -15   0   2       1240.16       1824.78       315.74 o                         
 -14   0   2       2282.63       2209.71       208.92 o                         
 -13   0   2        300.15        278.31       172.98 o                         
 -12   0   2       6437.57       6226.54       239.44 o                         
 -11   0   2       3016.88       3165.11       200.15 o                         
 -10   0   2       1443.76       1010.84       162.49 o                         
  -9   0   2      12699.08      12452.01       254.39 o                         
  -8   0   2       4448.62       4145.20       176.00 o                         
  -7   0   2       6872.31       7264.75       189.91 o                         
  -6   0   2       7106.21       6996.47       176.18 o                         
  -5   0   2        576.73        591.90       114.17 o                         
  -4   0   2      37234.39      38699.84       257.00 o                         
  -3   0   2        406.63        543.27        83.10 o                         
  -2   0   2      14351.97      14756.60       108.24 o                         
  -1   0   2      31283.34      27174.20      6953.52 o                         
   0   0   2       3806.34       3096.69       281.40 o                         
   1   0   2       2981.34       3524.31        65.20 o                         
   2   0   2      44582.08      47449.74       655.52 o                         
   3   0   2        442.45        648.46        97.10 o                         
   4   0   2       8947.02       8722.48       194.29 o                         
   5   0   2      10198.14       9685.20       217.37 o                         
   6   0   2       3870.51       4306.13       172.67 o                         
   7   0   2       3051.89       3048.64       168.43 o                         
   8   0   2       6107.73       6333.06       208.22 o                         
   9   0   2        749.70        652.91       155.81 o                         
  10   0   2       6455.93       6682.44       239.52 o                         
  11   0   2        770.88       1064.97       180.43 o                         
  12   0   2       3065.97       3012.54       221.60 o                         
  13   0   2       2186.56       2275.39       275.14 o                         
  14   0   2       1399.31       1226.77       213.57 o                         
  15   0   2       4473.08       4471.63       271.01 o                         
  16   0   2        978.90        678.32       309.26 o                         
  17   0   2        432.07        547.60       323.04 o                         
  18   0   2       2917.12       3032.52       393.61 o                         
 -19   1   2       2113.74       2118.58       294.14 o                         
 -18   1   2        766.91        409.15       329.17 o                         
 -17   1   2        504.37        584.98       315.09 o                         
 -16   1   2       3128.37       3392.35       359.81 o                         
 -15   1   2         98.98        152.39       189.12 o                         
 -14   1   2       3076.40       2840.39       228.74 o                         
 -13   1   2       4120.90       3962.12       229.62 o                         
 -12   1   2        227.57        277.32       177.57 o                         
 -11   1   2       4116.03       4062.85       235.04 o                         
 -10   1   2       8121.41       8486.39       240.55 o                         
  -9   1   2       2206.69       2322.59       161.53 o                         
  -8   1   2      25371.75      25057.05       321.45 o                         
  -7   1   2        363.22        164.53       129.43 o                         
  -6   1   2       6760.21       7494.26       187.09 o                         
  -5   1   2       3862.73       4011.46       146.07 o                         
  -4   1   2        946.53       1019.62       102.75 o                         
  -3   1   2      20163.19      19790.87      1383.85 o                         
  -2   1   2      23979.06      25213.57       154.73 o                         
  -1   1   2       2819.08       2840.45        64.53 o                         
   0   1   2      27858.23      29264.38       154.56 o                         
   1   1   2       5248.19       5196.28       687.50 o                         
   2   1   2      16276.39      15767.39       242.67 o                         
   3   1   2      20113.88      20953.33       236.69 o                         
   4   1   2        204.03        187.89       123.05 o                         
   5   1   2       9873.49      10224.43       208.49 o                         
   6   1   2      11317.95      10738.42       224.29 o                         
   7   1   2        318.93        280.40       137.78 o                         
   8   1   2       4121.53       4392.97       190.80 o                         
   9   1   2        945.94        879.79       160.04 o                         
  10   1   2       6130.82       6079.00       269.96 o                         
  11   1   2       8515.30       8431.68       274.59 o                         
  12   1   2       1130.62       1253.69       198.85 o                         
  13   1   2       3521.29       3629.85       240.82 o                         
  14   1   2        757.55       2923.63      1298.51 o                         
  15   1   2        882.44        954.47       315.96 o                         
  16   1   2       2778.34       2475.52       363.08 o                         
  17   1   2        591.88        189.41       467.83 o                         
 -19   2   2        424.79        207.72       245.87 o                         
 -18   2   2       3037.29       3231.86       379.75 o                         
 -17   2   2       1085.71       1159.76       396.54 o                         
 -16   2   2       1242.77       3504.43      1376.45 o                         
 -15   2   2       3495.14       3750.90       259.69 o                         
 -14   2   2        503.73        527.22       196.85 o                         
 -13   2   2       3562.50       3086.86       224.93 o                         
 -12   2   2       5736.97       5738.72       234.82 o                         
 -11   2   2         84.47        -93.48       150.54 o                         
 -10   2   2      19751.99      19449.91       320.19 o                         
  -9   2   2       3164.69       3222.14       174.63 o                         
  -8   2   2      10004.58      10712.30       231.85 o                         
  -7   2   2       9680.48       9461.50       214.55 o                         
  -6   2   2        523.98        538.87       112.12 o                         
  -5   2   2       5182.83       4843.33       136.90 o                         
  -4   2   2        699.18        562.55        98.94 o                         
  -3   2   2       7615.77       7827.20       134.73 o                         
  -2   2   2       6012.67       5689.24       253.08 o                         
  -1   2   2       5316.70       5243.85        82.82 o                         
   0   2   2      78685.95      81109.84       888.47 o                         
   1   2   2      45261.14      46989.18       655.15 o                         
   2   2   2       8116.08       8560.98       193.65 o                         
   3   2   2      15623.84      15666.35       357.69 o                         
   4   2   2       6384.50       6045.42       204.75 o                         
   5   2   2        568.38        642.12       171.37 o                         
   6   2   2       6246.83       6304.59       208.34 o                         
   7   2   2       1743.97       1576.77       152.24 o                         
   8   2   2       2072.51       2093.94       173.36 o                         
   9   2   2       6766.21       6787.19       234.54 o                         
  10   2   2        727.72        834.13       194.84 o                         
  11   2   2       3618.17       3337.25       232.77 o                         
  12   2   2       8192.86       7564.58       286.18 o                         
  13   2   2        567.08        407.52       203.11 o                         
  14   2   2       2590.57       2956.58       350.18 o                         
  15   2   2        952.58       1037.24       332.48 o                         
  16   2   2        118.73          2.91       323.36 o                         
  17   2   2       1454.44       1331.56       426.58 o                         
 -20   3   2       2164.29       2459.18       319.12 o                         
 -19   3   2        467.34        567.95       264.78 o                         
 -18   3   2        435.68        460.29       261.71 o                         
 -17   3   2       1164.48       1382.05       203.71 o                         
 -16   3   2        565.17        671.50       190.79 o                         
 -15   3   2       2537.96       2660.02       201.64 o                         
 -14   3   2       2955.34       3225.28       204.48 o                         
 -13   3   2        349.24        284.74       161.55 o                         
 -12   3   2      11443.43      10878.41       315.91 o                         
 -11   3   2       6303.61       5973.14       196.43 o                         
 -10   3   2       1123.49       1123.22       140.78 o                         
  -9   3   2      11050.77      10657.38       216.22 o                         
  -8   3   2        348.85        285.52       129.87 o                         
  -7   3   2       4945.98       4633.27       156.66 o                         
  -6   3   2      21208.87      20433.37       227.80 o                         
  -5   3   2         27.45         61.09       102.40 o                         
  -4   3   2       8007.61       8112.25       133.19 o                         
  -3   3   2      11606.46      12033.68       130.50 o                         
  -2   3   2      21660.15      21864.79       279.77 o                         
  -1   3   2       6475.37       6753.01       105.46 o                         
   0   3   2     128644.45     136306.22      2270.69 o                         
   1   3   2       1232.51       1148.67       123.62 o                         
   2   3   2       9735.96      10126.74       187.51 o                         
   3   3   2       2302.32       2545.74       141.90 o                         
   4   3   2       7819.35       7973.00       246.12 o                         
   5   3   2       4242.94       3708.27       169.78 o                         
   6   3   2       2760.85       2908.60       170.18 o                         
   7   3   2       7763.55       7447.96       276.14 o                         
   8   3   2       1721.17       1649.15       170.06 o                         
   9   3   2        317.84        231.35       164.97 o                         
  10   3   2      13111.08      14373.86       443.91 o                         
  11   3   2        232.75        365.69       191.34 o                         
  12   3   2       4187.90       4204.63       348.24 o                         
  13   3   2        353.64        351.82       368.52 o                         
  14   3   2          5.57       -310.10       310.10 o                         
  15   3   2        601.97        502.96       334.45 o                         
  16   3   2        669.72        512.35       349.33 o                         
 -20   4   2        397.23        217.14       269.79 o                         
 -19   4   2       1616.33       1869.08       284.10 o                         
 -18   4   2        133.93         45.29       231.47 o                         
 -17   4   2        957.45       1123.77       206.89 o                         
 -16   4   2       5437.98       5307.12       244.42 o                         
 -15   4   2        132.19        -62.20       169.24 o                         
 -14   4   2       2699.52       2535.38       195.72 o                         
 -13   4   2       1616.80       1619.68       175.29 o                         
 -12   4   2        140.40        149.89       149.65 o                         
 -11   4   2      11378.30      11169.83       241.70 o                         
 -10   4   2       9022.86       8752.88       211.76 o                         
  -9   4   2       7512.48       7597.26       192.75 o                         
  -8   4   2      19202.35      18565.16       250.87 o                         
  -7   4   2       2500.86       2427.82       158.12 o                         
  -6   4   2       3293.19       3057.15       151.77 o                         
  -5   4   2       7626.25       7493.59       291.06 o                         
  -4   4   2       3430.71       3222.40       100.71 o                         
  -3   4   2       4881.73       4862.49        93.17 o                         
  -2   4   2        119.44        162.94        71.23 o                         
  -1   4   2      38372.20      40101.86       595.72 o                         
   0   4   2      69239.91      71435.64       935.37 o                         
   1   4   2      20407.04      21922.83       324.22 o                         
   2   4   2        218.11        288.67       120.98 o                         
   3   4   2       3905.06       4108.04       164.20 o                         
   4   4   2        443.21        307.64       135.57 o                         
   5   4   2       9929.03      10557.75       232.18 o                         
   6   4   2       6304.00       6695.03       232.86 o                         
   7   4   2       1885.75       1752.93       172.73 o                         
   8   4   2      10083.64       9970.68       265.79 o                         
   9   4   2       2466.69       2279.28       194.87 o                         
  10   4   2       7702.70       6789.76       431.81 o                         
  11   4   2       1862.84       1626.64       209.20 o                         
  12   4   2        101.65       -137.46       294.77 o                         
  13   4   2       1837.77       1991.48       346.11 o                         
  14   4   2       1104.22        671.48       344.10 o                         
  15   4   2         51.54        -56.69       337.94 o                         
  16   4   2        953.05        921.76       373.20 o                         
 -20   5   2        726.64       1037.67       270.71 o                         
 -19   5   2       1269.51       1268.65       220.71 o                         
 -18   5   2       3692.88       3979.34       249.78 o                         
 -17   5   2        478.91        499.61       199.68 o                         
 -16   5   2       1479.45       1462.25       206.56 o                         
 -15   5   2       5300.22       5162.98       240.26 o                         
 -14   5   2         98.90        158.13       168.81 o                         
 -13   5   2       5487.56       5057.52       220.32 o                         
 -12   5   2      10388.12      10025.62       245.29 o                         
 -11   5   2        444.13        650.13       144.41 o                         
 -10   5   2      17589.89      17899.61       272.72 o                         
  -9   5   2       2737.99       2739.18       173.77 o                         
  -8   5   2       6833.92       6574.28       201.07 o                         
  -7   5   2       9247.63       8238.06       275.05 o                         
  -6   5   2       1453.61       1125.99       130.38 o                         
  -5   5   2      10396.55      10115.98       181.49 o                         
  -4   5   2      10277.09      10903.89       139.02 o                         
  -3   5   2       2053.30       1965.59       131.11 o                         
  -2   5   2       9786.94      10140.72       140.52 o                         
  -1   5   2      13312.84      13678.08       244.29 o                         
   0   5   2        622.74        611.72       127.22 o                         
   1   5   2      13440.00      13479.41       226.16 o                         
   2   5   2       4484.10       4976.71       177.17 o                         
   3   5   2       5689.92       5729.26       198.32 o                         
   4   5   2       3934.91       3887.22       178.19 o                         
   5   5   2        771.00        779.23       143.57 o                         
   6   5   2       8751.26       8818.01       234.51 o                         
   7   5   2        818.47        779.81       165.31 o                         
   8   5   2       2211.35       2121.41       225.91 o                         
   9   5   2       6096.56       6197.86       244.91 o                         
  10   5   2        210.22        349.17       176.53 o                         
  11   5   2       1033.67       1244.36       324.15 o                         
  12   5   2       2813.14       3072.58       377.82 o                         
  13   5   2          0.46       -240.43       305.13 o                         
  14   5   2       1625.69       1896.34       371.85 o                         
  15   5   2        408.23        568.31       365.61 o                         
 -20   6   2       3006.36       3061.99       303.40 o                         
 -19   6   2       2821.66       2524.33       239.15 o                         
 -18   6   2        885.93        832.87       209.92 o                         
 -17   6   2       5695.92       5546.96       263.25 o                         
 -16   6   2       1499.78       1344.05       200.28 o                         
 -15   6   2       1622.79       1516.24       229.98 o                         
 -14   6   2       3472.62       3311.26       208.18 o                         
 -13   6   2        652.76        593.05       162.08 o                         
 -12   6   2       9051.88       8690.32       305.95 o                         
 -11   6   2       6272.85       6119.96       305.46 o                         
 -10   6   2        143.64        144.93       148.42 o                         
  -9   6   2      22012.38      21984.34       320.34 o                         
  -8   6   2       1981.30       1867.31       168.97 o                         
  -7   6   2       2881.90       3208.47       176.34 o                         
  -6   6   2       8852.37       8408.57       192.16 o                         
  -5   6   2         27.21        -13.44       114.06 o                         
  -4   6   2       7216.52       6738.60       127.55 o                         
  -3   6   2       1696.80       1617.75       117.08 o                         
  -2   6   2        874.80        778.45       121.50 o                         
  -1   6   2      31868.93      35134.67       402.03 o                         
   0   6   2       5194.08       5333.30       310.04 o                         
   1   6   2      29889.63      32788.16       569.84 o                         
   2   6   2      11384.46      11003.93       230.89 o                         
   3   6   2        764.54        704.65       151.77 o                         
   4   6   2       2788.23       2797.79       228.83 o                         
   5   6   2       6782.40       7223.33       221.80 o                         
   6   6   2       1022.86        870.83       162.80 o                         
   7   6   2       4182.29       4318.89       207.50 o                         
   8   6   2        168.08        279.46       166.22 o                         
   9   6   2       1065.48       1182.98       185.29 o                         
  10   6   2       4272.34       4224.20       363.28 o                         
  11   6   2        304.96        290.34       303.85 o                         
  12   6   2       1276.15       1382.12       353.75 o                         
  13   6   2       2500.34       2631.83       398.80 o                         
  14   6   2          7.48        -31.28       360.43 o                         
 -21   7   2       2061.84       2093.95       364.25 o                         
 -20   7   2        243.83        444.95       250.03 o                         
 -19   7   2       4682.12       4687.45       262.87 o                         
 -18   7   2       1127.39       1117.91       202.20 o                         
 -17   7   2        592.08        539.83       189.73 o                         
 -16   7   2       4800.75       4910.42       244.65 o                         
 -15   7   2        507.78        443.56       206.44 o                         
 -14   7   2       2863.93       2686.61       236.35 o                         
 -13   7   2       4449.82       3900.19       241.19 o                         
 -12   7   2         77.35        242.76       172.81 o                         
 -11   7   2       7226.49       6806.47       253.09 o                         
 -10   7   2       8045.58       8027.85       236.72 o                         
  -9   7   2       6994.38       6826.61       215.15 o                         
  -8   7   2       7236.70       6919.56       207.17 o                         
  -7   7   2        140.98        -37.55       125.09 o                         
  -6   7   2      16328.41      17987.97       323.83 o                         
  -5   7   2      11495.37      11688.93       245.33 o                         
  -4   7   2        242.08         84.10       151.17 o                         
  -3   7   2      15530.20      14632.02       252.41 o                         
  -2   7   2      18628.94      20553.44       307.06 o                         
  -1   7   2        240.74        268.07       132.45 o                         
   0   7   2      19632.09      20822.43       426.89 o                         
   1   7   2         22.33        -32.02       135.21 o                         
   2   7   2       2779.06       2722.20       162.43 o                         
   3   7   2       6477.19       6439.74       228.89 o                         
   4   7   2        610.96        396.76       148.23 o                         
   5   7   2       3510.94       3491.76       214.88 o                         
   6   7   2       2870.22       2671.72       214.80 o                         
   7   7   2       1233.46       1134.48       173.82 o                         
   8   7   2       3602.17       3802.97       216.85 o                         
   9   7   2       2249.71       2069.53       315.54 o                         
  10   7   2        479.11        775.69       314.70 o                         
  11   7   2       1172.82       1184.55       423.89 o                         
  12   7   2         62.50        312.23       328.41 o                         
  13   7   2       1630.20       2056.06       470.97 o                         
  14   7   2       1014.54        734.44       383.20 o                         
 -21   8   2       1787.03       2028.77       285.05 o                         
 -20   8   2       1511.31       1458.95       370.04 o                         
 -19   8   2        260.16        219.72       239.50 o                         
 -18   8   2       3382.46       3807.36       285.49 o                         
 -17   8   2       1523.70       1844.77       308.21 o                         
 -16   8   2       1721.34       1733.02       262.01 o                         
 -15   8   2       3635.23       3794.97       259.97 o                         
 -14   8   2         63.34        390.22       364.29 o                         
 -13   8   2       7859.68       8160.76       276.97 o                         
 -12   8   2       4493.55       4551.85       228.62 o                         
 -11   8   2       1168.95        951.96       166.95 o                         
 -10   8   2       2769.79       2501.75       183.71 o                         
  -9   8   2       1830.42       1683.14       178.92 o                         
  -8   8   2       6083.04       5749.25       225.80 o                         
  -7   8   2       6471.19       6649.55       186.59 o                         
  -6   8   2        257.64        415.21       129.54 o                         
  -5   8   2       7303.41       7315.05       182.62 o                         
  -4   8   2       7205.53       6485.90       252.26 o                         
  -3   8   2        280.03        307.43       126.53 o                         
  -2   8   2       9451.54       9120.70       215.92 o                         
  -1   8   2       4108.21       4137.33       173.67 o                         
   0   8   2       3635.97       3464.44       178.87 o                         
   1   8   2       6445.25       6714.81       209.54 o                         
   2   8   2       1321.49       1187.89       155.59 o                         
   3   8   2       7802.80       7812.24       229.18 o                         
   4   8   2       4948.06       5392.75       213.64 o                         
   5   8   2        712.80        568.79       161.92 o                         
   6   8   2       1333.99       1241.96       203.39 o                         
   7   8   2        518.82        485.64       169.75 o                         
   8   8   2         68.94        -84.27       276.27 o                         
   9   8   2       1484.27       1614.98       320.80 o                         
  10   8   2         95.64        301.94       374.80 o                         
  11   8   2       2508.69       2900.34       622.95 o                         
  12   8   2       1635.84       1970.47       376.15 o                         
  13   8   2         26.77       -225.33       348.78 o                         
 -21   9   2          8.33        236.06       256.34 o                         
 -20   9   2       2153.47       2499.62       279.59 o                         
 -19   9   2       1755.15       1725.43       264.91 o                         
 -18   9   2       1328.36       1488.21       306.21 o                         
 -17   9   2       4567.36       4420.98       291.54 o                         
 -16   9   2        739.02       1026.06       227.50 o                         
 -15   9   2       3133.75       3426.54       247.81 o                         
 -14   9   2       9404.33       9361.40       303.84 o                         
 -13   9   2         15.39        -49.21       175.58 o                         
 -12   9   2       8141.49       7903.68       254.16 o                         
 -11   9   2       1510.45       1358.73       180.44 o                         
 -10   9   2        706.50        694.82       168.10 o                         
  -9   9   2      10572.54       9749.44       274.57 o                         
  -8   9   2        833.62        557.27       140.10 o                         
  -7   9   2       4697.15       4686.87       178.30 o                         
  -6   9   2      14268.12      15008.20       303.70 o                         
  -5   9   2        303.73        354.88       172.95 o                         
  -4   9   2      11207.71      11124.99       221.19 o                         
  -3   9   2       9601.92       9631.58       219.77 o                         
  -2   9   2         95.24         -7.94       131.23 o                         
  -1   9   2       3038.42       2541.85       166.92 o                         
   0   9   2        920.44        555.69       151.23 o                         
   1   9   2       3006.44       3434.89       192.89 o                         
   2   9   2       6925.49       7022.73       232.72 o                         
   3   9   2         59.37       -150.19       150.19 o                         
   4   9   2       3128.94       3027.57       196.95 o                         
   5   9   2       4925.26       4600.26       218.29 o                         
   6   9   2        613.76        727.37       171.02 o                         
   7   9   2       2205.18       2566.57       550.10 o                         
   8   9   2         33.47         -8.97       297.86 o                         
   9   9   2        459.84        440.89       330.78 o                         
  10   9   2       1942.35       1944.35       380.99 o                         
  11   9   2         40.08       -277.67       341.08 o                         
  12   9   2       1393.44       1074.73       366.49 o                         
 -21  10   2       2566.62       2329.92       407.08 o                         
 -20  10   2        278.87        586.91       247.16 o                         
 -19  10   2       4042.43       3993.07       290.84 o                         
 -18  10   2        204.69        313.79       236.86 o                         
 -17  10   2        383.38        426.28       240.07 o                         
 -16  10   2       6998.52       7315.13       410.59 o                         
 -15  10   2         26.54         35.63       201.06 o                         
 -14  10   2       5254.39       4936.95       254.36 o                         
 -13  10   2       2135.86       2161.89       207.86 o                         
 -12  10   2        180.63        195.14       175.60 o                         
 -11  10   2       7332.36       6711.50       258.67 o                         
 -10  10   2       3419.17       3435.40       191.07 o                         
  -9  10   2       3022.58       2991.61       180.30 o                         
  -8  10   2      10352.80      10679.17       242.24 o                         
  -7  10   2       1592.79       1463.76       152.91 o                         
  -6  10   2       9575.34       9068.32       422.77 o                         
  -5  10   2       7343.39       7571.86       289.43 o                         
  -4  10   2        134.95        127.65       143.24 o                         
  -3  10   2       1612.34       1609.51       154.75 o                         
  -2  10   2        919.79        888.99       151.79 o                         
  -1  10   2       2560.89       2966.80       177.04 o                         
   0  10   2       6732.05       7348.84       236.23 o                         
   1  10   2        902.23       1027.42       385.88 o                         
   2  10   2       3165.43       3149.61       202.61 o                         
   3  10   2       2200.40       2600.38       197.40 o                         
   4  10   2        322.11        551.49       191.49 o                         
   5  10   2       4715.45       4568.65       377.61 o                         
   6  10   2       1423.91       1718.39       300.45 o                         
   7  10   2       1393.11       1468.44       308.70 o                         
   8  10   2       2551.00       2836.39       370.73 o                         
   9  10   2        546.20        741.87       325.61 o                         
  10  10   2        581.71        347.72       331.92 o                         
  11  10   2       1605.53        968.39       382.31 o                         
 -21  11   2       2143.84       2183.92       430.39 o                         
 -20  11   2       1316.87       1707.95       269.83 o                         
 -19  11   2       1126.56       1316.47       256.10 o                         
 -18  11   2       3471.10       3231.90       292.33 o                         
 -17  11   2        797.63        755.54       229.89 o                         
 -16  11   2       5866.25       6215.50       296.11 o                         
 -15  11   2       6178.44       6470.12       300.34 o                         
 -14  11   2        124.62         21.18       204.57 o                         
 -13  11   2       2328.00       2148.22       216.22 o                         
 -12  11   2       3855.84       4027.10       227.74 o                         
 -11  11   2        318.80        294.49       164.42 o                         
 -10  11   2      10730.53      10933.64       323.00 o                         
  -9  11   2        543.99        468.21       142.69 o                         
  -8  11   2       8888.53       8843.01       232.19 o                         
  -7  11   2      16779.62      16749.47       413.91 o                         
  -6  11   2        710.51        481.23       196.61 o                         
  -5  11   2       3324.96       2998.85       165.59 o                         
  -4  11   2       2972.04       3110.28       193.75 o                         
  -3  11   2        819.04        648.70       158.48 o                         
  -2  11   2      10280.20      10307.31       259.55 o                         
  -1  11   2       2949.34       2890.31       192.00 o                         
   0  11   2        497.10        514.58       172.42 o                         
   1  11   2       5588.43       5740.24       234.15 o                         
   2  11   2        275.68        210.09       172.14 o                         
   3  11   2       6358.59       6258.98       257.19 o                         
   4  11   2       3612.66       3527.59       367.04 o                         
   5  11   2          2.24       -228.61       277.70 o                         
   6  11   2       3894.76       3480.11       353.41 o                         
   7  11   2       1519.50       2261.88       357.98 o                         
   8  11   2        365.85        -14.83       309.80 o                         
   9  11   2       1292.04       1459.43       380.10 o                         
  10  11   2          5.30       -352.36       352.36 o                         
 -21  12   2         80.21        126.10       296.83 o                         
 -20  12   2       2466.42       2391.73       354.04 o                         
 -19  12   2        520.41        266.97       246.88 o                         
 -18  12   2       1759.61       1918.71       287.07 o                         
 -17  12   2       2180.59       2163.00       271.34 o                         
 -16  12   2        324.42        458.52       226.67 o                         
 -15  12   2       1897.79       2000.25       233.39 o                         
 -14  12   2       3258.95       3302.34       243.97 o                         
 -13  12   2         44.25        133.65       203.22 o                         
 -12  12   2       4669.76       4330.90       232.15 o                         
 -11  12   2       5503.14       4969.44       223.26 o                         
 -10  12   2       1094.70       1197.33       170.66 o                         
  -9  12   2       5793.69       5596.01       216.09 o                         
  -8  12   2       2579.43       3002.62       187.46 o                         
  -7  12   2       2856.89       2756.10       248.88 o                         
  -6  12   2       5624.20       5371.70       290.39 o                         
  -5  12   2        357.49        273.19       138.48 o                         
  -4  12   2       6017.79       5882.96       220.52 o                         
  -3  12   2       1632.54       1432.16       168.18 o                         
  -2  12   2        424.79        501.20       160.88 o                         
  -1  12   2       2136.75       2490.82       208.06 o                         
   0  12   2        509.65        301.49       174.67 o                         
   1  12   2       1284.43       1163.34       194.14 o                         
   2  12   2       3504.73       3577.40       225.63 o                         
   3  12   2          2.27        -83.09       171.16 o                         
   4  12   2       2392.27       2661.34       335.48 o                         
   5  12   2       3266.68       3003.24       352.53 o                         
   6  12   2        327.05        457.40       322.21 o                         
   7  12   2       1008.43        810.52       319.76 o                         
   8  12   2        155.67        107.48       347.68 o                         
   9  12   2        285.62       -120.97       480.61 o                         
 -21  13   2        949.27        635.62       325.48 o                         
 -20  13   2         23.31        120.69       265.43 o                         
 -19  13   2       3949.13       4286.81       311.84 o                         
 -18  13   2       1558.03       1722.26       264.63 o                         
 -17  13   2        787.89        699.72       237.89 o                         
 -16  13   2       7713.55       7723.84       316.05 o                         
 -15  13   2         64.32       -114.98       198.11 o                         
 -14  13   2       2187.16       2355.86       227.55 o                         
 -13  13   2       5002.72       5207.87       257.38 o                         
 -12  13   2         33.23         88.12       172.54 o                         
 -11  13   2       3530.60       3534.05       215.13 o                         
 -10  13   2       4980.67       4700.26       215.45 o                         
  -9  13   2       1548.37       1377.04       173.31 o                         
  -8  13   2       9623.28       9347.84       357.91 o                         
  -7  13   2       1134.34       1455.14       224.42 o                         
  -6  13   2       3679.04       3636.75       191.97 o                         
  -5  13   2       5217.05       5125.57       219.63 o                         
  -4  13   2         80.78         82.81       155.36 o                         
  -3  13   2       1530.38       1804.65       189.44 o                         
  -2  13   2       5543.98       5441.33       241.99 o                         
  -1  13   2       1616.79       1675.44       208.40 o                         
   0  13   2       4394.92       4403.65       241.63 o                         
   1  13   2        100.52       -126.12       179.49 o                         
   2  13   2        854.82        995.24       197.11 o                         
   3  13   2       2166.51       2164.31       305.95 o                         
   4  13   2         37.11        -47.15       291.10 o                         
   5  13   2       1881.56       2000.10       346.71 o                         
   6  13   2       1130.53       1071.48       344.05 o                         
   7  13   2        116.37         52.10       322.50 o                         
   8  13   2       1095.24       1211.69       376.08 o                         
 -20  14   2       3045.27       2887.79       389.50 o                         
 -19  14   2        305.53        584.34       254.65 o                         
 -18  14   2       4355.43       4484.28       300.75 o                         
 -17  14   2        524.49        593.24       290.57 o                         
 -16  14   2       1096.52        902.18       229.91 o                         
 -15  14   2       5486.82       5696.33       287.89 o                         
 -14  14   2        270.88        264.88       204.99 o                         
 -13  14   2       4816.19       4934.53       261.07 o                         
 -12  14   2       3160.36       3521.58       329.16 o                         
 -11  14   2         11.76        140.54       169.22 o                         
 -10  14   2       2691.45       2686.51       200.41 o                         
  -9  14   2       1955.88       2097.98       272.28 o                         
  -8  14   2       1166.71        787.63       246.62 o                         
  -7  14   2       3574.31       3242.98       193.27 o                         
  -6  14   2        167.95          5.59       150.95 o                         
  -5  14   2       8269.60       8020.00       329.74 o                         
  -4  14   2       4287.51       4428.29       234.93 o                         
  -3  14   2        278.08        828.02       508.48 o                         
  -2  14   2       3507.74       3846.53       322.22 o                         
  -1  14   2        787.59        789.33       200.15 o                         
   0  14   2        444.67        578.14       286.22 o                         
   1  14   2       1515.50       1396.50       212.62 o                         
   2  14   2        176.64        108.55       189.46 o                         
   3  14   2       1457.25       1430.19       318.41 o                         
   4  14   2       1728.66       1883.60       339.20 o                         
   5  14   2        164.23        -86.36       311.75 o                         
   6  14   2       1850.82       1707.44       367.22 o                         
   7  14   2        377.77       -185.95       338.52 o                         
 -20  15   2       2785.03       2904.26       563.10 o                         
 -19  15   2       1106.99       1412.87       456.84 o                         
 -18  15   2        692.05        724.02       327.43 o                         
 -17  15   2       2263.42       2297.29       467.60 o                         
 -16  15   2        718.26        651.58       299.88 o                         
 -15  15   2       3095.75       3538.83       258.68 o                         
 -14  15   2       4034.61       3946.67       255.69 o                         
 -13  15   2          7.56        -64.02       175.62 o                         
 -12  15   2       4449.48       4564.92       355.92 o                         
 -11  15   2        204.08        365.59       175.61 o                         
 -10  15   2        451.06        500.12       255.92 o                         
  -9  15   2       3626.12       3769.16       410.44 o                         
  -8  15   2        743.13        719.87       172.28 o                         
  -7  15   2       6893.04       6152.98       244.82 o                         
  -6  15   2       2698.86       2469.03       204.00 o                         
  -5  15   2         19.71         -8.73       193.14 o                         
  -4  15   2       2485.97       2559.82       215.99 o                         
  -3  15   2       1109.59       1227.21       288.41 o                         
  -2  15   2        214.88         42.78       198.48 o                         
  -1  15   2       3910.44       4053.10       254.00 o                         
   0  15   2        320.05        202.75       199.82 o                         
   1  15   2       1375.60       1746.09       283.70 o                         
   2  15   2       2048.28       1961.07       333.43 o                         
   3  15   2        254.47         11.09       306.68 o                         
   4  15   2       1058.30        541.79       339.82 o                         
   5  15   2        827.76        614.10       344.05 o                         
   6  15   2         64.59       -338.86       338.86 o                         
 -20  16   2          6.73        -15.24       473.88 o                         
 -19  16   2       2487.35       2838.94       436.00 o                         
 -18  16   2       1685.58       2120.99       359.04 o                         
 -17  16   2       1556.77       1202.47       338.93 o                         
 -16  16   2       2911.43       2845.03       364.55 o                         
 -15  16   2        610.42        724.12       319.97 o                         
 -14  16   2       2382.90       2514.47       318.53 o                         
 -13  16   2       2892.03       2661.73       423.22 o                         
 -12  16   2        279.92        120.02       262.66 o                         
 -11  16   2       4586.29       5079.90       712.39 o                         
 -10  16   2        216.64        552.55       268.77 o                         
  -9  16   2       1624.00       1339.75       274.29 o                         
  -8  16   2       3734.83       3708.37       218.30 o                         
  -7  16   2        200.32        134.11       174.77 o                         
  -6  16   2        671.29        781.84       188.95 o                         
  -5  16   2       3026.03       2580.30       246.00 o                         
  -4  16   2         80.46        137.61       191.13 o                         
  -3  16   2       3025.52       2995.70       262.56 o                         
  -2  16   2       2930.60       3064.52       251.57 o                         
  -1  16   2        875.54       2192.24      1124.75 o                         
   0  16   2       1621.09       1957.85       230.62 o                         
   1  16   2        183.41         74.39       305.26 o                         
   2  16   2        520.24        116.22       296.89 o                         
   3  16   2       1007.97        827.65       447.21 o                         
   4  16   2          9.14       -311.10       311.10 o                         
   5  16   2        906.17       1168.24       372.05 o                         
 -19  17   2        263.88        167.06       339.51 o                         
 -18  17   2       2283.28       2387.24       373.53 o                         
 -17  17   2        433.58        672.24       341.85 o                         
 -16  17   2       1058.70        591.68       328.58 o                         
 -15  17   2       5958.06       6711.98       453.88 o                         
 -14  17   2          2.89        -32.63       266.40 o                         
 -13  17   2       2445.44       2494.78       320.69 o                         
 -12  17   2       1562.00       1801.10       299.73 o                         
 -11  17   2        637.50        842.79       277.61 o                         
 -10  17   2       2868.36       3100.93       328.27 o                         
  -9  17   2       1256.11       1121.44       195.43 o                         
  -8  17   2        369.75        531.65       180.27 o                         
  -7  17   2       2775.49       2974.57       232.22 o                         
  -6  17   2        207.00        123.91       182.96 o                         
  -5  17   2       1665.98       2011.77       241.98 o                         
  -4  17   2       2372.16       2438.39       250.64 o                         
  -3  17   2        169.44        791.84       533.98 o                         
  -2  17   2       3451.51       3122.14       256.15 o                         
  -1  17   2        698.65        435.75       212.68 o                         
   0  17   2        253.36       -162.01       312.93 o                         
   1  17   2        970.13        824.96       324.45 o                         
   2  17   2        278.98        160.63       324.14 o                         
   3  17   2        599.63        742.33       412.68 o                         
 -19  18   2       1065.43       1209.17       367.33 o                         
 -18  18   2        314.28        305.28       422.55 o                         
 -17  18   2       4670.63       4279.60       418.53 o                         
 -16  18   2        390.91        377.39       333.36 o                         
 -15  18   2       1255.41       1493.71       315.51 o                         
 -14  18   2       1247.63       1542.88       309.78 o                         
 -13  18   2         20.02        335.03       279.01 o                         
 -12  18   2       3548.33       3156.28       341.85 o                         
 -11  18   2       1737.39       1958.91       320.17 o                         
 -10  18   2        245.51        143.75       274.53 o                         
  -9  18   2       2451.70       2712.23       327.31 o                         
  -8  18   2        552.96        144.05       262.89 o                         
  -7  18   2       1897.46       1884.44       431.29 o                         
  -6  18   2       2579.72       2719.69       231.73 o                         
  -5  18   2        204.04         77.79       198.78 o                         
  -4  18   2       1287.91       1536.40       428.39 o                         
  -3  18   2       2377.22       2567.45       259.15 o                         
  -2  18   2        432.00        522.73       215.00 o                         
  -1  18   2       1332.87       1385.45       324.02 o                         
   0  18   2         11.98       -253.48       286.75 o                         
   1  18   2        229.61        394.58       332.56 o                         
   2  18   2        921.39        722.22       337.80 o                         
 -18  19   2        317.28        442.47       349.98 o                         
 -17  19   2        710.61        729.66       359.01 o                         
 -16  19   2       1074.32        612.46       358.92 o                         
 -15  19   2        273.82         -7.00       291.36 o                         
 -14  19   2       1160.38       1361.78       319.49 o                         
 -13  19   2       1822.34       1828.22       323.55 o                         
 -12  19   2        173.90        107.99       278.81 o                         
 -11  19   2       1695.21       1645.93       619.14 o                         
 -10  19   2       1311.13       1120.42       425.46 o                         
  -9  19   2        777.23        990.66       293.50 o                         
  -8  19   2       1778.07       1664.38       313.09 o                         
  -7  19   2        389.66        656.18       287.25 o                         
  -6  19   2       1055.12        983.11       285.19 o                         
  -5  19   2       1642.97       1435.90       370.54 o                         
  -4  19   2         28.71         47.07       346.11 o                         
  -3  19   2        959.58       1462.62       501.45 o                         
  -2  19   2        207.33        234.03       504.82 o                         
  -1  19   2         91.29        279.19       315.72 o                         
   0  19   2       1023.99        935.47       626.31 o                         
 -16  20   2         52.84         15.29       373.14 o                         
 -15  20   2       2423.94       2531.07       357.82 o                         
 -14  20   2         30.16       -109.14       292.67 o                         
 -13  20   2       3073.65       2764.89       357.86 o                         
 -12  20   2       1030.56        542.12       387.13 o                         
 -11  20   2         84.76        -80.73       298.15 o                         
 -10  20   2        823.93        699.81       306.34 o                         
  -9  20   2       1485.00       1503.78       318.10 o                         
  -8  20   2        817.74        953.46       306.82 o                         
  -7  20   2       2242.11       2126.73       329.95 o                         
  -6  20   2        465.07        113.64       291.20 o                         
  -5  20   2        782.61        420.78       297.60 o                         
  -4  20   2        964.83        977.35       388.25 o                         
  -3  20   2        165.41       -481.05       481.05 o                         
  -2  20   2        764.06        711.94       536.65 o                         
 -15  21   2       1937.79       2009.48       353.81 o                         
 -14  21   2       3192.02       3375.66       384.91 o                         
 -13  21   2         72.87        112.19       296.51 o                         
 -12  21   2       1698.60       1663.94       337.46 o                         
 -11  21   2        260.41        334.76       305.27 o                         
 -10  21   2        143.21        156.63       301.74 o                         
  -9  21   2       1970.60       1613.50       327.81 o                         
  -8  21   2        311.30        628.50       320.00 o                         
  -7  21   2        375.47        469.14       298.71 o                         
  -6  21   2        752.06        889.24       316.84 o                         
  -5  21   2         66.75         88.36       297.72 o                         
   4 -21   3       1740.52       2021.30       337.69 o                         
   5 -21   3        183.85        -35.04       287.58 o                         
   6 -21   3        570.96        158.05       255.70 o                         
   7 -21   3        865.65        685.42       250.46 o                         
   8 -21   3          4.73        251.82       215.22 o                         
   9 -21   3       1107.22       1184.05       232.19 o                         
  10 -21   3        359.50        277.60       279.31 o                         
  11 -21   3        212.55        497.18       294.39 o                         
  12 -21   3       2445.75       2576.45       338.29 o                         
  13 -21   3        548.83        454.15       461.78 o                         
  14 -21   3        257.40        525.89       469.40 o                         
   1 -20   3         83.94       -264.10       320.38 o                         
   2 -20   3       1524.20       1195.71       330.02 o                         
   3 -20   3        684.58        198.40       307.96 o                         
   4 -20   3        668.87        683.52       297.58 o                         
   5 -20   3       2324.05       2304.33       257.06 o                         
   6 -20   3         25.00       -214.81       214.81 o                         
   7 -20   3        700.09        727.85       216.37 o                         
   8 -20   3       1297.88       1120.41       218.23 o                         
   9 -20   3         32.40        301.28       261.69 o                         
  10 -20   3       1747.08       1811.63       311.37 o                         
  11 -20   3        850.80        970.70       327.73 o                         
  12 -20   3       1162.39       1093.17       295.80 o                         
  13 -20   3       3381.84       3550.47       280.14 o                         
  14 -20   3          5.02       -245.23       429.05 o                         
  16 -20   3       1164.67       1973.98       540.23 o                         
  -1 -19   3         98.83       -358.84       358.84 o                         
   0 -19   3       1884.93       1672.08       346.71 o                         
   1 -19   3       1080.18        975.43       332.64 o                         
   2 -19   3        347.23          7.42       288.26 o                         
   3 -19   3       1643.32       1655.73       316.27 o                         
   4 -19   3        260.73        417.86       220.14 o                         
   5 -19   3       1928.61       2273.82       246.09 o                         
   6 -19   3       1856.62       1502.98       232.60 o                         
   7 -19   3        167.63        -56.86       246.69 o                         
   8 -19   3       1278.65       1271.59       277.32 o                         
   9 -19   3        517.07        740.50       265.54 o                         
  10 -19   3       1026.27        702.73       270.67 o                         
  11 -19   3       3264.08       3662.01       339.59 o                         
  12 -19   3        624.15        530.00       218.99 o                         
  13 -19   3        862.63        978.23       228.94 o                         
  14 -19   3       3068.12       2569.92       348.62 o                         
  15 -19   3          3.05       -203.99       398.11 o                         
  16 -19   3       1428.77       2005.84       365.61 o                         
  17 -19   3       1294.50       1178.12       342.96 o                         
  -3 -18   3          4.03       -319.68       352.42 o                         
  -2 -18   3        359.25        397.47       350.36 o                         
  -1 -18   3        601.84       1323.29       347.64 o                         
   0 -18   3         27.19       -174.31       294.06 o                         
   1 -18   3       1993.22       2142.44       401.25 o                         
   2 -18   3        665.61        511.16       286.83 o                         
   3 -18   3        406.60        137.38       207.17 o                         
   4 -18   3       2578.52       2603.41       251.60 o                         
   5 -18   3        382.26        411.82       349.41 o                         
   6 -18   3       1908.83       1688.01       258.56 o                         
   7 -18   3       3132.40       3684.35       445.19 o                         
   8 -18   3         14.51        -68.18       239.04 o                         
   9 -18   3       1111.98       1079.71       262.65 o                         
  10 -18   3        462.58        405.06       259.68 o                         
  11 -18   3        747.79       1048.35       220.07 o                         
  12 -18   3       2869.42       3153.60       339.12 o                         
  13 -18   3        455.38        470.03       211.81 o                         
  14 -18   3       2541.44       2778.14       346.44 o                         
  15 -18   3       2559.46       2332.64       461.78 o                         
  16 -18   3         55.57        253.04       305.19 o                         
  17 -18   3       1624.00       1442.84       327.79 o                         
  18 -18   3       1156.80        612.89       426.13 o                         
  -4 -17   3        680.43        853.65       384.23 o                         
  -3 -17   3        872.95       2637.20      1368.74 o                         
  -2 -17   3         36.60        335.08       365.78 o                         
  -1 -17   3       1649.56       1414.59       327.01 o                         
   0 -17   3       1148.35        721.38       306.32 o                         
   1 -17   3        135.46        216.57       281.83 o                         
   2 -17   3       1825.33       1777.73       227.34 o                         
   3 -17   3       1432.34       1404.42       225.27 o                         
   4 -17   3       1715.92       1620.09       221.76 o                         
   5 -17   3       2889.91       3288.57       564.63 o                         
   6 -17   3        646.51        867.42       278.86 o                         
   7 -17   3        917.80        928.04       394.53 o                         
   8 -17   3       2592.87       2981.45       296.06 o                         
   9 -17   3          6.57         -7.41       241.82 o                         
  10 -17   3       3128.49       3552.00       247.21 o                         
  11 -17   3       2427.39       2198.86       238.13 o                         
  12 -17   3       1558.94       1400.06       224.58 o                         
  13 -17   3       4566.31       4578.87       371.67 o                         
  14 -17   3        379.23        385.42       244.52 o                         
  15 -17   3       1791.17       1893.73       406.63 o                         
  16 -17   3       2597.60       2937.75       349.46 o                         
  17 -17   3         60.88        315.93       564.22 o                         
  18 -17   3       2087.82       2247.67       367.79 o                         
  19 -17   3        681.89        992.93       329.17 o                         
  -6 -16   3        613.74        284.14       382.39 o                         
  -5 -16   3       1279.65        931.55       360.12 o                         
  -4 -16   3        369.79       -151.61       436.00 o                         
  -3 -16   3        260.87         69.40       324.64 o                         
  -2 -16   3       2110.84       1435.51       309.75 o                         
  -1 -16   3          0.53        327.58       296.56 o                         
   0 -16   3       1560.83       1069.72       303.59 o                         
   1 -16   3       1303.73       1470.79       215.47 o                         
   2 -16   3        568.75        838.05       198.71 o                         
   3 -16   3       7689.01       7358.40       293.31 o                         
   4 -16   3        667.26        475.63       191.28 o                         
   5 -16   3       1224.86       1304.36       205.93 o                         
   6 -16   3       1583.64       1883.90       285.88 o                         
   7 -16   3        152.51         35.42       328.18 o                         
   8 -16   3       3118.74       3191.66       290.93 o                         
   9 -16   3        848.83        787.59       204.07 o                         
  10 -16   3        544.05        494.48       198.00 o                         
  11 -16   3       5020.68       5056.92       268.99 o                         
  12 -16   3       1343.25       1465.82       208.49 o                         
  13 -16   3       2112.21       1894.73       223.50 o                         
  14 -16   3       2958.50       2834.99       295.72 o                         
  15 -16   3         60.34        204.44       399.91 o                         
  16 -16   3       3381.95       2974.77       348.26 o                         
  17 -16   3       1127.74       1029.07       561.53 o                         
  18 -16   3        101.61        137.24       312.26 o                         
  19 -16   3       2238.12       2366.68       377.24 o                         
  -7 -15   3        755.00        376.23       371.59 o                         
  -6 -15   3        133.74       -297.32       331.53 o                         
  -5 -15   3        508.68        324.85       329.04 o                         
  -4 -15   3       1719.74       1795.71       372.91 o                         
  -3 -15   3        654.71        -55.10       352.48 o                         
  -2 -15   3       2104.81       2354.40       369.87 o                         
  -1 -15   3        898.65        683.62       426.81 o                         
   0 -15   3        207.95       -254.29       263.43 o                         
   1 -15   3       3638.91       3561.19       231.93 o                         
   2 -15   3       1291.93       1473.90       211.57 o                         
   3 -15   3         26.89        143.54       186.97 o                         
   4 -15   3       2167.16       2713.09       221.42 o                         
   5 -15   3        117.90         15.44       240.12 o                         
   6 -15   3       4668.81       4305.25       421.88 o                         
   7 -15   3        870.90       1123.51       383.32 o                         
   8 -15   3        266.80        191.12       180.47 o                         
   9 -15   3       4260.52       4224.09       245.26 o                         
  10 -15   3       4513.01       4341.60       252.41 o                         
  11 -15   3       1001.72        883.71       200.70 o                         
  12 -15   3       3892.33       4213.03       241.42 o                         
  13 -15   3        675.17        230.17       214.95 o                         
  14 -15   3       4044.02       3961.15       263.33 o                         
  15 -15   3       3376.34       3143.06       342.32 o                         
  16 -15   3         25.42        163.88       342.97 o                         
  17 -15   3       2937.45       2496.08       356.36 o                         
  18 -15   3       1481.85       1398.31       333.84 o                         
  19 -15   3        162.47        253.07       314.21 o                         
  -8 -14   3       1005.53       1109.12       374.81 o                         
  -7 -14   3        446.65        230.54       355.75 o                         
  -6 -14   3       1108.69       1048.00       360.60 o                         
  -5 -14   3         19.37         51.05       388.03 o                         
  -4 -14   3       1580.59       1389.38       361.36 o                         
  -3 -14   3       2357.21       2794.39       327.81 o                         
  -2 -14   3        108.47        227.09       501.45 o                         
  -1 -14   3       1291.90       1539.82       291.53 o                         
   0 -14   3       4315.27       4139.14       224.54 o                         
   1 -14   3         63.81        115.63       177.26 o                         
   2 -14   3       1202.62       1318.75       199.46 o                         
   3 -14   3       1276.89       1225.77       192.28 o                         
   4 -14   3       4808.60       4838.40       295.77 o                         
   5 -14   3       4906.63       5068.50       314.50 o                         
   6 -14   3          9.57        -81.61       217.52 o                         
   7 -14   3       1066.17       1163.49       187.10 o                         
   8 -14   3       4018.43       3806.99       263.38 o                         
   9 -14   3         40.23        328.44       183.08 o                         
  10 -14   3      10159.96       9279.54       300.44 o                         
  11 -14   3        825.42       1256.33       200.28 o                         
  12 -14   3        364.64        470.87       187.49 o                         
  13 -14   3       3527.62       3682.00       249.53 o                         
  14 -14   3        264.16        221.73       242.17 o                         
  15 -14   3       2885.45       2919.66       334.63 o                         
  16 -14   3       5407.73       5417.81       487.56 o                         
  17 -14   3          9.52        365.35       291.61 o                         
  18 -14   3       2752.80       2536.67       335.87 o                         
  19 -14   3       1388.90       1405.40       354.63 o                         
  20 -14   3        771.91        790.17       603.67 o                         
  -9 -13   3         11.19       -350.27       350.27 o                         
  -8 -13   3       1503.74       1662.97       391.82 o                         
  -7 -13   3        363.29        395.47       336.98 o                         
  -6 -13   3        765.79        399.51       657.02 o                         
  -5 -13   3       2879.51       3389.39       375.39 o                         
  -4 -13   3        115.96         83.23       321.54 o                         
  -3 -13   3       1855.47       1737.82       306.78 o                         
  -2 -13   3       2593.41       3449.92       332.88 o                         
  -1 -13   3         99.64        -73.10       201.72 o                         
   0 -13   3       2608.58       2628.11       279.93 o                         
   1 -13   3       1315.09       1143.88       186.51 o                         
   2 -13   3        703.42        663.88       180.43 o                         
   3 -13   3       8333.00       8006.68       323.17 o                         
   4 -13   3        897.69        796.16       227.53 o                         
   5 -13   3       6560.65       6507.21       305.95 o                         
   6 -13   3       3856.70       4086.70       228.71 o                         
   7 -13   3        226.75        191.80       161.79 o                         
   8 -13   3       6951.58       6546.44       249.02 o                         
   9 -13   3       6204.08       6278.95       249.44 o                         
  10 -13   3        611.90        632.65       178.48 o                         
  11 -13   3       7465.81       7387.81       287.18 o                         
  12 -13   3       2064.53       2068.72       267.07 o                         
  13 -13   3       1574.58       1505.03       212.20 o                         
  14 -13   3       7113.89       7286.68       290.39 o                         
  15 -13   3         13.63        109.91       269.62 o                         
  16 -13   3       3135.95       3039.17       343.50 o                         
  17 -13   3       3488.56       3077.83       360.29 o                         
  18 -13   3        461.01        427.77       312.08 o                         
  19 -13   3       2053.94       2208.78       364.64 o                         
  20 -13   3        281.87         50.45       306.32 o                         
 -10 -12   3        931.54        415.60       382.32 o                         
  -9 -12   3        503.40        401.31       354.40 o                         
  -8 -12   3        254.39         62.25       339.64 o                         
  -7 -12   3       1773.07       1754.53       363.62 o                         
  -6 -12   3        666.31        605.49       313.17 o                         
  -5 -12   3       1170.72        894.91       333.21 o                         
  -4 -12   3       1726.58       1249.44       285.37 o                         
  -3 -12   3        233.51        279.94       254.69 o                         
  -2 -12   3       2415.31       2284.98       184.34 o                         
  -1 -12   3       5033.89       5232.42       221.97 o                         
   0 -12   3        441.98        451.58       158.00 o                         
   1 -12   3       5964.18       6298.66       234.29 o                         
   2 -12   3       1815.57       1583.88       177.11 o                         
   3 -12   3        860.71        835.79       209.30 o                         
   4 -12   3      11779.23      11699.91       354.96 o                         
   5 -12   3       1829.86       2074.17       192.92 o                         
   6 -12   3       8484.12       8390.87       257.90 o                         
   7 -12   3       8586.79       8259.34       252.63 o                         
   8 -12   3        109.10        179.07       156.29 o                         
   9 -12   3       5403.91       5263.29       218.10 o                         
  10 -12   3       2533.98       2225.20       232.30 o                         
  11 -12   3       1271.07       1114.57       184.10 o                         
  12 -12   3       3438.37       3610.07       225.31 o                         
  13 -12   3        701.57        491.23       227.31 o                         
  14 -12   3       1676.99       1893.65       218.64 o                         
  15 -12   3       6253.94       6750.50       341.41 o                         
  16 -12   3          0.05         59.29       268.60 o                         
  17 -12   3       2685.97       2951.51       355.54 o                         
  18 -12   3       1685.10       1971.79       350.53 o                         
  19 -12   3        312.16        105.08       318.78 o                         
  20 -12   3       3194.11       3303.62       399.44 o                         
 -11 -11   3       1598.84       1478.36       388.59 o                         
 -10 -11   3        233.16       -104.53       338.93 o                         
  -9 -11   3       1748.69       1593.85       378.92 o                         
  -8 -11   3       1334.38       1663.33       485.31 o                         
  -7 -11   3        838.32        485.00       335.07 o                         
  -6 -11   3       2535.59       2576.29       355.90 o                         
  -5 -11   3        289.65        528.20       304.96 o                         
  -4 -11   3        342.58        322.38       251.14 o                         
  -3 -11   3       3851.49       3820.06       312.13 o                         
  -2 -11   3         24.37         49.06       168.38 o                         
  -1 -11   3       5967.75       5687.70       217.62 o                         
   0 -11   3       6968.97       7104.10       230.07 o                         
   1 -11   3          9.65        -49.52       141.56 o                         
   2 -11   3       3841.40       3785.58       246.78 o                         
   3 -11   3       1325.02       1226.43       209.56 o                         
   4 -11   3       2905.82       3083.01       235.53 o                         
   5 -11   3      12947.31      12573.53       282.97 o                         
   6 -11   3        487.19        419.27       155.32 o                         
   7 -11   3      10560.67      10019.98       367.08 o                         
   8 -11   3       6048.47       5414.91       215.80 o                         
   9 -11   3        478.25        342.84       149.45 o                         
  10 -11   3       6087.79       5804.65       226.17 o                         
  11 -11   3       1492.12       1554.10       193.15 o                         
  12 -11   3       2246.74       2392.17       245.68 o                         
  13 -11   3       2072.63       2328.29       349.80 o                         
  14 -11   3        592.45        636.99       195.06 o                         
  15 -11   3       5347.70       5904.57       281.18 o                         
  16 -11   3       2757.74       2798.62       349.88 o                         
  17 -11   3         46.80        244.40       312.67 o                         
  18 -11   3       4604.65       4703.68       420.97 o                         
  19 -11   3       1599.20       1872.71       568.03 o                         
  20 -11   3       1087.45       1801.18       900.69 o                         
 -12 -10   3         16.10       -166.17       353.80 o                         
 -11 -10   3        322.37       -202.07       335.69 o                         
 -10 -10   3        956.67       1198.52       398.56 o                         
  -9 -10   3         93.10        242.50       337.28 o                         
  -8 -10   3       2712.70       2730.66       371.85 o                         
  -7 -10   3        452.13        412.33       299.83 o                         
  -6 -10   3        912.09       1057.48       316.84 o                         
  -5 -10   3       1586.74       1656.06       309.34 o                         
  -4 -10   3       2594.03       2524.49       286.80 o                         
  -3 -10   3       3081.59       3039.30       283.42 o                         
  -2 -10   3       6925.34       6837.87       207.50 o                         
  -1 -10   3          0.04         72.55       137.99 o                         
   0 -10   3      10442.73       9757.91       242.10 o                         
   1 -10   3       5636.59       5380.43       202.16 o                         
   2 -10   3       4106.44       4342.99       233.41 o                         
   3 -10   3       5547.77       5514.83       407.75 o                         
   4 -10   3       1349.95       1517.63       168.43 o                         
   5 -10   3       6608.42       6724.87       216.24 o                         
   6 -10   3       5698.56       5501.30       370.99 o                         
   7 -10   3       1964.01       1914.41       165.19 o                         
   8 -10   3       4513.62       4044.60       191.42 o                         
   9 -10   3       9322.23       8595.99       235.37 o                         
  10 -10   3        947.70        629.15       174.85 o                         
  11 -10   3       3910.46       3973.57       301.72 o                         
  12 -10   3        984.84        969.76       187.84 o                         
  13 -10   3        452.29        474.63       197.84 o                         
  14 -10   3       5473.87       5754.32       265.62 o                         
  15 -10   3         26.06         57.13       211.41 o                         
  16 -10   3       4056.00       3556.93       334.82 o                         
  17 -10   3       2704.49       2799.18       331.06 o                         
  18 -10   3        308.90        619.13       308.45 o                         
  19 -10   3       3624.51       3766.83       701.41 o                         
  20 -10   3        301.87        212.56       309.90 o                         
 -13  -9   3         95.60        -46.53       370.41 o                         
 -12  -9   3       1318.27       1734.17       382.00 o                         
 -11  -9   3        240.77        282.20       448.55 o                         
 -10  -9   3       1485.20       1718.26       366.15 o                         
  -9  -9   3       1628.57       1561.48       333.50 o                         
  -8  -9   3        925.09        809.67       320.42 o                         
  -7  -9   3       2943.42       3248.38       349.69 o                         
  -6  -9   3       1316.29       1096.40       293.06 o                         
  -5  -9   3         44.58        -69.17       226.61 o                         
  -4  -9   3       9646.87       9495.90       372.62 o                         
  -3  -9   3         41.33       -203.72       203.72 o                         
  -2  -9   3       9183.99       9875.07       359.97 o                         
  -1  -9   3       3708.93       4034.31       177.82 o                         
   0  -9   3         23.06         14.94       134.04 o                         
   1  -9   3       5407.33       4956.10       225.67 o                         
   2  -9   3        695.26        571.00       176.50 o                         
   3  -9   3       1316.86       1177.79       157.29 o                         
   4  -9   3      14957.68      15112.25       272.15 o                         
   5  -9   3       4213.14       4117.82       186.45 o                         
   6  -9   3       7545.62       6905.46       202.07 o                         
   7  -9   3       7032.43       7119.73       251.89 o                         
   8  -9   3       1220.17       1267.40       146.98 o                         
   9  -9   3       9023.06       9057.27       246.63 o                         
  10  -9   3       2530.26       2339.01       215.10 o                         
  11  -9   3        680.11        828.19       176.43 o                         
  12  -9   3       7255.57       7455.37       283.97 o                         
  13  -9   3        839.46        970.99       175.53 o                         
  14  -9   3       1419.49       1419.48       180.69 o                         
  15  -9   3       3391.91       3669.15       214.59 o                         
  16  -9   3          2.72       -215.90       215.90 o                         
  17  -9   3       4284.86       4110.12       364.11 o                         
  18  -9   3       2241.05       1832.86       270.09 o                         
  19  -9   3        550.43        597.89       359.66 o                         
  20  -9   3       2636.69       2634.19       299.66 o                         
 -14  -8   3        461.72       1176.03       381.90 o                         
 -13  -8   3         73.76         18.08       341.36 o                         
 -12  -8   3        940.66       1070.69       349.68 o                         
 -11  -8   3       2434.39       2421.69       365.30 o                         
 -10  -8   3         80.79       -331.31       331.31 o                         
  -9  -8   3       3226.26       3340.08       353.92 o                         
  -8  -8   3       1792.34       1694.19       312.08 o                         
  -7  -8   3         39.45         62.71       265.18 o                         
  -6  -8   3       4471.53       4679.55       335.70 o                         
  -5  -8   3       2438.76       1968.47       254.24 o                         
  -4  -8   3       8344.60       8234.61       338.84 o                         
  -3  -8   3       7357.41       7365.70       131.88 o                         
  -2  -8   3         51.71         25.06       122.35 o                         
  -1  -8   3       4269.31       4489.91       169.49 o                         
   0  -8   3       6759.39       6417.18       193.11 o                         
   1  -8   3         21.64         11.59       155.80 o                         
   2  -8   3      17962.57      18748.53       343.96 o                         
   3  -8   3        983.23        958.86       147.52 o                         
   4  -8   3       1761.81       1627.41       152.09 o                         
   5  -8   3       4440.59       4494.27       278.28 o                         
   6  -8   3        194.90        -12.46       120.84 o                         
   7  -8   3       5397.98       4918.29       178.93 o                         
   8  -8   3      10726.01      10170.36       327.49 o                         
   9  -8   3       1002.12       1116.93       180.64 o                         
  10  -8   3       8292.68       8635.80       212.86 o                         
  11  -8   3       3843.88       3841.27       181.88 o                         
  12  -8   3       1756.55       1644.41       165.73 o                         
  13  -8   3       2809.57       2827.02       184.72 o                         
  14  -8   3         96.78        306.11       170.45 o                         
  15  -8   3       4317.72       4210.95       222.45 o                         
  16  -8   3       6596.81       6718.39       260.80 o                         
  17  -8   3         63.28       -194.61       215.63 o                         
  18  -8   3       5058.94       4656.13       311.19 o                         
  19  -8   3        637.06        557.66       247.13 o                         
  20  -8   3        511.63        242.84       256.11 o                         
 -14  -7   3        773.25        780.33       365.98 o                         
 -13  -7   3       2507.70       2582.57       395.83 o                         
 -12  -7   3        255.38        165.46       321.32 o                         
 -11  -7   3       1750.76       1833.09       489.57 o                         
 -10  -7   3       5133.74       5244.65       395.36 o                         
  -9  -7   3        486.77        422.07       290.05 o                         
  -8  -7   3       4006.90       4616.30       345.23 o                         
  -7  -7   3       3011.01       3179.82       413.58 o                         
  -6  -7   3        995.39       1216.84       260.23 o                         
  -5  -7   3      10743.77      10427.23       360.35 o                         
  -4  -7   3       3839.71       3582.07       260.93 o                         
  -3  -7   3       4498.98       4753.39       131.19 o                         
  -2  -7   3      12133.18      13107.45       483.52 o                         
  -1  -7   3        159.82        197.17       122.53 o                         
   0  -7   3       7232.92       7535.27       228.78 o                         
   1  -7   3        645.12        822.85       166.16 o                         
   2  -7   3        317.33        297.75       133.80 o                         
   3  -7   3       4373.22       4231.04       172.52 o                         
   4  -7   3       6310.31       6680.93       306.03 o                         
   5  -7   3      18137.68      19022.86       264.80 o                         
   6  -7   3      11085.38      10629.52       307.58 o                         
   7  -7   3       1336.18       1172.12       139.68 o                         
   8  -7   3      10887.77      11139.64       209.02 o                         
   9  -7   3       4414.32       4511.95       194.33 o                         
  10  -7   3        770.59        747.43       145.53 o                         
  11  -7   3       6930.35       6940.75       210.02 o                         
  12  -7   3       1281.80       1221.05       161.23 o                         
  13  -7   3       2553.65       2512.34       220.79 o                         
  14  -7   3      17850.87      17900.00       403.66 o                         
  15  -7   3        186.00        192.43       173.75 o                         
  16  -7   3       7951.83       7740.13       268.42 o                         
  17  -7   3       3067.61       3008.83       277.61 o                         
  18  -7   3         73.89        200.96       224.40 o                         
  19  -7   3       1756.04       1626.46       269.03 o                         
  20  -7   3        601.50        675.36       258.41 o                         
 -15  -6   3       1860.52       1615.22       389.88 o                         
 -14  -6   3        679.65        372.61       334.72 o                         
 -13  -6   3        701.96        388.97       330.62 o                         
 -12  -6   3       2683.70       3192.75       447.21 o                         
 -11  -6   3         34.01       -167.79       363.14 o                         
 -10  -6   3       5093.29       5097.85       366.90 o                         
  -9  -6   3        867.71        689.68       277.96 o                         
  -8  -6   3        440.35        257.78       252.50 o                         
  -7  -6   3       6658.21       6900.50       343.01 o                         
  -6  -6   3       3068.16       2962.13       278.64 o                         
  -5  -6   3       2452.23       2393.47       288.05 o                         
  -4  -6   3       8318.53       8565.14       309.42 o                         
  -3  -6   3       2133.39       1792.67       212.22 o                         
  -2  -6   3       9666.81      10348.26       145.63 o                         
  -1  -6   3       8069.29       8092.70       270.87 o                         
   0  -6   3       1280.08       1420.21       158.98 o                         
   1  -6   3       4813.01       5088.46       197.37 o                         
   2  -6   3       6110.62       6409.64       175.05 o                         
   3  -6   3       4222.70       4353.12       205.35 o                         
   4  -6   3       8760.35       9341.50       197.18 o                         
   5  -6   3      10128.95      10753.06       197.85 o                         
   6  -6   3      24321.23      25508.92       272.62 o                         
   7  -6   3      11358.59      10907.61       198.15 o                         
   8  -6   3       5035.35       5388.22       169.22 o                         
   9  -6   3       6877.22       6859.37       183.74 o                         
  10  -6   3       4683.61       4782.52       174.48 o                         
  11  -6   3       1544.53       1490.44       154.46 o                         
  12  -6   3       8517.35       8853.73       233.66 o                         
  13  -6   3        923.31        990.16       168.54 o                         
  14  -6   3       1790.99       1637.28       187.84 o                         
  15  -6   3       6298.11       6172.00       245.13 o                         
  16  -6   3         19.91        -61.20       176.98 o                         
  17  -6   3       2676.01       2580.12       268.95 o                         
  18  -6   3       1693.99       2014.80       265.44 o                         
  19  -6   3        155.17        147.46       243.91 o                         
  20  -6   3       1244.83       1688.58       297.84 o                         
 -16  -5   3       1054.44        794.91       550.77 o                         
 -15  -5   3        476.85         54.53       334.10 o                         
 -14  -5   3       2367.33       2347.67       369.46 o                         
 -13  -5   3        318.70        122.18       312.45 o                         
 -12  -5   3        990.30        967.16       313.10 o                         
 -11  -5   3       3923.13       4420.94       365.73 o                         
 -10  -5   3         38.27         37.33       269.85 o                         
  -9  -5   3       2111.76       1628.35       284.68 o                         
  -8  -5   3       1601.45       1237.37       258.07 o                         
  -7  -5   3        121.62         59.53       216.10 o                         
  -6  -5   3      13467.98      13690.13       391.72 o                         
  -5  -5   3       2910.53       2688.34       228.85 o                         
  -4  -5   3       5704.31       5736.75       267.96 o                         
  -3  -5   3       3488.58       3499.05       227.18 o                         
  -2  -5   3       3383.74       3465.25       152.00 o                         
  -1  -5   3       7533.67       7439.92       162.94 o                         
   0  -5   3      11025.93      11558.47       232.22 o                         
   1  -5   3       2111.85       2218.17       137.06 o                         
   2  -5   3      18273.87      18723.30       270.66 o                         
   3  -5   3       1215.83       1062.28       104.44 o                         
   4  -5   3       3475.57       4241.05       113.35 o                         
   5  -5   3      27649.21      29156.46       450.12 o                         
   6  -5   3       7201.71       7993.47       179.44 o                         
   7  -5   3      19796.66      20524.92       239.48 o                         
   8  -5   3       6636.60       6368.36       230.55 o                         
   9  -5   3        361.84        504.12       146.93 o                         
  10  -5   3       7628.40       7684.04       254.18 o                         
  11  -5   3       2289.98       2652.03       187.51 o                         
  12  -5   3       4608.78       4509.70       222.61 o                         
  13  -5   3       5503.17       5656.14       252.25 o                         
  14  -5   3       1862.90       1638.10       213.41 o                         
  15  -5   3       1255.97        947.12       205.69 o                         
  16  -5   3       3272.50       3207.49       253.75 o                         
  17  -5   3         16.20        -62.76       384.89 o                         
  18  -5   3       2753.82       2556.92       268.79 o                         
  19  -5   3        763.56        790.86       247.05 o                         
 -16  -4   3       2356.71       2173.17       462.45 o                         
 -15  -4   3       1222.28       1007.93       371.44 o                         
 -14  -4   3        434.40        264.10       336.26 o                         
 -13  -4   3       3069.26       3150.81       359.85 o                         
 -12  -4   3        950.55        836.13       350.59 o                         
 -11  -4   3       2795.49       2413.83       322.54 o                         
 -10  -4   3       4830.62       5016.52       344.14 o                         
  -9  -4   3        427.17        249.01       258.68 o                         
  -8  -4   3       4816.31       4770.46       297.44 o                         
  -7  -4   3       3603.66       3221.21       262.69 o                         
  -6  -4   3       5327.49       5555.87       288.55 o                         
  -5  -4   3      11151.75      10493.45       314.14 o                         
  -4  -4   3       3662.63       3604.50       227.99 o                         
  -3  -4   3       9143.12       8702.11       269.00 o                         
  -2  -4   3      12326.17      12008.48       184.62 o                         
  -1  -4   3          3.32         62.98        90.76 o                         
   0  -4   3       7617.37       7618.84       188.15 o                         
   1  -4   3       1745.06       1584.07       127.36 o                         
   2  -4   3       1250.24       1488.99        90.70 o                         
   3  -4   3       6703.01       6619.33       789.43 o                         
   4  -4   3      29580.57      31871.65       354.40 o                         
   5  -4   3      27554.86      27823.05       594.71 o                         
   6  -4   3      38916.75      40023.39      1033.04 o                         
   7  -4   3        868.42       1062.32       139.01 o                         
   8  -4   3       4692.47       4872.54       211.95 o                         
   9  -4   3       2513.97       2496.67       168.82 o                         
  10  -4   3        689.80        757.53       156.92 o                         
  11  -4   3       8931.91       9384.80       378.94 o                         
  12  -4   3       2195.03       2568.35       204.38 o                         
  13  -4   3        481.96        322.89       178.48 o                         
  14  -4   3       1905.13       2498.70       275.00 o                         
  15  -4   3         15.15        237.60       191.69 o                         
  16  -4   3       3340.77       3416.14       251.15 o                         
  17  -4   3       2747.17       2645.65       245.80 o                         
  18  -4   3         38.50        302.88       277.47 o                         
  19  -4   3       2554.02       2231.39       347.30 o                         
 -17  -3   3       1416.24       1282.28       390.93 o                         
 -16  -3   3        160.40        -77.01       423.00 o                         
 -15  -3   3       2494.53       2795.33       456.17 o                         
 -14  -3   3       1223.68       1101.22       325.04 o                         
 -13  -3   3        830.59        489.04       297.53 o                         
 -12  -3   3       6236.07       6605.26       389.62 o                         
 -11  -3   3        132.03        333.80       261.29 o                         
 -10  -3   3       2804.54       2962.73       292.75 o                         
  -9  -3   3       2893.87       2743.01       274.97 o                         
  -8  -3   3        270.42         74.49       214.04 o                         
  -7  -3   3       7526.96       7397.19       378.39 o                         
  -6  -3   3       1880.40       1924.09       229.04 o                         
  -5  -3   3       4645.75       4782.35       243.78 o                         
  -4  -3   3      14177.21      14324.87       397.67 o                         
  -3  -3   3       3536.12       3638.98       208.16 o                         
  -2  -3   3      13741.05      12996.63       207.41 o                         
  -1  -3   3        718.41        612.06        96.65 o                         
   0  -3   3       4630.59       4543.41       136.42 o                         
   1  -3   3      52904.79      54847.67       547.02 o                         
   2  -3   3      19446.49      20570.67       228.18 o                         
   3  -3   3       3452.24       3579.77       195.75 o                         
   4  -3   3      59513.09      62949.26       934.76 o                         
   5  -3   3       8351.17       8914.78       261.03 o                         
   6  -3   3      12921.09      13813.10       224.87 o                         
   7  -3   3      11028.21      11347.75       353.30 o                         
   8  -3   3       1371.20       1388.67       149.07 o                         
   9  -3   3       6409.30       6427.51       207.73 o                         
  10  -3   3       4224.15       4347.10       198.04 o                         
  11  -3   3       3270.74       3192.43       198.28 o                         
  12  -3   3       4207.09       4382.02       230.33 o                         
  13  -3   3        159.19        -41.59       173.09 o                         
  14  -3   3       2942.82       2993.83       232.83 o                         
  15  -3   3       5215.51       5019.01       275.17 o                         
  16  -3   3        152.11        562.85       218.71 o                         
  17  -3   3       3620.13       3691.75       270.41 o                         
  18  -3   3        703.30        596.18       290.04 o                         
  19  -3   3        240.13       -215.65       502.13 o                         
 -18  -2   3         13.71       -356.42       356.42 o                         
 -17  -2   3       2190.55       3235.72      1127.09 o                         
 -16  -2   3       1316.74       1034.53       334.99 o                         
 -15  -2   3        136.66       1030.19       661.06 o                         
 -14  -2   3       4826.00       4952.25       386.86 o                         
 -13  -2   3        594.34        191.14       282.27 o                         
 -12  -2   3       2855.54       3039.68       321.30 o                         
 -11  -2   3       1438.72       1276.40       152.25 o                         
 -10  -2   3         99.67         39.22       127.49 o                         
  -9  -2   3       2488.85       2321.64       147.95 o                         
  -8  -2   3       2396.03       2037.58       133.26 o                         
  -7  -2   3       1233.53       1334.09        95.10 o                         
  -6  -2   3      17614.96      17693.15       181.51 o                         
  -5  -2   3       7632.61       8153.00       268.24 o                         
  -4  -2   3        753.37        660.18       175.27 o                         
  -3  -2   3       3054.02       2996.90       101.14 o                         
  -2  -2   3      15534.26      16996.02       419.78 o                         
  -1  -2   3      22198.40      22274.59       436.44 o                         
   0  -2   3      42629.12      41562.69      5092.15 o                         
   1  -2   3       6452.08       6682.53       110.59 o                         
   2  -2   3      23920.79      23265.74       560.86 o                         
   3  -2   3       4610.83       4220.72       194.61 o                         
   4  -2   3      13133.01      13570.75       273.33 o                         
   5  -2   3      11004.15      11631.39       156.88 o                         
   6  -2   3        428.92        595.82       130.44 o                         
   7  -2   3      18988.10      20734.24       419.40 o                         
   8  -2   3      12479.93      13030.27       278.53 o                         
   9  -2   3        712.80        948.99       151.96 o                         
  10  -2   3       4717.84       4630.66       206.07 o                         
  11  -2   3       2467.56       2511.56       196.96 o                         
  12  -2   3       2277.49       2282.21       200.84 o                         
  13  -2   3       5845.22       5980.96       316.76 o                         
  14  -2   3         17.99         84.21       234.36 o                         
  15  -2   3       2184.85       2432.32       276.58 o                         
  16  -2   3       2576.25       2974.47       260.22 o                         
  17  -2   3        122.58         83.98       219.53 o                         
  18  -2   3        975.46        829.40       489.57 o                         
 -18  -1   3       1496.00       1110.46       356.31 o                         
 -17  -1   3         36.00       -173.15       316.67 o                         
 -16  -1   3       1985.65       2143.38       485.76 o                         
 -15  -1   3       1294.75       1066.85       314.90 o                         
 -14  -1   3        778.67        622.42       294.94 o                         
 -13  -1   3       3810.48       3982.36       346.62 o                         
 -12  -1   3         73.01         54.43       152.83 o                         
 -11  -1   3       5617.14       5476.71       208.47 o                         
 -10  -1   3       4551.49       4387.05       186.78 o                         
  -9  -1   3        257.53        133.52       135.02 o                         
  -8  -1   3       6178.83       5878.70       220.90 o                         
  -7  -1   3       4735.77       5060.68       161.70 o                         
  -6  -1   3       2557.43       2358.67       111.73 o                         
  -5  -1   3      24822.26      26199.87       276.15 o                         
  -4  -1   3       2568.94       2800.19        98.71 o                         
  -3  -1   3      25432.37      25178.13       203.74 o                         
  -2  -1   3      24771.55      25737.06       196.03 o                         
  -1  -1   3      17403.15      17736.69       404.83 o                         
   0  -1   3      14902.79      16129.27       179.64 o                         
   1  -1   3       6284.38       6357.91        97.97 o                         
   2  -1   3       2550.95       2567.15       155.46 o                         
   3  -1   3       6364.69       5844.34       169.48 o                         
   4  -1   3      11390.94      11380.71       152.05 o                         
   5  -1   3      15425.03      16410.17       234.15 o                         
   6  -1   3       8915.70       8929.34       201.98 o                         
   7  -1   3       3173.91       3710.07       173.58 o                         
   8  -1   3       4455.67       4330.02       183.48 o                         
   9  -1   3       7588.49       7641.00       227.61 o                         
  10  -1   3         29.37         34.85       157.34 o                         
  11  -1   3       6844.38       6834.66       253.77 o                         
  12  -1   3        429.65        381.96       186.71 o                         
  13  -1   3       2882.46       3054.87       230.77 o                         
  14  -1   3       5605.92       5711.46       278.96 o                         
  15  -1   3        129.88        -31.74       204.13 o                         
  16  -1   3       2060.98       1852.02       245.83 o                         
  17  -1   3        833.66       1025.91       321.32 o                         
  18  -1   3          4.81        382.42       475.67 o                         
 -19   0   3        133.54        458.24       264.44 o                         
 -18   0   3       1131.95       1072.67       361.90 o                         
 -17   0   3       2388.45       2314.78       358.32 o                         
 -16   0   3        310.28        142.87       357.99 o                         
 -15   0   3       2712.65       2732.90       462.00 o                         
 -14   0   3        587.61        533.43       177.99 o                         
 -13   0   3       1515.69       1434.41       185.16 o                         
 -12   0   3      12711.16      12255.48       355.58 o                         
 -11   0   3         36.17       -154.12       154.12 o                         
 -10   0   3       3149.14       3282.49       183.87 o                         
  -9   0   3       7895.07       7997.91       214.39 o                         
  -8   0   3         33.53        -92.52       127.46 o                         
  -7   0   3      24152.07      25799.79       327.60 o                         
  -6   0   3       4912.10       4950.90       174.99 o                         
  -5   0   3      11541.46      11629.84       197.49 o                         
  -4   0   3      19926.95      20410.23       226.87 o                         
  -3   0   3     170504.97     183247.39      2455.20 o                         
  -2   0   3      58796.48      45420.93     12658.81 o                         
  -1   0   3      19036.82      19379.62      1797.62 o                         
   0   0   3         15.15         49.19        53.88 o                         
   1   0   3      10998.04      10766.89       128.14 o                         
   2   0   3      19237.94      19475.75       175.47 o                         
   3   0   3       7162.64       8248.83       139.87 o                         
   4   0   3       8731.00       9003.72       181.56 o                         
   5   0   3         47.43        112.22       126.35 o                         
   6   0   3        746.08        463.97       137.23 o                         
   7   0   3      18007.83      19743.27       297.80 o                         
   8   0   3         46.05          1.45       137.18 o                         
   9   0   3       5378.07       5222.42       210.78 o                         
  10   0   3       4001.74       3731.36       309.00 o                         
  11   0   3        121.79        -30.72       170.31 o                         
  12   0   3       3851.01       4108.69       236.54 o                         
  13   0   3       1557.91       1712.48       221.10 o                         
  14   0   3       2600.75       2445.90       236.02 o                         
  15   0   3       5458.55       5384.79       287.68 o                         
  16   0   3         27.57        -64.30       312.66 o                         
  17   0   3       2207.96       2012.60       367.34 o                         
  18   0   3        667.77        741.53       568.03 o                         
 -19   1   3       1434.88       1147.15       284.17 o                         
 -18   1   3         12.63        -29.66       236.18 o                         
 -17   1   3       3137.44       2862.66       383.55 o                         
 -16   1   3       2199.19       2306.41       354.23 o                         
 -15   1   3        564.77        862.01       192.01 o                         
 -14   1   3       4401.41       4418.07       240.04 o                         
 -13   1   3        156.14        393.64       182.48 o                         
 -12   1   3       7075.72       6825.39       249.36 o                         
 -11   1   3       5651.23       5190.69       219.06 o                         
 -10   1   3       1106.91        947.03       154.26 o                         
  -9   1   3      10463.00      10894.38       241.01 o                         
  -8   1   3      14317.32      15247.07       263.40 o                         
  -7   1   3       7062.82       6686.40       191.94 o                         
  -6   1   3      14599.93      14391.24       263.69 o                         
  -5   1   3        440.10        433.42       106.64 o                         
  -4   1   3        279.90        483.25        96.19 o                         
  -3   1   3       9618.01      10091.64       159.81 o                         
  -2   1   3        588.16        549.22       100.24 o                         
  -1   1   3      10765.38      11252.74       122.98 o                         
   0   1   3      14896.82      15538.57       132.42 o                         
   1   1   3       2683.95       2497.75        98.65 o                         
   2   1   3      14098.91      14497.40       202.87 o                         
   3   1   3       5419.93       5389.27       164.36 o                         
   4   1   3       4760.86       5155.86       168.42 o                         
   5   1   3       2123.67       2286.74       151.74 o                         
   6   1   3         61.09        210.80       139.48 o                         
   7   1   3       2144.59       1643.56       152.80 o                         
   8   1   3       8881.33       8872.17       240.71 o                         
   9   1   3        646.50        403.30       163.68 o                         
  10   1   3      10701.05      10250.21       285.16 o                         
  11   1   3       2961.32       2722.30       220.15 o                         
  12   1   3       1683.10       1691.21       211.27 o                         
  13   1   3       5493.51       5507.06       283.98 o                         
  14   1   3        137.50       -157.11       211.71 o                         
  15   1   3       2702.24       2589.68       352.15 o                         
  16   1   3        964.06       1135.42       327.62 o                         
  17   1   3         77.07        121.84       328.23 o                         
 -19   2   3        966.25       1462.24       379.00 o                         
 -18   2   3       1692.45       1835.98       269.11 o                         
 -17   2   3         28.68       -103.47       225.78 o                         
 -16   2   3       2028.26       2282.17       205.25 o                         
 -15   2   3        900.97       1078.51       186.98 o                         
 -14   2   3       1885.61       1869.85       212.47 o                         
 -13   2   3       5706.42       5250.41       245.01 o                         
 -12   2   3       1682.32       1928.12       463.35 o                         
 -11   2   3       7633.13       7661.58       245.92 o                         
 -10   2   3       8102.92       8026.10       363.15 o                         
  -9   2   3        171.59        352.73       123.24 o                         
  -8   2   3       9182.78       8921.79       193.31 o                         
  -7   2   3       4031.73       4059.35       171.74 o                         
  -6   2   3        212.65        175.89       106.40 o                         
  -5   2   3      10141.71      11138.41       199.05 o                         
  -4   2   3       3820.37       3961.93       139.90 o                         
  -3   2   3        683.36        676.41        80.27 o                         
  -2   2   3      79062.88      80289.59      1096.58 o                         
  -1   2   3        572.27        480.62        75.17 o                         
   0   2   3      10597.88      10712.16       156.73 o                         
   1   2   3       3243.29       3450.00       138.02 o                         
   2   2   3        503.07        726.98       120.82 o                         
   3   2   3      23038.43      24126.31       278.39 o                         
   4   2   3       1888.49       1919.39       151.62 o                         
   5   2   3       5360.48       6042.04       196.85 o                         
   6   2   3        459.15        457.05       148.79 o                         
   7   2   3       1633.98       1748.49       192.11 o                         
   8   2   3       8374.19       8197.75       247.06 o                         
   9   2   3       4800.25       4758.05       230.28 o                         
  10   2   3        517.83        473.07       193.56 o                         
  11   2   3       9124.11       9437.52       323.09 o                         
  12   2   3       2938.24       2514.89       234.59 o                         
  13   2   3       1668.14       1946.93       415.36 o                         
  14   2   3       1105.98       1355.36       320.66 o                         
  15   2   3          8.22         59.56       307.14 o                         
  16   2   3        374.73        890.20       346.81 o                         
  17   2   3       1299.16       1918.35       522.30 o                         
 -20   3   3       2006.72       2333.40       315.72 o                         
 -19   3   3         14.63        213.23       270.95 o                         
 -18   3   3       2028.24       2220.61       287.62 o                         
 -17   3   3        925.68        777.44       192.17 o                         
 -16   3   3        323.91        144.41       175.79 o                         
 -15   3   3       2562.13       2436.45       200.71 o                         
 -14   3   3       1365.11       1376.05       178.24 o                         
 -13   3   3       6116.33       6178.35       224.17 o                         
 -12   3   3       9417.62       9186.34       234.44 o                         
 -11   3   3       1238.56        975.59       151.10 o                         
 -10   3   3       4479.75       4883.71       177.42 o                         
  -9   3   3       8209.30       8561.54       226.21 o                         
  -8   3   3        224.24         73.08       136.67 o                         
  -7   3   3       5990.25       6074.91       164.35 o                         
  -6   3   3       7307.83       7235.81       180.16 o                         
  -5   3   3       9096.03       9321.12       158.55 o                         
  -4   3   3       1975.14       1994.38        93.30 o                         
  -3   3   3       2971.18       3222.14       172.03 o                         
  -2   3   3      28867.46      29320.33       369.42 o                         
  -1   3   3      11317.55      13198.11       982.77 o                         
   0   3   3         18.99        112.35       114.50 o                         
   1   3   3      12082.60      12536.03       220.56 o                         
   2   3   3      16695.42      17639.77       241.80 o                         
   3   3   3       2353.95       2349.72       151.02 o                         
   4   3   3      11921.23      13167.97       607.68 o                         
   5   3   3        448.56        424.29       142.39 o                         
   6   3   3       2600.58       2265.33       172.80 o                         
   7   3   3       7055.13       7015.29       326.39 o                         
   8   3   3          0.66        -15.19       159.46 o                         
   9   3   3       8628.48       8574.48       331.76 o                         
  10   3   3       2966.24       2577.30       233.61 o                         
  11   3   3       1347.46       1227.32       207.37 o                         
  12   3   3       3839.68       3985.70       251.87 o                         
  13   3   3        162.69        104.29       545.17 o                         
  14   3   3        344.17        140.01       436.67 o                         
  15   3   3       1389.93       1608.83       362.46 o                         
  16   3   3         74.37         50.85       338.76 o                         
 -20   4   3       1325.48       1266.88       286.30 o                         
 -19   4   3       1133.45       1316.08       261.54 o                         
 -18   4   3          7.72       -192.47       192.47 o                         
 -17   4   3       4666.36       4834.46       253.13 o                         
 -16   4   3       4170.24       4175.83       240.05 o                         
 -15   4   3        871.13        988.46       191.07 o                         
 -14   4   3       3772.87       3681.77       209.35 o                         
 -13   4   3        213.99          3.41       160.16 o                         
 -12   4   3       3829.26       3984.28       197.80 o                         
 -11   4   3      17201.73      18373.62       290.65 o                         
 -10   4   3          2.11       -123.78       123.78 o                         
  -9   4   3      17187.43      18279.52       260.08 o                         
  -8   4   3      11821.91      11689.96       238.70 o                         
  -7   4   3        302.58        341.99       139.83 o                         
  -6   4   3       9796.06       9986.94       197.47 o                         
  -5   4   3        545.33        803.56        99.66 o                         
  -4   4   3       1012.64        834.46        75.85 o                         
  -3   4   3       3543.94       3159.06       255.10 o                         
  -2   4   3        944.60        964.88        88.14 o                         
  -1   4   3      54655.45      59690.17       719.58 o                         
   0   4   3      14532.24      15248.62       246.88 o                         
   1   4   3       2497.55       2592.76       147.96 o                         
   2   4   3      15522.15      15967.96       330.25 o                         
   3   4   3       8843.49       9255.07       304.91 o                         
   4   4   3       4032.29       4137.83       182.21 o                         
   5   4   3       7412.11       7884.36       224.42 o                         
   6   4   3        380.30        452.86       146.76 o                         
   7   4   3       1580.08       1465.75       177.39 o                         
   8   4   3       8601.96       8146.71       374.96 o                         
   9   4   3       2151.52       1977.58       198.90 o                         
  10   4   3       6313.05       5811.17       264.42 o                         
  11   4   3       2310.96       2457.55       224.85 o                         
  12   4   3        105.85        401.12       299.67 o                         
  13   4   3        802.56        726.59       316.76 o                         
  14   4   3        108.43       -296.22       333.53 o                         
  15   4   3       1561.07       2006.85       433.31 o                         
  16   4   3        776.95        370.67       350.39 o                         
 -20   5   3         15.54         79.65       257.01 o                         
 -19   5   3       1470.41       1552.22       281.19 o                         
 -18   5   3       3069.84       3364.01       237.95 o                         
 -17   5   3          1.33        153.77       185.61 o                         
 -16   5   3       4143.88       4529.58       235.52 o                         
 -15   5   3       2559.59       2436.62       200.39 o                         
 -14   5   3        885.04        742.63       175.82 o                         
 -13   5   3      11331.82      11109.54       265.50 o                         
 -12   5   3       2171.73       2040.05       171.49 o                         
 -11   5   3       7525.71       7382.02       244.42 o                         
 -10   5   3      11015.05      11744.59       265.57 o                         
  -9   5   3         76.48        155.56       142.29 o                         
  -8   5   3       7630.45       7966.67       213.34 o                         
  -7   5   3       1590.09       1585.70       147.48 o                         
  -6   5   3        494.65        421.45       117.30 o                         
  -5   5   3      11040.96      10418.43       172.13 o                         
  -4   5   3       7826.08       8297.95       565.12 o                         
  -3   5   3      10500.99      10073.96       252.00 o                         
  -2   5   3       9271.22       9459.00       285.69 o                         
  -1   5   3      14037.06      15255.38       231.49 o                         
   0   5   3      23765.06      25727.49       367.46 o                         
   1   5   3      40206.71      43978.49       590.99 o                         
   2   5   3       3193.99       3851.29       175.10 o                         
   3   5   3       2638.19       2470.78       165.30 o                         
   4   5   3         76.80         35.85       142.28 o                         
   5   5   3       3563.75       3401.00       213.04 o                         
   6   5   3       9256.65       8968.53       250.74 o                         
   7   5   3         17.85        132.19       160.43 o                         
   8   5   3       7795.24       8212.95       267.65 o                         
   9   5   3       3814.25       4018.07       259.07 o                         
  10   5   3         75.83       -150.25       179.78 o                         
  11   5   3       2088.26       2004.86       330.85 o                         
  12   5   3        420.78        325.02       309.73 o                         
  13   5   3        866.62        475.94       328.41 o                         
  14   5   3       2408.22       3199.87       396.30 o                         
  15   5   3          2.98        -46.50       366.18 o                         
 -20   6   3       3450.63       3346.58       305.62 o                         
 -19   6   3         30.38        151.26       197.00 o                         
 -18   6   3       1999.11       2022.18       218.51 o                         
 -17   6   3       2973.71       2969.78       231.03 o                         
 -16   6   3          6.99        213.01       175.03 o                         
 -15   6   3       4602.09       4634.22       236.93 o                         
 -14   6   3        795.14        660.73       207.13 o                         
 -13   6   3       3614.19       3682.90       229.31 o                         
 -12   6   3       9037.86       8939.56       273.80 o                         
 -11   6   3       5047.87       5273.00       320.98 o                         
 -10   6   3       6371.74       6163.02       217.65 o                         
  -9   6   3       5570.53       5636.67       202.02 o                         
  -8   6   3          6.96        -83.56       139.26 o                         
  -7   6   3      13663.03      14339.10       572.17 o                         
  -6   6   3        970.81       1149.88       136.30 o                         
  -5   6   3       3461.05       3489.80       100.24 o                         
  -4   6   3      17487.41      16181.87       247.38 o                         
  -3   6   3        106.99        166.64        78.52 o                         
  -2   6   3      29265.88      30659.01       474.30 o                         
  -1   6   3      52590.64      57243.89       440.86 o                         
   0   6   3          4.97       -135.39       135.39 o                         
   1   6   3       6695.38       7025.68       202.25 o                         
   2   6   3        835.17        562.43       143.69 o                         
   3   6   3       1959.29       1676.38       164.05 o                         
   4   6   3       5948.89       6062.00       210.46 o                         
   5   6   3        405.77        419.90       158.44 o                         
   6   6   3       4157.33       4388.81       213.26 o                         
   7   6   3       3894.15       4030.49       218.05 o                         
   8   6   3       1446.90       1114.79       191.90 o                         
   9   6   3       6753.34       6798.47       428.28 o                         
  10   6   3       1034.06       1117.08       309.72 o                         
  11   6   3         77.59       -144.58       312.69 o                         
  12   6   3       2626.73       2493.12       409.32 o                         
  13   6   3        614.83        610.93       344.72 o                         
  14   6   3        482.18        851.08       357.56 o                         
 -21   7   3        226.97       -155.87       326.66 o                         
 -20   7   3        866.62       1160.38       271.12 o                         
 -19   7   3       2686.87       2637.49       279.23 o                         
 -18   7   3        285.13        317.46       231.85 o                         
 -17   7   3       4700.89       4605.29       284.00 o                         
 -16   7   3       3782.52       3324.23       255.31 o                         
 -15   7   3        143.90        119.48       210.39 o                         
 -14   7   3       6442.40       7131.85       475.66 o                         
 -13   7   3       2769.03       2549.06       222.94 o                         
 -12   7   3       4058.23       3983.93       218.29 o                         
 -11   7   3       7795.91       7395.60       237.80 o                         
 -10   7   3        328.64        267.76       154.66 o                         
  -9   7   3       9963.62       9606.53       229.97 o                         
  -8   7   3       3536.62       3814.76       183.12 o                         
  -7   7   3       2467.32       1894.99       146.82 o                         
  -6   7   3       4592.63       4276.95       161.13 o                         
  -5   7   3       3141.59       2908.56       134.66 o                         
  -4   7   3       1612.80       1603.28       119.52 o                         
  -3   7   3       6134.30       6288.62       206.89 o                         
  -2   7   3       1728.67       1959.41       152.32 o                         
  -1   7   3      19724.63      21753.36       295.76 o                         
   0   7   3       4461.16       4304.60       176.60 o                         
   1   7   3        211.76        123.30       147.94 o                         
   2   7   3       8094.20       8508.89       238.69 o                         
   3   7   3       2920.33       3143.16       221.39 o                         
   4   7   3       1092.63       1123.64       159.51 o                         
   5   7   3       6556.18       6650.76       468.27 o                         
   6   7   3        153.07        269.72       161.59 o                         
   7   7   3        822.93        732.99       181.54 o                         
   8   7   3       2772.78       2902.53       221.20 o                         
   9   7   3         17.56        -76.54       281.27 o                         
  10   7   3       1424.24       1359.99       319.90 o                         
  11   7   3        488.87        491.53       318.43 o                         
  12   7   3        969.37       1324.27       419.19 o                         
  13   7   3       2133.08       2805.68       531.27 o                         
 -21   8   3       1501.50       1358.64       279.97 o                         
 -20   8   3        433.64        225.98       247.04 o                         
 -19   8   3       1552.90       1395.81       258.29 o                         
 -18   8   3       3865.31       4194.75       363.06 o                         
 -17   8   3         19.24         12.17       225.94 o                         
 -16   8   3       5042.73       5090.21       280.07 o                         
 -15   8   3       1691.80       1646.60       220.81 o                         
 -14   8   3       1858.32       1655.87       247.42 o                         
 -13   8   3       6856.63       7138.93       264.10 o                         
 -12   8   3         21.73        144.99       170.17 o                         
 -11   8   3       6967.82       6896.50       239.33 o                         
 -10   8   3       8205.05       7918.63       234.77 o                         
  -9   8   3        328.74        571.02       150.46 o                         
  -8   8   3       5486.52       4806.30       174.68 o                         
  -7   8   3       5620.50       5750.35       173.73 o                         
  -6   8   3        727.20        475.08       117.91 o                         
  -5   8   3       8815.03       8526.22       287.50 o                         
  -4   8   3       4732.92       4877.26       153.82 o                         
  -3   8   3       9689.55      10061.18       293.65 o                         
  -2   8   3      13446.47      14472.66       557.79 o                         
  -1   8   3        241.38        100.86       140.12 o                         
   0   8   3       7840.35       8030.18       281.36 o                         
   1   8   3       4345.54       4481.40       194.02 o                         
   2   8   3        443.93        420.16       154.29 o                         
   3   8   3       3713.43       3802.06       282.84 o                         
   4   8   3        548.27        621.03       167.84 o                         
   5   8   3        941.93        911.73       171.89 o                         
   6   8   3       4145.55       4219.28       218.80 o                         
   7   8   3        169.02         51.84       178.34 o                         
   8   8   3       2650.53       2950.63       335.18 o                         
   9   8   3       1648.18       1526.42       322.89 o                         
  10   8   3        300.10        287.32       327.94 o                         
  11   8   3       2299.42       2156.00       384.03 o                         
  12   8   3        274.89       2222.68      1535.74 o                         
  13   8   3        519.28        438.22       375.06 o                         
 -21   9   3       1138.76       1230.14       274.11 o                         
 -20   9   3       3637.04       3726.19       298.64 o                         
 -19   9   3          4.86        110.78       300.01 o                         
 -18   9   3       3260.96       3274.17       280.92 o                         
 -17   9   3       4415.20       4371.80       283.06 o                         
 -16   9   3         10.19       -204.06       204.06 o                         
 -15   9   3       3447.10       3330.15       246.48 o                         
 -14   9   3       1521.83       1442.12       207.65 o                         
 -13   9   3       3938.98       3741.31       227.87 o                         
 -12   9   3       5627.53       5171.37       349.16 o                         
 -11   9   3         72.52        181.71       154.55 o                         
 -10   9   3       1399.29       1406.09       175.45 o                         
  -9   9   3      12711.47      12912.43       337.45 o                         
  -8   9   3        271.80        510.60       135.41 o                         
  -7   9   3      12973.36      12205.72       363.19 o                         
  -6   9   3       3332.34       3122.19       222.68 o                         
  -5   9   3       2914.02       2639.65       135.29 o                         
  -4   9   3       8199.62       7895.18       192.96 o                         
  -3   9   3       2364.44       2446.86       152.10 o                         
  -2   9   3       1147.95       1344.68       158.30 o                         
  -1   9   3       4275.38       4556.36       194.87 o                         
   0   9   3        775.18        945.83       162.20 o                         
   1   9   3       8366.18       8576.75       244.58 o                         
   2   9   3       5041.79       5971.15       290.47 o                         
   3   9   3       1425.21       1197.63       172.52 o                         
   4   9   3       4319.62       4075.26       216.42 o                         
   5   9   3         14.45         63.14       173.72 o                         
   6   9   3        251.51        170.69       173.21 o                         
   7   9   3       1787.02       2141.43       332.06 o                         
   8   9   3         88.10       -256.78       280.68 o                         
   9   9   3       4072.60       3843.79       393.96 o                         
  10   9   3       1129.15       1543.03       348.89 o                         
  11   9   3        176.90       -109.47       329.68 o                         
  12   9   3       1919.05       1401.35       400.64 o                         
 -21  10   3        234.78         12.03       246.04 o                         
 -20  10   3       2265.21       2403.24       275.37 o                         
 -19  10   3       1934.61       2183.52       275.73 o                         
 -18  10   3          0.17         74.94       230.56 o                         
 -17  10   3       3953.60       3928.77       275.32 o                         
 -16  10   3       2082.37       2218.66       247.46 o                         
 -15  10   3       1701.35       1696.76       229.03 o                         
 -14  10   3       7167.83       6879.96       278.39 o                         
 -13  10   3        505.93        415.09       186.41 o                         
 -12  10   3       2488.64       2238.99       232.07 o                         
 -11  10   3       5466.38       5362.00       252.23 o                         
 -10  10   3        608.69        487.17       149.95 o                         
  -9  10   3      10955.36      10924.74       420.70 o                         
  -8  10   3       3080.29       3308.65       166.21 o                         
  -7  10   3       3185.96       3208.81       162.38 o                         
  -6  10   3      15812.52      15306.71       375.64 o                         
  -5  10   3       2350.16       1991.85       181.63 o                         
  -4  10   3       4187.09       4161.32       168.68 o                         
  -3  10   3       8213.11       8197.35       218.56 o                         
  -2  10   3        221.21        278.20       152.32 o                         
  -1  10   3       4931.71       5035.83       210.71 o                         
   0  10   3       2215.65       2565.19       190.44 o                         
   1  10   3        521.22        386.97       161.22 o                         
   2  10   3       6177.68       6466.25       244.66 o                         
   3  10   3       4677.48       5075.51       236.51 o                         
   4  10   3       2076.59       2181.96       205.64 o                         
   5  10   3       3748.40       3554.99       227.94 o                         
   6  10   3        833.39        755.13       283.92 o                         
   7  10   3       2798.44       2479.40       333.31 o                         
   8  10   3       2615.33       2522.90       352.87 o                         
   9  10   3         46.57        296.27       524.32 o                         
  10  10   3       1279.52       1017.13       350.99 o                         
  11  10   3         84.67        257.92       383.32 o                         
 -21  11   3       1610.45       2181.25       285.76 o                         
 -20  11   3         11.98       -136.29       295.46 o                         
 -19  11   3       1696.23       2091.11       275.52 o                         
 -18  11   3       2584.85       2882.90       271.27 o                         
 -17  11   3         78.39         -2.00       220.95 o                         
 -16  11   3       3384.38       3421.64       259.29 o                         
 -15  11   3       1815.67       1674.97       225.25 o                         
 -14  11   3        633.20       1021.49       248.28 o                         
 -13  11   3       2914.61       3004.58       228.13 o                         
 -12  11   3       2990.67       2669.08       207.51 o                         
 -11  11   3       5287.88       5376.29       219.96 o                         
 -10  11   3       7949.68       7768.50       231.26 o                         
  -9  11   3       1127.91       1012.43       151.54 o                         
  -8  11   3      11306.21      10708.87       236.06 o                         
  -7  11   3       4586.86       4551.01       274.62 o                         
  -6  11   3        104.28        181.82       121.70 o                         
  -5  11   3       9942.57       9969.68       230.82 o                         
  -4  11   3       1051.10        830.23       160.76 o                         
  -3  11   3       1827.72       1741.50       167.61 o                         
  -2  11   3       3185.73       3725.20       201.10 o                         
  -1  11   3        115.26          3.96       152.82 o                         
   0  11   3       3159.88       3135.11       209.66 o                         
   1  11   3       1626.17       1763.93       190.30 o                         
   2  11   3        212.14        143.33       179.92 o                         
   3  11   3       1973.65       2270.51       210.65 o                         
   4  11   3       2070.02       1834.23       208.61 o                         
   5  11   3       1616.97       1554.34       202.00 o                         
   6  11   3       4492.47       4555.70       383.13 o                         
   7  11   3        529.21        187.12       313.90 o                         
   8  11   3       1171.28       1263.46       433.08 o                         
   9  11   3        570.88        429.62       338.59 o                         
  10  11   3        197.73       -395.40       579.46 o                         
 -21  12   3        477.81        617.22       329.14 o                         
 -20  12   3       2180.05       4394.23      1413.82 o                         
 -19  12   3         22.04         18.86       240.01 o                         
 -18  12   3       3395.97       3531.98       283.26 o                         
 -17  12   3       2546.81       2796.26       279.32 o                         
 -16  12   3          9.68        -73.16       216.90 o                         
 -15  12   3       7303.60       7196.01       294.56 o                         
 -14  12   3       1509.82       1338.80       214.43 o                         
 -13  12   3       1249.09       1311.22       204.14 o                         
 -12  12   3       2893.78       3029.75       223.33 o                         
 -11  12   3       3348.99       3265.45       198.27 o                         
 -10  12   3       6676.13       6125.89       222.34 o                         
  -9  12   3       8452.65       8129.52       445.83 o                         
  -8  12   3       1090.07       1164.51       217.10 o                         
  -7  12   3       5599.89       5652.91       302.62 o                         
  -6  12   3       6327.20       6046.76       205.21 o                         
  -5  12   3       2429.84       2181.83       166.60 o                         
  -4  12   3       4103.92       4388.73       266.08 o                         
  -3  12   3       1089.03       1043.22       164.70 o                         
  -2  12   3       3491.23       3489.59       212.55 o                         
  -1  12   3       5724.14       5981.37       245.93 o                         
   0  12   3        108.00       -173.39       173.39 o                         
   1  12   3       5028.69       5320.36       256.55 o                         
   2  12   3        731.06        499.68       197.16 o                         
   3  12   3        753.84       1017.90       200.90 o                         
   4  12   3       2857.81       3162.62       238.65 o                         
   5  12   3        555.19        381.96       289.04 o                         
   6  12   3        656.30        455.96       324.86 o                         
   7  12   3       1684.01       1374.56       349.91 o                         
   8  12   3         20.99        100.93       342.33 o                         
   9  12   3        745.53        842.29       356.59 o                         
 -21  13   3       1052.48        965.67       350.84 o                         
 -20  13   3       1165.28       1228.02       349.15 o                         
 -19  13   3       5108.46       5218.17       327.31 o                         
 -18  13   3        203.98        173.35       242.68 o                         
 -17  13   3       6793.58       6694.90       312.74 o                         
 -16  13   3       3164.33       2965.74       254.16 o                         
 -15  13   3        998.10        801.99       214.79 o                         
 -14  13   3       3202.06       3100.92       238.34 o                         
 -13  13   3        798.25        860.65       196.98 o                         
 -12  13   3       1289.86       1273.20       223.06 o                         
 -11  13   3       6660.58       6786.12       242.18 o                         
 -10  13   3       2136.29       1886.76       180.76 o                         
  -9  13   3       4436.41       4232.93       303.18 o                         
  -8  13   3       6745.33       6244.95       332.49 o                         
  -7  13   3        692.68        902.34       148.94 o                         
  -6  13   3       6355.01       6239.82       219.41 o                         
  -5  13   3       1136.69       1154.01       164.70 o                         
  -4  13   3        347.16        112.88       177.48 o                         
  -3  13   3       5049.59       5334.50       249.20 o                         
  -2  13   3        212.76        123.91       181.19 o                         
  -1  13   3       1990.28       2020.19       209.99 o                         
   0  13   3       3230.63       3286.97       227.97 o                         
   1  13   3         84.55        110.04       191.54 o                         
   2  13   3       4327.90       4136.13       254.96 o                         
   3  13   3        416.51        268.29       201.28 o                         
   4  13   3        246.39         69.29       300.60 o                         
   5  13   3       2634.85       2560.46       356.82 o                         
   6  13   3        198.24       -309.92       309.92 o                         
   7  13   3       1222.39       1439.08       346.59 o                         
   8  13   3        554.33        526.03       366.57 o                         
 -20  14   3         53.52         -4.20       329.87 o                         
 -19  14   3       2736.53       3389.04       386.21 o                         
 -18  14   3       2268.97       2293.46       358.37 o                         
 -17  14   3        225.14        250.33       301.48 o                         
 -16  14   3       2783.85       2767.20       349.80 o                         
 -15  14   3       2209.80       2644.32       231.77 o                         
 -14  14   3        379.99        446.31       208.86 o                         
 -13  14   3       5455.17       5407.42       314.65 o                         
 -12  14   3        486.93        494.40       174.94 o                         
 -11  14   3        730.71        507.34       173.17 o                         
 -10  14   3       3073.43       2648.20       291.99 o                         
  -9  14   3          2.29        -47.37       235.48 o                         
  -8  14   3       8663.31       8341.04       248.17 o                         
  -7  14   3        987.30       1088.96       165.81 o                         
  -6  14   3        315.91        338.44       161.33 o                         
  -5  14   3       8788.02       8698.99       387.58 o                         
  -4  14   3        144.20        -38.92       188.45 o                         
  -3  14   3       2567.06       2681.03       282.87 o                         
  -2  14   3        889.99       1203.62       202.47 o                         
  -1  14   3        136.64        132.96       189.54 o                         
   0  14   3       2388.87       2735.63       230.93 o                         
   1  14   3       1654.45       1782.48       225.25 o                         
   2  14   3        895.93       2786.03      1261.33 o                         
   3  14   3       1470.44       1258.80       429.05 o                         
   4  14   3        835.14         42.85       309.01 o                         
   5  14   3        671.21        588.49       335.72 o                         
   6  14   3        888.85        991.26       367.63 o                         
   7  14   3         30.86        -23.46       319.87 o                         
 -20  15   3       1336.33       1756.25       373.37 o                         
 -19  15   3        328.97        400.76       330.95 o                         
 -18  15   3       2397.92       2935.36       374.07 o                         
 -17  15   3       2646.32       2542.18       351.06 o                         
 -16  15   3        107.30        149.01       301.32 o                         
 -15  15   3       4675.18       4651.70       367.53 o                         
 -14  15   3       1269.91       1437.64       335.51 o                         
 -13  15   3       1266.07       1386.50       269.50 o                         
 -12  15   3       2739.75       3111.00       333.11 o                         
 -11  15   3          7.66         63.24       255.70 o                         
 -10  15   3       2328.55       2731.55       302.78 o                         
  -9  15   3       3942.81       3493.85       201.66 o                         
  -8  15   3       1505.51       1495.82       175.42 o                         
  -7  15   3       2592.55       3140.30       212.56 o                         
  -6  15   3       1698.02       1785.12       191.42 o                         
  -5  15   3       1481.13       1330.26       187.61 o                         
  -4  15   3       1957.79       2061.20       267.07 o                         
  -3  15   3       1428.14       1333.80       217.58 o                         
  -2  15   3       1473.13       1457.03       214.74 o                         
  -1  15   3       2199.59       2261.32       228.13 o                         
   0  15   3        266.98        117.52       191.44 o                         
   1  15   3       3059.58       3183.96       248.68 o                         
   2  15   3        936.16        899.56       304.74 o                         
   3  15   3         19.44       -288.77       288.77 o                         
   4  15   3       1340.93       1079.27       547.63 o                         
   5  15   3         92.00       -339.81       366.51 o                         
   6  15   3        492.14        592.39       357.65 o                         
 -20  16   3       1180.86       1036.62       365.98 o                         
 -19  16   3       3688.73       4136.26       850.48 o                         
 -18  16   3          4.16       -294.28       311.86 o                         
 -17  16   3       4646.86       4270.65       422.10 o                         
 -16  16   3       1408.80       1707.61       514.90 o                         
 -15  16   3        351.46        697.59       325.07 o                         
 -14  16   3       4060.38       3933.21       354.36 o                         
 -13  16   3        976.81        788.23       283.35 o                         
 -12  16   3       2092.48       2175.65       307.54 o                         
 -11  16   3       1582.47       1865.46       295.96 o                         
 -10  16   3          8.36        298.26       263.01 o                         
  -9  16   3       2499.28       2559.48       307.03 o                         
  -8  16   3       3144.06       3043.83       210.84 o                         
  -7  16   3        252.84         71.86       169.05 o                         
  -6  16   3       1941.04       2200.06       260.09 o                         
  -5  16   3       2479.90       2638.99       214.76 o                         
  -4  16   3        469.88        492.28       244.86 o                         
  -3  16   3       4387.72       4488.14       266.53 o                         
  -2  16   3         28.93        134.14       201.37 o                         
  -1  16   3       2799.84       2643.23       244.99 o                         
   0  16   3       1570.66       1630.74       234.37 o                         
   1  16   3          4.38       -268.74       268.74 o                         
   2  16   3       1192.62       1275.66       326.43 o                         
   3  16   3        442.41        410.43       339.30 o                         
   4  16   3         98.03        413.72       334.96 o                         
 -19  17   3       1984.02       1847.37       370.68 o                         
 -18  17   3       2717.53       2717.74       387.67 o                         
 -17  17   3         28.71        -33.20       326.53 o                         
 -16  17   3       3864.54       4033.45       386.89 o                         
 -15  17   3       1333.67       1046.75       350.95 o                         
 -14  17   3       1140.64       1203.97       305.64 o                         
 -13  17   3       2383.54       2338.90       323.33 o                         
 -12  17   3        525.15        594.51       265.62 o                         
 -11  17   3       2687.30       2278.83       307.00 o                         
 -10  17   3       3763.02       3860.77       346.32 o                         
  -9  17   3        131.25        281.54       265.50 o                         
  -8  17   3       4315.88       4646.98       353.18 o                         
  -7  17   3        858.93        974.31       292.08 o                         
  -6  17   3        706.16        669.44       190.73 o                         
  -5  17   3       2155.03       2273.80       313.71 o                         
  -4  17   3        913.65        651.15       236.16 o                         
  -3  17   3        796.41        516.34       205.78 o                         
  -2  17   3       2903.81       3092.97       310.24 o                         
  -1  17   3         11.12       -189.20       200.16 o                         
   0  17   3        886.62       1113.13       319.82 o                         
   1  17   3        552.53        669.57       323.58 o                         
   2  17   3        197.06        331.30       319.80 o                         
   3  17   3        489.57        552.93       353.86 o                         
 -18  18   3       1512.03       1561.56       368.68 o                         
 -17  18   3       1950.05       2231.10       363.64 o                         
 -16  18   3        784.89       1065.18       358.92 o                         
 -15  18   3       1093.60        820.60       290.37 o                         
 -14  18   3        780.95        797.43       399.01 o                         
 -13  18   3         65.67         78.35       262.44 o                         
 -12  18   3       3641.42       3491.43       354.26 o                         
 -11  18   3         82.63        -35.37       273.04 o                         
 -10  18   3       2374.65       2350.97       329.92 o                         
  -9  18   3       1325.68       1822.26       318.30 o                         
  -8  18   3         58.48        -46.37       263.57 o                         
  -7  18   3       2870.30       2717.42       492.94 o                         
  -6  18   3        702.49        293.43       503.25 o                         
  -5  18   3        142.88        -20.16       274.75 o                         
  -4  18   3       2793.33       3325.69       455.05 o                         
  -3  18   3        123.70        -47.66       275.57 o                         
  -2  18   3       1403.63       1682.26       245.52 o                         
  -1  18   3        942.94       1171.69       314.51 o                         
   0  18   3          0.28       -291.47       291.47 o                         
   1  18   3        591.03        308.87       318.33 o                         
 -18  19   3          1.90        -92.32       460.43 o                         
 -17  19   3       1452.35       1965.54       394.63 o                         
 -16  19   3        732.45        897.64       379.75 o                         
 -15  19   3         35.83        132.21       301.22 o                         
 -14  19   3       1160.39       1112.32       322.37 o                         
 -13  19   3        824.83        750.65       309.97 o                         
 -12  19   3       1871.58       1952.19       331.38 o                         
 -11  19   3       2172.94       2122.96       336.17 o                         
 -10  19   3        195.97       -209.98       277.38 o                         
  -9  19   3       1677.94       1765.73       318.68 o                         
  -8  19   3       1772.56       1852.62       318.66 o                         
  -7  19   3         84.66       -133.37       288.96 o                         
  -6  19   3       1719.59       2138.04       317.43 o                         
  -5  19   3        313.18        268.00       262.15 o                         
  -4  19   3        522.03        345.44       287.26 o                         
  -3  19   3       1341.40       1318.04       308.67 o                         
  -2  19   3        259.86       -108.50       497.19 o                         
  -1  19   3        716.58        501.23       533.06 o                         
   0  19   3        420.07        162.74       534.41 o                         
 -16  20   3       1586.77       1938.47       423.57 o                         
 -15  20   3       1957.63       1767.55       351.50 o                         
 -14  20   3        154.88        483.10       307.33 o                         
 -13  20   3       3416.49       3467.22       374.12 o                         
 -12  20   3         10.50       1139.97       585.29 o                         
 -11  20   3        595.57        275.85       305.70 o                         
 -10  20   3       2121.32       2313.70       344.60 o                         
  -9  20   3          1.96        203.39       334.90 o                         
  -8  20   3       1358.79       1327.96       315.46 o                         
  -7  20   3       1337.25       1341.84       321.59 o                         
  -6  20   3        164.32       -176.98       297.97 o                         
  -5  20   3       1156.63       2314.19       959.64 o                         
  -4  20   3        101.52         73.94       292.97 o                         
 -14  21   3        846.42       1200.84       340.00 o                         
 -13  21   3        943.12        870.31       389.82 o                         
 -12  21   3       1076.25       1689.62       463.35 o                         
 -11  21   3        181.06        134.67       312.20 o                         
 -10  21   3        404.77        273.33       308.78 o                         
  -9  21   3        874.68        755.52       317.07 o                         
  -8  21   3         96.37       -155.85       308.42 o                         
  -7  21   3       1654.26       1342.68       422.55 o                         
  -6  21   3        673.57        326.01       552.11 o                         
  -5  21   3        125.63        132.07       307.59 o                         
   4 -21   4       1030.83       1422.06       329.82 o                         
   5 -21   4        109.23        278.29       462.67 o                         
   6 -21   4        970.58        913.35       311.59 o                         
   7 -21   4        349.79        298.50       248.32 o                         
   8 -21   4        475.54        518.63       249.62 o                         
   9 -21   4       2323.99       2527.09       299.09 o                         
  10 -21   4        294.28        -49.32       363.14 o                         
  11 -21   4       2079.16       1830.97       430.39 o                         
  13 -21   4          3.31        -93.70       446.53 o                         
   1 -20   4        526.83         19.03       428.15 o                         
   2 -20   4       1136.26       1096.82       331.44 o                         
   3 -20   4         11.08        142.06       361.35 o                         
   4 -20   4       2400.09       2494.81       343.63 o                         
   5 -20   4        778.57        953.13       295.00 o                         
   6 -20   4         71.26       -201.52       211.33 o                         
   7 -20   4       1399.55       1338.88       272.81 o                         
   8 -20   4        225.42        376.33       214.37 o                         
   9 -20   4        946.47        826.38       282.20 o                         
  10 -20   4       1879.17       2037.85       303.58 o                         
  11 -20   4        159.06       -273.48       356.87 o                         
  12 -20   4       2653.29       1939.01       400.80 o                         
  13 -20   4        736.18        808.80       320.89 o                         
  14 -20   4        380.79        619.78       322.10 o                         
  15 -20   4       1043.37       1025.95       344.29 o                         
  -1 -19   4        315.29        384.04       921.09 o                         
   0 -19   4        846.99        767.24       332.59 o                         
   1 -19   4         26.75        -46.26       279.79 o                         
   2 -19   4       1750.61       1511.23       400.36 o                         
   3 -19   4       1424.75       1923.53       325.52 o                         
   4 -19   4         33.20        -53.98       268.09 o                         
   5 -19   4       2438.99       2754.03       259.19 o                         
   6 -19   4       1313.14       1387.34       232.66 o                         
   7 -19   4        224.87        308.16       488.00 o                         
   8 -19   4        673.81       1370.63       276.37 o                         
   9 -19   4         26.21        -31.17       266.40 o                         
  10 -19   4       2601.99       2571.92       314.74 o                         
  11 -19   4       2021.78       1779.64       349.92 o                         
  12 -19   4          9.65        173.62       257.00 o                         
  13 -19   4       2263.88       2446.52       472.54 o                         
  14 -19   4       1028.47       1082.68       319.84 o                         
  15 -19   4        453.62        496.46       320.26 o                         
  16 -19   4       1962.44       2382.68       368.02 o                         
  17 -19   4        298.76        115.63       391.39 o                         
  -2 -18   4        981.95        849.87       529.25 o                         
  -1 -18   4        158.00        166.06       315.55 o                         
   0 -18   4       1190.98        848.61       322.20 o                         
   1 -18   4       1857.22       1939.08       336.52 o                         
   2 -18   4        142.09        227.51       289.09 o                         
   3 -18   4       2368.29       2372.16       327.06 o                         
   4 -18   4       1912.34       2197.25       249.54 o                         
   5 -18   4        209.93         13.83       238.80 o                         
   6 -18   4       2166.88       2220.38       238.57 o                         
   7 -18   4       1018.98       1210.93       374.80 o                         
   8 -18   4        200.29        242.47       249.14 o                         
   9 -18   4       2354.47       2799.02       298.04 o                         
  10 -18   4          5.40         -2.96       240.61 o                         
  11 -18   4       3382.39       3166.25       252.49 o                         
  12 -18   4       3634.26       4065.08       937.90 o                         
  13 -18   4          9.16       -360.01       360.01 o                         
  14 -18   4       3122.39       4077.32       384.90 o                         
  15 -18   4        797.37        974.52       506.16 o                         
  16 -18   4        663.85       1179.06       336.25 o                         
  17 -18   4       2734.19       2601.25       363.88 o                         
  -4 -17   4       1121.68       1102.28       477.47 o                         
  -3 -17   4        140.52        455.88       385.48 o                         
  -2 -17   4        365.20        -12.98       311.82 o                         
  -1 -17   4       1821.67       1420.52       338.17 o                         
   0 -17   4        183.47          8.05       294.25 o                         
   1 -17   4       1958.86       1943.48       328.01 o                         
   2 -17   4       2159.43       2398.08       322.48 o                         
   3 -17   4         21.20        231.46       197.40 o                         
   4 -17   4       2097.78       2038.77       228.49 o                         
   5 -17   4       1587.94       1422.65       219.06 o                         
   6 -17   4        196.26        117.57       267.57 o                         
   7 -17   4       3706.56       3358.42       432.19 o                         
   8 -17   4         55.27         85.13       227.76 o                         
   9 -17   4        816.33        940.70       206.70 o                         
  10 -17   4       2758.26       3558.45       375.26 o                         
  11 -17   4         24.23        -54.74       202.26 o                         
  12 -17   4       3903.52       3718.32       298.14 o                         
  13 -17   4       2786.09       2243.46       233.19 o                         
  14 -17   4        439.02        406.84       289.31 o                         
  15 -17   4       4497.42       4721.01       401.78 o                         
  16 -17   4        211.57        109.88       327.73 o                         
  17 -17   4       1171.72       1215.55       329.45 o                         
  18 -17   4       2310.48       2524.97       362.36 o                         
  -5 -16   4        567.00        558.80       370.86 o                         
  -4 -16   4          3.08        116.92       342.38 o                         
  -3 -16   4       1294.28       1316.91       337.61 o                         
  -2 -16   4        239.98        135.91       286.43 o                         
  -1 -16   4        620.80        530.39       307.48 o                         
   0 -16   4       2789.04       2643.39       336.54 o                         
   1 -16   4        204.86        182.99       276.41 o                         
   2 -16   4       1445.09       1532.44       217.19 o                         
   3 -16   4       2464.32       2686.48       231.62 o                         
   4 -16   4         82.54         98.15       188.34 o                         
   5 -16   4        995.86       1329.58       257.20 o                         
   6 -16   4       2410.53       2477.27       283.88 o                         
   7 -16   4        154.20         25.11       364.94 o                         
   8 -16   4       2015.71       1866.85       217.73 o                         
   9 -16   4         21.17       -185.29       185.29 o                         
  10 -16   4       3184.45       3042.47       242.10 o                         
  11 -16   4       4505.14       5030.56       340.13 o                         
  12 -16   4         26.34       -123.27       218.56 o                         
  13 -16   4       4725.54       4738.94       396.87 o                         
  14 -16   4        722.78        726.51       298.05 o                         
  15 -16   4        714.04        524.48       301.28 o                         
  16 -16   4       2685.92       2470.86       362.25 o                         
  17 -16   4        204.37        124.53       304.88 o                         
  18 -16   4       1379.63       1508.37       342.27 o                         
  19 -16   4       1597.97       1715.59       357.71 o                         
  -7 -15   4       1021.40        975.20       376.38 o                         
  -6 -15   4          3.55       -337.59       337.59 o                         
  -5 -15   4       1546.34       1771.06       381.00 o                         
  -4 -15   4        769.06       1149.21       371.86 o                         
  -3 -15   4         12.96        303.84       679.44 o                         
  -2 -15   4       1401.00       1603.87       324.12 o                         
  -1 -15   4        491.22        473.02       279.19 o                         
   0 -15   4       2074.20       1926.34       206.90 o                         
   1 -15   4       2230.06       2348.41       212.49 o                         
   2 -15   4        505.33        350.77       189.51 o                         
   3 -15   4       5962.33       5952.37       270.32 o                         
   4 -15   4       2030.92       2286.99       478.81 o                         
   5 -15   4       1246.69        940.63       254.65 o                         
   6 -15   4       1743.01       1894.60       366.28 o                         
   7 -15   4       1372.90       1023.53       352.83 o                         
   8 -15   4        175.35        311.93       181.16 o                         
   9 -15   4       4487.88       4858.41       252.79 o                         
  10 -15   4        155.96         53.37       177.77 o                         
  11 -15   4       4829.82       4243.36       250.98 o                         
  12 -15   4       3620.15       3182.16       356.87 o                         
  13 -15   4        923.91        775.79       226.33 o                         
  14 -15   4       3559.11       3762.42       352.31 o                         
  15 -15   4       1982.46       2623.99       519.83 o                         
  16 -15   4        664.05       1010.86       314.25 o                         
  17 -15   4       2487.12       2520.72       358.21 o                         
  18 -15   4        508.45        434.53       312.40 o                         
  19 -15   4       1984.89       1854.79       357.90 o                         
  -8 -14   4        287.49        190.29       376.50 o                         
  -7 -14   4        148.17       -121.73       350.09 o                         
  -6 -14   4        961.23        886.63       352.59 o                         
  -5 -14   4        297.56          9.19       342.78 o                         
  -4 -14   4       2335.87       2042.55       327.52 o                         
  -3 -14   4        878.89        990.89       313.61 o                         
  -2 -14   4        295.78        178.47       266.71 o                         
  -1 -14   4       2010.61       2228.47       304.53 o                         
   0 -14   4        284.75        682.12       373.23 o                         
   1 -14   4        939.90        980.61       185.77 o                         
   2 -14   4       4025.25       4278.67       344.88 o                         
   3 -14   4         45.02       -173.51       173.51 o                         
   4 -14   4      10862.80      11040.61       386.81 o                         
   5 -14   4       1642.45       1714.28       260.74 o                         
   6 -14   4       3194.40       3584.30       319.21 o                         
   7 -14   4       3312.24       3605.69       394.98 o                         
   8 -14   4        936.58        825.82       187.92 o                         
   9 -14   4       1678.30       1923.64       205.82 o                         
  10 -14   4       6542.39       6424.03       265.29 o                         
  11 -14   4         58.97         22.51       200.70 o                         
  12 -14   4       3851.68       3617.29       389.14 o                         
  13 -14   4       5020.24       4867.50       269.29 o                         
  14 -14   4        715.32        944.95       292.42 o                         
  15 -14   4       5293.55       4786.72       380.61 o                         
  16 -14   4       1077.46        719.28       302.76 o                         
  17 -14   4       1150.54        993.57       316.09 o                         
  18 -14   4       2740.36       2471.99       330.98 o                         
  19 -14   4         61.76       -139.97       467.83 o                         
  -9 -13   4         98.14       -306.80       362.12 o                         
  -8 -13   4        872.49        543.02       373.71 o                         
  -7 -13   4         39.93       -265.82       343.42 o                         
  -6 -13   4       1331.39       1485.94       351.73 o                         
  -5 -13   4       1274.98       1303.69       352.55 o                         
  -4 -13   4        332.86        275.26       271.69 o                         
  -3 -13   4       5000.74       4498.14       367.82 o                         
  -2 -13   4        669.44       1004.09       290.11 o                         
  -1 -13   4         42.60       -179.95       179.95 o                         
   0 -13   4       3577.39       3600.13       309.08 o                         
   1 -13   4         25.49       -101.88       163.65 o                         
   2 -13   4       4789.16       4623.91       226.43 o                         
   3 -13   4       4429.35       4386.82       277.66 o                         
   4 -13   4         49.91        -34.22       278.41 o                         
   5 -13   4       7326.35       7101.45       705.67 o                         
   6 -13   4       2972.77       2812.28       217.45 o                         
   7 -13   4        634.05        309.98       225.56 o                         
   8 -13   4       4905.21       5181.82       231.66 o                         
   9 -13   4        814.64       1202.50       225.63 o                         
  10 -13   4       5271.53       5483.17       298.60 o                         
  11 -13   4       8709.77       7992.77       363.82 o                         
  12 -13   4         11.27       -194.60       194.60 o                         
  13 -13   4       4050.75       3999.59       299.70 o                         
  14 -13   4       1981.16       1857.90       312.33 o                         
  15 -13   4       1365.99       1205.59       303.89 o                         
  16 -13   4       4029.37       4027.02       373.29 o                         
  17 -13   4        363.18        112.15       300.96 o                         
  18 -13   4       1535.13       1594.99       332.82 o                         
  19 -13   4       1761.72       1717.50       394.53 o                         
  20 -13   4         26.54       -317.33       317.33 o                         
 -10 -12   4       1416.63        386.83       365.27 o                         
  -9 -12   4        253.75        143.14       349.47 o                         
  -8 -12   4       1211.06        911.16       347.32 o                         
  -7 -12   4       1404.78       1723.02       357.96 o                         
  -6 -12   4         58.52        -29.31       305.33 o                         
  -5 -12   4       4357.03       4451.46       399.14 o                         
  -4 -12   4        652.25        549.04       275.66 o                         
  -3 -12   4        109.91        129.81       254.21 o                         
  -2 -12   4        741.55        756.12       159.76 o                         
  -1 -12   4       5810.25       5904.10       227.71 o                         
   0 -12   4       4350.03       4276.10       287.10 o                         
   1 -12   4       7239.44       7322.72       249.15 o                         
   2 -12   4         55.68       -158.73       188.08 o                         
   3 -12   4       6003.33       6226.77       288.96 o                         
   4 -12   4       6612.31       6632.88       291.44 o                         
   5 -12   4       1943.32       1834.41       188.54 o                         
   6 -12   4       7693.99       7583.09       249.67 o                         
   7 -12   4       1324.15       1323.27       172.89 o                         
   8 -12   4       2582.37       2738.71       191.77 o                         
   9 -12   4       9966.61       9504.86       268.72 o                         
  10 -12   4        151.46        122.37       254.65 o                         
  11 -12   4       4027.36       3888.02       243.53 o                         
  12 -12   4       1362.43       1607.67       208.16 o                         
  13 -12   4         32.28          1.32       183.05 o                         
  14 -12   4       5355.40       5587.47       362.41 o                         
  15 -12   4       1460.30       1563.58       295.46 o                         
  16 -12   4        554.66         99.90       270.86 o                         
  17 -12   4       3812.62       3500.82       375.78 o                         
  18 -12   4          8.08        128.79       316.82 o                         
  19 -12   4       1778.74       2687.41       434.65 o                         
  20 -12   4       2249.83       3124.91       559.96 o                         
 -11 -11   4        298.81        373.01       387.71 o                         
 -10 -11   4         94.49       -331.37       331.37 o                         
  -9 -11   4        880.21        872.07       358.91 o                         
  -8 -11   4        309.37        257.01       382.20 o                         
  -7 -11   4       2102.57       2228.77       360.36 o                         
  -6 -11   4       1980.91       1976.76       341.23 o                         
  -5 -11   4        107.22       -195.13       373.23 o                         
  -4 -11   4       1828.43       2030.85       288.40 o                         
  -3 -11   4       3037.96       2805.49       181.37 o                         
  -2 -11   4       1056.30       1139.08       160.03 o                         
  -1 -11   4       8279.91       8108.39       238.78 o                         
   0 -11   4       1298.82       1018.01       157.17 o                         
   1 -11   4        326.80        225.21       150.27 o                         
   2 -11   4       5915.31       5944.98       269.86 o                         
   3 -11   4        644.51        567.61       188.69 o                         
   4 -11   4      14033.02      13524.87       503.06 o                         
   5 -11   4       3665.43       3272.12       197.82 o                         
   6 -11   4       1589.09       1696.29       177.56 o                         
   7 -11   4       7556.10       7898.75       237.67 o                         
   8 -11   4        648.28        783.88       160.87 o                         
   9 -11   4       1985.46       1948.77       204.77 o                         
  10 -11   4       7777.86       7928.77       296.12 o                         
  11 -11   4       1187.92       1530.08       190.23 o                         
  12 -11   4       6766.55       7052.01       265.62 o                         
  13 -11   4       1323.34       1364.91       199.69 o                         
  14 -11   4        329.39        385.19       194.84 o                         
  15 -11   4       5573.40       5339.22       386.59 o                         
  16 -11   4       1419.42       1599.96       314.12 o                         
  17 -11   4        961.76        942.45       425.46 o                         
  18 -11   4       2763.31       2610.28       402.15 o                         
  19 -11   4         22.73       -229.83       346.03 o                         
  20 -11   4       1281.94       1020.99       350.03 o                         
 -12 -10   4         11.11       -142.96       347.32 o                         
 -11 -10   4        903.73        698.28       368.71 o                         
 -10 -10   4        232.49       -220.22       668.01 o                         
  -9 -10   4        950.68        767.99       327.97 o                         
  -8 -10   4       3708.82       3949.25       396.42 o                         
  -7 -10   4         18.22         73.58       311.56 o                         
  -6 -10   4       3042.32       3343.76       352.48 o                         
  -5 -10   4       1366.29       1157.85       270.83 o                         
  -4 -10   4        197.53        164.84       382.20 o                         
  -3 -10   4       5183.44       5384.54       185.84 o                         
  -2 -10   4       2406.46       2567.44       248.51 o                         
  -1 -10   4       3780.02       4048.78       184.46 o                         
   0 -10   4       6720.21       6792.42       295.14 o                         
   1 -10   4        727.85        636.24       185.46 o                         
   2 -10   4       8010.26       7588.69       339.61 o                         
   3 -10   4       3869.58       3670.58       226.53 o                         
   4 -10   4        837.95        974.69       164.87 o                         
   5 -10   4       3152.97       3216.32       185.72 o                         
   6 -10   4       4097.98       4063.31       245.56 o                         
   7 -10   4       1122.07       1151.50       148.07 o                         
   8 -10   4       7624.15       7510.86       262.27 o                         
   9 -10   4        878.07        905.58       157.93 o                         
  10 -10   4       5404.40       5254.34       213.45 o                         
  11 -10   4       7173.41       7206.19       242.29 o                         
  12 -10   4       1918.78       1761.55       290.51 o                         
  13 -10   4       2506.91       3214.91       346.91 o                         
  14 -10   4       3545.71       3458.27       230.61 o                         
  15 -10   4        707.85        698.91       240.86 o                         
  16 -10   4       3423.18       3505.54       298.72 o                         
  17 -10   4       1147.08       1597.38       283.34 o                         
  18 -10   4       1244.73       1593.70       411.57 o                         
  19 -10   4       3691.54       3582.41       309.46 o                         
  20 -10   4          3.31        303.99       256.09 o                         
 -13  -9   4        246.52         13.46       354.27 o                         
 -12  -9   4        793.59       1056.61       368.20 o                         
 -11  -9   4        214.94       -139.19       326.03 o                         
 -10  -9   4       2801.35       3177.33       383.02 o                         
  -9  -9   4        704.19        424.09       316.29 o                         
  -8  -9   4       1781.06       1759.81       457.52 o                         
  -7  -9   4       2419.89       2060.40       318.09 o                         
  -6  -9   4         30.35       -165.33       294.57 o                         
  -5  -9   4       2370.58       2356.08       281.26 o                         
  -4  -9   4       5065.93       5268.71       321.52 o                         
  -3  -9   4       2233.77       2095.99       129.12 o                         
  -2  -9   4      15868.70      15932.78       264.36 o                         
  -1  -9   4       1919.45       1980.35       154.02 o                         
   0  -9   4        702.15        608.45       188.92 o                         
   1  -9   4       3502.44       3361.22       208.55 o                         
   2  -9   4        162.48        134.43       168.14 o                         
   3  -9   4       8245.81       7788.18       224.32 o                         
   4  -9   4       9122.68       8969.37       281.44 o                         
   5  -9   4        453.56        484.69       149.29 o                         
   6  -9   4       6650.12       6149.74       227.87 o                         
   7  -9   4       2349.10       2372.31       185.97 o                         
   8  -9   4        243.10        336.22       130.82 o                         
   9  -9   4       7283.24       7447.83       334.50 o                         
  10  -9   4        488.91        358.88       160.27 o                         
  11  -9   4       5146.85       5109.56       240.20 o                         
  12  -9   4       4314.78       4268.09       198.02 o                         
  13  -9   4        193.55        946.50       514.21 o                         
  14  -9   4       4706.52       5285.01       310.35 o                         
  15  -9   4       1018.80        905.55       236.58 o                         
  16  -9   4       1407.89       1509.02       244.80 o                         
  17  -9   4       4626.90       4870.43       363.55 o                         
  18  -9   4        228.96        277.18       235.24 o                         
  19  -9   4       2789.84       2643.36       294.76 o                         
  20  -9   4       1029.63       1005.89       272.82 o                         
 -14  -8   4        461.34        641.67       370.84 o                         
 -13  -8   4        262.30        184.63       368.84 o                         
 -12  -8   4       3053.19       3324.00       437.57 o                         
 -11  -8   4        813.74        624.10       333.64 o                         
 -10  -8   4        212.95          7.67       297.30 o                         
  -9  -8   4       3558.48       3183.32       366.31 o                         
  -8  -8   4        227.27        -14.18       321.23 o                         
  -7  -8   4       5634.89       5225.98       495.18 o                         
  -6  -8   4       1749.91       1629.18       266.97 o                         
  -5  -8   4          2.90          2.70       222.45 o                         
  -4  -8   4      13575.64      14222.09       412.47 o                         
  -3  -8   4       6180.62       6635.12       302.25 o                         
  -2  -8   4       1704.14       1523.88       190.11 o                         
  -1  -8   4       8775.72       9052.48       210.89 o                         
   0  -8   4       6190.57       6623.66       232.76 o                         
   1  -8   4       7722.74       7929.00       244.83 o                         
   2  -8   4       8397.38       7881.03       265.67 o                         
   3  -8   4        234.32        133.44       170.38 o                         
   4  -8   4      15105.88      15129.37       330.19 o                         
   5  -8   4       1079.89        797.66       144.15 o                         
   6  -8   4       1445.27       1565.37       140.69 o                         
   7  -8   4       8030.79       7514.49       194.66 o                         
   8  -8   4       5415.23       5317.99       192.93 o                         
   9  -8   4       6515.38       6495.16       184.59 o                         
  10  -8   4       8065.97       8307.50       227.33 o                         
  11  -8   4         65.62        -57.95       141.01 o                         
  12  -8   4       6302.69       6388.18       210.46 o                         
  13  -8   4       4585.23       4806.04       407.28 o                         
  14  -8   4       1726.04       1727.95       181.90 o                         
  15  -8   4       8745.51       8860.39       345.88 o                         
  16  -8   4       2010.77       1789.27       255.21 o                         
  17  -8   4       2950.76       2946.26       279.12 o                         
  18  -8   4       3646.94       3646.89       297.24 o                         
  19  -8   4         21.62       -233.93       233.93 o                         
  20  -8   4       1446.35       1341.96       283.91 o                         
 -14  -7   4       1210.21        886.22       363.27 o                         
 -13  -7   4       1608.89       1525.36       364.85 o                         
 -12  -7   4          6.01       -299.89       310.97 o                         
 -11  -7   4       3284.56       3542.43       372.45 o                         
 -10  -7   4       1879.41       1738.43       480.61 o                         
  -9  -7   4       2244.86       2246.97       322.00 o                         
  -8  -7   4       2957.82       3020.24       325.26 o                         
  -7  -7   4        194.95        109.13       252.81 o                         
  -6  -7   4       2888.69       3110.51       277.44 o                         
  -5  -7   4       6717.75       7118.95       322.68 o                         
  -4  -7   4        583.76        651.62       210.15 o                         
  -3  -7   4      10618.03      10620.50       334.66 o                         
  -2  -7   4       1597.11       1384.52       124.44 o                         
  -1  -7   4       4649.16       4545.91       236.52 o                         
   0  -7   4       6750.41       6765.85       224.71 o                         
   1  -7   4        352.53        647.41       163.94 o                         
   2  -7   4       2838.10       2333.93       155.96 o                         
   3  -7   4      11390.96      10886.20       224.30 o                         
   4  -7   4       4633.29       4877.86       176.98 o                         
   5  -7   4       4992.76       4347.73       227.61 o                         
   6  -7   4       3720.13       3566.34       167.25 o                         
   7  -7   4        127.88        273.87       124.11 o                         
   8  -7   4      29880.44      30500.59       333.84 o                         
   9  -7   4        207.64        166.25       131.43 o                         
  10  -7   4       4499.86       4318.96       170.35 o                         
  11  -7   4       4308.04       4273.94       177.28 o                         
  12  -7   4         90.59        -72.51       144.18 o                         
  13  -7   4       8606.18       8244.69       235.90 o                         
  14  -7   4       2021.72       2122.16       185.60 o                         
  15  -7   4        547.47        538.51       174.77 o                         
  16  -7   4       5856.24       6219.30       317.63 o                         
  17  -7   4        599.84        485.95       235.99 o                         
  18  -7   4       1114.46       1067.55       244.33 o                         
  19  -7   4       1505.89       1744.58       418.60 o                         
  20  -7   4         19.21        259.08       522.43 o                         
 -15  -6   4       1539.06       1269.00       382.05 o                         
 -14  -6   4         25.45       -276.64       319.81 o                         
 -13  -6   4       3505.25       3497.81       396.18 o                         
 -12  -6   4        869.58        663.65       318.68 o
[truncated: 1,151,823 more chars]
