# Supplementary material for: Phospho­rescent mono- and diiridium(III) complexes cyclo­metalated by fluorenyl- or phenyl-pyridino ligands with bulky substituents, as prospective OLED dopants
Source: Acta Crystallogr E Crystallogr Commun. 2020 Feb 18;76(Pt 3):392–9. doi: 10.1107/S2056989020001784 (PMC7057367; doi:10.1107/S2056989020001784)
Supplement: Supplementary file 4 [file e-76-00392-IIsup3.hkl]

data_II                                                                         
_shelx_title ' 07srv509 in P-1'                                                 
_shelx_refln_list_code          4                                               
_shelx_F_calc_maximum      559.42                                               
_exptl_crystal_F_000      2249.20                                               
_reflns_d_resolution_high  0.8409                                               
                                                                                
loop_                                                                           
 _space_group_symop_operation_xyz                                               
 'x, y, z'                                                                      
 '-x, -y, -z'                                                                   
                                                                                
_cell_length_a    12.2744                                                       
_cell_length_b    17.6132                                                       
_cell_length_c    25.3966                                                       
_cell_angle_alpha 105.119                                                       
_cell_angle_beta   93.787                                                       
_cell_angle_gamma  90.779                                                       
                                                                                
_shelx_F_squared_multiplier     1.000                                           
                                                                                
loop_                                                                           
 _refln_index_h                                                                 
 _refln_index_k                                                                 
 _refln_index_l                                                                 
 _refln_F_squared_calc                                                          
 _refln_F_squared_meas                                                          
 _refln_F_squared_sigma                                                         
 _refln_observed_status                                                         
   1   0   0     168231.45     174668.17      1070.65 o                         
   2   0   0       1516.75       2263.76       100.06 o                         
   3   0   0       7191.12       7348.42       208.74 o                         
   4   0   0       4346.08       4058.32       336.13 o                         
   5   0   0        188.55         71.93       141.59 o                         
   6   0   0      10326.99       9812.08       299.42 o                         
   7   0   0       9263.66       8944.08       307.55 o                         
   8   0   0       1043.57       1045.40       282.30 o                         
   9   0   0       6390.00       6110.68       357.48 o                         
  10   0   0      17884.97      17784.68       479.44 o                         
  11   0   0      11694.97      11597.25       689.46 o                         
  12   0   0       4293.83       4373.56       354.41 o                         
  13   0   0          0.36       -181.91       312.23 o                         
  14   0   0        676.17        464.33       291.25 o                         
 -14   1   0       3910.49       4054.92       383.23 o                         
 -13   1   0       8251.73       7849.27       587.54 o                         
 -12   1   0       5670.20       5802.26       384.29 o                         
 -11   1   0        426.28        421.29       295.70 o                         
 -10   1   0       6404.22       5825.14       560.62 o                         
  -9   1   0      25044.05      23921.33       765.23 o                         
  -8   1   0      13552.21      13360.63       366.56 o                         
  -7   1   0         90.02       -159.08       160.74 o                         
  -6   1   0       4458.88       5061.92       287.26 o                         
  -5   1   0       4830.13       4960.43       243.09 o                         
  -4   1   0       7248.31       7516.74       274.84 o                         
  -3   1   0     155422.45     169993.59       929.05 o                         
  -2   1   0      77404.57      85292.13       412.54 o                         
  -1   1   0       8973.52       6734.90       110.79 o                         
   0   1   0      41674.70      37648.92       354.52 o                         
   1   1   0      91704.52     101126.09       586.40 o                         
   2   1   0      89040.43      94052.38       608.14 o                         
   3   1   0       9831.71      11699.39       234.72 o                         
   4   1   0       6988.52       7365.27       238.11 o                         
   5   1   0       3288.73       3578.37       215.32 o                         
   6   1   0      17161.55      19933.27       372.16 o                         
   7   1   0      43462.84      44055.36       876.44 o                         
   8   1   0      25678.19      24991.58       790.46 o                         
   9   1   0      14081.47      14690.50       423.09 o                         
  10   1   0         42.05        140.34       229.33 o                         
  11   1   0       2464.89       2410.24       301.28 o                         
  12   1   0       4017.27       3777.61       348.38 o                         
  13   1   0       1153.97        739.86       298.42 o                         
  14   1   0         89.50       -158.96       455.95 o                         
 -14   2   0        343.89       -338.57       291.00 o                         
 -13   2   0       4925.97       4742.44       380.65 o                         
 -12   2   0      15383.74      14790.96       516.59 o                         
 -11   2   0      18993.39      18157.96       722.23 o                         
 -10   2   0       5373.48       5454.69       331.20 o                         
  -9   2   0          0.72       -108.27       190.57 o                         
  -8   2   0       2118.84       2044.82       266.96 o                         
  -7   2   0        143.97       -153.21       188.25 o                         
  -6   2   0        280.74        138.07       185.63 o                         
  -5   2   0      12171.21      11855.19       347.59 o                         
  -4   2   0        131.57        253.03       132.16 o                         
  -3   2   0      11375.29      14560.14       242.79 o                         
  -2   2   0      36992.04      33891.68      4566.16 o                         
  -1   2   0      61434.11      57345.21      8494.67 o                         
   0   2   0      55237.18      40369.32      7240.62 o                         
   1   2   0      12643.61      13105.56       181.59 o                         
   2   2   0      13038.27      16640.05       182.11 o                         
   3   2   0       2804.80       3273.96       156.68 o                         
   4   2   0      28743.71      33169.19       362.35 o                         
   5   2   0       3617.04       3059.10       200.82 o                         
   6   2   0       5037.61       5705.48       398.27 o                         
   7   2   0       1088.49       1196.60       199.25 o                         
   8   2   0      28766.88      29615.86      1011.49 o                         
   9   2   0      32897.04      33093.32      1823.13 o                         
  10   2   0      12119.94      11463.13       423.24 o                         
  11   2   0        243.45        -23.82       240.15 o                         
  12   2   0        109.62        229.07       259.46 o                         
  13   2   0         19.35        281.35       275.95 o                         
  14   2   0        533.36        587.09       316.20 o                         
 -14   3   0       6388.60       6499.18       581.64 o                         
 -13   3   0       1544.36       1454.32       573.65 o                         
 -12   3   0        293.97        205.90       500.00 o                         
 -11   3   0       3220.71       3054.92       397.89 o                         
 -10   3   0       4766.68       4902.19       326.29 o                         
  -9   3   0       1491.09       1660.61       232.81 o                         
  -8   3   0       1818.36       1457.11       212.46 o                         
  -7   3   0       1730.59       1763.10       198.03 o                         
  -6   3   0       4910.16       4918.10       256.05 o                         
  -5   3   0      79219.86      77859.02      1205.29 o                         
  -4   3   0      75929.78      73266.12      1112.40 o                         
  -3   3   0      12544.09      13907.19       223.91 o                         
  -2   3   0      80983.34      91491.80       506.58 o                         
  -1   3   0      22202.60      22542.52      3677.11 o                         
   0   3   0      47036.05      45910.11      2043.71 o                         
   1   3   0       1165.53       1253.64        95.59 o                         
   2   3   0      32601.43      43151.39       387.40 o                         
   3   3   0      14572.40      15225.02       206.48 o                         
   4   3   0        194.85        232.64       130.11 o                         
   5   3   0      12419.40      11446.22       356.33 o                         
   6   3   0      36892.79      38323.57       489.82 o                         
   7   3   0      30457.40      29586.91       869.46 o                         
   8   3   0       5080.96       5338.87       312.58 o                         
   9   3   0         80.18        227.13       211.40 o                         
  10   3   0       3119.32       3153.52       293.22 o                         
  11   3   0         32.67        -52.85       233.47 o                         
  12   3   0         42.16       -220.88       255.99 o                         
  13   3   0        346.30        250.14       350.02 o                         
  14   3   0         23.73       -106.93       284.29 o                         
 -14   4   0       4409.44       4768.02       545.19 o                         
 -13   4   0       8573.18       8866.88       490.35 o                         
 -12   4   0       5526.35       5574.47       383.59 o                         
 -11   4   0       1757.43       1785.55       280.46 o                         
 -10   4   0         91.50         85.40       223.08 o                         
  -9   4   0         26.72        -34.77       197.09 o                         
  -8   4   0      12553.67      13134.27       368.81 o                         
  -7   4   0      27319.83      26491.33       437.56 o                         
  -6   4   0       9988.33       9583.27       280.18 o                         
  -5   4   0       5926.23       6357.11       289.70 o                         
  -4   4   0      14204.60      13768.77       215.38 o                         
  -3   4   0      36405.76      36367.17       370.11 o                         
  -2   4   0      22830.66      22403.69       558.24 o                         
  -1   4   0       4799.17       5066.69       200.18 o                         
   0   4   0       7984.51       8708.47       211.80 o                         
   1   4   0      50667.73      52808.83       661.34 o                         
   2   4   0        764.51       1060.98       139.68 o                         
   3   4   0      17596.65      17489.45       302.85 o                         
   4   4   0       4118.42       4425.91       221.73 o                         
   5   4   0      11668.90      12779.90       470.89 o                         
   6   4   0       1637.82       1949.57       194.13 o                         
   7   4   0      15071.16      14526.44       540.94 o                         
   8   4   0      16187.73      17031.67       459.62 o                         
   9   4   0       3864.73       3582.29       281.44 o                         
  10   4   0         13.48       -258.11       219.18 o                         
  11   4   0        352.26         36.26       240.46 o                         
  12   4   0       1523.53       1430.93       297.11 o                         
  13   4   0       2678.34       2792.44       441.42 o                         
  14   4   0       3181.48       3583.95       465.62 o                         
 -14   5   0        361.99        405.79       448.64 o                         
 -13   5   0        281.58        475.41       313.21 o                         
 -12   5   0       1684.16       1501.63       341.65 o                         
 -11   5   0        846.56        617.40       257.62 o                         
 -10   5   0       1892.86       1793.33       350.27 o                         
  -9   5   0       4395.08       4114.74       302.86 o                         
  -8   5   0        142.83        398.37       352.90 o                         
  -7   5   0      17578.20      17076.28       391.02 o                         
  -6   5   0      41864.13      38505.96       804.19 o                         
  -5   5   0      34970.66      34609.23       892.42 o                         
  -4   5   0      13530.90      12279.86       318.51 o                         
  -3   5   0        801.42        892.59       150.56 o                         
  -2   5   0       6915.35       7811.40       238.19 o                         
  -1   5   0         22.06        143.21       129.33 o                         
   0   5   0      15430.07      15568.29       260.48 o                         
   1   5   0      11026.84      10372.39       271.30 o                         
   2   5   0      26004.15      26569.07       622.55 o                         
   3   5   0      27452.01      26551.58       481.70 o                         
   4   5   0      37350.21      36527.58       482.26 o                         
   5   5   0      51901.37      49410.47       483.90 o                         
   6   5   0      15590.05      15487.64       501.88 o                         
   7   5   0        224.12        338.63       177.44 o                         
   8   5   0        522.92        736.61       203.54 o                         
   9   5   0        182.87        363.40       214.64 o                         
  10   5   0        456.03        442.92       264.71 o                         
  11   5   0        639.44        397.92       249.32 o                         
  12   5   0        770.02        941.84       282.22 o                         
  13   5   0        128.19        150.78       351.17 o                         
 -14   6   0        997.61       1040.11       462.27 o                         
 -13   6   0        854.84        831.69       547.99 o                         
 -12   6   0        104.09        107.64       272.24 o                         
 -11   6   0        887.66        476.93       262.18 o                         
 -10   6   0       1507.82       1576.24       272.14 o                         
  -9   6   0      19183.95      19027.19       466.76 o                         
  -8   6   0      23056.24      22914.79       925.80 o                         
  -7   6   0      10568.83       9627.75       338.27 o                         
  -6   6   0         11.12        -23.32       171.27 o                         
  -5   6   0       8366.48       8161.00       518.08 o                         
  -4   6   0       9444.95       9661.12       296.28 o                         
  -3   6   0        114.46         21.07       147.38 o                         
  -2   6   0        357.94        829.15       283.65 o                         
  -1   6   0       1826.60       2324.70       171.13 o                         
   0   6   0      20435.87      20667.67       425.78 o                         
   1   6   0      41493.09      37427.33      1038.79 o                         
   2   6   0      49115.57      43226.40      1563.29 o                         
   3   6   0      66635.95      63936.65       722.70 o                         
   4   6   0        184.80        546.62       233.87 o                         
   5   6   0      13494.20      14261.97       311.62 o                         
   6   6   0       9548.58       9511.18       377.36 o                         
   7   6   0       1411.60       1400.00       196.85 o                         
   8   6   0         62.62        -62.59       184.27 o                         
   9   6   0         79.96       -145.41       202.82 o                         
  10   6   0        239.99        620.50       246.29 o                         
  11   6   0       3621.26       4113.38       476.49 o                         
  12   6   0       7467.46       8568.30       594.23 o                         
  13   6   0       4064.14       4266.88       954.05 o                         
 -13   7   0        140.18        -40.05       401.66 o                         
 -12   7   0       1568.87       1358.29       331.10 o                         
 -11   7   0       6822.30       6928.65       408.82 o                         
 -10   7   0       1595.02       1446.79       278.68 o                         
  -9   7   0        312.47        887.78       244.08 o                         
  -8   7   0      14303.18      14293.86       414.54 o                         
  -7   7   0      27435.11      27886.16       481.24 o                         
  -6   7   0      25029.85      24989.46       439.50 o                         
  -5   7   0       6138.76       6183.17       324.12 o                         
  -4   7   0        107.19         29.15       160.19 o                         
  -3   7   0        301.54        364.47       162.45 o                         
  -2   7   0      23076.79      24390.44       531.90 o                         
  -1   7   0      17086.32      14792.24       437.97 o                         
   0   7   0      26450.96      22394.69       886.05 o                         
   1   7   0       9005.67       9358.48       268.53 o                         
   2   7   0       9383.61       9629.09       465.06 o                         
   3   7   0      55368.67      53972.91       928.60 o                         
   4   7   0      22715.28      20976.28      1063.61 o                         
   5   7   0       2828.56       2945.83       303.22 o                         
   6   7   0        258.87         88.99       234.59 o                         
   7   7   0          0.80       -150.85       160.89 o                         
   8   7   0       1440.53       1390.24       254.15 o                         
   9   7   0       8794.65       8137.78       548.54 o                         
  10   7   0       6946.71       6588.03       584.59 o                         
  11   7   0       1075.86       1686.53       392.07 o                         
  12   7   0        818.06        785.89       378.53 o                         
  13   7   0       2627.92       2550.38       467.24 o                         
 -13   8   0         25.29       -123.44       402.78 o                         
 -12   8   0        360.52        436.95       286.03 o                         
 -11   8   0       5718.41       6139.80       402.75 o                         
 -10   8   0      12879.32      12259.93       553.81 o                         
  -9   8   0      14253.00      13625.59       482.20 o                         
  -8   8   0       5085.34       5702.12       338.68 o                         
  -7   8   0       1218.45       1202.65       226.50 o                         
  -6   8   0       5297.90       4984.05       300.02 o                         
  -5   8   0       1998.00       1832.18       209.38 o                         
  -4   8   0        546.85        675.89       181.26 o                         
  -3   8   0       2437.60       2257.81       205.47 o                         
  -2   8   0       3000.71       3642.88       326.44 o                         
  -1   8   0       9030.02       8253.76       358.28 o                         
   0   8   0      29805.88      29093.30       473.38 o                         
   1   8   0      48421.91      43248.92       888.95 o                         
   2   8   0      23006.21      22361.22       532.41 o                         
   3   8   0       1771.21       1917.83       375.10 o                         
   4   8   0       1579.46       1753.05       272.68 o                         
   5   8   0        898.81        757.20       260.96 o                         
   6   8   0        371.31        268.09       251.85 o                         
   7   8   0       4200.39       4500.85       401.01 o                         
   8   8   0        150.05        357.41       245.70 o                         
   9   8   0       2928.72       2982.53       301.72 o                         
  10   8   0       6624.53       6861.81       548.77 o                         
  11   8   0       8270.15       8509.23       932.26 o                         
  12   8   0       3863.18       4797.47       516.00 o                         
  13   8   0        164.30        -63.79       393.01 o                         
 -13   9   0       3296.41       4194.81       802.54 o                         
 -12   9   0       4245.29       4322.91       391.29 o                         
 -11   9   0       2487.58       2920.84       344.67 o                         
 -10   9   0        336.66        535.25       271.29 o                         
  -9   9   0       4854.94       5183.27       355.36 o                         
  -8   9   0      11900.73      11944.45       473.40 o                         
  -7   9   0       8659.27       7669.09       352.86 o                         
  -6   9   0        415.35         38.28       196.20 o                         
  -5   9   0          5.50        -19.71       179.22 o                         
  -4   9   0       6890.34       5789.46       365.75 o                         
  -3   9   0      22335.21      22632.93       446.58 o                         
  -2   9   0      40477.91      39460.84       790.04 o                         
  -1   9   0      15856.71      13699.74       627.42 o                         
   0   9   0       6058.41       5919.60       401.70 o                         
   1   9   0      16008.44      15224.47       358.08 o                         
   2   9   0       8362.50       7192.82       324.89 o                         
   3   9   0      14987.96      15394.71       496.63 o                         
   4   9   0       1118.29       1058.56       266.22 o                         
   5   9   0        178.28        142.16       246.64 o                         
   6   9   0       2472.11       2732.79       341.76 o                         
   7   9   0       8322.51       7983.37       491.14 o                         
   8   9   0       9772.49       9606.83       555.97 o                         
   9   9   0       5844.67       6516.78       533.77 o                         
  10   9   0        475.91        523.40       372.05 o                         
  11   9   0        912.50       1171.69       478.35 o                         
  12   9   0       2300.66       2342.60       464.52 o                         
 -12  10   0       6569.52       6289.20       608.48 o                         
 -11  10   0      13484.47      15280.13      1248.87 o                         
 -10  10   0       9412.41      10127.54       663.94 o                         
  -9  10   0       2769.35       2581.52       309.84 o                         
  -8  10   0        564.65        833.74       254.33 o                         
  -7  10   0        246.91         -8.60       224.24 o                         
  -6  10   0        495.56        238.72       212.07 o                         
  -5  10   0       5641.77       5663.30       317.29 o                         
  -4  10   0       6796.26       6419.71       312.00 o                         
  -3  10   0        662.24        686.00       200.48 o                         
  -2  10   0      34914.36      34976.45      1406.34 o                         
  -1  10   0      41547.22      37451.62       810.24 o                         
   0  10   0      17633.87      15885.92       371.95 o                         
   1  10   0       5451.48       4811.58       315.16 o                         
   2  10   0          2.65         11.76       164.77 o                         
   3  10   0         98.70        234.51       162.42 o                         
   4  10   0        112.27        -20.21       243.47 o                         
   5  10   0       7801.91       8022.36       542.09 o                         
   6  10   0       2356.02       2682.79       366.04 o                         
   7  10   0        117.06        429.46       313.07 o                         
   8  10   0       1204.47       1067.35       361.57 o                         
   9  10   0       8880.18       9054.11       921.67 o                         
  10  10   0       6923.99       8305.26       689.93 o                         
  11  10   0       1546.40       2269.52       454.20 o                         
  12  10   0         37.15       -129.56       393.89 o                         
 -12  11   0        136.17        661.66       447.40 o                         
 -11  11   0       1430.83       1196.63       320.68 o                         
 -10  11   0       5500.53       5467.78       388.64 o                         
  -9  11   0       3387.69       3141.95       329.14 o                         
  -8  11   0        224.81         -4.90       248.45 o                         
  -7  11   0        266.25        332.67       237.37 o                         
  -6  11   0         33.77         79.04       220.16 o                         
  -5  11   0      13031.10      12392.43       395.60 o                         
  -4  11   0      24501.32      23205.57       471.38 o                         
  -3  11   0      27573.98      24975.38       622.30 o                         
  -2  11   0       5484.95       5352.32       304.56 o                         
  -1  11   0       2506.23       3280.24       364.65 o                         
   0  11   0       6544.70       5847.13       309.96 o                         
   1  11   0       5039.63       4606.65       287.38 o                         
   2  11   0        308.32        232.29       175.21 o                         
   3  11   0        106.70        -97.74       168.94 o                         
   4  11   0         28.38        209.36       270.28 o                         
   5  11   0       5139.16       5099.10       437.44 o                         
   6  11   0       7943.19       8646.14       626.80 o                         
   7  11   0       8963.95       8825.29       761.41 o                         
   8  11   0       3499.28       4328.65       461.72 o                         
   9  11   0         34.51        154.98       365.21 o                         
  10  11   0        551.67        154.02       378.93 o                         
  11  11   0        584.16        223.83       405.31 o                         
 -11  12   0       1140.89       1184.03       326.23 o                         
 -10  12   0          1.15       -156.04       269.39 o                         
  -9  12   0          0.08       -116.78       261.09 o                         
  -8  12   0       2814.71       2018.18       306.39 o                         
  -7  12   0       5559.42       5491.96       363.02 o                         
  -6  12   0       9341.68       9390.77       405.03 o                         
  -5  12   0         61.29         -6.42       229.11 o                         
  -4  12   0       9185.21       9198.19       520.35 o                         
  -3  12   0      21136.20      20653.29       570.41 o                         
  -2  12   0      18693.44      16835.39       421.85 o                         
  -1  12   0      11690.39      11461.36       750.05 o                         
   0  12   0         30.69       -284.23       189.48 o                         
   1  12   0         92.26       -154.28       187.54 o                         
   2  12   0       2206.06       1996.79       226.49 o                         
   3  12   0       5545.59       4440.08       612.67 o                         
   4  12   0      12651.70      12000.54       683.21 o                         
   5  12   0       6445.77       6506.28       597.28 o                         
   6  12   0         78.22        474.26       337.67 o                         
   7  12   0       4383.30       4204.91       463.89 o                         
   8  12   0       6127.22       6535.85       555.54 o                         
   9  12   0       2330.22       2108.72       439.75 o                         
  10  12   0        189.11         14.36       385.14 o                         
  11  12   0          3.20       -117.13       397.77 o                         
 -11  13   0        616.99        970.15       325.02 o                         
 -10  13   0         16.98       -175.55       284.01 o                         
  -9  13   0       1292.07       1289.52       306.22 o                         
  -8  13   0         31.46         44.79       272.23 o                         
  -7  13   0       5657.28       5579.11       382.78 o                         
  -6  13   0      12298.37      12526.83       454.90 o                         
  -5  13   0      21427.08      20293.71       507.87 o                         
  -4  13   0      10990.15       9919.84       574.47 o                         
  -3  13   0         32.03        186.14       227.87 o                         
  -2  13   0        674.17        939.05       240.33 o                         
  -1  13   0       1109.57       1056.33       237.89 o                         
   0  13   0         41.06       -187.48       206.40 o                         
   1  13   0       3701.07       3348.71       271.82 o                         
   2  13   0       3966.11       3901.90       491.08 o                         
   3  13   0         57.59         16.09       200.70 o                         
   4  13   0       8118.31       8120.48       536.75 o                         
   5  13   0      20269.77      20718.39      1909.12 o                         
   6  13   0      10891.23      11540.76       609.12 o                         
   7  13   0       1570.64       1947.48       415.47 o                         
   8  13   0         34.92       -191.16       355.43 o                         
   9  13   0        268.45        485.70       396.64 o                         
  10  13   0          1.63       -154.54       518.06 o                         
 -10  14   0        278.28        126.75       303.11 o                         
  -9  14   0       3836.10       3887.98       376.71 o                         
  -8  14   0       8934.13       9218.51       467.09 o                         
  -7  14   0       5063.70       5585.32       390.47 o                         
  -6  14   0       1571.04       1888.37       313.91 o                         
  -5  14   0       4194.42       4519.46       419.89 o                         
  -4  14   0      11656.46      11568.43       709.24 o                         
  -3  14   0       6847.97       6929.08       375.93 o                         
  -2  14   0       1136.87        961.74       250.20 o                         
  -1  14   0         15.98        273.43       232.59 o                         
   0  14   0        213.67         62.34       228.24 o                         
   1  14   0       5023.51       4544.83       627.72 o                         
   2  14   0      11650.50      11239.31       754.05 o                         
   3  14   0       6519.75       6389.35       808.02 o                         
   4  14   0       2509.91       2908.47       417.41 o                         
   5  14   0        264.65        194.78       357.18 o                         
   6  14   0       2381.63       2463.43       804.38 o                         
   7  14   0       2343.62       1636.71       432.62 o                         
   8  14   0        198.93       -326.42       361.65 o                         
   9  14   0         18.25         10.72       406.64 o                         
  10  14   0         10.59       -279.10       412.11 o                         
 -10  15   0       1082.16        721.72       421.29 o                         
  -9  15   0          3.38       -441.46       294.31 o                         
  -8  15   0       2359.12       1943.93       352.93 o                         
  -7  15   0      11122.97      11739.28       491.64 o                         
  -6  15   0      17543.99      18376.32       806.01 o                         
  -5  15   0       7191.04       7294.64       406.04 o                         
  -4  15   0        356.36         91.76       255.61 o                         
  -3  15   0          2.90        -47.29       248.18 o                         
  -2  15   0         21.06        -93.70       245.49 o                         
  -1  15   0       1709.09       1490.99       275.49 o                         
   0  15   0      10606.29      10727.54       426.14 o                         
   1  15   0       3127.92       3496.16       312.77 o                         
   2  15   0       1547.35       1665.71       272.62 o                         
   3  15   0       5991.68       6167.17       537.51 o                         
   4  15   0      10611.25      11269.09       668.75 o                         
   5  15   0       4329.80       4241.95       489.35 o                         
   6  15   0        683.98        873.84       436.20 o                         
   7  15   0          2.15       -311.94       376.82 o                         
   8  15   0        143.34        302.01       443.12 o                         
   9  15   0        613.01        815.35       440.42 o                         
  -9  16   0       7572.49       7000.32       766.91 o                         
  -8  16   0       5000.84       6402.60       825.76 o                         
  -7  16   0         78.87        233.04       359.11 o                         
  -6  16   0       1377.98       1706.59       326.37 o                         
  -5  16   0       4219.27       3835.47       361.15 o                         
  -4  16   0       1790.88       1664.88       302.66 o                         
  -3  16   0        454.17        -15.35       260.26 o                         
  -2  16   0        294.66        148.91       270.28 o                         
  -1  16   0        887.37        944.33       281.30 o                         
   0  16   0       8537.65       8763.52       428.71 o                         
   1  16   0      15641.69      15314.61      1037.07 o                         
   2  16   0       9833.81       9408.40       726.73 o                         
   3  16   0       1821.20       2645.21       443.36 o                         
   4  16   0        178.29        -58.21       356.61 o                         
   5  16   0       1291.18        637.44       409.52 o                         
   6  16   0        137.79        460.62       398.39 o                         
   7  16   0        141.44        111.97       557.36 o                         
   8  16   0        231.44         17.91       419.34 o                         
  -8  17   0       5582.49       5494.73       529.55 o                         
  -7  17   0       5274.04       5602.48       423.57 o                         
  -6  17   0        391.05       -176.37       292.04 o                         
  -5  17   0         57.33       -130.77       277.54 o                         
  -4  17   0          3.55       -153.82       272.17 o                         
  -3  17   0       1113.04       1161.83       308.48 o                         
  -2  17   0       4688.10       5734.80       529.59 o                         
  -1  17   0       3949.10       4150.20       365.03 o                         
   0  17   0        542.80        629.32       299.49 o                         
   1  17   0       1009.96       1086.06       295.91 o                         
   2  17   0       7057.70       7437.03       600.47 o                         
   3  17   0       3697.13       3713.16       491.41 o                         
   4  17   0        598.64        382.14       399.25 o                         
   5  17   0         22.21       -407.81       378.20 o                         
   6  17   0          0.10       -137.80       404.65 o                         
   7  17   0        395.59        339.54       424.89 o                         
  -7  18   0        647.39        160.32       388.78 o                         
  -6  18   0          7.91       -318.89       291.71 o                         
  -5  18   0        623.83        379.19       305.01 o                         
  -4  18   0        632.45        727.37       321.43 o                         
  -3  18   0         99.14        596.65       306.68 o                         
  -2  18   0        710.18        620.00       313.92 o                         
  -1  18   0       4822.18       4782.81       388.40 o                         
   0  18   0       7893.57       8330.18       462.66 o                         
   1  18   0       2520.11       2817.81       531.91 o                         
   2  18   0        242.26        634.78       406.01 o                         
   3  18   0        102.60        -95.60       383.94 o                         
   4  18   0         54.23       -330.98       392.32 o                         
   5  18   0        236.28       -166.60       409.93 o                         
   6  18   0        874.07       1205.77       463.10 o                         
  -5  19   0        613.54        307.35       334.02 o                         
  -4  19   0       3195.27       3601.39       391.43 o                         
  -3  19   0       6043.40       6597.74       527.64 o                         
  -2  19   0       2104.50       2421.40       363.34 o                         
  -1  19   0        191.47        536.23       322.35 o                         
   0  19   0        579.73        686.55       527.63 o                         
   1  19   0       1624.16       1571.84       466.51 o                         
   2  19   0        682.41        267.85       414.65 o                         
   3  19   0         10.87       -406.85       407.96 o                         
   4  19   0         32.71        174.47       427.19 o                         
  -2  20   0       4375.35       5447.28       530.27 o                         
  -1  20   0       2056.90       2148.44       484.09 o                         
   0  20   0        310.23        163.80       421.57 o                         
   1  20   0          2.44        233.76       439.20 o                         
  -2 -20   1        425.87         -3.89       423.88 o                         
  -1 -20   1         19.30       -282.26       410.28 o                         
   0 -20   1        596.84        599.52       428.96 o                         
   1 -20   1        278.26        182.76       424.22 o                         
   2 -20   1        309.12        691.80       341.16 o                         
   3 -20   1       3855.48       4281.60       421.36 o                         
  -4 -19   1       1412.37       1340.10       465.39 o                         
  -3 -19   1        116.08          6.71       512.97 o                         
  -2 -19   1         47.29         -7.26       408.41 o                         
  -1 -19   1        265.54        -90.96       389.25 o                         
   0 -19   1       2169.09       2489.83       732.70 o                         
   1 -19   1       6640.92       7337.57       564.17 o                         
   2 -19   1       4700.99       5237.97       417.92 o                         
   3 -19   1        539.31        438.21       322.31 o                         
   4 -19   1        331.60        206.51       324.15 o                         
   5 -19   1       2774.43       3059.92       550.85 o                         
  -6 -18   1        738.15        639.22       455.42 o                         
  -5 -18   1          8.42        -83.09       409.22 o                         
  -4 -18   1        107.26         -3.52       389.60 o                         
  -3 -18   1         49.49        429.69       409.39 o                         
  -2 -18   1       2356.22       1770.71       438.77 o                         
  -1 -18   1       2794.22       3155.17       466.27 o                         
   0 -18   1         90.02        -61.42       292.75 o                         
   1 -18   1       1142.01       1284.66       326.69 o                         
   2 -18   1       7806.41      10858.95      1591.64 o                         
   3 -18   1       6413.63       7011.91       448.58 o                         
   4 -18   1       2312.08       2044.85       343.10 o                         
   5 -18   1        329.02        645.03       392.99 o                         
   6 -18   1          0.27         71.84       373.81 o                         
   7 -18   1         55.87         -8.33       385.42 o                         
  -7 -17   1       1238.02       1080.51       462.54 o                         
  -6 -17   1       1227.61       1479.68       459.24 o                         
  -5 -17   1        161.36        -35.55       372.20 o                         
  -4 -17   1         18.64       -252.89       369.49 o                         
  -3 -17   1          2.15       -355.33       368.37 o                         
  -2 -17   1       1803.26       2230.48       449.03 o                         
  -1 -17   1      10892.36      10421.13       464.29 o                         
   0 -17   1      12423.17      12604.33       500.35 o                         
   1 -17   1       6459.68       6762.80       431.74 o                         
   2 -17   1        226.72        447.97       300.65 o                         
   3 -17   1       1017.65       1476.61       313.00 o                         
   4 -17   1        852.07        505.15       298.99 o                         
   5 -17   1          7.47       -163.17       271.50 o                         
   6 -17   1         32.19       -424.63       283.08 o                         
   7 -17   1         77.13        290.06       387.01 o                         
   8 -17   1        314.01        -73.22       373.37 o                         
  -8 -16   1       2330.46       2980.31       502.49 o                         
  -7 -16   1        280.04        248.92       405.91 o                         
  -6 -16   1          2.27       -223.80       371.77 o                         
  -5 -16   1        128.78        125.02       376.26 o                         
  -4 -16   1       1732.52       1529.39       416.12 o                         
  -3 -16   1       6353.96       6537.37      1199.03 o                         
  -2 -16   1       2090.11       2047.68       298.43 o                         
  -1 -16   1         23.17        721.79       276.32 o                         
   0 -16   1       5351.44       6132.72       661.63 o                         
   1 -16   1      11193.54      11172.16       455.37 o                         
   2 -16   1       3456.64       3198.40       328.07 o                         
   3 -16   1        749.12        862.18       284.15 o                         
   4 -16   1        204.61       -153.08       257.07 o                         
   5 -16   1        947.16        815.99       298.93 o                         
   6 -16   1       3104.66       3050.93       344.44 o                         
   7 -16   1       6756.60       7082.58       440.31 o                         
   8 -16   1       4649.31       4928.22       409.56 o                         
   9 -16   1        436.59        342.11       540.87 o                         
  -9 -15   1         90.58         35.05       430.29 o                         
  -8 -15   1        909.60       1239.27       426.45 o                         
  -7 -15   1        175.64          3.37       372.11 o                         
  -6 -15   1        831.22        681.35       527.22 o                         
  -5 -15   1        318.25         21.90       360.93 o                         
  -4 -15   1        150.28        277.67       362.08 o                         
  -3 -15   1       5290.19       5431.72       350.86 o                         
  -2 -15   1      12075.38      12727.75       446.52 o                         
  -1 -15   1      13034.01      13114.86       475.75 o                         
   0 -15   1       3416.96       3436.80       314.05 o                         
   1 -15   1        151.37        251.85       250.08 o                         
   2 -15   1        719.19        987.08       431.08 o                         
   3 -15   1         88.56          0.84       243.78 o                         
   4 -15   1        650.64        902.49       271.53 o                         
   5 -15   1       2177.73       1835.76       305.24 o                         
   6 -15   1        240.83        325.64       278.79 o                         
   7 -15   1       2729.02       3193.10       423.23 o                         
   8 -15   1       9292.52      10507.88       562.68 o                         
   9 -15   1       8440.30       8404.72       549.92 o                         
  10 -15   1       3478.61       3511.81       503.09 o                         
 -10 -14   1       1082.75        927.15       443.69 o                         
  -9 -14   1        234.87        224.18       449.43 o                         
  -8 -14   1         14.42         -4.92       365.33 o                         
  -7 -14   1         24.42       -229.05       353.97 o                         
  -6 -14   1       1459.57       1401.33       394.07 o                         
  -5 -14   1       8521.47       9003.29       793.18 o                         
  -4 -14   1      11947.65      11971.32       808.45 o                         
  -3 -14   1       4543.49       3772.55       291.33 o                         
  -2 -14   1        944.42       1051.76       254.01 o                         
  -1 -14   1      10130.85      10100.98       545.64 o                         
   0 -14   1       7417.16       6525.02       435.54 o                         
   1 -14   1       3131.72       3493.26       296.57 o                         
   2 -14   1       1790.33       1502.36       265.52 o                         
   3 -14   1         85.15       -116.93       227.54 o                         
   4 -14   1       1903.07       1813.36       283.33 o                         
   5 -14   1      12513.65      12070.82       446.71 o                         
   6 -14   1      15440.71      16164.14       596.69 o                         
   7 -14   1       9305.80       9806.74       455.10 o                         
   8 -14   1        551.26        715.78       307.06 o                         
   9 -14   1       1463.90       1677.41       337.17 o                         
  10 -14   1       2250.02       2184.68       358.49 o                         
 -10 -13   1         72.73        -16.87       405.23 o                         
  -9 -13   1         48.78         41.55       373.40 o                         
  -8 -13   1       1753.08       1709.43       424.27 o                         
  -7 -13   1       3760.07       3485.66       462.22 o                         
  -6 -13   1       1540.76       1653.71       387.80 o                         
  -5 -13   1       2182.21       2532.99       570.40 o                         
  -4 -13   1       6948.49       8336.53       529.25 o                         
  -3 -13   1      15444.66      14714.57       967.85 o                         
  -2 -13   1       8771.07       7886.92       353.07 o                         
  -1 -13   1       5549.92       6239.24       347.65 o                         
   0 -13   1        192.39        -16.78       204.47 o                         
   1 -13   1         19.50       -165.57       205.35 o                         
   2 -13   1       3352.34       3818.11       284.02 o                         
   3 -13   1      12543.95      12558.42       463.96 o                         
   4 -13   1       8395.52       7742.76       369.83 o                         
   5 -13   1         86.75        157.68       291.25 o                         
   6 -13   1       9656.21      10324.35       684.32 o                         
   7 -13   1      17120.74      16168.42       498.78 o                         
   8 -13   1       8863.82       8821.22       435.59 o                         
   9 -13   1       2674.97       2650.05       339.52 o                         
  10 -13   1         55.71        -39.68       287.01 o                         
  11 -13   1         28.65       -311.76       295.81 o                         
 -11 -12   1        242.67        228.11       411.96 o                         
 -10 -12   1         46.16       -414.61       417.87 o                         
  -9 -12   1          4.70        119.49       376.55 o                         
  -8 -12   1        668.16        621.25       369.12 o                         
  -7 -12   1       8678.09       9150.42       581.44 o                         
  -6 -12   1      22715.39      23488.74      1468.65 o                         
  -5 -12   1      12491.32      12962.19       580.34 o                         
  -4 -12   1       3408.70       4443.96       397.94 o                         
  -3 -12   1       1267.04        915.59       232.41 o                         
  -2 -12   1       4781.72       4385.75       300.62 o                         
  -1 -12   1       1310.02        952.14       211.58 o                         
   0 -12   1          7.16        -95.27       190.73 o                         
   1 -12   1       2380.35       2243.99       247.49 o                         
   2 -12   1        607.79        402.18       209.88 o                         
   3 -12   1      15924.11      14468.95       444.96 o                         
   4 -12   1      36233.31      35232.58      2114.80 o                         
   5 -12   1      18323.61      18346.05       463.41 o                         
   6 -12   1       4850.29       5427.93       349.96 o                         
   7 -12   1        894.38       1139.73       267.04 o                         
   8 -12   1        809.50        679.13       270.44 o                         
   9 -12   1        617.48        237.28       275.93 o                         
  10 -12   1        213.16         96.58       281.01 o                         
  11 -12   1        338.05        -48.66       285.71 o                         
  12 -12   1         18.24       -101.30       608.68 o                         
 -12 -11   1          1.30       -300.53       408.04 o                         
 -11 -11   1         26.46       -152.67       391.87 o                         
 -10 -11   1       1181.07        386.97       390.32 o                         
  -9 -11   1       5506.54       5845.35       516.20 o                         
  -8 -11   1       7229.52       8274.35       566.81 o                         
  -7 -11   1        299.37        527.87       332.19 o                         
  -6 -11   1       3799.30       3871.99       508.90 o                         
  -5 -11   1      16831.14      16507.13       628.03 o                         
  -4 -11   1      10749.19       9556.81       488.66 o                         
  -3 -11   1       5929.66       5012.17       284.41 o                         
  -2 -11   1         76.56         40.39       177.29 o                         
  -1 -11   1        205.07         56.13       179.43 o                         
   0 -11   1       5653.87       5344.31       296.65 o                         
   1 -11   1      18366.82      17462.91       406.42 o                         
   2 -11   1      33068.60      32620.04       745.08 o                         
   3 -11   1       9941.73      10177.45       874.23 o                         
   4 -11   1        752.56        825.26       219.97 o                         
   5 -11   1       5729.93       5859.18       332.28 o                         
   6 -11   1       9207.19       8267.35       373.90 o                         
   7 -11   1       5762.70       5341.63       344.20 o                         
   8 -11   1        994.82        727.05       258.63 o                         
   9 -11   1        458.21        504.51       269.98 o                         
  10 -11   1       2164.99       2581.97       333.88 o                         
  11 -11   1       3768.98       3540.02       368.49 o                         
  12 -11   1       5556.10       6492.32       517.26 o                         
 -12 -10   1        159.10       -538.25       364.21 o                         
 -11 -10   1        819.60        953.43       420.36 o                         
 -10 -10   1         54.59        123.14       591.37 o                         
  -9 -10   1       1664.11       2142.91       407.81 o                         
  -8 -10   1       7800.95       9352.76       560.30 o                         
  -7 -10   1      11499.59      12327.41       570.07 o                         
  -6 -10   1      17638.22      18084.65       610.90 o                         
  -5 -10   1       1970.24       2146.36       328.53 o                         
  -4 -10   1       1402.90       1664.00       242.52 o                         
  -3 -10   1         47.82        -39.75       164.65 o                         
  -2 -10   1       2559.67       2573.31       213.07 o                         
  -1 -10   1       7662.69       6533.45       291.35 o                         
   0 -10   1       3627.89       4081.42       262.44 o                         
   1 -10   1       1188.84       1083.55       207.59 o                         
   2 -10   1      28038.93      25221.84       917.48 o                         
   3 -10   1      29329.68      27027.60       471.60 o                         
   4 -10   1      31074.11      29423.88       830.27 o                         
   5 -10   1       5166.43       5197.59       304.48 o                         
   6 -10   1         55.55         94.95       202.83 o                         
   7 -10   1        601.05        546.36       232.09 o                         
   8 -10   1       2733.99       2729.94       290.75 o                         
   9 -10   1       4901.96       4776.60       355.39 o                         
  10 -10   1       3283.70       3653.38       346.92 o                         
  11 -10   1        356.42        263.89       284.31 o                         
  12 -10   1       1264.45       1396.36       329.58 o                         
 -12  -9   1        414.12        813.11       417.51 o                         
 -11  -9   1       5025.06       5520.98       522.75 o                         
 -10  -9   1      10933.51      11682.79      1006.39 o                         
  -9  -9   1       4493.06       4617.05       534.96 o                         
  -8  -9   1       1804.51       2149.59       240.16 o                         
  -7  -9   1        815.54        689.25       192.88 o                         
  -6  -9   1       6684.19       7154.46       456.41 o                         
  -5  -9   1       8155.21       6842.06       427.57 o                         
  -4  -9   1         85.41        162.98       162.01 o                         
  -3  -9   1        864.22        878.60       174.99 o                         
  -2  -9   1       1236.57       1009.71       177.38 o                         
  -1  -9   1      20909.68      20896.23       376.15 o                         
   0  -9   1      26089.77      23447.09       313.91 o                         
   1  -9   1      33357.61      29748.75       970.66 o                         
   2  -9   1      11982.95      11394.44       395.69 o                         
   3  -9   1       3560.43       3821.00       252.83 o                         
   4  -9   1       9289.56       8614.28       367.26 o                         
   5  -9   1       3047.43       2629.19       231.81 o                         
   6  -9   1        672.66        625.51       202.10 o                         
   7  -9   1         72.69        116.84       210.82 o                         
   8  -9   1         73.78        241.83       229.80 o                         
   9  -9   1       2341.56       2222.50       290.27 o                         
  10  -9   1      14789.34      14005.40       475.80 o                         
  11  -9   1      17153.76      16777.33       532.22 o                         
  12  -9   1       4125.30       5211.33       616.93 o                         
  13  -9   1         55.99        170.49       419.79 o                         
 -13  -8   1       1870.96       2081.66       455.36 o                         
 -12  -8   1       2081.36       1924.87       441.51 o                         
 -11  -8   1         41.11        392.33       378.82 o                         
 -10  -8   1       4394.44       4222.81       427.44 o                         
  -9  -8   1      10190.19      10046.97       447.01 o                         
  -8  -8   1      13456.84      12609.09       941.89 o                         
  -7  -8   1       2196.48       2196.96       218.86 o                         
  -6  -8   1        187.20         46.02       163.46 o                         
  -5  -8   1         43.28       -226.45       150.96 o                         
  -4  -8   1       5722.43       5185.70       345.82 o                         
  -3  -8   1      34398.72      32515.93       652.79 o                         
  -2  -8   1      33619.98      33368.12       883.05 o                         
  -1  -8   1      12820.16      14349.57       324.12 o                         
   0  -8   1       6998.27       6224.90       207.63 o                         
   1  -8   1      11873.31       9877.19       294.10 o                         
   2  -8   1      52072.95      51808.85       719.29 o                         
   3  -8   1      21801.72      21732.63       377.88 o                         
   4  -8   1       2949.36       2585.09       210.18 o                         
   5  -8   1        858.03        887.97       189.82 o                         
   6  -8   1       3815.42       3728.60       262.51 o                         
   7  -8   1       9318.84       9241.23       351.12 o                         
   8  -8   1      18684.18      18592.97       749.10 o                         
   9  -8   1       4158.66       4262.77       320.71 o                         
  10  -8   1        210.07        228.41       257.25 o                         
  11  -8   1       4071.23       4331.07       368.71 o                         
  12  -8   1       6706.87       6109.32       506.07 o                         
  13  -8   1       3004.83       3472.22       491.10 o                         
 -13  -7   1       1569.17       1905.23       443.10 o                         
 -12  -7   1       5975.00       7472.58      1057.30 o                         
 -11  -7   1       9785.18       9324.83       937.66 o                         
 -10  -7   1       5616.00       5487.21       479.42 o                         
  -9  -7   1        390.56        405.84       224.89 o                         
  -8  -7   1       2079.73       2290.85       244.77 o                         
  -7  -7   1       1768.06       1655.67       209.06 o                         
  -6  -7   1       2286.96       2422.11       205.15 o                         
  -5  -7   1       7523.24       6654.02       306.59 o                         
  -4  -7   1       4093.01       3991.19       234.27 o                         
  -3  -7   1      23240.81      23141.08       474.16 o                         
  -2  -7   1      57771.10      56506.25      1397.65 o                         
  -1  -7   1      85710.66      81128.60       929.60 o                         
   0  -7   1      52204.02      48959.25       599.08 o                         
   1  -7   1       3085.09       2800.24       187.30 o                         
   2  -7   1        247.86         94.88       155.18 o                         
   3  -7   1        179.83        192.86       158.21 o                         
   4  -7   1         41.88         51.68       158.43 o                         
   5  -7   1       1300.05        936.01       182.47 o                         
   6  -7   1       4122.35       4499.47       268.55 o                         
   7  -7   1        276.09        416.59       202.95 o                         
   8  -7   1      15749.96      15956.96       676.53 o                         
   9  -7   1      22930.52      22875.98       507.06 o                         
  10  -7   1      10341.08      10029.55       440.46 o                         
  11  -7   1       3029.50       3136.41       332.35 o                         
  12  -7   1         95.52       -193.19       270.47 o                         
  13  -7   1        154.22        128.37       320.46 o                         
 -13  -6   1       2073.13       1936.51       475.91 o                         
 -12  -6   1         47.77        327.94       270.85 o                         
 -11  -6   1       3341.76       3688.62       329.70 o                         
 -10  -6   1       6628.00       6915.79       383.05 o                         
  -9  -6   1       5806.86       5767.08       374.77 o                         
  -8  -6   1        391.82         65.84       188.90 o                         
  -7  -6   1         42.65         -7.83       169.41 o                         
  -6  -6   1       1785.32       1717.50       193.15 o                         
  -5  -6   1      15249.61      15941.64       334.20 o                         
  -4  -6   1      62897.61      63635.71       528.41 o                         
  -3  -6   1      69293.93      74390.99       541.77 o                         
  -2  -6   1       1271.19       1354.38       159.06 o                         
  -1  -6   1      18665.88      17598.67       296.52 o                         
   0  -6   1      20681.30      19307.80       244.07 o                         
   1  -6   1      13156.16      14526.30       512.36 o                         
   2  -6   1       4745.74       4299.82       232.06 o                         
   3  -6   1        646.65        600.96       155.46 o                         
   4  -6   1        329.56        470.98       166.60 o                         
   5  -6   1       9237.53       9770.38       302.65 o                         
   6  -6   1      37496.24      37468.56       599.73 o                         
   7  -6   1      21819.05      21342.87       436.72 o                         
   8  -6   1       5458.75       6018.11       332.00 o                         
   9  -6   1         72.32        353.57       229.41 o                         
  10  -6   1       7571.96       6863.92       388.96 o                         
  11  -6   1       6676.08       6749.00       608.91 o                         
  12  -6   1        807.08        819.01       285.87 o                         
  13  -6   1          0.36       -267.05       278.74 o                         
  14  -6   1         14.07        319.83       653.68 o                         
 -14  -5   1       2532.60       2976.86       642.89 o                         
 -13  -5   1       7227.20       7588.90       584.25 o                         
 -12  -5   1       6679.25       7502.58       658.08 o                         
 -11  -5   1       1475.78       1801.53       293.01 o                         
 -10  -5   1        128.09        -48.87       228.84 o                         
  -9  -5   1       1159.98       1141.53       236.68 o                         
  -8  -5   1        592.23        518.06       198.74 o                         
  -7  -5   1       7037.69       5928.17       287.04 o                         
  -6  -5   1       6977.10       7066.31       459.35 o                         
  -5  -5   1        686.81       1023.00       171.97 o                         
  -4  -5   1       6932.01       6823.29       253.26 o                         
  -3  -5   1      92809.11      88516.51       669.67 o                         
  -2  -5   1     124605.91     132332.61      1003.47 o                         
  -1  -5   1      10994.04      10054.47       405.29 o                         
   0  -5   1        460.07        611.91       102.51 o                         
   1  -5   1       2149.66       2516.66       158.43 o                         
   2  -5   1        807.63        799.80       137.82 o                         
   3  -5   1      17020.49      17550.06       367.87 o                         
   4  -5   1      62408.63      65078.46      1444.95 o                         
   5  -5   1       7845.92       9113.68       212.13 o                         
   6  -5   1       4195.22       3851.38       188.34 o                         
   7  -5   1      24315.47      22525.92       448.14 o                         
   8  -5   1      23114.75      20574.74       451.52 o                         
   9  -5   1      11393.38       9980.41       373.20 o                         
  10  -5   1        266.58        320.26       230.12 o                         
  11  -5   1        344.35        224.98       251.76 o                         
  12  -5   1          4.64        -57.08       262.82 o                         
  13  -5   1       3053.52       2846.87       341.29 o                         
  14  -5   1       2634.92       2464.23       505.17 o                         
 -14  -4   1       1053.23       1037.56       318.39 o                         
 -13  -4   1        222.40         82.05       275.94 o                         
 -12  -4   1       3011.03       2734.62       328.01 o                         
 -11  -4   1       1315.87       1058.27       262.86 o                         
 -10  -4   1        301.14        135.69       229.13 o                         
  -9  -4   1        255.13         33.83       228.19 o                         
  -8  -4   1         35.96        151.89       187.41 o                         
  -7  -4   1       7675.62       7503.19       304.50 o                         
  -6  -4   1      35814.95      37338.03       590.22 o                         
  -5  -4   1      59224.98      56139.44       914.84 o                         
  -4  -4   1      55676.06      60446.49       488.14 o                         
  -3  -4   1      18199.75      16006.86       307.01 o                         
  -2  -4   1      23332.92      19890.42       226.45 o                         
  -1  -4   1      21306.42      23033.30       289.05 o                         
   0  -4   1       3242.42       2789.65       349.79 o                         
   1  -4   1       8534.43       8374.44       179.13 o                         
   2  -4   1       7444.70       6809.30       179.89 o                         
   3  -4   1       4668.11       4548.02       215.66 o                         
   4  -4   1      90391.16      94541.26       997.28 o                         
   5  -4   1      93399.12      96968.56       661.70 o                         
   6  -4   1      53232.70      50442.49       653.52 o                         
   7  -4   1       3518.29       3444.19       237.54 o                         
   8  -4   1        721.14        820.13       205.75 o                         
   9  -4   1       1740.94       1685.69       238.22 o                         
  10  -4   1         58.34       -252.33       213.48 o                         
  11  -4   1        723.94        702.08       256.34 o                         
  12  -4   1       1121.40        980.40       275.58 o                         
  13  -4   1         13.70        194.46       275.13 o                         
  14  -4   1       2257.00       2526.78       475.81 o                         
 -14  -3   1       4364.83       4459.66       393.77 o                         
 -13  -3   1       3240.11       2993.63       344.79 o                         
 -12  -3   1         34.14       -324.56       248.36 o                         
 -11  -3   1        589.24        456.44       254.26 o                         
 -10  -3   1        809.21        616.76       237.90 o                         
  -9  -3   1       7981.32       7135.12       615.25 o                         
  -8  -3   1      21612.15      21861.11       833.74 o                         
  -7  -3   1      14910.38      15012.27       367.15 o                         
  -6  -3   1         24.80        129.95       158.32 o                         
  -5  -3   1      16405.67      16485.69       329.75 o                         
  -4  -3   1      43495.14      42729.11       415.04 o                         
  -3  -3   1      53558.93      60002.77       447.90 o                         
  -2  -3   1      34054.78      30391.15       250.97 o                         
  -1  -3   1       1946.74       1396.43       111.50 o                         
   0  -3   1       6477.17       6050.42       127.49 o                         
   1  -3   1      15876.06      17508.42       329.61 o                         
   2  -3   1      98190.72     113146.27      1570.19 o                         
   3  -3   1      28699.80      28801.10       608.45 o                         
   4  -3   1       1292.51       1785.62       160.67 o                         
   5  -3   1       1282.46       1869.74       180.16 o                         
   6  -3   1      23804.35      23212.54       387.36 o                         
   7  -3   1      12336.14      12278.87       409.76 o                         
   8  -3   1       1087.82       1100.25       242.63 o                         
   9  -3   1        433.53        180.17       200.38 o                         
  10  -3   1        399.88        222.34       227.77 o                         
  11  -3   1       2820.43       2516.17       301.40 o                         
  12  -3   1       6144.42       6563.91       392.16 o                         
  13  -3   1       7327.83       6304.43       553.99 o                         
  14  -3   1       2083.28       1899.94       342.28 o                         
 -14  -2   1        461.54        344.80       289.75 o                         
 -13  -2   1        729.19        614.43       288.72 o                         
 -12  -2   1          0.13        -28.53       251.21 o                         
 -11  -2   1        947.82        416.47       253.21 o                         
 -10  -2   1        194.85          5.95       224.95 o                         
  -9  -2   1        130.09        139.02       213.71 o                         
  -8  -2   1      19359.81      18823.84       546.84 o                         
  -7  -2   1      44172.35      42254.07       520.62 o                         
  -6  -2   1      24140.28      23913.20       386.42 o                         
  -5  -2   1      25638.41      24272.98       682.71 o                         
  -4  -2   1         55.72         -0.24       127.59 o                         
  -3  -2   1        418.89        712.97       125.07 o                         
  -2  -2   1       2647.10       3798.70       136.31 o                         
  -1  -2   1      28389.73      29982.04       238.82 o                         
   0  -2   1       5020.84       4850.18        70.07 o                         
   1  -2   1         28.45        125.83        46.87 o                         
   2  -2   1        238.47        536.59        88.55 o                         
   3  -2   1      58215.93      57079.66      2077.13 o                         
   4  -2   1      59789.04      61817.86      1240.51 o                         
   5  -2   1      34836.57      37327.15       553.51 o                         
   6  -2   1       5958.46       5780.40       275.02 o                         
   7  -2   1        593.81        604.37       177.99 o                         
   8  -2   1         31.76       -130.46       228.60 o                         
   9  -2   1        206.52        282.19       240.46 o                         
  10  -2   1       1441.08       1675.26       311.83 o                         
  11  -2   1       2677.66       2624.68       379.99 o                         
  12  -2   1          6.06        407.75       364.63 o                         
  13  -2   1       4633.75       4516.86       381.65 o                         
  14  -2   1       6314.92       5756.54       420.45 o                         
 -14  -1   1        313.35         27.47       281.47 o                         
 -13  -1   1          5.31       -142.95       309.64 o                         
 -12  -1   1         12.45       -235.25       250.10 o                         
 -11  -1   1       3270.96       3209.44       375.71 o                         
 -10  -1   1      14220.09      13756.23       560.42 o                         
  -9  -1   1      27895.36      26863.95       505.31 o                         
  -8  -1   1      10513.36      10347.43       353.40 o                         
  -7  -1   1        406.99        462.74       182.53 o                         
  -6  -1   1      18231.82      17820.20       622.66 o                         
  -5  -1   1      15382.32      16518.07       311.97 o                         
  -4  -1   1       2759.14       3774.27       219.64 o                         
  -3  -1   1      13391.63      14676.28       243.29 o                         
  -2  -1   1       1566.08       1594.11       105.93 o                         
  -1  -1   1       5866.34       5429.19       462.76 o                         
   0  -1   1      68347.71      77334.93      2202.70 o                         
   1  -1   1     152695.23     153110.94      2818.59 o                         
   2  -1   1      25976.41      28270.22       304.33 o                         
   3  -1   1       1839.37       2408.75       160.69 o                         
   4  -1   1        710.58       1276.06       149.39 o                         
   5  -1   1       9851.33       9754.29       279.27 o                         
   6  -1   1       8639.79       9021.52       294.12 o                         
   7  -1   1        274.11        112.29       169.74 o                         
   8  -1   1         93.98        -39.97       178.25 o                         
   9  -1   1        483.09        383.13       211.73 o                         
  10  -1   1       2760.48       2668.95       284.57 o                         
  11  -1   1      12493.18      13567.84       604.01 o                         
  12  -1   1      11150.82      10602.96      1179.07 o                         
  13  -1   1       2460.67       2138.68       421.82 o                         
  14  -1   1        162.13        131.52       297.11 o                         
 -14   0   1          0.77       -400.90       267.27 o                         
 -13   0   1       1125.69        546.45       284.20 o                         
 -12   0   1       4902.87       5016.02      1027.36 o                         
 -11   0   1       3018.97       3028.07       312.58 o                         
 -10   0   1       1978.75       1700.27       264.44 o                         
  -9   0   1      15648.36      15284.03       425.78 o                         
  -8   0   1      37443.40      38072.18       694.21 o                         
  -7   0   1      33915.90      34402.46       718.72 o                         
  -6   0   1        128.59         -5.07       153.35 o                         
  -5   0   1       1384.33       1736.51       165.26 o                         
  -4   0   1        496.41        508.45       129.24 o                         
  -3   0   1       4291.99       4613.78       158.18 o                         
  -2   0   1      12416.76      13216.95       155.61 o                         
  -1   0   1      17751.46      18336.84       169.35 o                         
   1   0   1      20031.19      25478.57       372.99 o                         
   2   0   1      41059.09      45298.28       375.21 o                         
   3   0   1      86603.12      91723.51       514.57 o                         
   4   0   1      13435.50      14610.43       341.15 o                         
   5   0   1       1931.41       1934.53       174.81 o                         
   6   0   1        155.21        183.69       158.81 o                         
   7   0   1      15121.32      14293.75       767.56 o                         
   8   0   1       8335.87       8252.14       643.24 o                         
   9   0   1      13648.63      12479.08       523.05 o                         
  10   0   1       2396.63       2827.39       289.21 o                         
  11   0   1       1573.90       1617.11       285.11 o                         
  12   0   1       7179.50       7945.72       862.51 o                         
  13   0   1       6192.43       7027.69       772.70 o                         
  14   0   1       2075.12       1515.58       574.26 o                         
 -14   1   1        249.93       -448.60       385.68 o                         
 -13   1   1        228.72        167.31       272.40 o                         
 -12   1   1       5496.74       5402.42       394.99 o                         
 -11   1   1      14664.98      13995.46       652.18 o                         
 -10   1   1       8157.19       7572.14       714.37 o                         
  -9   1   1       2014.08       2380.48       331.93 o                         
  -8   1   1       1566.67       1528.55       215.96 o                         
  -7   1   1       4241.58       4197.33       250.33 o                         
  -6   1   1       1394.38       1651.82       182.03 o                         
  -5   1   1       1076.83        874.05       153.68 o                         
  -4   1   1       7105.77       7475.48       212.33 o                         
  -3   1   1       1813.99       1837.62        94.56 o                         
  -2   1   1      29721.52      27409.25       377.50 o                         
  -1   1   1     140481.64     159193.00      1435.88 o                         
   0   1   1     128343.95     128686.62      1202.66 o                         
   1   1   1      38271.56      41878.35       647.88 o                         
   2   1   1       2761.70       3643.22       122.15 o                         
   3   1   1      35391.39      39188.32       346.55 o                         
   4   1   1        112.32         86.84       129.40 o                         
   5   1   1       1163.99       1404.63       231.74 o                         
   6   1   1       4004.99       4451.51       326.82 o                         
   7   1   1         24.19        259.98       175.69 o                         
   8   1   1       7435.68       7073.72       519.13 o                         
   9   1   1      35131.24      36106.01       854.24 o                         
  10   1   1      17833.15      17070.56       505.19 o                         
  11   1   1       7494.48       6693.32       398.02 o                         
  12   1   1        502.70        591.40       276.69 o                         
  13   1   1         14.16         10.79       279.11 o                         
  14   1   1        377.84       -266.42       280.18 o                         
 -14   2   1       3717.55       3903.11      1280.69 o                         
 -13   2   1       6155.87       5768.73       627.34 o                         
 -12   2   1       1201.17       1110.21       294.04 o                         
 -11   2   1       1545.06       1771.78       391.81 o                         
 -10   2   1       5932.98       5329.32       328.34 o                         
  -9   2   1       8320.01       7618.26       329.21 o                         
  -8   2   1       4594.59       4228.09       268.76 o                         
  -7   2   1         99.75        142.25       158.80 o                         
  -6   2   1         21.05        -19.46       148.04 o                         
  -5   2   1      21193.82      20837.45       383.75 o                         
  -4   2   1      38943.81      36843.75       718.24 o                         
  -3   2   1      37666.84      39013.37       375.67 o                         
  -2   2   1        719.28        614.34        68.79 o                         
  -1   2   1       3113.38       3348.99        92.66 o                         
   0   2   1      16535.02      20782.55       141.51 o                         
   1   2   1     195736.16     200153.05      7320.85 o                         
   2   2   1        803.26        976.90       160.84 o                         
   3   2   1        164.03         89.15        93.74 o                         
   4   2   1         41.49        177.74       131.46 o                         
   5   2   1       4600.49       4875.51       242.23 o                         
   6   2   1      29718.01      29060.11      1002.66 o                         
   7   2   1      45275.80      43380.11       682.36 o                         
   8   2   1      14391.47      14215.58       386.19 o                         
   9   2   1        104.90        583.08       224.66 o                         
  10   2   1        125.70        132.11       233.66 o                         
  11   2   1       3787.69       3686.61       323.47 o                         
  12   2   1       2917.24       2653.26       405.93 o                         
  13   2   1        573.98        671.32       291.98 o                         
  14   2   1         42.93       -253.74       277.54 o                         
 -14   3   1        912.20        646.13       540.87 o                         
 -13   3   1       7061.77       6398.02       417.72 o                         
 -12   3   1      13213.73      12613.01       678.12 o                         
 -11   3   1      12723.78      11722.11       428.83 o                         
 -10   3   1       2043.12       1835.92       261.62 o                         
  -9   3   1        321.37        309.67       198.91 o                         
  -8   3   1        795.33       1005.67       193.82 o                         
  -7   3   1       2957.09       2519.73       207.41 o                         
  -6   3   1       6761.71       6433.35       267.36 o                         
  -5   3   1       2315.06       2612.42       151.14 o                         
  -4   3   1         48.00        223.08       135.34 o                         
  -3   3   1      31326.33      33498.90       384.91 o                         
  -2   3   1     207145.81     216285.69      2964.41 o                         
  -1   3   1      39957.28      38055.98       721.18 o                         
   0   3   1       9116.53      13033.42       169.61 o                         
   1   3   1      11912.46       9058.86       270.80 o                         
   2   3   1       5970.61       6668.89       276.00 o                         
   3   3   1       1126.45       1315.67       122.84 o                         
   4   3   1      22664.00      21466.47       405.69 o                         
   5   3   1      16631.67      14459.21       480.95 o                         
   6   3   1       2367.39       2715.76       206.08 o                         
   7   3   1      12490.83      14562.26       630.69 o                         
   8   3   1      22406.62      20436.89       438.22 o                         
   9   3   1      22095.44      21544.97       927.74 o                         
  10   3   1       4363.65       4546.68       320.59 o                         
  11   3   1        463.87        394.98       250.11 o                         
  12   3   1         14.45       -378.48       252.32 o                         
  13   3   1        309.56        333.75       284.50 o                         
  14   3   1        425.09        227.54       290.85 o                         
 -14   4   1       3911.00       3810.13       541.16 o                         
 -13   4   1        166.08        524.24       418.45 o                         
 -12   4   1       1636.81       2057.86       323.38 o                         
 -11   4   1       5771.27       5605.66       352.41 o                         
 -10   4   1       4925.08       4830.74       318.48 o                         
  -9   4   1          9.24       -182.85       193.84 o                         
  -8   4   1        383.04        442.92       190.96 o                         
  -7   4   1       1755.74       2018.66       206.22 o                         
  -6   4   1      19389.40      20719.98       381.41 o                         
  -5   4   1      94932.13      97910.26      2224.30 o                         
  -4   4   1     103472.70     110564.88      1097.40 o                         
  -3   4   1        574.66        789.13       139.74 o                         
  -2   4   1        457.39        597.08       130.87 o                         
  -1   4   1      23163.16      25524.30       505.88 o                         
   0   4   1      13853.97      12559.36       195.86 o                         
   1   4   1      32587.20      36553.66       693.87 o                         
   2   4   1       5623.42       5369.03       292.66 o                         
   3   4   1         14.76         43.36       172.64 o                         
   4   4   1      19066.40      21179.93       318.44 o                         
   5   4   1      21985.82      23610.17       584.10 o                         
   6   4   1      26252.87      23456.79       502.46 o                         
   7   4   1      15959.94      15515.82       372.14 o                         
   8   4   1        445.29        368.90       195.92 o                         
   9   4   1       1874.78       1863.01       245.76 o                         
  10   4   1       1154.42       1080.31       248.12 o                         
  11   4   1         11.03       -144.91       233.60 o                         
  12   4   1        136.25       -120.99       254.54 o                         
  13   4   1        152.85        -61.31       271.01 o                         
  14   4   1         58.22         13.66       366.00 o                         
 -14   5   1       5890.40       6735.32       614.89 o                         
 -13   5   1       7523.99       7932.91       645.18 o                         
 -12   5   1       2309.80       1930.68       306.96 o                         
 -11   5   1         34.25       -248.12       242.06 o                         
 -10   5   1         18.23       -166.41       224.50 o                         
  -9   5   1       1287.44       1276.49       236.19 o                         
  -8   5   1       9269.37       8634.54       693.43 o                         
  -7   5   1      18303.16      18012.85       393.11 o                         
  -6   5   1       3349.20       3995.49       244.79 o                         
  -5   5   1      14492.08      15852.75       477.63 o                         
  -4   5   1     101054.52     108386.26      1805.94 o                         
  -3   5   1      53606.60      54190.13       716.72 o                         
  -2   5   1       9771.76       9094.12       242.96 o                         
  -1   5   1       3693.24       3819.63       341.13 o                         
   0   5   1       3910.53       4008.03       203.64 o                         
   1   5   1       2218.46       2417.92       158.40 o                         
   2   5   1      28534.84      28679.71       473.79 o                         
   3   5   1      28652.25      31348.18       878.50 o                         
   4   5   1      18358.30      19258.51       476.57 o                         
   5   5   1       6316.60       6791.80       263.99 o                         
   6   5   1       3384.54       3169.30       240.99 o                         
   7   5   1      19430.21      19319.73       396.39 o                         
   8   5   1       7290.46       6919.93       325.54 o                         
   9   5   1        454.57         89.42       208.13 o                         
  10   5   1          0.70       -140.85       219.63 o                         
  11   5   1        231.21        112.80       237.28 o                         
  12   5   1       1198.11       4248.48      1626.89 o                         
  13   5   1       3602.93       3705.45       893.57 o                         
 -14   6   1          1.53       -202.65       438.77 o                         
 -13   6   1        771.13        990.13       450.45 o                         
 -12   6   1        745.97       3770.76      1921.51 o                         
 -11   6   1       1277.74       1024.24       273.05 o                         
 -10   6   1       1166.47        987.53       259.89 o                         
  -9   6   1        272.00        307.11       228.03 o                         
  -8   6   1       3804.05       4039.54       272.94 o                         
  -7   6   1      22522.02      23058.54       439.10 o                         
  -6   6   1      50574.75      47920.60       693.12 o                         
  -5   6   1      26388.16      25671.22       408.29 o                         
  -4   6   1       3187.02       2679.05       261.77 o                         
  -3   6   1       7383.20       7998.52       268.29 o                         
  -2   6   1        225.45        185.54       144.05 o                         
  -1   6   1       5116.34       4823.67       224.44 o                         
   0   6   1       6537.44       6293.52       235.92 o                         
   1   6   1        805.77        783.10       135.50 o                         
   2   6   1         14.59        -40.08       189.94 o                         
   3   6   1      30584.47      31616.25       561.67 o                         
   4   6   1      69715.73      70842.79       814.46 o                         
   5   6   1      22616.13      21019.04       751.63 o                         
   6   6   1       5081.94       4319.29       429.76 o                         
   7   6   1         63.18         61.86       166.86 o                         
   8   6   1        688.99        549.05       194.98 o                         
   9   6   1        118.16         82.54       204.33 o                         
  10   6   1       2097.36       2188.48       271.16 o                         
  11   6   1        978.01        978.62       262.91 o                         
  12   6   1         12.25         30.53       342.05 o                         
  13   6   1        664.19        443.30       383.63 o                         
 -13   7   1        165.09        189.87       421.44 o                         
 -12   7   1         62.27         -5.04       278.64 o                         
 -11   7   1       1542.35       1225.71       285.11 o                         
 -10   7   1       4805.14       4884.82       336.02 o                         
  -9   7   1      19567.12      19355.91       996.63 o                         
  -8   7   1      17486.80      17167.48       575.35 o                         
  -7   7   1       1446.28       1427.34       221.42 o                         
  -6   7   1       2442.57       2669.55       231.00 o                         
  -5   7   1      13214.57      13808.85       524.80 o                         
  -4   7   1      11138.39      11435.42       314.67 o                         
  -3   7   1       1502.60       1916.49       193.22 o                         
  -2   7   1        665.16        967.17       170.81 o                         
  -1   7   1        926.50       1091.54       169.07 o                         
   0   7   1      12163.65      11758.52       374.21 o                         
   1   7   1      45612.23      42435.62      1153.89 o                         
   2   7   1      23766.48      24103.75      1025.94 o                         
   3   7   1       7475.65       6276.11       369.78 o                         
   4   7   1       1436.08       1695.35       263.71 o                         
   5   7   1       5162.58       5138.13       380.58 o                         
   6   7   1      11003.51      11471.42       471.24 o                         
   7   7   1        415.89        305.29       302.20 o                         
   8   7   1        842.95        934.32       199.13 o                         
   9   7   1          7.17       -115.71       194.35 o                         
  10   7   1       2828.57       3225.55       539.81 o                         
  11   7   1       4785.47       5356.12       552.88 o                         
  12   7   1       5102.25       6337.90       558.59 o                         
  13   7   1       2322.15       2290.54       650.43 o                         
 -13   8   1         76.06       -182.76       415.94 o                         
 -12   8   1       2655.34       2620.10       464.19 o                         
 -11   8   1       2809.25       2974.98       476.57 o                         
 -10   8   1        168.88        155.48       250.36 o                         
  -9   8   1       4621.53       4947.64       339.85 o                         
  -8   8   1      25115.04      24823.00       665.29 o                         
  -7   8   1      22921.65      23099.29       468.64 o                         
  -6   8   1       9900.65      10413.24       356.32 o                         
  -5   8   1        523.11        641.35       189.49 o                         
  -4   8   1       1464.07       1490.00       197.18 o                         
  -3   8   1        340.96        424.28       169.26 o                         
  -2   8   1      24425.89      22921.65       387.19 o                         
  -1   8   1       6019.94       5328.02       283.39 o                         
   0   8   1        791.32        524.72       166.46 o                         
   1   8   1      24233.88      25227.64       800.92 o                         
   2   8   1      14628.79      13254.10       701.06 o                         
   3   8   1      19595.20      19662.97       576.10 o                         
   4   8   1      18269.20      18518.67       528.17 o                         
   5   8   1       1064.92       1311.95       280.59 o                         
   6   8   1         16.33       -227.71       243.02 o                         
   7   8   1        844.77        658.73       291.52 o                         
   8   8   1       4834.75       5128.45       439.91 o                         
   9   8   1       4930.99       5262.32       468.21 o                         
  10   8   1       3385.53       3303.69       436.31 o                         
  11   8   1         11.15        292.35       360.00 o                         
  12   8   1       2346.66       2272.93       455.93 o                         
  13   8   1       2631.39       2346.31       601.14 o                         
 -13   9   1        148.72        430.87       454.53 o                         
 -12   9   1       1855.85       2624.29       848.97 o                         
 -11   9   1      14807.79      14565.06       960.75 o                         
 -10   9   1      15891.45      16408.23       500.28 o                         
  -9   9   1       3953.52       4440.76       342.36 o                         
  -8   9   1        413.90        591.32       246.29 o                         
  -7   9   1       3623.69       3309.76       282.03 o                         
  -6   9   1       2630.11       3025.09       255.54 o                         
  -5   9   1        339.30        253.70       188.59 o                         
  -4   9   1       2184.87       2192.50       219.34 o                         
  -3   9   1       1258.72       1989.82       251.96 o                         
  -2   9   1       2683.56       3051.75       224.08 o                         
  -1   9   1      26681.12      26897.65       425.04 o                         
   0   9   1      43117.25      40655.10       889.13 o                         
   1   9   1      31944.17      28793.61       621.83 o                         
   2   9   1       3348.70       3152.16       206.90 o                         
   3   9   1       1670.49       1985.21       284.66 o                         
   4   9   1       3066.38       3267.76       329.79 o                         
   5   9   1         26.11        -81.96       243.91 o                         
   6   9   1          9.37         59.05       271.94 o                         
   7   9   1         34.20        -94.30       280.31 o                         
   8   9   1          7.27         -9.62       559.19 o                         
   9   9   1       2454.35       3017.29       422.78 o                         
  10   9   1       8478.96       9673.39       610.47 o                         
  11   9   1       5292.01       5908.02       974.21 o                         
  12   9   1        948.57        859.65       423.84 o                         
 -12  10   1       1086.94       1514.58       454.03 o                         
 -11  10   1         71.91        347.21       285.53 o                         
 -10  10   1       5433.78       4918.08       372.28 o                         
  -9  10   1      13029.54      12892.59       463.77 o                         
  -8  10   1      15643.08      15202.16       702.23 o                         
  -7  10   1        571.10        431.04       232.90 o                         
  -6  10   1          1.09       -114.41       203.83 o                         
  -5  10   1        853.10        632.17       211.70 o                         
  -4  10   1      12788.84      11571.22       362.56 o                         
  -3  10   1      19253.00      18198.81       402.90 o                         
  -2  10   1      38936.79      36901.68       998.71 o                         
  -1  10   1       8635.69       8733.18       409.95 o                         
   0  10   1       5142.56       4165.80       262.58 o                         
   1  10   1      22457.01      21184.18       543.93 o                         
   2  10   1      15586.28      14753.35       875.76 o                         
   3  10   1       1718.25       1584.02       289.89 o                         
   4  10   1          8.08        120.08       253.83 o                         
   5  10   1         11.96        179.46       271.55 o                         
   6  10   1        870.59        914.74       319.23 o                         
   7  10   1       5144.86       5056.28       443.55 o                         
   8  10   1       6283.55       6564.63       512.67 o                         
   9  10   1        867.94       1394.27       391.53 o                         
  10  10   1          2.21        166.68       369.03 o                         
  11  10   1       1162.80       1237.60       431.19 o                         
  12  10   1       1730.35       2050.34       530.48 o                         
 -12  11   1       7318.29       8597.57       658.16 o                         
 -11  11   1       7681.95       8824.16       479.69 o                         
 -10  11   1       3236.89       3211.48       350.43 o                         
  -9  11   1          6.27       -145.96       262.52 o                         
  -8  11   1        108.88       -159.47       249.83 o                         
  -7  11   1          5.95       -124.24       235.20 o                         
  -6  11   1       1060.48        524.86       240.40 o                         
  -5  11   1        670.58        589.26       223.43 o                         
  -4  11   1        458.89        446.23       216.01 o                         
  -3  11   1       4349.97       4726.31       309.13 o                         
  -2  11   1      29407.95      28079.59       629.48 o                         
  -1  11   1      47589.89      46112.27      2097.51 o                         
   0  11   1      10050.30       9575.05       379.78 o                         
   1  11   1        243.69         70.03       180.84 o                         
   2  11   1        161.78        -79.18       174.45 o                         
   3  11   1         12.72       -372.84       248.56 o                         
   4  11   1       3037.25       2799.81       357.67 o                         
   5  11   1       9223.95       9594.50       517.08 o                         
   6  11   1       4556.18       5175.62       459.06 o                         
   7  11   1         77.79        289.91       323.87 o                         
   8  11   1       5353.04       6200.05       523.42 o                         
   9  11   1       5704.54       6109.51       536.91 o                         
  10  11   1       3739.68       4121.08       502.99 o                         
  11  11   1        536.48        991.07       436.34 o                         
 -11  12   1       2641.46       2720.66       361.34 o                         
 -10  12   1       4237.97       5958.89      1700.39 o                         
  -9  12   1        765.75        323.04       280.99 o                         
  -8  12   1         89.59         19.46       260.39 o                         
  -7  12   1        187.62        162.73       249.03 o                         
  -6  12   1        740.87        679.95       257.03 o                         
  -5  12   1       8358.29       8320.43       385.71 o                         
  -4  12   1      34880.49      35419.18       585.22 o                         
  -3  12   1      23669.43      24795.42       500.70 o                         
  -2  12   1        476.34        501.72       142.93 o                         
  -1  12   1       5765.25       5535.51       568.82 o                         
   0  12   1       5260.76       4820.32       313.01 o                         
   1  12   1       1091.46       1043.31       212.87 o                         
   2  12   1        403.55        263.09       189.90 o                         
   3  12   1       2276.62       2578.37       353.70 o                         
   4  12   1       2658.99       2168.05       357.29 o                         
   5  12   1       5190.15       5195.11       444.90 o                         
   6  12   1      12672.49      13405.83       627.61 o                         
   7  12   1       7013.62       7095.83       551.61 o                         
   8  12   1       1046.74       1848.76       420.30 o                         
   9  12   1        269.63        -17.75       368.11 o                         
  10  12   1        922.25        957.54       431.94 o                         
  11  12   1        146.78        396.01       438.28 o                         
 -11  13   1        192.91       -242.47       423.77 o                         
 -10  13   1         42.97       -232.88       284.50 o                         
  -9  13   1          1.00         -7.84       274.07 o                         
  -8  13   1       2707.12       2423.33       325.48 o                         
  -7  13   1       5436.88       5888.29       384.67 o                         
  -6  13   1       3563.47       3951.88       335.45 o                         
  -5  13   1        138.49        534.68       254.57 o                         
  -4  13   1       7825.96       7657.07       386.72 o                         
  -3  13   1      19553.10      17961.75       578.14 o                         
  -2  13   1      15055.79      13912.37       635.76 o                         
  -1  13   1       3275.39       3870.37       367.00 o                         
   0  13   1          8.87       -312.69       208.46 o                         
   1  13   1        832.49        430.67       217.08 o                         
   2  13   1       2074.48       1862.11       239.52 o                         
   3  13   1       5053.26       4992.96       448.05 o                         
   4  13   1        486.98        438.62       319.10 o                         
   5  13   1        582.58       1071.86       479.78 o                         
   6  13   1        747.60       1106.33       417.26 o                         
   7  13   1       4204.95       3847.44       474.67 o                         
   8  13   1       3057.35       2393.89       452.86 o                         
   9  13   1        764.21        260.60       409.83 o                         
  10  13   1         50.19       -281.36       393.76 o                         
 -10  14   1         83.88       -103.14       301.03 o                         
  -9  14   1        715.70       1200.58       492.54 o                         
  -8  14   1         69.61        163.76       290.81 o                         
  -7  14   1       5780.68       6125.99       406.28 o                         
  -6  14   1      11456.94      11218.61       466.17 o                         
  -5  14   1       6703.37       6745.72       408.54 o                         
  -4  14   1        420.68        533.23       318.47 o                         
  -3  14   1         26.20       -138.47       238.01 o                         
  -2  14   1        392.39        210.91       240.01 o                         
  -1  14   1        942.47       1080.64       257.18 o                         
   0  14   1         72.82         -3.32       223.44 o                         
   1  14   1       2316.71       2469.14       272.47 o                         
   2  14   1         81.74        158.77       219.71 o                         
   3  14   1       1638.72       1273.57       359.04 o                         
   4  14   1       6183.52       6597.69       534.56 o                         
   5  14   1       8213.47       9027.27       594.03 o                         
   6  14   1       4300.30       5441.41      1776.55 o                         
   7  14   1        347.98         17.11       369.84 o                         
   8  14   1         94.53       -301.02       373.73 o                         
   9  14   1        100.40        -55.98       570.80 o                         
  10  14   1          8.90        119.38       425.35 o                         
  -9  15   1       3883.31       4137.21       395.62 o                         
  -8  15   1       7671.68       8301.70       465.34 o                         
  -7  15   1       1919.11       2659.30       440.09 o                         
  -6  15   1        961.37       1210.68       317.87 o                         
  -5  15   1       4619.73       5123.16       463.10 o                         
  -4  15   1       2896.77       2765.89       420.65 o                         
  -3  15   1       1121.68       1188.30       274.89 o                         
  -2  15   1         15.12       -205.49       237.98 o                         
  -1  15   1         11.43       -100.88       241.72 o                         
   0  15   1        651.25        613.28       261.13 o                         
   1  15   1       4020.69       4262.71       340.51 o                         
   2  15   1       5162.92       4782.08       570.08 o                         
   3  15   1       4308.04       4161.38       608.68 o                         
   4  15   1        162.67        -22.21       359.42 o                         
   5  15   1       1048.17       1383.35       404.55 o                         
   6  15   1       3327.58       2838.31       767.72 o                         
   7  15   1        995.46        386.43       407.12 o                         
   8  15   1         11.13         24.33       400.34 o                         
   9  15   1         11.03       -115.74       513.99 o                         
  -9  16   1        175.99        -34.26       320.77 o                         
  -8  16   1       5335.81       5745.22       441.41 o                         
  -7  16   1       8953.17       8664.10       564.78 o                         
  -6  16   1       4584.76       4907.17       477.53 o                         
  -5  16   1        990.58        765.40       297.76 o                         
  -4  16   1        202.28         28.28       271.08 o                         
  -3  16   1        534.06        573.82       277.51 o                         
  -2  16   1        102.44        111.84       266.00 o                         
  -1  16   1       2621.14       2676.82       318.35 o                         
   0  16   1       1129.50       1164.19       285.01 o                         
   1  16   1          0.83        261.90       260.09 o                         
   2  16   1       2849.59       3116.80       454.89 o                         
   3  16   1       8299.75       8733.86       599.43 o                         
   4  16   1       5011.53       5261.89       517.41 o                         
   5  16   1       1271.53       1287.05       751.02 o                         
   6  16   1         46.36       -222.89       382.37 o                         
   7  16   1         11.46        244.43       416.70 o                         
   8  16   1        218.67       -110.78       412.53 o                         
  -8  17   1        298.64        726.00       401.99 o                         
  -7  17   1       1133.40        599.17       320.40 o                         
  -6  17   1       2476.09       2022.10       347.53 o                         
  -5  17   1       1851.17       2016.29       337.68 o                         
  -4  17   1         34.15         51.53       286.81 o                         
  -3  17   1        432.82        -25.91       286.73 o                         
  -2  17   1         94.23        638.59       404.24 o                         
  -1  17   1       2483.61       2135.67       320.79 o                         
   0  17   1       7991.92       8314.33       572.84 o                         
   1  17   1      10281.40      11349.80       648.74 o                         
   2  17   1       2323.87       3191.37       478.11 o                         
   3  17   1         43.46       -164.08       368.55 o                         
   4  17   1       1060.34        796.58       417.49 o                         
   5  17   1        555.41        243.48       411.77 o                         
   6  17   1          9.25       -402.98       402.20 o                         
   7  17   1        138.89       -120.62       409.13 o                         
  -6  18   1         15.92       -415.49       296.80 o                         
  -5  18   1          1.82        -80.22       299.69 o                         
  -4  18   1        110.15        372.84       301.18 o                         
  -3  18   1        983.53       1299.61       320.65 o                         
  -2  18   1       3712.24       4165.58       379.80 o                         
  -1  18   1       1389.97       1937.43       368.24 o                         
   0  18   1        223.63        284.29       401.18 o                         
   1  18   1       3809.20       4026.76       573.86 o                         
   2  18   1       5200.05       6245.07      1502.25 o                         
   3  18   1       1301.71       1473.67       459.65 o                         
   4  18   1        101.84        136.28       476.11 o                         
   5  18   1          6.23        419.78       429.08 o                         
  -5  19   1        242.64        222.80       313.68 o                         
  -4  19   1         97.73        541.21       332.31 o                         
  -3  19   1         93.79        458.40       323.17 o                         
  -2  19   1       2234.58       2361.93       360.97 o                         
  -1  19   1       5317.81       5346.93       421.51 o                         
   0  19   1       3079.97       3421.49       513.55 o                         
   1  19   1        745.61       1123.83       451.22 o                         
   2  19   1         85.19       -101.17       406.38 o                         
   3  19   1        283.73        425.46       441.19 o                         
   4  19   1          9.93       -286.45       420.17 o                         
  -1  20   1        148.93       -141.94       433.04 o                         
   0  20   1       1194.22       1069.85       471.21 o                         
  -2 -20   2        447.86        543.82       437.84 o                         
  -1 -20   2         25.75        172.08       406.13 o                         
   0 -20   2         38.49       -246.73       543.51 o                         
   1 -20   2       1410.71       1513.47       354.36 o                         
   2 -20   2       4282.55       4908.94       431.86 o                         
   3 -20   2       2042.76       2027.76       456.55 o                         
  -5 -19   2        632.70        274.74       452.46 o                         
  -4 -19   2         97.06        683.41       441.15 o                         
  -3 -19   2       1208.47       1228.77       444.65 o                         
  -2 -19   2        358.72       -246.08       377.34 o                         
  -1 -19   2        120.15        -78.86       384.84 o                         
   0 -19   2        261.70         63.65       301.49 o                         
   1 -19   2        134.57       -223.40       309.32 o                         
   2 -19   2       2277.35       2749.88       377.85 o                         
   3 -19   2       9018.68       9849.85       499.54 o                         
   4 -19   2       6257.86       6843.58       468.44 o                         
   5 -19   2       2012.20       1602.32       451.30 o                         
  -6 -18   2       2910.13       3226.51       942.85 o                         
  -5 -18   2       2875.29       3536.03       526.28 o                         
  -4 -18   2        693.38        341.00       532.52 o                         
  -3 -18   2         40.52       -372.48       374.08 o                         
  -2 -18   2          9.70       -450.24       419.09 o                         
  -1 -18   2        779.22       1468.42       311.99 o                         
   0 -18   2       6917.00       6606.16       663.26 o                         
   1 -18   2       6994.60       7995.43       469.17 o                         
   2 -18   2       2467.94       2584.04       353.30 o                         
   3 -18   2          6.45         79.44       308.83 o                         
   4 -18   2       2249.79       2712.94       357.82 o                         
   5 -18   2       3563.33       3515.78       381.82 o                         
   6 -18   2       2048.65       2257.31       443.77 o                         
   7 -18   2         43.18       -250.21       374.42 o                         
  -7 -17   2       1818.61       2271.14       523.35 o                         
  -6 -17   2         78.34       -161.30       390.09 o                         
  -5 -17   2         34.92       -133.38       388.34 o                         
  -4 -17   2          2.53        -27.46       373.56 o                         
  -3 -17   2        610.97        493.18       383.77 o                         
  -2 -17   2       3552.10       3991.46       382.42 o                         
  -1 -17   2        556.51        314.20       280.47 o                         
   0 -17   2        614.24        990.60       309.83 o                         
   1 -17   2       6266.13       6236.73       419.86 o                         
   2 -17   2      11246.37      12211.55       485.29 o                         
   3 -17   2       8377.01       8280.78       448.01 o                         
   4 -17   2       1762.87       1844.96       329.90 o                         
   5 -17   2        409.35        234.96       282.19 o                         
   6 -17   2          7.41         65.91       281.47 o                         
   7 -17   2        785.95        305.54       381.01 o                         
   8 -17   2       2370.90       2244.84       453.54 o                         
  -8 -16   2        682.76       1468.01       460.68 o                         
  -7 -16   2       1834.71       2434.61       808.45 o                         
  -6 -16   2        873.57        624.53       403.14 o                         
  -5 -16   2         13.05        -44.97       357.57 o                         
  -4 -16   2         82.50       -244.07       338.92 o                         
  -3 -16   2       1346.79       1310.14       280.81 o                         
  -2 -16   2       6274.21       6040.78       462.22 o                         
  -1 -16   2      13794.16      14560.68       685.31 o                         
   0 -16   2      12177.43      12024.72       468.85 o                         
   1 -16   2       3096.83       3203.08       334.95 o                         
   2 -16   2        144.05        513.55       271.59 o                         
   3 -16   2       2800.93       3057.74       326.82 o                         
   4 -16   2        730.89        490.95       276.14 o                         
   5 -16   2         89.80       -134.45       263.06 o                         
   6 -16   2         19.87       -392.36       261.57 o                         
   7 -16   2        135.38       -181.91       280.29 o                         
   8 -16   2       2467.60       2028.88       435.58 o                         
   9 -16   2       6095.55       5786.25       685.86 o                         
  -9 -15   2       2873.34       2651.07       498.59 o                         
  -8 -15   2       1326.66       1658.63       566.53 o                         
  -7 -15   2          0.38        -77.56       365.76 o                         
  -6 -15   2          4.02        -70.36       354.06 o                         
  -5 -15   2       1585.93       1061.11       461.45 o                         
  -4 -15   2       8389.21       8939.42       638.61 o                         
  -3 -15   2       3902.82       3849.03       311.86 o                         
  -2 -15   2       3925.24       3800.52       534.75 o                         
  -1 -15   2        673.58        720.03       264.19 o                         
   0 -15   2      13952.36      13707.66       465.78 o                         
   1 -15   2       7867.87       7849.87       401.47 o                         
   2 -15   2       2391.01       1849.54       284.72 o                         
   3 -15   2       2573.10       2915.04       311.93 o                         
   4 -15   2       1342.94       1407.44       276.56 o                         
   5 -15   2       1946.76       2201.52       308.21 o                         
   6 -15   2       6346.79       6316.68       408.16 o                         
   7 -15   2       5745.75       6099.82       409.98 o                         
   8 -15   2       2674.69       3024.88       348.51 o                         
   9 -15   2         55.61       -293.24       477.33 o                         
  10 -15   2       1255.00       1519.15       583.63 o                         
 -10 -14   2          0.17         74.71       406.24 o                         
  -9 -14   2        504.96        356.31       407.64 o                         
  -8 -14   2        179.73         23.30       369.96 o                         
  -7 -14   2        515.77        726.42       623.14 o                         
  -6 -14   2        889.97        632.37       359.88 o                         
  -5 -14   2         38.50         26.00       341.11 o                         
  -4 -14   2       1403.40       1366.18       252.12 o                         
  -3 -14   2       5353.73       5112.00       414.36 o                         
  -2 -14   2      16237.79      16074.57       993.17 o                         
  -1 -14   2      13314.47      12996.04       426.06 o                         
   0 -14   2       2768.48       2764.73       283.54 o                         
   1 -14   2        349.76        445.49       230.29 o                         
   2 -14   2        423.15        442.37       239.77 o                         
   3 -14   2        334.59        456.97       234.57 o                         
   4 -14   2        641.85        412.17       247.52 o                         
   5 -14   2        277.95        131.39       252.93 o                         
   6 -14   2       4022.46       4232.45       339.27 o                         
   7 -14   2       7649.11       7521.92       500.44 o                         
   8 -14   2      13313.83      12061.31       563.27 o                         
   9 -14   2       8651.34       8697.79       466.21 o                         
  10 -14   2       2399.42       2226.55       458.40 o                         
 -11 -13   2       2298.36       2362.17      1095.79 o                         
 -10 -13   2       1125.66       1549.56       448.67 o                         
  -9 -13   2          4.26         -0.84       383.08 o                         
  -8 -13   2         45.10         30.23       583.02 o                         
  -7 -13   2        501.05       -116.70       337.65 o                         
  -6 -13   2       7735.52       8147.93       631.89 o                         
  -5 -13   2      20393.07      21292.06       688.80 o                         
  -4 -13   2      11642.33       9627.64       543.73 o                         
  -3 -13   2        523.35        525.07       221.47 o                         
  -2 -13   2       5183.21       5175.76       338.32 o                         
  -1 -13   2      13862.47      13834.27       753.81 o                         
   0 -13   2       7303.77       7197.81       343.90 o                         
   1 -13   2       1238.79        952.59       229.53 o                         
   2 -13   2         40.05         35.02       214.78 o                         
   3 -13   2        134.15       -207.02       212.82 o                         
   4 -13   2       6405.80       6425.90       353.28 o                         
   5 -13   2      15171.64      14249.46       439.37 o                         
   6 -13   2       8523.43       8820.78       483.65 o                         
   7 -13   2       1572.44       1556.65       304.51 o                         
   8 -13   2        424.96        554.13       294.99 o                         
   9 -13   2       5047.06       5459.77       399.85 o                         
  10 -13   2       2134.79       2099.43       338.16 o                         
  11 -13   2        184.19         33.50       392.82 o                         
 -11 -12   2          0.75       -455.84       382.97 o                         
 -10 -12   2         81.11       -134.60       373.73 o                         
  -9 -12   2        250.79         48.79       512.56 o                         
  -8 -12   2       3015.34       3423.99       447.68 o                         
  -7 -12   2       3202.89       2764.24       420.96 o                         
  -6 -12   2          6.35        192.15       324.09 o                         
  -5 -12   2       7227.24       7119.95       488.55 o                         
  -4 -12   2      20455.32      20622.20      1135.35 o                         
  -3 -12   2      13136.78      12493.68       718.35 o                         
  -2 -12   2       6157.93       6705.29       329.85 o                         
  -1 -12   2        308.76        472.21       201.28 o                         
   0 -12   2         89.53        -62.99       189.45 o                         
   1 -12   2       3228.83       2935.83       300.91 o                         
   2 -12   2      10230.56      10336.03       353.62 o                         
   3 -12   2      10028.45       9263.26       739.29 o                         
   4 -12   2       2540.43       2233.45       262.13 o                         
   5 -12   2        287.96        579.99       519.08 o                         
   6 -12   2      13687.12      13400.45       434.46 o                         
   7 -12   2      10681.35      10422.90       468.42 o                         
   8 -12   2       7202.25       7795.18       406.54 o                         
   9 -12   2        369.64        195.98       273.90 o                         
  10 -12   2          0.05       -396.83       264.56 o                         
  11 -12   2        239.21        617.50       517.05 o                         
  12 -12   2       1816.10        982.91       415.03 o                         
 -12 -11   2        645.95        473.96       430.24 o                         
 -11 -11   2         40.94        251.92       400.49 o                         
 -10 -11   2         74.65         38.70       476.92 o                         
  -9 -11   2        222.96       -193.74       343.12 o                         
  -8 -11   2       1165.77       1081.28       376.56 o                         
  -7 -11   2       7700.78       9048.53       736.36 o                         
  -6 -11   2      10639.06      10816.49       639.63 o                         
  -5 -11   2       7757.37       7371.76       328.15 o                         
  -4 -11   2        295.60        398.56       194.60 o                         
  -3 -11   2       3786.71       3732.81       250.31 o                         
  -2 -11   2       1482.99       1288.36       207.14 o                         
  -1 -11   2         28.65       -111.76       176.38 o                         
   0 -11   2        123.11       -100.87       174.78 o                         
   1 -11   2         10.32       -165.80       183.12 o                         
   2 -11   2      16676.74      15326.20       381.97 o                         
   3 -11   2      36364.68      34317.44       854.29 o                         
   4 -11   2      31412.45      30454.01       626.39 o                         
   5 -11   2      24498.61      25121.11       487.26 o                         
   6 -11   2        456.10        350.45       226.83 o                         
   7 -11   2       3856.86       4120.81       310.45 o                         
   8 -11   2       3443.64       4119.53       424.86 o                         
   9 -11   2        100.32         94.13       259.48 o                         
  10 -11   2        637.48        776.47       291.38 o                         
  11 -11   2        125.48         38.04       282.62 o                         
  12 -11   2        141.49        598.07       314.33 o                         
 -12 -10   2         13.40        -85.87       394.64 o                         
 -11 -10   2        108.15       -257.97       364.34 o                         
 -10 -10   2       3626.29       3724.79       473.19 o                         
  -9 -10   2       8584.62       8733.55       577.62 o                         
  -8 -10   2       2845.27       2803.35       261.23 o                         
  -7 -10   2         87.42         48.23       193.59 o                         
  -6 -10   2       5563.61       6385.43       627.32 o                         
  -5 -10   2      23460.81      21189.05       673.78 o                         
  -4 -10   2       9324.61       8183.92       309.19 o                         
  -3 -10   2       2586.22       2770.33       229.14 o                         
  -2 -10   2         82.23        -24.62       168.46 o                         
  -1 -10   2        369.79        212.26       172.81 o                         
   0 -10   2       7911.96       7451.63       298.67 o                         
   1 -10   2      26547.34      25595.31       427.99 o                         
   2 -10   2      14862.87      13345.86       534.63 o                         
   3 -10   2        382.38        291.48       185.17 o                         
   4 -10   2      11234.24      11266.16       408.85 o                         
   5 -10   2      13748.13      12570.93       372.56 o                         
   6 -10   2       8377.62       9090.84       356.08 o                         
   7 -10   2       3142.76       2963.38       279.04 o                         
   8 -10   2         68.21       -109.27       356.79 o                         
   9 -10   2          0.99        -29.50       244.90 o                         
  10 -10   2       3045.42       3461.55       430.91 o                         
  11 -10   2       7040.39       6369.92       414.47 o                         
  12 -10   2       4637.97       5987.06       542.37 o                         
 -12  -9   2        885.50        577.08       406.05 o                         
 -11  -9   2        656.13        221.79       368.49 o                         
 -10  -9   2         73.50        324.84       358.88 o                         
  -9  -9   2       6828.17       6599.48       365.21 o                         
  -8  -9   2      17933.68      18571.14      1023.81 o                         
  -7  -9   2      10419.95       9343.17       771.87 o                         
  -6  -9   2       4246.61       4491.10       480.26 o                         
  -5  -9   2        917.34       1271.03       198.36 o                         
  -4  -9   2       5862.30       5355.37       272.85 o                         
  -3  -9   2          1.30        -51.38       158.12 o                         
  -2  -9   2         79.76        116.34       165.41 o                         
  -1  -9   2       9767.21       8775.24       325.24 o                         
   0  -9   2       3258.67       3905.74       251.53 o                         
   1  -9   2       6815.12       5803.59       270.38 o                         
   2  -9   2      33032.65      31969.34       441.92 o                         
   3  -9   2      34988.22      33414.89       542.21 o                         
   4  -9   2      20103.53      19665.93       389.86 o                         
   5  -9   2        521.84        561.08       188.67 o                         
   6  -9   2        394.92        327.50       197.00 o                         
   7  -9   2        655.99        754.74       220.67 o                         
   8  -9   2       3401.99       3498.98       349.15 o                         
   9  -9   2       4277.17       4723.08       335.37 o                         
  10  -9   2       1987.08       1803.61       294.86 o                         
  11  -9   2        494.84        715.50       299.15 o                         
  12  -9   2       3871.13       4564.24       391.01 o                         
  13  -9   2       5137.55       5338.40       414.43 o                         
 -13  -8   2         69.47       -139.51       386.70 o                         
 -12  -8   2       2027.60       1970.29       536.59 o                         
 -11  -8   2       8147.20       8166.11       584.89 o                         
 -10  -8   2       9367.40      10023.51       751.07 o                         
  -9  -8   2       3659.47       3457.00       510.80 o                         
  -8  -8   2       1563.04       1218.42       234.94 o                         
  -7  -8   2       5351.93       5213.10       344.36 o                         
  -6  -8   2       2386.89       2344.28       364.31 o                         
  -5  -8   2        168.93        247.24       169.08 o                         
  -4  -8   2       3910.92       4290.28       261.07 o                         
  -3  -8   2       2726.39       2824.99       206.39 o                         
  -2  -8   2       7757.39       7488.89       283.01 o                         
  -1  -8   2      55754.09      56666.94       748.27 o                         
   0  -8   2      61984.36      61255.36       562.66 o                         
   1  -8   2      26831.61      25221.33       422.03 o                         
   2  -8   2        422.69        356.98       167.90 o                         
   3  -8   2      12003.46      12029.28       311.20 o                         
   4  -8   2       9452.23       9053.18       292.42 o                         
   5  -8   2       2821.45       2605.04       215.59 o                         
   6  -8   2         99.39        120.92       184.35 o                         
   7  -8   2         63.64         94.55       191.07 o                         
   8  -8   2       1517.36       1496.16       248.39 o                         
   9  -8   2       7857.04       7650.14       383.99 o                         
  10  -8   2      12155.90      12065.28       453.52 o                         
  11  -8   2      12158.02      11939.06       477.63 o                         
  12  -8   2       2118.00       2620.64       341.80 o                         
  13  -8   2        240.84       -157.29       297.23 o                         
 -13  -7   2       1754.40       1278.64       516.23 o                         
 -12  -7   2        939.54       1021.92       293.41 o                         
 -11  -7   2       1539.61       1723.38       297.63 o                         
 -10  -7   2      11898.85      11934.21       443.29 o                         
  -9  -7   2      15946.40      14965.22       512.18 o                         
  -8  -7   2       6104.45       6201.42       363.02 o                         
  -7  -7   2       2487.35       2258.74       228.41 o                         
  -6  -7   2          1.13          4.88       161.40 o                         
  -5  -7   2       6813.44       6665.49       308.23 o                         
  -4  -7   2      21526.71      20506.37       523.82 o                         
  -3  -7   2      57419.46      59373.57      1164.52 o                         
  -2  -7   2      45475.59      45999.59       733.75 o                         
  -1  -7   2         93.55         -6.75       116.87 o                         
   0  -7   2      17224.92      15245.22       306.42 o                         
   1  -7   2      19588.64      18136.96       315.83 o                         
   2  -7   2      27186.29      25690.89       495.86 o                         
   3  -7   2       6189.30       5682.70       252.12 o                         
   4  -7   2        611.53        795.77       171.74 o                         
   5  -7   2        768.94        641.55       185.16 o                         
   6  -7   2       8901.56       7929.43       205.87 o                         
   7  -7   2      13521.03      13510.39       351.83 o                         
   8  -7   2      13691.33      12254.36       523.15 o                         
   9  -7   2       3110.03       2931.86       291.30 o                         
  10  -7   2        199.37         21.85       252.37 o                         
  11  -7   2       9089.10       8589.49       613.33 o                         
  12  -7   2       6901.86       6848.93       427.08 o                         
  13  -7   2       2351.71       2470.91       351.47 o                         
 -13  -6   2       4025.80       4117.99       894.79 o                         
 -12  -6   2       9843.84      10390.30       721.27 o                         
 -11  -6   2       7696.38       8092.62       553.80 o                         
 -10  -6   2       3117.55       3346.83       309.27 o                         
  -9  -6   2       1307.07       1691.60       255.73 o                         
  -8  -6   2       2741.39       2299.13       240.99 o                         
  -7  -6   2       1194.71        997.72       197.41 o                         
  -6  -6   2       1255.96       1361.77       190.23 o                         
  -5  -6   2       4158.62       4449.11       245.99 o                         
  -4  -6   2       3296.25       3373.30       226.61 o                         
  -3  -6   2      28037.21      30676.29       384.59 o                         
  -2  -6   2     103403.41     109064.30      1185.30 o                         
  -1  -6   2      54148.97      53827.29       501.44 o                         
   0  -6   2      21191.24      18697.54       331.51 o                         
   1  -6   2        226.16        198.19       132.63 o                         
   2  -6   2       1882.80       2258.57       168.56 o                         
   3  -6   2       1054.19       1256.78       161.91 o                         
   4  -6   2       3657.44       3748.54       237.77 o                         
   5  -6   2      10397.70      10501.75       304.36 o                         
   6  -6   2       1400.11       1271.25       192.61 o                         
   7  -6   2       4845.87       4772.97       213.88 o                         
   8  -6   2      20376.65      20915.65       736.63 o                         
   9  -6   2      23525.48      23891.21       513.06 o                         
  10  -6   2      13739.94      14026.96       468.60 o                         
  11  -6   2        269.69        403.01       272.69 o                         
  12  -6   2         72.26       -286.60       263.37 o                         
  13  -6   2        174.32        182.73       292.69 o                         
  14  -6   2         26.31       -392.97       404.31 o                         
 -14  -5   2       2606.35       2242.55       674.66 o                         
 -13  -5   2        340.86        207.83       289.17 o                         
 -12  -5   2        947.81       1097.09       298.30 o                         
 -11  -5   2       5498.97       6192.96       387.49 o                         
 -10  -5   2      11187.36      11023.90       809.52 o                         
  -9  -5   2       3227.79       3313.86       278.69 o                         
  -8  -5   2          0.56        572.23       363.92 o                         
  -7  -5   2        435.06        303.23       175.39 o                         
  -6  -5   2       3630.49       3067.34       231.16 o                         
  -5  -5   2      36745.41      37529.21       446.44 o                         
  -4  -5   2      81732.01      85147.16       656.92 o                         
  -3  -5   2     101882.90     113737.31       807.43 o                         
  -2  -5   2       3794.27       2889.65       161.20 o                         
  -1  -5   2      20773.29      19260.11       239.16 o                         
   0  -5   2      21768.58      21963.42       469.22 o                         
   1  -5   2      10774.66      10883.99       181.22 o                         
   2  -5   2         10.87        -22.17       102.05 o                         
   3  -5   2        715.22       1060.32       147.70 o                         
   4  -5   2      13259.49      13313.35       302.08 o                         
   5  -5   2      29193.08      29947.74       828.05 o                         
   6  -5   2      28660.38      28957.56       911.10 o                         
   7  -5   2      20945.72      21308.96       597.79 o                         
   8  -5   2       1206.18       1494.63       223.28 o                         
   9  -5   2       2982.35       2557.17       267.88 o                         
  10  -5   2      11059.80       9321.43       396.02 o                         
  11  -5   2       6117.43       5312.55       363.00 o                         
  12  -5   2        304.48         50.58       267.23 o                         
  13  -5   2          2.09        -42.77       278.23 o                         
  14  -5   2         42.64        -87.94       287.01 o                         
 -14  -4   2       3542.89       4025.02       386.99 o                         
 -13  -4   2       6103.42       6696.88       435.07 o                         
 -12  -4   2       4805.36       4593.15       360.23 o                         
 -11  -4   2        389.70        232.06       254.41 o                         
 -10  -4   2       2953.96       2254.10       275.99 o                         
  -9  -4   2         58.57       -226.38       200.62 o                         
  -8  -4   2       1158.34       1155.42       207.95 o                         
  -7  -4   2       9001.04       9354.59       320.13 o                         
  -6  -4   2       2677.55       2783.24       211.16 o                         
  -5  -4   2      15457.54      14619.64       327.96 o                         
  -4  -4   2      58208.73      56831.72       485.49 o                         
  -3  -4   2     157867.78     172215.59       928.89 o                         
  -2  -4   2     312946.75     314635.28      6329.58 o                         
  -1  -4   2      15830.05      18649.63       224.15 o                         
   0  -4   2        373.09        654.51        84.41 o                         
   1  -4   2      10137.25      10302.02       190.47 o                         
   2  -4   2        178.45        259.32        98.13 o                         
   3  -4   2      26367.58      26950.89       785.55 o                         
   4  -4   2      29134.05      30715.41       373.24 o                         
   5  -4   2        686.02        649.47       166.76 o                         
   6  -4   2       7332.37       6264.85       282.02 o                         
   7  -4   2      25966.51      24042.61       534.43 o                         
   8  -4   2      20776.13      19609.30       423.66 o                         
   9  -4   2       6273.48       5432.73       319.50 o                         
  10  -4   2        126.86       -216.72       213.38 o                         
  11  -4   2        268.31         61.42       246.23 o                         
  12  -4   2         19.97        341.95       262.02 o                         
  13  -4   2       2377.96       2124.26       321.72 o                         
  14  -4   2       2218.28       2504.99       462.76 o                         
 -14  -3   2        304.70        488.92       298.81 o                         
 -13  -3   2       1251.62       1304.05       300.18 o                         
 -12  -3   2       1860.82       1689.83       303.45 o                         
 -11  -3   2       1834.89       1649.75       281.64 o                         
 -10  -3   2        151.61        -13.35       298.24 o                         
  -9  -3   2        103.50         63.97       202.35 o                         
  -8  -3   2       3842.87       3946.42       269.86 o                         
  -7  -3   2      27151.15      28270.93       708.64 o                         
  -6  -3   2      36249.23      35033.28       451.50 o                         
  -5  -3   2      41924.34      48150.32       479.23 o                         
  -4  -3   2        101.57        265.14       136.20 o                         
  -3  -3   2       1388.92       1358.76       122.58 o                         
  -2  -3   2      75788.26      84132.94      1097.09 o                         
  -1  -3   2      88080.39      86038.34      1666.72 o                         
   0  -3   2       8965.17       8950.32       130.46 o                         
   1  -3   2       5580.38       7845.28       487.92 o                         
   2  -3   2      11999.19      14041.91       418.90 o                         
   3  -3   2      14129.36      13672.46       393.41 o                         
   4  -3   2      71890.34      78015.66       725.44 o                         
   5  -3   2     108828.20     113686.67      1855.16 o                         
   6  -3   2      22974.51      23634.20       850.40 o                         
   7  -3   2         16.79       -176.71       199.23 o                         
   8  -3   2       1035.57       1303.73       258.44 o                         
   9  -3   2       2121.73       2196.63       250.72 o                         
  10  -3   2        370.03        475.30       228.75 o                         
  11  -3   2          9.32       -197.96       237.50 o                         
  12  -3   2        831.31        592.65       270.88 o                         
  13  -3   2        383.83        151.23       365.14 o                         
  14  -3   2       3444.64       3128.42       374.06 o                         
 -14  -2   2       3911.81       3444.24       518.47 o                         
 -13  -2   2       1146.62        922.99       295.66 o                         
 -12  -2   2          4.52       -168.17       241.69 o                         
 -11  -2   2        344.82         56.87       239.31 o                         
 -10  -2   2        824.89        738.93       284.22 o                         
  -9  -2   2      12556.77      10730.84       682.67 o                         
  -8  -2   2      15955.41      15029.99       466.60 o                         
  -7  -2   2       1814.03       2235.82       214.36 o                         
  -6  -2   2       3263.96       3172.00       293.97 o                         
  -5  -2   2      40361.95      39539.69       478.89 o                         
  -4  -2   2      27002.30      26553.21       331.20 o                         
  -3  -2   2       1183.22        788.93       108.32 o                         
  -2  -2   2      43870.13      42714.66      3684.93 o                         
  -1  -2   2        937.83        907.80        53.66 o                         
   0  -2   2        329.33        343.00        45.25 o                         
   1  -2   2       1313.47       1524.11       151.67 o                         
   2  -2   2      66853.08      81885.34      1171.67 o                         
   3  -2   2      10509.45       9770.79       238.90 o                         
   4  -2   2         45.65         69.29       131.84 o                         
   5  -2   2      27093.34      26364.12       376.81 o                         
   6  -2   2      34025.10      33340.16       447.45 o                         
   7  -2   2      12643.33      13029.80       345.08 o                         
   8  -2   2       2105.33       2098.05       229.12 o                         
   9  -2   2        332.19        136.26       205.00 o                         
  10  -2   2       1688.24       1593.32       261.71 o                         
  11  -2   2       4003.87       4013.60       407.29 o                         
  12  -2   2       5096.31       4319.98       462.94 o                         
  13  -2   2       4157.62       5070.25      1082.95 o                         
  14  -2   2        773.57        779.93       333.30 o                         
 -14  -1   2       1189.57        575.12       420.10 o                         
 -13  -1   2        634.46        480.79       323.68 o                         
 -12  -1   2        154.61       -385.68       277.01 o                         
 -11  -1   2       1568.31       1042.01       275.95 o                         
 -10  -1   2       1057.50       1347.69       343.57 o                         
  -9  -1   2       5040.68       4674.62       404.21 o                         
  -8  -1   2      14909.60      14692.34       467.66 o                         
  -7  -1   2      47913.62      46731.95       533.88 o                         
  -6  -1   2      35343.27      36634.48       448.37 o                         
  -5  -1   2         74.60         52.58       137.84 o                         
  -4  -1   2       1026.16       1079.73       117.90 o                         
  -3  -1   2        749.60       1216.72        90.95 o                         
  -2  -1   2       4644.64       5093.61        97.16 o                         
  -1  -1   2        121.37        112.29        39.70 o                         
   0  -1   2       2626.55       3996.10        61.25 o                         
   1  -1   2       2624.37       3005.06        69.16 o                         
   2  -1   2      16438.11      15789.93       277.97 o                         
   3  -1   2     116958.46     123394.09      2138.67 o                         
   4  -1   2      34461.40      36204.02       378.96 o                         
   5  -1   2      10125.90      10157.53       280.31 o                         
   6  -1   2          2.03         99.87       155.73 o                         
   7  -1   2        626.57        468.20       180.59 o                         
   8  -1   2        272.15        196.79       190.16 o                         
   9  -1   2       3680.81       3967.01       278.55 o                         
  10  -1   2       1586.61       1775.94       269.32 o                         
  11  -1   2        355.20        -94.93       333.90 o                         
  12  -1   2       1041.54       1175.78       440.90 o                         
  13  -1   2       4997.95       4385.39       450.35 o                         
  14  -1   2       6152.74       5775.38       421.96 o                         
 -14   0   2         14.16       -469.67       373.88 o                         
 -13   0   2         47.36       -140.36       257.24 o                         
 -12   0   2        916.48        864.09       265.58 o                         
 -11   0   2       6269.38       6166.16       432.34 o                         
 -10   0   2      20905.21      19101.15       552.61 o                         
  -9   0   2      13427.82      12685.90       397.34 o                         
  -8   0   2       2133.09       2079.49       226.06 o                         
  -7   0   2       3100.79       2997.74       222.68 o                         
  -6   0   2      30802.71      31314.82       565.39 o                         
  -5   0   2       5725.74       5635.17       231.67 o                         
  -4   0   2       2333.49       2374.01       138.55 o                         
  -3   0   2       7875.94       7102.93       138.28 o                         
  -2   0   2       3038.60       2711.49       104.05 o                         
  -1   0   2       3466.12       5496.27       107.47 o                         
   0   0   2     155580.88     168447.16      1286.35 o                         
   1   0   2      50671.30      52316.24      1623.00 o                         
   2   0   2       3009.20       3501.13       123.25 o                         
   3   0   2       1895.11       2413.41       148.50 o                         
   4   0   2       8623.12       9114.75       247.50 o                         
   5   0   2      13305.21      12626.55       359.04 o                         
   6   0   2        725.64        890.27       174.66 o                         
   7   0   2        732.76        665.41       181.89 o                         
   8   0   2       1666.65       1736.89       220.12 o                         
   9   0   2       1323.55       1106.94       269.76 o                         
  10   0   2       8440.78       7653.26       714.71 o                         
  11   0   2       8399.24       8712.65       431.36 o                         
  12   0   2       6299.05       6549.90       672.26 o                         
  13   0   2        670.65        774.86       300.04 o                         
  14   0   2        320.66        425.58       353.74 o                         
 -14   1   2        185.58       -377.71       419.09 o                         
 -13   1   2       2211.66       1507.96       414.95 o                         
 -12   1   2       4436.87       3957.83       343.66 o                         
 -11   1   2        266.82         50.33       238.24 o                         
 -10   1   2       7676.56       7095.46       367.49 o                         
  -9   1   2      22581.62      20286.15      1647.04 o                         
  -8   1   2      23198.99      21585.93       415.80 o                         
  -7   1   2      10070.01       9243.72       350.58 o                         
  -6   1   2          5.55        -32.45       150.95 o                         
  -5   1   2       3660.44       3990.24       257.88 o                         
  -4   1   2       3036.88       3133.96       158.93 o                         
  -3   1   2      18837.91      21534.19       534.32 o                         
  -2   1   2       5387.66       6401.72       119.26 o                         
  -1   1   2         90.78        466.90        43.27 o                         
   0   1   2       1553.48       2191.18       101.06 o                         
   1   1   2      66745.59      69236.85      1688.91 o                         
   2   1   2      34248.78      38995.23       870.38 o                         
   3   1   2       4119.91       3784.94       160.58 o                         
   4   1   2        127.07        -68.72       152.37 o                         
   5   1   2        224.65        186.00       146.66 o                         
   6   1   2       8887.53       8572.06       293.53 o                         
   7   1   2       7941.60       7834.91       752.25 o                         
   8   1   2       5286.07       4879.18       334.64 o                         
   9   1   2       6642.75       6540.86       657.85 o                         
  10   1   2        546.72        787.04       251.85 o                         
  11   1   2       1449.89       1693.83       283.87 o                         
  12   1   2       5347.69       5365.53       528.55 o                         
  13   1   2       4507.27       4461.12       382.06 o                         
  14   1   2        730.73        575.64       311.46 o                         
 -14   2   2          6.33       -452.80       392.54 o                         
 -13   2   2       1487.12       1658.27       477.83 o                         
 -12   2   2       7981.45       7778.90       545.77 o                         
 -11   2   2      15740.26      14436.06       804.38 o                         
 -10   2   2       4544.77       4577.35       314.82 o                         
  -9   2   2       1120.35       1096.76       216.31 o                         
  -8   2   2       1382.72       1441.47       201.81 o                         
  -7   2   2       5215.79       4541.92       248.71 o                         
  -6   2   2        502.59        473.01       154.46 o                         
  -5   2   2      18461.60      19410.00       466.19 o                         
  -4   2   2       1583.69       1949.01       150.44 o                         
  -3   2   2      13409.01      13157.21       341.17 o                         
  -2   2   2      92821.91      97916.41      1858.81 o                         
  -1   2   2      14351.94      13363.00       205.20 o                         
   0   2   2      50565.10      56777.17       250.32 o                         
   1   2   2      10795.26       9880.11       248.15 o                         
   2   2   2       3461.00       2514.82       212.54 o                         
   3   2   2       3343.25       2808.15       170.18 o                         
   4   2   2        614.65        777.61       140.41 o                         
   5   2   2         60.12        224.39       151.38 o                         
   6   2   2        256.93       -134.79       153.96 o                         
   7   2   2        206.39        286.12       175.23 o                         
   8   2   2      13826.93      12978.44       497.76 o                         
   9   2   2      25234.54      25301.65      1073.87 o                         
  10   2   2      17483.43      16114.13       464.10 o                         
  11   2   2       1166.88        936.87       268.30 o                         
  12   2   2         38.14        -66.26       258.88 o                         
  13   2   2        111.69       -167.67       269.81 o                         
  14   2   2        349.03        -21.46       288.08 o                         
 -14   3   2       4614.75       4183.12       541.26 o                         
 -13   3   2       1894.55       1833.43       313.56 o                         
 -12   3   2         65.41       -106.63       377.06 o                         
 -11   3   2       2278.00       2431.05       291.87 o                         
 -10   3   2       5144.13       4946.23       317.57 o                         
  -9   3   2      10686.38      10456.15       387.33 o                         
  -8   3   2       1420.62       1211.38       199.58 o                         
  -7   3   2        511.47        345.59       166.36 o                         
  -6   3   2       1243.13       1220.50       172.18 o                         
  -5   3   2      32305.48      33179.99       783.94 o                         
  -4   3   2      84192.89      87952.16      1087.68 o                         
  -3   3   2      24058.41      22545.65       449.57 o                         
  -2   3   2       3097.86       4527.00       805.74 o                         
  -1   3   2       1232.10       1671.53       129.63 o                         
   0   3   2      11623.16      10156.30       265.43 o                         
   1   3   2      29068.07      32925.45      1768.61 o                         
   2   3   2       8974.87       7539.85       303.32 o                         
   3   3   2         40.83        341.45       175.83 o                         
   4   3   2       1836.90       2061.61       123.75 o                         
   5   3   2       6260.20       4746.01       350.97 o                         
   6   3   2      14867.05      13679.02       449.71 o                         
   7   3   2      21288.59      20643.69       403.78 o                         
   8   3   2       7712.05       8044.26       339.64 o                         
   9   3   2          9.26         68.19       211.57 o                         
  10   3   2       5483.13       5423.36       527.79 o                         
  11   3   2       2375.58       2151.53       293.99 o                         
  12   3   2        754.23       1172.80       374.73 o                         
  13   3   2        245.84       -154.55       270.51 o                         
  14   3   2         12.53        176.79       365.13 o                         
 -14   4   2       3270.25       4042.18       563.88 o                         
 -13   4   2       8428.90       8733.41       633.74 o                         
 -12   4   2       8017.34       7686.98       585.78 o                         
 -11   4   2       3192.46       2989.70       346.23 o                         
 -10   4   2        146.72         55.43       221.86 o                         
  -9   4   2       1687.43       1483.73       226.28 o                         
  -8   4   2         40.00        134.17       178.06 o                         
  -7   4   2       6788.48       6336.46       337.91 o                         
  -6   4   2       2510.69       2347.38       199.38 o                         
  -5   4   2       6305.50       6241.69       261.14 o                         
  -4   4   2      27166.70      29399.61       477.04 o                         
  -3   4   2      50038.43      52377.65       562.19 o                         
  -2   4   2      38759.45      44253.25      1157.17 o                         
  -1   4   2       6665.15       7019.12       217.45 o                         
   0   4   2       4166.13       3292.97       152.59 o                         
   1   4   2        402.75        274.45       214.64 o                         
   2   4   2        110.48         -7.82       165.95 o                         
   3   4   2      11149.65      10750.49       358.47 o                         
   4   4   2        813.40        460.81       206.82 o                         
   5   4   2      11354.59      10521.60       523.58 o                         
   6   4   2        186.90        308.71       159.82 o                         
   7   4   2      20238.59      19095.17       604.14 o                         
   8   4   2      25958.14      23835.89       675.78 o                         
   9   4   2       7911.62       7427.74       426.27 o                         
  10   4   2        588.57        668.35       237.63 o                         
  11   4   2          2.49       -171.18       231.52 o                         
  12   4   2          6.28       -326.36       245.36 o                         
  13   4   2        102.01         59.70       356.98 o                         
  14   4   2        439.99        370.69       540.87 o                         
 -14   5   2        894.97        663.03       473.79 o                         
 -13   5   2        173.55        -76.32       433.23 o                         
 -12   5   2       3573.91       3816.03       338.24 o                         
 -11   5   2       2987.11       2690.00       300.72 o                         
 -10   5   2        105.79        176.21       221.41 o                         
  -9   5   2        860.98       1012.28       230.31 o                         
  -8   5   2          7.52        121.23       186.37 o                         
  -7   5   2       5607.79       5744.16       294.68 o                         
  -6   5   2      24717.57      23766.52       403.28 o                         
  -5   5   2      51367.20      53295.87       986.06 o                         
  -4   5   2      22992.13      24227.74       369.18 o                         
  -3   5   2          8.87        253.73       142.53 o                         
  -2   5   2       5247.46       5177.62       239.73 o                         
  -1   5   2      13954.75      13317.88       312.12 o                         
   0   5   2        769.13        630.60       134.94 o                         
   1   5   2       4140.37       4231.60       188.41 o                         
   2   5   2          3.13        -72.70       177.61 o                         
   3   5   2      10161.28      10990.51       442.51 o                         
   4   5   2      28994.76      31573.10       790.12 o                         
   5   5   2      47366.83      48149.85       704.15 o                         
   6   5   2      16060.82      14134.55       511.49 o                         
   7   5   2        699.83       1089.96       186.89 o                         
   8   5   2        168.26        433.01       189.23 o                         
   9   5   2       1730.67       1664.02       237.66 o                         
  10   5   2       4283.95       4203.23       324.61 o                         
  11   5   2          4.06       -322.20       227.88 o                         
  12   5   2        265.12        215.99       350.04 o                         
  13   5   2         10.30        255.74       424.39 o                         
 -13   6   2       4249.18       4727.80       601.76 o                         
 -12   6   2        260.28       -180.90       387.24 o                         
 -11   6   2         27.18        -53.70       237.11 o                         
 -10   6   2        379.10        353.57       234.27 o                         
  -9   6   2       4428.77       4336.46       298.66 o                         
  -8   6   2      10792.34      10195.94       361.87 o                         
  -7   6   2       6357.52       6363.79       322.73 o                         
  -6   6   2       1085.75       1439.59       199.19 o                         
  -5   6   2      33319.25      33655.38       800.96 o                         
  -4   6   2      56930.58      57454.80       898.50 o                         
  -3   6   2      28059.56      27723.67       397.01 o                         
  -2   6   2       6945.67       7197.83       259.86 o                         
  -1   6   2          6.61        -74.22       239.20 o                         
   0   6   2       1840.88       2001.45       164.34 o                         
   1   6   2       2704.89       2810.93       211.92 o                         
   2   6   2      24416.01      24972.57       490.69 o                         
   3   6   2      46600.50      46893.67       662.76 o                         
   4   6   2        276.00        495.04       225.36 o                         
   5   6   2       5058.31       5204.67       375.25 o                         
   6   6   2       7340.10       6968.50       414.10 o                         
   7   6   2      11008.85      10407.33       481.75 o                         
   8   6   2       3684.31       3478.02       243.78 o                         
   9   6   2        187.33        134.95       198.27 o                         
  10   6   2        374.62         29.02       219.81 o                         
  11   6   2        550.68        937.37       361.97 o                         
  12   6   2       1885.00       1871.43       421.67 o                         
  13   6   2       2214.10       2272.26       442.44 o                         
 -13   7   2       1557.79       1454.53       468.15 o                         
 -12   7   2         74.74        -80.37       424.39 o                         
 -11   7   2        694.35        592.43       263.27 o                         
 -10   7   2         15.37       -240.36       231.89 o                         
  -9   7   2        448.41        489.73       230.56 o                         
  -8   7   2      13091.42      13102.19       402.23 o                         
  -7   7   2      33009.32      32570.13      1068.63 o                         
  -6   7   2      29870.76      29545.72       583.38 o                         
  -5   7   2       3957.86       3624.60       243.38 o                         
  -4   7   2         59.76         -2.36       162.98 o                         
  -3   7   2       5355.15       5886.10       267.79 o                         
  -2   7   2        311.61        232.82       157.25 o                         
  -1   7   2         21.04         52.15       152.86 o                         
   0   7   2      14906.92      14420.31       330.38 o                         
   1   7   2       6609.74       5387.70       526.88 o                         
   2   7   2       8907.96       9068.70       393.23 o                         
   3   7   2      34264.55      35612.78       619.32 o                         
   4   7   2      15586.20      14857.53       472.42 o                         
   5   7   2      15011.28      14282.65       488.14 o                         
   6   7   2        166.12        145.12       253.74 o                         
   7   7   2       2101.25       1861.30       319.51 o                         
   8   7   2        136.86       -215.62       272.47 o                         
   9   7   2        317.96        283.61       203.09 o                         
  10   7   2       1426.48       1667.70       373.33 o                         
  11   7   2        824.30        841.53       375.90 o                         
  12   7   2         10.44        643.03       382.20 o                         
  13   7   2       1829.46       2128.93       460.54 o                         
 -13   8   2         62.98        -26.47       412.30 o                         
 -12   8   2         68.41        134.24       403.34 o                         
 -11   8   2       1926.09       1394.65       433.65 o                         
 -10   8   2      11488.71      11862.72       921.40 o                         
  -9   8   2       8356.55       8498.24       453.69 o                         
  -8   8   2       1285.43       1071.85       242.83 o                         
  -7   8   2       1168.42       1550.23       243.38 o                         
  -6   8   2      15756.40      15988.83       402.38 o                         
  -5   8   2      10757.37      11561.70       347.92 o                         
  -4   8   2      10167.95      10184.32       323.09 o                         
  -3   8   2        110.74         -1.59       163.64 o                         
  -2   8   2       3996.08       4237.00       261.22 o                         
  -1   8   2        684.70        541.21       170.14 o                         
   0   8   2      30834.67      28053.27       413.49 o                         
   1   8   2      39532.49      37245.07       808.25 o                         
   2   8   2      19735.74      18230.19       494.67 o                         
   3   8   2       1240.94       1293.00       256.24 o                         
   4   8   2       5035.37       5356.60       390.61 o                         
   5   8   2       9417.24       9144.03       447.63 o                         
   6   8   2       1811.74       1902.36       316.09 o                         
   7   8   2        285.42        111.92       275.21 o                         
   8   8   2        483.34        372.92       377.55 o                         
   9   8   2         49.32       -262.05       311.04 o                         
  10   8   2       1712.81       1747.67       397.10 o                         
  11   8   2       4568.84       4746.52       501.52 o                         
  12   8   2       3297.17       3265.59       485.99 o                         
 -13   9   2        623.49        681.50       454.09 o                         
 -12   9   2       1437.05       1595.98       454.68 o                         
 -11   9   2       1078.38       1182.00       298.57 o                         
 -10   9   2       1446.67       1510.56       296.79 o                         
  -9   9   2      11705.35      11625.59       440.58 o                         
  -8   9   2      24130.75      24660.83       528.69 o                         
  -7   9   2      15378.06      15521.01       763.08 o                         
  -6   9   2       1593.82       1626.85       251.84 o                         
  -5   9   2       1346.00       1348.39       216.83 o                         
  -4   9   2         20.44         53.76       175.01 o                         
  -3   9   2       1981.12       1512.72       203.56 o                         
  -2   9   2      18248.66      17937.42       379.38 o                         
  -1   9   2      14860.66      13836.04       344.46 o                         
   0   9   2       1267.17       1539.14       189.96 o                         
   1   9   2      11349.04      10327.61       777.43 o                         
   2   9   2      21485.46      20284.22       533.12 o                         
   3   9   2      21630.40      20889.13       800.10 o                         
   4   9   2       2948.50       3166.39       329.77 o                         
   5   9   2          2.72         -6.37       257.43 o                         
   6   9   2        291.22        220.89       302.81 o                         
   7   9   2       1079.58        894.67       320.72 o                         
   8   9   2        926.25        708.41       333.81 o                         
   9   9   2       3011.31       3068.87       425.12 o                         
  10   9   2        344.45        709.83       376.31 o                         
  11   9   2         23.60        100.81       376.52 o                         
  12   9   2       1643.23       1735.52       452.42 o                         
 -12  10   2       3113.95       3334.94       505.57 o                         
 -11  10   2       8868.77       8716.97       855.04 o                         
 -10  10   2       8609.95       9101.40       620.73 o                         
  -9  10   2       1181.11       1585.90       291.19 o                         
  -8  10   2       1389.50       1821.19       280.56 o                         
  -7  10   2       3986.43       4074.27       311.91 o                         
  -6  10   2       3843.60       3830.51       286.11 o                         
  -5  10   2         10.42         37.32       198.79 o                         
  -4  10   2       1760.40       1977.77       231.31 o                         
  -3  10   2        131.42        274.66       186.64 o                         
  -2  10   2       3834.07       4365.98       442.05 o                         
  -1  10   2      29815.00      27915.07       525.65 o                         
   0  10   2      16029.73      14458.97       898.59 o                         
   1  10   2       5746.38       4774.31       370.79 o                         
   2  10   2        234.73        283.35       165.79 o                         
   3  10   2        502.62        352.73       256.78 o                         
   4  10   2       3212.14       3859.89       408.71 o                         
   5  10   2        100.60       -138.78       270.95 o                         
   6  10   2         90.17        213.85       296.25 o                         
   7  10   2          2.97        -66.57       320.88 o                         
   8  10   2         31.16        -56.62       323.70 o                         
   9  10   2       3440.06       3709.66       461.51 o                         
  10  10   2       5741.32       5698.90       530.69 o                         
  11  10   2       3906.74       4278.02       717.42 o                         
  12  10   2        625.91        525.44       473.46 o                         
 -12  11   2        253.29        515.33       432.34 o                         
 -11  11   2       1476.72       1240.56       448.82 o                         
 -10  11   2      10947.28      10416.52       465.31 o                         
  -9  11   2      11347.39      11692.79       459.16 o                         
  -8  11   2       4729.42       4979.31       360.04 o                         
  -7  11   2         10.51       -264.75       253.23 o                         
  -6  11   2       4877.58       4819.67       325.37 o                         
  -5  11   2        302.86        144.53       214.14 o                         
  -4  11   2      10022.36       9213.82       366.53 o                         
  -3  11   2      14752.24      13844.42       679.12 o                         
  -2  11   2       4829.88       4751.47       295.47 o                         
  -1  11   2       1343.35       1978.40       415.43 o                         
   0  11   2       8178.93       8004.81       316.79 o                         
   1  11   2      15465.22      14862.39       640.02 o                         
   2  11   2       7083.37       5980.81       430.47 o                         
   3  11   2       1021.38       1682.86       311.20 o                         
   4  11   2          6.38         13.33       271.73 o                         
   5  11   2        766.91        409.29       302.11 o                         
   6  11   2       1562.27       1595.68       363.92 o                         
   7  11   2       2426.40       2229.46       401.38 o                         
   8  11   2       2874.48       3144.02       663.25 o                         
   9  11   2        127.84        175.71       363.02 o                         
  10  11   2       1280.81       1171.87       424.68 o                         
  11  11   2       1932.56       2129.56       479.75 o                         
 -11  12   2       3493.35       3486.27       520.24 o                         
 -10  12   2        214.26        266.84       319.17 o                         
  -9  12   2       1989.21       1212.02       301.53 o                         
  -8  12   2        673.48        570.53       272.44 o                         
  -7  12   2         26.35         42.36       253.48 o                         
  -6  12   2       1026.59       1182.84       301.17 o                         
  -5  12   2         59.13        124.72       231.08 o                         
  -4  12   2       2905.14       3491.09       338.94 o                         
  -3  12   2      11140.80      11126.89       395.35 o                         
  -2  12   2      22925.29      20635.29       592.60 o                         
  -1  12   2      22790.55      20707.23      1120.68 o                         
   0  12   2       1666.46       1593.53       235.22 o                         
   1  12   2        120.81        176.47       192.88 o                         
   2  12   2        111.60        -13.68       181.16 o                         
   3  12   2         47.40         24.30       279.65 o                         
   4  12   2        652.27        577.37       317.35 o                         
   5  12   2       2368.22       2175.49       388.46 o                         
   6  12   2        227.12        587.42       347.79 o                         
   7  12   2       1602.32       1751.58       408.30 o                         
   8  12   2       5394.19       5484.65       515.58 o                         
   9  12   2       3352.70       3334.71       484.87 o                         
  10  12   2        913.97       1085.61       444.21 o                         
  11  12   2        114.79         26.81       425.38 o                         
 -11  13   2       2782.18       3070.45       514.68 o                         
 -10  13   2       2917.48       3072.64       366.62 o                         
  -9  13   2         13.42       -126.03       278.67 o                         
  -8  13   2        288.78        101.52       279.69 o                         
  -7  13   2       1538.61       1433.58       301.66 o                         
  -6  13   2       1254.99       1212.40       287.09 o                         
  -5  13   2       4780.49       5119.17       350.41 o                         
  -4  13   2       5634.89       5935.42       372.99 o                         
  -3  13   2         76.60        310.47       247.68 o                         
  -2  13   2       2115.10       2170.79       281.08 o                         
  -1  13   2       5040.39       4657.28       388.30 o                         
   0  13   2       8028.09       8477.65       367.84 o                         
   1  13   2       1318.74       1178.26       230.95 o                         
   2  13   2        341.13        333.96       202.29 o                         
   3  13   2          4.06       -230.76       295.98 o                         
   4  13   2       1201.02        948.64       349.32 o                         
   5  13   2      13726.49      11924.60       618.58 o                         
   6  13   2       9922.84       9650.13       750.41 o                         
   7  13   2       1851.97       2249.32       574.67 o                         
   8  13   2         35.19       -165.23       365.10 o                         
   9  13   2        465.86        220.92       402.48 o                         
  10  13   2        719.82         76.25       425.57 o                         
 -10  14   2        115.72         23.49       296.47 o                         
  -9  14   2        121.90        120.52       291.00 o                         
  -8  14   2       1539.34       1874.80       327.27 o                         
  -7  14   2       1546.09       1520.58       313.86 o                         
  -6  14   2        823.94       1047.92       337.91 o                         
  -5  14   2       1740.80       1904.41       308.28 o                         
  -4  14   2       8649.60       9345.97       428.26 o                         
  -3  14   2      10145.26      10031.44       528.34 o                         
  -2  14   2       4038.19       3748.51       318.59 o                         
  -1  14   2       1522.42       1787.37       281.22 o                         
   0  14   2         12.84        -46.60       228.86 o                         
   1  14   2          0.45        211.93       221.19 o                         
   2  14   2       1361.03       1046.58       233.36 o                         
   3  14   2       1496.90       1588.11       374.20 o                         
   4  14   2       1071.55       1033.94       370.78 o                         
   5  14   2        559.85        535.45       361.65 o                         
   6  14   2       2903.16       3309.83       695.43 o                         
   7  14   2       3729.09       3444.81       481.55 o                         
   8  14   2       2133.30       1920.00       452.58 o                         
   9  14   2        421.71        564.86       439.30 o                         
  -9  15   2          3.36       -448.02       303.45 o                         
  -8  15   2        623.86        707.96       319.09 o                         
  -7  15   2       7162.90       9102.81      1678.91 o                         
  -6  15   2      11699.74      12585.96       499.98 o                         
  -5  15   2       5703.48       5857.23       399.43 o                         
  -4  15   2        632.21        553.63       338.05 o                         
  -3  15   2        228.74        150.55       252.53 o                         
  -2  15   2       2176.85       2168.43       295.65 o                         
  -1  15   2       1054.83       1218.13       276.03 o                         
   0  15   2        735.83        650.80       257.03 o                         
   1  15   2        545.33        266.15       242.30 o                         
   2  15   2        333.14        150.27       342.38 o                         
   3  15   2       1645.14       2335.27       410.24 o                         
   4  15   2       5000.72       5102.06       524.78 o                         
   5  15   2       4460.04       4201.05       695.84 o                         
   6  15   2       1299.11       1817.24       445.33 o                         
   7  15   2         21.38         -4.33       392.73 o                         
   8  15   2        182.66       -352.59       406.40 o                         
  -8  16   2       2765.43       2812.75       381.78 o                         
  -7  16   2          6.31        232.38       319.82 o                         
  -6  16   2       2022.37       2511.24       918.21 o                         
  -5  16   2       6160.96       6182.61       525.03 o                         
  -4  16   2       4803.30       5644.23       387.38 o                         
  -3  16   2         46.38         65.87       262.44 o                         
  -2  16   2        189.56         73.83       262.73 o                         
  -1  16   2         10.07       -374.11       253.92 o                         
   0  16   2       1323.90       1119.31       278.30 o                         
   1  16   2       4380.68       3800.39       428.16 o                         
   2  16   2       3881.22       3510.40       470.87 o                         
   3  16   2        517.40        971.86       406.33 o                         
   4  16   2        225.66        179.92       380.34 o                         
   5  16   2       2455.78       2513.37       470.37 o                         
   6  16   2       2080.96       2222.94       477.58 o                         
   7  16   2        477.81       -301.51       399.96 o                         
   8  16   2         43.90       -509.65       402.88 o                         
  -7  17   2       7172.24       7755.25       725.16 o                         
  -6  17   2       1045.62       1133.65       328.53 o                         
  -5  17   2         31.44        132.85       291.92 o                         
  -4  17   2        382.54        482.49       294.55 o                         
  -3  17   2         35.91        -38.92       277.56 o                         
  -2  17   2        874.75        559.27       292.84 o                         
  -1  17   2       1303.17       1378.59       309.67 o                         
   0  17   2         92.33         89.77       274.39 o                         
   1  17   2        712.99        906.03       411.09 o                         
   2  17   2       4038.78       4994.27       520.70 o                         
   3  17   2       4014.20       4173.19       782.18 o                         
   4  17   2       1518.73       1891.29       455.79 o                         
   5  17   2        196.86       -238.59       401.04 o                         
   6  17   2         79.05       -212.00       409.82 o                         
  -6  18   2       1253.81        777.95       334.84 o                         
  -5  18   2        322.77        331.22       306.33 o                         
  -4  18   2         43.34        -43.71       312.34 o                         
  -3  18   2         34.04        288.38       305.69 o                         
  -2  18   2        284.56         -4.54       291.11 o                         
  -1  18   2       2512.46       2668.34       348.53 o                         
   0  18   2       4793.96       5796.57       547.83 o                         
   1  18   2       2013.43       2483.15       481.22 o                         
   2  18   2        241.57       1107.86       498.31 o                         
   3  18   2        355.65        426.88       427.72 o                         
   4  18   2        764.16        682.20       444.76 o                         
   5  18   2        171.50       -212.67       416.19 o                         
  -4  19   2        533.68        119.83       319.39 o                         
  -3  19   2       1582.03       1797.30       362.32 o                         
  -2  19   2        940.46        975.79       329.16 o                         
  -1  19   2        186.61        451.10       422.55 o                         
   0  19   2        522.22        240.34       890.72 o                         
   1  19   2       2757.57       3629.29       528.27 o                         
   2  19   2       2053.29       1925.90       485.53 o                         
   3  19   2        422.97        188.46       435.27 o                         
  -3 -20   3        427.67        731.05       447.01 o                         
  -2 -20   3       2379.66       2649.21       482.81 o                         
  -1 -20   3       1062.20       1214.37       440.67 o                         
   0 -20   3        128.11       -358.08       375.50 o                         
   1 -20   3         59.03        -46.12       316.16 o                         
   2 -20   3        631.45        342.89       338.82 o                         
   3 -20   3       2825.94       3332.14       503.06 o                         
   4 -20   3       5425.96       5274.22       551.59 o                         
  -5 -19   3       3054.12       3396.32       844.90 o                         
  -4 -19   3       3786.28       4524.97       786.46 o                         
  -3 -19   3       1267.71        307.79       420.46 o                         
  -2 -19   3         34.46        162.80       385.77 o                         
  -1 -19   3         49.50       -521.93       366.62 o                         
   0 -19   3        668.87        466.16       308.54 o                         
   1 -19   3       2368.44       2462.84       357.73 o                         
   2 -19   3       2622.73       2946.30       420.76 o                         
   3 -19   3        192.84        666.36       331.71 o                         
   4 -19   3        677.61        539.38       425.15 o                         
   5 -19   3       4392.56       4377.59       539.13 o                         
   6 -19   3       4411.50       4500.59       542.42 o                         
  -6 -18   3       1625.59       1793.78       478.36 o                         
  -5 -18   3         14.16        431.09       425.73 o                         
  -4 -18   3        590.24        925.30       418.03 o                         
  -3 -18   3        832.75        981.11       408.91 o                         
  -2 -18   3          8.60       -524.19       349.62 o                         
  -1 -18   3        161.53         -3.50       269.10 o                         
   0 -18   3         18.89       -311.33       282.65 o                         
   1 -18   3       1270.41       2382.21       346.16 o                         
   2 -18   3       9255.22      10218.55       480.15 o                         
   3 -18   3       9852.08      10634.51       491.32 o                         
   4 -18   3       4211.34       4462.52       392.43 o                         
   5 -18   3        960.60       1133.72       419.04 o                         
   6 -18   3         72.81        468.52       413.80 o                         
   7 -18   3        442.37        630.75       400.14 o                         
  -8 -17   3          9.63        672.14       456.02 o                         
  -7 -17   3       2542.27       3269.04       518.94 o                         
  -6 -17   3       4172.46       4364.02       574.26 o                         
  -5 -17   3       1714.99       1753.32       436.90 o                         
  -4 -17   3        527.56        142.53       372.04 o                         
  -3 -17   3          0.26       -186.14       354.57 o                         
  -2 -17   3        171.78         93.82       271.21 o                         
  -1 -17   3       4741.92       4592.70       411.39 o                         
   0 -17   3       8796.36       9052.30       453.27 o                         
   1 -17   3       5598.76       5320.92       390.37 o                         
   2 -17   3        142.94        135.73       284.20 o                         
   3 -17   3       3288.33       4121.41       364.45 o                         
   4 -17   3       6095.10       6155.16       408.07 o                         
   5 -17   3       3006.76       3156.61       350.07 o                         
   6 -17   3        911.13        667.35       384.15 o                         
   7 -17   3         81.30         45.94       357.25 o                         
   8 -17   3         98.42        -56.06       376.83 o                         
  -9 -16   3       4304.29       5439.31      1270.92 o                         
  -8 -16   3       4208.52       4799.71       690.14 o                         
  -7 -16   3        613.72       1094.29       565.71 o                         
  -6 -16   3         45.61        211.19       383.76 o                         
  -5 -16   3         85.99         58.07       347.94 o                         
  -4 -16   3         10.85       -198.38       343.86 o                         
  -3 -16   3       2432.42       2229.49       300.77 o                         
  -2 -16   3       1482.57       1460.88       289.78 o                         
  -1 -16   3        105.38       -200.80       253.13 o                         
   0 -16   3       4239.94       5145.89       445.83 o                         
   1 -16   3      15089.85      16866.21       524.02 o                         
   2 -16   3       9367.98       9312.46       436.50 o                         
   3 -16   3       2321.75       1975.77       305.12 o                         
   4 -16   3        354.14        181.21       272.03 o                         
   5 -16   3        189.11        337.67       265.50 o                         
   6 -16   3         32.44       -191.63       268.35 o                         
   7 -16   3       1418.79       1044.95       386.95 o                         
   8 -16   3       1256.16       1107.50       403.91 o                         
   9 -16   3        307.51       -179.70       375.49 o                         
  -9 -15   3         76.65        589.35       422.12 o                         
  -8 -15   3       1841.76       2431.46       616.62 o                         
  -7 -15   3       2525.29       2679.11       460.27 o                         
  -6 -15   3         89.58        -37.25       356.56 o                         
  -5 -15   3          3.41       -418.77       328.60 o                         
  -4 -15   3          4.70       -130.29       244.46 o                         
  -3 -15   3       1795.72       1837.92       284.19 o                         
  -2 -15   3       8912.09       8675.31       651.97 o                         
  -1 -15   3      12135.77      11710.53       436.90 o                         
   0 -15   3       4843.89       5649.29       372.88 o                         
   1 -15   3        297.90        336.96       253.64 o                         
   2 -15   3       1719.73       1643.90       278.98 o                         
   3 -15   3       2818.04       2573.80       301.00 o                         
   4 -15   3       1792.30       1842.20       285.29 o                         
   5 -15   3         82.76       -162.83       247.45 o                         
   6 -15   3        136.09       -378.78       252.52 o                         
   7 -15   3       1400.37       1501.78       307.05 o                         
   8 -15   3       5250.32       5985.47       595.65 o                         
   9 -15   3       7404.92       8251.14       728.42 o                         
  10 -15   3       4791.56       4661.96       518.86 o                         
 -10 -14   3       2976.05       2988.58       524.17 o                         
  -9 -14   3       1900.06       2036.86       452.18 o                         
  -8 -14   3        295.06        284.45       384.73 o                         
  -7 -14   3        221.58        635.52       360.39 o                         
  -6 -14   3          8.66       -203.47       334.45 o                         
  -5 -14   3       5057.65       4206.79       406.26 o                         
  -4 -14   3       7682.70       7145.32       589.03 o                         
  -3 -14   3       4940.95       4452.74       327.58 o                         
  -2 -14   3        876.12        543.31       248.36 o                         
  -1 -14   3       8531.59       8263.65       407.30 o                         
   0 -14   3      11516.65      11369.93       486.97 o                         
   1 -14   3      10466.44       9939.02       394.08 o                         
   2 -14   3       5435.39       5578.84       353.67 o                         
   3 -14   3        716.73        766.38       247.28 o                         
   4 -14   3         27.74         75.65       231.60 o                         
   5 -14   3       3453.84       3724.08       485.34 o                         
   6 -14   3       5157.44       5089.98       352.51 o                         
   7 -14   3       8658.38       8879.15       424.44 o                         
   8 -14   3       1262.22        933.03       297.85 o                         
   9 -14   3       1234.79       1377.42       546.98 o                         
  10 -14   3       3687.75       3203.25       623.14 o                         
 -11 -13   3        148.90        196.67       409.68 o                         
 -10 -13   3        273.27        274.35       446.38 o                         
  -9 -13   3        449.69        327.33       378.05 o                         
  -8 -13   3         32.26        170.03       356.79 o                         
  -7 -13   3       1037.37        562.91       352.03 o                         
  -6 -13   3       2555.18       2200.17       266.56 o                         
  -5 -13   3        807.80        736.21       237.53 o                         
  -4 -13   3       5038.78       4941.59       327.69 o                         
  -3 -13   3      12999.02      11374.94       474.99 o                         
  -2 -13   3      10754.27      10163.46       391.42 o                         
  -1 -13   3       8557.14       7864.74       916.23 o                         
   0 -13   3         10.83        -23.12       209.94 o                         
   1 -13   3       2004.58       1937.64       247.90 o                         
   2 -13   3        277.50        182.87       213.90 o                         
   3 -13   3        226.82       -158.76       318.15 o                         
   4 -13   3       1829.41       2141.16       296.03 o                         
   5 -13   3         27.77       -142.00       227.05 o                         
   6 -13   3       2260.69       1982.76       281.82 o                         
   7 -13   3      12839.52      12830.90       529.19 o                         
   8 -13   3      15048.34      15301.00       698.08 o                         
   9 -13   3       6342.94       6466.88       482.21 o                         
  10 -13   3        790.27       1374.12       409.54 o                         
  11 -13   3         36.39       -195.09       472.44 o                         
 -11 -12   3       2206.71       2515.16       485.18 o                         
 -10 -12   3        263.20        318.10       392.20 o                         
  -9 -12   3         90.28       -364.37       338.19 o                         
  -8 -12   3          9.60        230.12       353.29 o                         
  -7 -12   3       5424.59       5507.69       657.09 o                         
  -6 -12   3      17015.36      15521.88       933.75 o                         
  -5 -12   3      11560.62      11294.00       389.35 o                         
  -4 -12   3       4988.86       4636.69       374.43 o                         
  -3 -12   3        265.55        397.73       208.65 o                         
  -2 -12   3       7944.04       7340.67       339.88 o                         
  -1 -12   3       5700.57       6058.00       316.40 o                         
   0 -12   3       3635.00       3736.78       260.14 o                         
   1 -12   3        530.67        165.02       194.59 o                         
   2 -12   3         45.28       -233.99       191.02 o                         
   3 -12   3       3719.89       3354.40       261.98 o                         
   4 -12   3      19661.65      18589.80       742.26 o                         
   5 -12   3      18469.84      18085.11       447.33 o                         
   6 -12   3       7771.70       7254.73       425.33 o                         
   7 -12   3        143.17        141.41       247.94 o                         
   8 -12   3       2663.08       3007.02       324.01 o                         
   9 -12   3       2671.21       2542.90       326.35 o                         
  10 -12   3       2307.14       2154.19       328.54 o                         
  11 -12   3        522.15        262.53       305.42 o                         
  12 -12   3        162.29       -401.31       370.77 o                         
 -12 -11   3         46.10       -389.28       440.47 o                         
 -11 -11   3        212.55        321.62       386.27 o                         
 -10 -11   3         30.07       -231.22       361.24 o                         
  -9 -11   3       3377.85       2711.14       441.74 o                         
  -8 -11   3       5770.39       6222.21       349.02 o                         
  -7 -11   3        201.88         51.99       214.78 o                         
  -6 -11   3       2100.10       2297.78       255.45 o                         
  -5 -11   3      22612.94      21968.55       728.97 o                         
  -4 -11   3      28284.52      26967.08       704.68 o                         
  -3 -11   3      19471.46      19214.70       621.18 o                         
  -2 -11   3       2575.21       2369.56       227.14 o                         
  -1 -11   3        607.59        602.82       190.43 o                         
   0 -11   3       1016.44       1305.07       206.04 o                         
   1 -11   3       3883.05       3620.10       256.49 o                         
   2 -11   3      15283.11      14839.16       382.62 o                         
   3 -11   3      11910.13      10598.06       427.91 o                         
   4 -11   3          1.55        250.04       196.88 o                         
   5 -11   3       5096.66       5324.65       371.04 o                         
   6 -11   3      10372.70      10152.35       383.64 o                         
   7 -11   3      13581.88      14172.12       433.81 o                         
   8 -11   3       4168.81       4745.55       346.14 o                         
   9 -11   3       1159.15        647.19       271.10 o                         
  10 -11   3        440.88        397.09       286.17 o                         
  11 -11   3        217.68         69.29       423.14 o                         
  12 -11   3       1646.32       1507.73       345.41 o                         
 -12 -10   3        406.36        656.64       417.94 o                         
 -11 -10   3          4.78       -291.57       361.44 o                         
 -10 -10   3          2.33       -295.92       343.09 o                         
  -9 -10   3        947.15        971.84       251.14 o                         
  -8 -10   3       4895.59       4870.42       325.47 o                         
  -7 -10   3      15560.68      15410.72       798.90 o                         
  -6 -10   3      27720.96      26826.30       762.50 o                         
  -5 -10   3       9126.11       8133.93       338.35 o                         
  -4 -10   3       2245.94       1790.59       216.75 o                         
  -3 -10   3       3557.58       3610.93       237.55 o                         
  -2 -10   3       1275.90       1129.04       192.46 o                         
  -1 -10   3         47.70        157.42       168.22 o                         
   0 -10   3        645.65        561.61       183.90 o                         
   1 -10   3        104.56       -172.99       166.14 o                         
   2 -10   3       8251.91       8084.68       297.06 o                         
   3 -10   3      24081.15      22137.10       795.18 o                         
   4 -10   3      34019.81      33555.93       900.09 o                         
   5 -10   3       6398.15       6586.79       313.20 o                         
   6 -10   3          9.09        164.60       206.29 o                         
   7 -10   3       3094.99       3186.72       443.26 o                         
   8 -10   3       1235.29       1049.25       254.86 o                         
   9 -10   3          8.75        -79.50       251.01 o                         
  10 -10   3        579.59        538.51       276.44 o                         
  11 -10   3         28.61         45.34       273.32 o                         
  12 -10   3        333.11        391.93       293.71 o                         
 -13  -9   3          2.52        253.05       399.96 o                         
 -12  -9   3         60.23        -47.38       482.63 o                         
 -11  -9   3       1046.93        614.61       384.88 o                         
 -10  -9   3       5375.30       5665.76       508.86 o                         
  -9  -9   3       3727.75       3255.71       298.34 o                         
  -8  -9   3       2638.37       2543.03       267.33 o                         
  -7  -9   3        493.41        495.97       215.55 o                         
  -6  -9   3      11655.43      11793.15       367.17 o                         
  -5  -9   3      33525.87      35815.55       498.56 o                         
  -4  -9   3      12302.54      11019.50       327.85 o                         
  -3  -9   3         43.90       -111.15       160.18 o                         
  -2  -9   3        111.36        -23.90       162.11 o                         
  -1  -9   3       5635.20       4720.82       267.18 o                         
   0  -9   3      25365.21      25126.71       573.19 o                         
   1  -9   3      33258.68      28786.46       416.90 o                         
   2  -9   3       7950.04       8046.33       285.63 o                         
   3  -9   3       3821.09       3973.85       243.77 o                         
   4  -9   3       8996.91       8345.18       352.06 o                         
   5  -9   3       9739.75       9017.66       315.81 o                         
   6  -9   3      10142.54      10109.48       348.05 o                         
   7  -9   3       2021.17       1896.57       243.75 o                         
   8  -9   3         20.13         57.14       219.44 o                         
   9  -9   3         31.12        185.33       237.99 o                         
  10  -9   3       5573.32       5422.00       370.82 o                         
  11  -9   3       9418.43      10525.67       500.42 o                         
  12  -9   3       4169.87       4175.97       383.01 o                         
  13  -9   3        314.89        539.25       311.89 o                         
 -13  -8   3        286.97       -128.72       382.49 o                         
 -12  -8   3        701.91        604.62       384.84 o                         
 -11  -8   3        181.54        333.54       269.71 o                         
 -10  -8   3       2061.30       2220.41       330.69 o                         
  -9  -8   3      11525.52      12233.67       804.79 o                         
  -8  -8   3      20373.37      20145.16       552.87 o                         
  -7  -8   3      11022.36       9879.24       701.22 o                         
  -6  -8   3       1138.55       1339.95       205.64 o                         
  -5  -8   3         53.84        297.39       188.71 o                         
  -4  -8   3       6313.36       6296.44       282.48 o                         
  -3  -8   3         30.64         12.52       163.05 o                         
  -2  -8   3      11234.32      10875.90       303.96 o                         
  -1  -8   3       7566.85       7013.12       280.37 o                         
   0  -8   3       1150.68       1195.76       182.39 o                         
   1  -8   3      12830.47      12985.38       311.81 o                         
   2  -8   3      58354.27      56300.36      1669.85 o                         
   3  -8   3      44274.62      43946.84      1420.81 o                         
   4  -8   3      14439.95      13493.52       325.42 o                         
   5  -8   3        659.46        924.82       185.36 o                         
   6  -8   3        153.85        -62.27       173.31 o                         
   7  -8   3         99.98         17.95       116.14 o                         
   8  -8   3       2966.30       2990.93       248.76 o                         
   9  -8   3       2516.72       2820.12       292.19 o                         
  10  -8   3        377.65        519.28       264.40 o                         
  11  -8   3       2516.63       3053.54       340.62 o                         
  12  -8   3       7274.24       7839.80       636.76 o                         
  13  -8   3       5561.39       6129.83       430.04 o                         
 -13  -7   3        329.48         10.21       380.24 o                         
 -12  -7   3       3544.07       3403.00       349.32 o                         
 -11  -7   3       8549.20       8441.86       430.09 o                         
 -10  -7   3       6656.14       6742.07       395.92 o                         
  -9  -7   3        349.32        439.92       233.24 o                         
  -8  -7   3       5619.59       5700.61       322.21 o                         
  -7  -7   3      11389.92      11888.95       589.34 o                         
  -6  -7   3       1533.28       1111.20       193.38 o                         
  -5  -7   3       3031.57       3221.59       220.31 o                         
  -4  -7   3        981.19       1071.52       193.81 o                         
  -3  -7   3       7519.83       7159.33       290.72 o                         
  -2  -7   3      28825.55      28479.52       624.67 o                         
  -1  -7   3      54092.05      53952.33       524.14 o                         
   0  -7   3      33365.72      34339.87       394.27 o                         
   1  -7   3       1299.15       1766.81       184.51 o                         
   2  -7   3         35.28        200.31       147.11 o                         
   3  -7   3       7627.28       6352.71       330.10 o                         
   4  -7   3      18517.61      19748.41       383.45 o                         
   5  -7   3       3736.24       3909.89       245.57 o                         
   6  -7   3        285.80        457.24       176.63 o                         
   7  -7   3         28.11         60.91       184.03 o                         
   8  -7   3       2598.97       2211.55       253.51 o                         
   9  -7   3       8517.57       8517.22       441.92 o                         
  10  -7   3      12194.29      12514.40       447.31 o                         
  11  -7   3       5386.82       5559.30       385.40 o                         
  12  -7   3        420.44        491.81       289.82 o                         
  13  -7   3        719.97        798.94       316.52 o                         
 -13  -6   3       1366.21       1628.19       432.34 o                         
 -12  -6   3         27.20        177.92       277.87 o                         
 -11  -6   3       3988.51       3968.76       342.47 o                         
 -10  -6   3      10667.47      12231.12       795.60 o                         
  -9  -6   3      12244.42      11075.17       401.54 o                         
  -8  -6   3       2418.62       2471.88       267.33 o                         
  -7  -6   3         43.84        -12.31       173.51 o                         
  -6  -6   3        237.12        373.51       169.18 o                         
  -5  -6   3         75.48        -60.28       159.18 o                         
  -4  -6   3       7357.55       8139.71       287.40 o                         
  -3  -6   3      20707.01      19968.93       338.08 o                         
  -2  -6   3       4645.85       3802.58       231.79 o                         
  -1  -6   3      14209.09      13907.43       427.27 o                         
   0  -6   3      27003.74      23684.01       263.65 o                         
   1  -6   3      27660.38      25053.00       286.17 o                         
   2  -6   3      23085.55      21478.70       332.90 o                         
   3  -6   3       3761.04       3587.06       203.06 o                         
   4  -6   3       2929.29       3299.68       224.99 o                         
   5  -6   3         11.65        -59.09       151.52 o                         
   6  -6   3      10320.85      10604.82       321.74 o                         
   7  -6   3      11228.18      11348.28       387.19 o                         
   8  -6   3       7098.39       5875.02       334.19 o                         
   9  -6   3       1101.70       1243.45       243.31 o                         
  10  -6   3       5036.59       4999.30       346.21 o                         
  11  -6   3       9218.10       8800.24       424.28 o                         
  12  -6   3       5713.60       5831.32       388.30 o                         
  13  -6   3       1675.91       1909.39       349.72 o                         
 -14  -5   3        888.55        503.64       315.82 o                         
 -13  -5   3       5083.33       6352.91       918.25 o                         
 -12  -5   3       7268.31       7622.84       435.59 o                         
 -11  -5   3       2240.37       2149.13       299.16 o                         
 -10  -5   3         95.84        151.53       234.48 o                         
  -9  -5   3       6292.20       6977.52       386.20 o                         
  -8  -5   3       3321.67       3503.08       256.21 o                         
  -7  -5   3         67.10        111.69       174.46 o                         
  -6  -5   3       6404.04       6343.23       277.00 o                         
  -5  -5   3        276.05        303.52       164.60 o                         
  -4  -5   3       4364.24       4222.26       245.30 o                         
  -3  -5   3      31735.47      33056.39       384.28 o                         
  -2  -5   3      52742.03      52852.22       580.80 o                         
  -1  -5   3      15551.61      15714.10       265.29 o                         
   0  -5   3       7118.99       7228.88       156.32 o                         
   1  -5   3       1940.24       1790.63       113.62 o                         
   2  -5   3       3715.28       3656.35       259.19 o                         
   3  -5   3       1754.58       1978.36       127.46 o                         
   4  -5   3       2027.73       2627.08       182.18 o                         
   5  -5   3         27.60        102.94       156.07 o                         
   6  -5   3       1413.43       1505.61       189.50 o                         
   7  -5   3      15141.99      14902.41       361.41 o                         
   8  -5   3      20167.19      20418.15       435.84 o                         
   9  -5   3      19826.11      19453.86       458.89 o                         
  10  -5   3       2718.64       3174.15       292.50 o                         
  11  -5   3        229.08       -194.99       254.28 o                         
  12  -5   3        125.80        267.11       271.60 o                         
  13  -5   3         15.20       -106.57       270.51 o                         
  14  -5   3          1.87       -416.64       277.76 o                         
 -14  -4   3       1430.33       1409.33       331.06 o                         
 -13  -4   3         34.98        618.53       281.61 o                         
 -12  -4   3       4168.45       4466.96       354.34 o                         
 -11  -4   3       4246.93       4394.02       338.78 o                         
 -10  -4   3       3417.34       3805.08       302.37 o                         
  -9  -4   3        380.52         55.75       201.86 o                         
  -8  -4   3        999.24       1151.82       209.72 o                         
  -7  -4   3       1794.52       1863.26       206.49 o                         
  -6  -4   3      20704.74      22429.10       392.59 o                         
  -5  -4   3      30356.82      30189.84       407.45 o                         
  -4  -4   3      28222.98      27662.50       422.88 o                         
  -3  -4   3      26389.82      30051.42       353.53 o                         
  -2  -4   3      19071.28      19099.31       501.72 o                         
  -1  -4   3      89759.51      90343.59      2035.16 o                         
   0  -4   3      10286.16      11499.45       181.76 o                         
   1  -4   3       3359.17       2754.69       201.98 o                         
   2  -4   3       1042.01       1108.77       177.03 o                         
   3  -4   3       1228.93       1193.50       114.19 o                         
   4  -4   3      25764.03      26710.59       597.59 o                         
   5  -4   3      35719.97      35878.21       690.25 o                         
   6  -4   3      26946.72      26546.75       416.78 o                         
   7  -4   3       5629.83       5817.31       289.10 o                         
   8  -4   3         55.90         12.48       190.45 o                         
   9  -4   3       5448.82       4776.17       362.20 o                         
  10  -4   3        530.99        388.25       232.00 o                         
  11  -4   3       2749.28       2666.07       300.62 o                         
  12  -4   3        228.39         71.22       261.62 o                         
  13  -4   3         45.43        674.30       731.75 o                         
  14  -4   3        209.90        236.54       287.38 o                         
 -14  -3   3       4765.72       6179.25       752.25 o                         
 -13  -3   3       5596.19       4931.51       392.91 o                         
 -12  -3   3       1234.67       1132.19       286.05 o                         
 -11  -3   3       1045.51       1096.84       267.24 o                         
 -10  -3   3       1246.39       1026.87       250.13 o                         
  -9  -3   3          5.36        -36.01       197.71 o                         
  -8  -3   3      11010.53      10535.21       349.59 o                         
  -7  -3   3       9083.38       9122.23       314.77 o                         
  -6  -3   3        186.10        104.72       217.64 o                         
  -5  -3   3       4412.55       4441.49       234.12 o                         
  -4  -3   3      37399.78      43473.32       418.62 o                         
  -3  -3   3      37652.13      38371.80       749.94 o                         
  -2  -3   3      50926.60      54941.94      1397.34 o                         
  -1  -3   3       3588.25       2352.89       778.26 o                         
   0  -3   3       2400.66       2471.19       116.61 o                         
   1  -3   3       4755.07       6435.50       495.46 o                         
   2  -3   3      22768.71      22884.27      2016.24 o                         
   3  -3   3        814.02       1048.73       180.55 o                         
   4  -3   3        541.20        499.99       196.76 o                         
   5  -3   3       3632.19       3787.13       267.98 o                         
   6  -3   3      32483.19      32855.14       826.41 o                         
   7  -3   3      21743.36      21587.19       414.41 o                         
   8  -3   3      10451.78       9256.27       341.45 o                         
   9  -3   3       1056.99        931.43       280.02 o                         
  10  -3   3       1007.04        927.76       301.88 o                         
  11  -3   3          8.89       -134.06       235.53 o                         
  12  -3   3          8.71         33.06       252.79 o                         
  13  -3   3       2119.04       2314.46       324.32 o                         
  14  -3   3       1295.68        800.20       315.25 o                         
 -14  -2   3        202.42       -193.73       410.13 o                         
 -13  -2   3       2487.80       2484.33       380.87 o                         
 -12  -2   3       1962.04       2073.19       373.97 o                         
 -11  -2   3         17.21       -127.09       230.35 o                         
 -10  -2   3         11.54       -233.98       208.71 o                         
  -9  -2   3        557.68        657.30       210.46 o                         
  -8  -2   3       7766.30       7959.08       321.84 o                         
  -7  -2   3      22949.68      23496.33       409.83 o                         
  -6  -2   3      19171.16      19401.25       371.10 o                         
  -5  -2   3      18584.89      19984.10       352.14 o                         
  -4  -2   3          5.27        189.53       129.95 o                         
  -3  -2   3       1693.32       1723.66       121.68 o                         
  -2  -2   3       6766.66       5999.54       186.22 o                         
  -1  -2   3        391.44        290.10       145.12 o                         
   0  -2   3        180.29        161.41        55.84 o                         
   1  -2   3      14297.33      11929.24       748.17 o                         
   2  -2   3      63374.39      68750.03      1813.77 o                         
   3  -2   3      46315.25      51450.17      1234.86 o                         
   4  -2   3      40288.16      44667.87       918.33 o                         
   5  -2   3      39496.43      41090.05       894.39 o                         
   6  -2   3       5952.22       5784.95       278.43 o                         
   7  -2   3       2165.71       2514.27       219.66 o                         
   8  -2   3       9816.28       9741.06       419.57 o                         
   9  -2   3       1154.68       1598.59       277.14 o                         
  10  -2   3        521.54        344.93       240.10 o                         
  11  -2   3        358.14        253.92       252.81 o                         
  12  -2   3        272.99        -41.65       302.52 o                         
  13  -2   3        924.52       1068.68       300.40 o                         
  14  -2   3       3261.67       3185.91       368.29 o                         
 -14  -1   3       2079.89       1216.82       502.18 o                         
 -13  -1   3        203.15        -69.34       255.38 o                         
 -12  -1   3        113.27       -343.45       273.91 o                         
 -11  -1   3        549.80        168.10       272.30 o                         
 -10  -1   3       4116.31       3641.13       298.05 o                         
  -9  -1   3      12378.92      10904.07       373.13 o                         
  -8  -1   3       9408.00       9109.27       328.23 o                         
  -7  -1   3        109.40        470.67       172.21 o                         
  -6  -1   3      16025.67      15676.64       332.85 o                         
  -5  -1   3      28385.48      29193.87       368.93 o                         
  -4  -1   3      24797.32      23121.53       299.78 o                         
  -3  -1   3      11438.50      11937.04       164.87 o                         
  -2  -1   3         78.42         69.93        66.54 o                         
  -1  -1   3        484.31        549.79        53.70 o                         
   0  -1   3      23893.47      25080.18       311.86 o                         
   1  -1   3      70145.37      81724.13      1811.00 o                         
   2  -1   3      45009.62      49452.45      1447.30 o                         
   3  -1   3       6293.01       6068.28       210.75 o                         
   4  -1   3       7174.77       7135.77       303.30 o                         
   5  -1   3      21724.12      21670.81       438.39 o                         
   6  -1   3      21523.92      22077.96       386.91 o                         
   7  -1   3      11687.59      10844.10       329.88 o                         
   8  -1   3       1185.15        842.93       204.10 o                         
   9  -1   3        494.78        462.79       216.03 o                         
  10  -1   3         56.51        -46.25       224.35 o                         
  11  -1   3       2512.47       2639.09       397.68 o                         
  12  -1   3       4359.51       4513.52       365.01 o                         
  13  -1   3       2426.71       2805.62       348.30 o                         
  14  -1   3          5.65          7.08       334.31 o                         
 -14   0   3        623.93        678.76       419.71 o                         
 -13   0   3         45.26       -178.01       243.64 o                         
 -12   0   3        356.50       -257.66       240.99 o                         
 -11   0   3       1089.45        884.34       251.83 o                         
 -10   0   3        338.90        496.15       326.41 o                         
  -9   0   3      11121.98      10776.56       672.01 o                         
  -8   0   3      35348.15      34928.11       580.52 o                         
  -7   0   3      41056.68      41075.96       966.07 o                         
  -6   0   3       6899.18       6899.74       268.73 o                         
  -5   0   3       3125.61       3235.68       601.76 o                         
  -4   0   3       3319.24       3279.40       151.84 o                         
  -3   0   3       1665.10       2237.46       267.53 o                         
  -2   0   3      11259.18      13984.95       289.03 o                         
  -1   0   3       4646.76       5150.82       132.22 o                         
   0   0   3        606.03        563.85        53.32 o                         
   1   0   3      15725.33      16209.24       465.22 o                         
   2   0   3       7583.34       6915.00       234.61 o                         
   3   0   3       9946.64      10466.04       298.70 o                         
   4   0   3      21368.41      21638.94       319.50 o                         
   5   0   3       1130.78       1212.30       168.03 o                         
   6   0   3       1890.89       1853.64       192.19 o                         
   7   0   3       2275.03       2782.69       222.93 o                         
   8   0   3         72.01        176.82       183.42 o                         
   9   0   3       4035.24       4316.44       347.24 o                         
  10   0   3        874.46        542.04       310.32 o                         
  11   0   3        385.10        412.08       254.27 o                         
  12   0   3       2560.82       2334.18       324.00 o                         
  13   0   3       4765.46       4854.94       387.15 o                         
  14   0   3       4211.09       4460.52       399.27 o                         
 -14   1   3          0.60       -379.18       378.90 o                         
 -13   1   3         43.54       -303.03       246.57 o                         
 -12   1   3       1323.93       1094.23       276.45 o                         
 -11   1   3       6532.46       5942.49       415.83 o                         
 -10   1   3       6586.74       6301.76       649.34 o                         
  -9   1   3       2061.63       1959.51       396.10 o                         
  -8   1   3       6510.85       5500.81       544.74 o                         
  -7   1   3      17450.38      16844.96       345.02 o                         
  -6   1   3      29781.76      29632.70       391.18 o                         
  -5   1   3       1665.38       2124.62       162.41 o                         
  -4   1   3        615.02        417.50       154.10 o                         
  -3   1   3       1910.18       1587.21       195.86 o                         
  -2   1   3      23496.53      27596.37       378.53 o                         
  -1   1   3     103240.92     114555.16      1025.97 o                         
   0   1   3      94760.52     106924.61      1803.69 o                         
   1   1   3      59489.25      58917.65      1403.80 o                         
   2   1   3       7110.52       7036.72       175.52 o                         
   3   1   3        517.37        467.32       102.47 o                         
   4   1   3      10104.40      11326.95       300.54 o                         
   5   1   3       7908.30       8269.26       399.48 o                         
   6   1   3        706.35        698.87       171.57 o                         
   7   1   3       1555.78       1649.06       202.04 o                         
   8   1   3        178.73         75.52       234.63 o                         
   9   1   3      12165.40      11163.80       541.74 o                         
  10   1   3       7407.05       7010.39       433.93 o                         
  11   1   3       7722.00       7429.73       408.98 o                         
  12   1   3       1244.48       1636.01       303.44 o                         
  13   1   3        146.74        660.27       293.17 o                         
  14   1   3        746.81        369.39       308.51 o                         
 -14   2   3        393.23        203.10       419.42 o                         
 -13   2   3       2783.00       2589.46       467.94 o                         
 -12   2   3        666.52        504.53       355.45 o                         
 -11   2   3       1195.78        965.36       343.36 o                         
 -10   2   3       8154.78       8484.21       507.03 o                         
  -9   2   3      21715.38      19569.93       746.92 o                         
  -8   2   3       5968.55       5247.75       275.11 o                         
  -7   2   3        327.46        172.27       154.21 o                         
  -6   2   3       5729.41       6148.47       251.08 o                         
  -5   2   3         18.55        221.74       132.83 o                         
  -4   2   3       8632.70       7922.13       229.37 o                         
  -3   2   3      13179.60      13661.96       294.63 o                         
  -2   2   3      95133.37     105108.59      2591.28 o                         
  -1   2   3       2582.59       3264.65       129.84 o                         
   0   2   3      32078.02      32433.14       268.83 o                         
   1   2   3     122310.62     150679.78      6762.88 o                         
   2   2   3      37344.08      39056.18      1394.12 o                         
   3   2   3       7765.88       7584.82       192.99 o                         
   4   2   3          3.55         40.13       125.45 o                         
   5   2   3        125.51          5.46       144.26 o                         
   6   2   3         34.63        -71.74       151.63 o                         
   7   2   3       5370.36       5212.11       356.78 o                         
   8   2   3       5846.56       5839.58       322.07 o                         
   9   2   3        612.18        600.44       219.53 o                         
  10   2   3        101.99        248.58       251.77 o                         
  11   2   3       3022.44       3110.28       310.56 o                         
  12   2   3       6599.60       7193.59       421.22 o                         
  13   2   3       1910.28       1546.46       316.95 o                         
  14   2   3        355.46        345.42       301.05 o                         
 -14   3   3        135.47       -346.11       417.10 o                         
 -13   3   3       5739.93       6378.98       575.02 o                         
 -12   3   3      12644.59      11065.99       707.54 o                         
 -11   3   3      12996.20      12805.83       626.80 o                         
 -10   3   3       2430.86       1876.05       253.70 o                         
  -9   3   3       4781.87       4958.53       296.59 o                         
  -8   3   3       4448.08       4270.21       289.84 o                         
  -7   3   3       2482.64       2530.24       204.65 o                         
  -6   3   3        456.96        597.78       159.15 o                         
  -5   3   3       1590.85       1541.31       168.27 o                         
  -4   3   3         83.32        334.76       106.08 o                         
  -3   3   3       3327.78       3325.13       153.29 o                         
  -2   3   3      48897.36      47683.04       988.19 o                         
  -1   3   3      26810.33      28959.87       393.43 o                         
   0   3   3        535.32        463.14        97.89 o                         
   1   3   3         72.95        716.90       168.80 o                         
   2   3   3       7773.87       6239.83       294.15 o                         
   3   3   3       7304.42       7708.28       317.48 o                         
   4   3   3        107.88         67.97       117.53 o                         
   5   3   3         13.41         -7.51       141.35 o                         
   6   3   3        193.07        264.13       155.20 o                         
   7   3   3       4050.57       3443.83       233.39 o                         
   8   3   3      12927.42      13505.09       685.97 o                         
   9   3   3      23892.25      22813.66      1298.67 o                         
  10   3   3       5514.82       5349.23       357.64 o                         
  11   3   3         66.21        130.39       245.26 o                         
  12   3   3        346.58         42.41       255.19 o                         
  13   3   3        218.03          0.46       270.66 o                         
  14   3   3        280.87       -150.96       362.09 o                         
 -14   4   3       2769.01       3316.85       660.40 o                         
 -13   4   3         96.86        360.37       436.80 o                         
 -12   4   3       4615.47       5023.19       526.80 o                         
 -11   4   3      11007.66      11340.85       936.51 o                         
 -10   4   3      22252.08      21720.49      1337.75 o                         
  -9   4   3       1819.19       2111.12       243.38 o                         
  -8   4   3          3.85        -91.91       173.31 o                         
  -7   4   3         27.73         -8.97       157.57 o                         
  -6   4   3       1815.82       1944.07       189.55 o                         
  -5   4   3      16580.42      15643.94       636.34 o                         
  -4   4   3      40336.28      41397.55      1001.47 o                         
  -3   4   3      11458.62      10377.36       488.84 o                         
  -2   4   3       3702.67       4199.15       210.37 o                         
  -1   4   3       9747.24       9579.91       236.76 o                         
   0   4   3      22872.06      27146.21       346.42 o                         
   1   4   3       7635.66       6720.76       286.68 o                         
   2   4   3        628.23       1226.20       200.90 o                         
   3   4   3         17.91         60.27       182.40 o                         
   4   4   3       7131.91       7215.99       367.31 o                         
   5   4   3      10195.85       9812.29       400.65 o                         
   6   4   3       6529.38       6214.64       490.94 o                         
   7   4   3       9202.11       8434.50       465.45 o                         
   8   4   3        554.52        769.35       200.62 o                         
   9   4   3       2432.29       2492.45       414.39 o                         
  10   4   3       4327.13       4279.31       314.45 o                         
  11   4   3       3806.29       3384.45       311.41 o                         
  12   4   3        310.24       2967.59      1785.86 o                         
  13   4   3          0.04        -85.58       355.83 o                         
 -14   5   3       4451.84       4944.55       601.55 o                         
 -13   5   3       9735.65      11320.24       705.00 o                         
 -12   5   3       5224.65       5328.20       530.24 o                         
 -11   5   3        631.48        566.10       305.27 o                         
 -10   5   3       2566.61       2502.77       305.28 o                         
  -9   5   3       1057.14        893.68       286.58 o                         
  -8   5   3        263.89        181.63       182.19 o                         
  -7   5   3       5198.42       5974.63       287.80 o                         
  -6   5   3       3909.23       3554.41       235.78 o                         
  -5   5   3       3081.15       3008.17       232.22 o                         
  -4   5   3      18346.00      18020.58       745.26 o                         
  -3   5   3      55530.48      60535.00      1079.72 o                         
  -2   5   3      28044.37      28384.47       884.82 o                         
  -1   5   3       1307.08       1256.53       151.47 o                         
   0   5   3       2762.74       2777.76       180.41 o                         
   1   5   3         45.43         17.26       170.52 o                         
   2   5   3        768.49       1004.04       211.13 o                         
   3   5   3        223.27        142.78       200.32 o                         
   4   5   3       3324.41       3588.03       311.16 o                         
   5   5   3        386.06        603.06       230.09 o                         
   6   5   3       2522.71       2268.25       290.81 o                         
   7   5   3      14129.78      14227.19      1129.86 o                         
   8   5   3      12089.03      11537.84       656.42 o                         
   9   5   3       3911.05       3665.72       273.46 o                         
  10   5   3        649.01        433.51       233.63 o                         
  11   5   3        361.23        400.67       240.34 o                         
  12   5   3        184.95        299.70       352.64 o                         
  13   5   3        257.50       -145.42       356.22 o                         
 -13   6   3       1666.35       2034.26       489.82 o                         
 -12   6   3       4898.74       5457.36       535.78 o                         
 -11   6   3       2497.83       2525.59       293.10 o                         
 -10   6   3        150.73       -381.39       401.79 o                         
  -9   6   3         66.18         97.56       207.31 o                         
  -8   6   3        630.33        442.29       201.35 o                         
  -7   6   3       7048.20       6094.42       401.62 o                         
  -6   6   3      25825.11      24527.95       513.79 o                         
  -5   6   3      20653.20      20214.66       376.68 o                         
  -4   6   3      13083.70      12409.62       328.90 o                         
  -3   6   3       4776.02       4725.58       303.62 o                         
  -2   6   3      11117.91      11521.07       294.38 o                         
  -1   6   3       9838.09       9339.07       270.52 o                         
   0   6   3       1061.55       1223.07       156.21 o                         
   1   6   3        159.25        275.68       122.51 o                         
   2   6   3       2978.90       3900.72       312.18 o                         
   3   6   3       5364.98       4680.72       326.84 o                         
   4   6   3      28212.82      27680.40       568.20 o                         
   5   6   3      17127.01      17294.66       892.55 o                         
   6   6   3       7698.36       7828.98       432.05 o                         
   7   6   3        112.78        332.42       259.48 o                         
   8   6   3       1939.04       2041.12       340.18 o                         
   9   6   3       4876.54       4195.28       536.36 o                         
  10   6   3       1971.07       1547.94       248.04 o                         
  11   6   3         34.03        -35.70       355.15 o                         
  12   6   3         25.74       -251.51       354.40 o                         
  13   6   3          4.98       -477.15       364.16 o                         
 -13   7   3       1167.71       1284.38       471.28 o                         
 -12   7   3         35.82       -371.78       401.72 o                         
 -11   7   3        151.19         58.96       241.89 o                         
 -10   7   3         42.87          2.56       308.41 o                         
  -9   7   3       2103.85       1866.33       259.82 o                         
  -8   7   3       4349.07       3975.66       295.16 o                         
  -7   7   3        383.37        316.17       192.29 o                         
  -6   7   3       5053.15       5147.79       288.79 o                         
  -5   7   3      16180.31      15529.08       531.75 o                         
  -4   7   3      41675.21      41810.05       798.42 o                         
  -3   7   3      18710.24      18754.51       644.31 o                         
  -2   7   3        141.16        124.96       160.27 o                         
  -1   7   3         43.93         89.70       155.95 o                         
   0   7   3        769.94        854.75       163.13 o                         
   1   7   3       5711.89       5502.28       352.29 o                         
   2   7   3       7952.61       7933.27       384.00 o                         
   3   7   3       9658.30       9274.41       418.42 o                         
   4   7   3        181.56        -32.07       215.09 o                         
   5   7   3       7206.22       7149.24       463.08 o                         
   6   7   3      16863.92      15502.32       531.43 o                         
   7   7   3       5219.83       5141.86       415.09 o                         
   8   7   3        192.20        111.76       285.94 o                         
   9   7   3        221.90        240.36       310.10 o                         
  10   7   3        287.41        114.98       340.20 o                         
  11   7   3        120.59        314.60       361.48 o                         
  12   7   3       1541.31       1731.97       433.00 o                         
  13   7   3       1489.42       2254.33       467.29 o                         
 -13   8   3        925.60        458.32       449.34 o                         
 -12   8   3        100.85        188.38       402.47 o                         
 -11   8   3        934.59        939.30       273.13 o                         
 -10   8   3         34.21        172.25       240.22 o                         
  -9   8   3       2364.08       2275.95       275.41 o                         
  -8   8   3      10714.02      10755.35       404.65 o                         
  -7   8   3      20491.87      20247.12       595.48 o                         
  -6   8   3       9257.70       9008.86       342.98 o                         
  -5   8   3        566.69        560.91       190.95 o                         
  -4   8   3       1043.70       1040.73       191.93 o                         
  -3   8   3       4788.32       5419.84       276.73 o                         
  -2   8   3        895.03       1172.63       185.59 o                         
  -1   8   3         92.67         27.00       158.23 o                         
   0   8   3       1023.46       1220.59       176.67 o                         
   1   8   3       3064.04       3217.01       331.69 o                         
   2   8   3      10655.21      10503.77       485.27 o                         
   3   8   3      27340.61      26548.43       597.47 o                         
   4   8   3      22001.93      21394.33       596.87 o                         
   5   8   3       3418.49       3160.15       334.79 o                         
   6   8   3        172.96        184.69       265.59 o                         
   7   8   3        363.60        434.15       293.82 o                         
   8   8   3        263.66        211.41       304.02 o                         
   9   8   3         10.76       -182.99       310.61 o                         
  10   8   3       1350.32        926.36       381.04 o                         
  11   8   3        241.22        296.62       466.34 o                         
  12   8   3        640.43       1072.76       410.50 o                         
 -13   9   3         85.03         18.96       441.47 o                         
 -12   9   3         49.35       -588.70       392.47 o                         
 -11   9   3       3640.11       3519.33       635.56 o                         
 -10   9   3       8531.30       8268.08       730.08 o                         
  -9   9   3        684.92       1014.06       294.69 o                         
  -8   9   3         73.51        133.02       227.58 o                         
  -7   9   3       7584.06       8427.18       367.08 o                         
  -6   9   3       8534.14       8039.19       348.93 o                         
  -5   9   3       9980.01       9626.89       385.13 o                         
  -4   9   3       1615.61       1800.58       216.52 o                         
  -3   9   3       1093.14        962.44       196.23 o                         
  -2   9   3        159.24        251.36       173.40 o                         
  -1   9   3       2730.49       2435.22       212.35 o                         
   0   9   3       7868.79       5796.52       362.70 o                         
   1   9   3      16531.29      14759.31       690.05 o                         
   2   9   3       3242.32       3121.42       308.01 o                         
   3   9   3       3056.78       3088.69       325.42 o                         
   4   9   3       6932.51       6559.77       424.22 o                         
   5   9   3       9153.34       9190.60       683.01 o                         
   6   9   3       3825.54       3979.27       568.15 o                         
   7   9   3        491.31        286.36       310.27 o                         
   8   9   3          4.42       -272.12       307.34 o                         
   9   9   3        359.54        344.48       337.85 o                         
  10   9   3       3089.41       3295.15       461.87 o                         
  11   9   3       2673.96       2536.89       459.32 o                         
  12   9   3       1870.29       2099.73       465.93 o                         
 -12  10   3        372.42       -167.19       433.43 o                         
 -11  10   3          6.25        131.49       414.02 o                         
 -10  10   3       3724.70       3686.86       341.22 o                         
  -9  10   3      15365.16      15504.80       672.25 o                         
  -8  10   3      16056.20      16492.29       635.38 o                         
  -7  10   3       1070.65       1133.38       253.64 o                         
  -6  10   3        355.33        444.35       226.03 o                         
  -5  10   3        877.87        773.46       218.25 o                         
  -4  10   3         65.25        -61.98       191.48 o                         
  -3  10   3         37.55        203.03       188.78 o                         
  -2  10   3       1044.27       1068.73       204.41 o                         
  -1  10   3         31.96        145.82       179.03 o                         
   0  10   3       2239.33       2513.75       298.48 o                         
   1  10   3      10459.89      10155.12       654.60 o                         
   2  10   3      20030.36      19597.32       959.35 o                         
   3  10   3      11342.46      11034.75      1033.88 o                         
   4  10   3       1358.11       1587.93       319.27 o                         
   5  10   3        161.20         58.45       284.83 o                         
   6  10   3        157.46        372.86       305.80 o                         
   7  10   3        656.09        300.51       436.81 o                         
   8  10   3        882.44        640.66       347.10 o                         
   9  10   3        247.45        267.28       358.02 o                         
  10  10   3        231.48        376.13       375.05 o                         
  11  10   3        499.25        648.89       412.35 o                         
 -12  11   3       4638.29       5515.68       575.43 o                         
 -11  11   3       6042.91       6000.24       845.72 o                         
 -10  11   3       3087.87       4661.59      1169.59 o                         
  -9  11   3          1.51        111.03       264.33 o                         
  -8  11   3       2861.76       2829.46       313.12 o                         
  -7  11   3       4464.95       4422.92       337.99 o                         
  -6  11   3        215.08        109.57       237.29 o                         
  -5  11   3        220.70        275.47       221.38 o                         
  -4  11   3          2.87        -96.73       203.56 o                         
  -3  11   3       1780.09       1725.20       238.38 o                         
  -2  11   3      15240.82      13728.64       391.66 o                         
  -1  11   3      24691.71      23616.56       458.02 o                         
   0  11   3       8820.43       8205.42       391.66 o                         
   1  11   3       1090.09       1048.02       200.19 o                         
   2  11   3        969.45        521.10       284.12 o                         
   3  11   3       3697.28       3856.75       379.47 o                         
   4  11   3        375.05        307.59       296.48 o                         
   5  11   3        717.39        792.84       326.72 o                         
   6  11   3        648.77        554.10       332.65 o                         
   7  11   3          3.17        -17.56       332.81 o                         
   8  11   3       1437.24       1598.07       409.67 o                         
   9  11   3       4178.05       4150.54       498.34 o                         
  10  11   3       3630.18       3875.06       503.12 o                         
  11  11   3       1602.42       2033.94       476.92 o                         
 -11  12   3       3217.08       3502.84       512.39 o                         
 -10  12   3       8099.85       8049.88       616.01 o                         
  -9  12   3       5307.65       5605.44       392.76 o                         
  -8  12   3       1669.19       1347.20       292.79 o                         
  -7  12   3        474.95        257.78       260.96 o                         
  -6  12   3        874.40        609.78       261.28 o                         
  -5  12   3        431.97         55.71       237.65 o                         
  -4  12   3      15962.77      14646.60       627.14 o                         
  -3  12   3       8830.25       7980.56       368.41 o                         
  -2  12   3         13.11       -157.85       210.75 o                         
  -1  12   3       5981.85       5485.29       433.55 o                         
   0  12   3      12932.81      11645.43       893.33 o                         
   1  12   3      10888.23      10689.88       405.58 o                         
   2  12   3       2281.49       2173.10       346.87 o                         
   3  12   3        677.72        706.97       313.93 o                         
   4  12   3        429.76        628.54       323.52 o                         
   5  12   3        459.83        235.73       342.32 o                         
   6  12   3       2989.90       2997.56       429.43 o                         
   7  12   3       2749.81       2695.67       442.39 o                         
   8  12   3        691.95        586.53       390.52 o                         
   9  12   3        190.38        250.94       388.20 o                         
  10  12   3       1160.82        994.72       439.11 o                         
 -11  13   3        283.31        150.48       446.57 o                         
 -10  13   3        188.92       -115.42       419.02 o                         
  -9  13   3       2056.65       1666.17       325.41 o                         
  -8  13   3        150.73        128.94       274.95 o                         
  -7  13   3         37.23         57.48       267.01 o                         
  -6  13   3        382.17        314.14       269.50 o                         
  -5  13   3        582.91        126.52       253.30 o                         
  -4  13   3       5869.79       5642.23       371.93 o                         
  -3  13   3      20802.79      20475.21       501.58 o                         
  -2  13   3      13779.31      14231.16       561.42 o                         
  -1  13   3       5480.45       4835.34       490.61 o                         
   0  13   3         37.24        239.25       220.37 o                         
   1  13   3        366.10        230.49       233.36 o                         
   2  13   3        349.11        234.10       307.74 o                         
   3  13   3         33.95       -102.27       304.32 o                         
   4  13   3        101.51       -254.10       314.26 o                         
   5  13   3         28.29        -98.55       521.93 o                         
   6  13   3         73.53        178.90       359.57 o                         
   7  13   3       1557.64       2019.03       423.30 o                         
   8  13   3       3453.82       2992.97       547.79 o                         
   9  13   3       2514.78       2452.83       492.32 o                         
  10  13   3        408.80        353.65       431.85 o                         
 -10  14   3        743.00        597.29       443.90 o                         
  -9  14   3         47.54       -158.46       288.97 o                         
  -8  14   3         71.29        -27.37       279.80 o                         
  -7  14   3       1457.45       1630.01       453.51 o                         
  -6  14   3       4830.40       5218.53       379.60 o                         
  -5  14   3       2909.66       3262.28       335.13 o                         
  -4  14   3        243.00        468.51       267.82 o                         
  -3  14   3          0.25        301.90       263.79 o                         
  -2  14   3       3460.61       3418.88       310.19 o                         
  -1  14   3       7163.80       6866.52       467.75 o                         
   0  14   3       3449.92       3574.62       325.22 o                         
   1  14   3         20.26       -281.25       237.36 o                         
   2  14   3          4.85       -113.34       309.92 o                         
   3  14   3         24.99       -184.46       319.60 o                         
   4  14   3       1457.69       2258.47       412.29 o                         
   5  14   3       3991.37       3721.22       466.44 o                         
   6  14   3       4698.59       4609.33       509.91 o                         
   7  14   3        730.05       1232.11       433.02 o                         
   8  14   3        299.67        583.91       410.77 o                         
   9  14   3       1046.46        658.05       446.30 o                         
  -9  15   3        219.16        384.47       313.62 o                         
  -8  15   3       1494.47       1750.86       338.62 o                         
  -7  15   3        694.37        930.58       318.95 o                         
  -6  15   3        495.25        549.12       303.02 o                         
  -5  15   3       3730.47       4030.24       365.49 o                         
  -4  15   3       3447.15       4356.56       362.36 o                         
  -3  15   3       3772.35       4225.12       344.17 o                         
  -2  15   3        738.34        581.35       266.16 o                         
  -1  15   3         20.25         42.01       254.53 o                         
   0  15   3          6.52       -140.59       235.47 o                         
   1  15   3         35.61       -182.05       230.04 o                         
   2  15   3        125.82        225.04       357.03 o                         
   3  15   3       1322.75        948.50       384.56 o                         
   4  15   3         59.75        371.83       376.06 o                         
   5  15   3        864.08        493.13       439.05 o                         
   6  15   3       4349.62       4387.46       564.69 o                         
   7  15   3       3449.40       4162.43       641.47 o                         
   8  15   3       1107.03       1038.26       450.36 o                         
  -8  16   3       2216.04       2108.12       365.05 o                         
  -7  16   3       5198.03       5409.48       422.50 o                         
  -6  16   3       5656.65       6831.11       452.24 o                         
  -5  16   3        876.69        586.44       374.64 o                         
  -4  16   3        410.29        493.20       283.75 o                         
  -3  16   3        778.18        724.82       289.49 o                         
  -2  16   3        846.25        719.99       283.01 o                         
  -1  16   3        278.21         82.10       272.25 o                         
   0  16   3         74.99         64.03       256.38 o                         
   1  16   3         54.89        -68.46       357.05 o                         
   2  16   3        424.23         79.35       363.87 o                         
   3  16   3       3114.86       3326.83       473.37 o                         
   4  16   3       3815.16       4262.20       513.22 o                         
   5  16   3       1596.32       1955.68       466.32 o                         
   6  16   3         86.86        117.82       408.99 o                         
   7  16   3        204.89        -70.45       419.50 o                         
  -7  17   3       1068.74       1365.63       355.68 o                         
  -6  17   3       4373.07       5381.14       509.22 o                         
  -5  17   3       3723.50       3569.44       367.28 o                         
  -4  17   3       1458.29       1549.63       321.65 o                         
  -3  17   3         74.38        170.57       283.32 o                         
  -2  17   3        165.79       -236.46       276.63 o                         
  -1  17   3        174.50         63.49       277.06 o                         
   0  17   3       1363.53       1247.51       418.44 o                         
   1  17   3       3365.35       3574.88       488.44 o                         
   2  17   3       1189.06       2300.40       462.30 o                         
   3  17   3         16.03        429.35       404.87 o                         
   4  17   3        857.09        680.33       479.37 o                         
   5  17   3       1857.86       1554.19       462.87 o                         
   6  17   3       1210.21       1363.37       470.88 o                         
  -6  18   3        295.95        141.64       317.17 o                         
  -5  18   3         21.35       -345.53       295.99 o                         
  -4  18   3        213.69         -6.96       298.67 o                         
  -3  18   3         20.21        107.03       293.92 o                         
  -2  18   3        707.33        232.63       300.27 o                         
  -1  18   3        591.31        175.44       295.65 o                         
   0  18   3        109.24        315.89       413.08 o                         
   1  18   3       2037.62       1917.24       475.69 o                         
   2  18   3       4946.84       5743.20       563.18 o                         
   3  18   3       2408.74       2958.14       511.57 o                         
   4  18   3        619.78       1057.22       469.32 o                         
   5  18   3          3.10       -596.33       423.85 o                         
  -3  19   3         83.51       -289.59       310.13 o                         
  -2  19   3        644.99        526.52       324.45 o                         
  -1  19   3       2920.11       3033.81       507.87 o                         
   0  19   3       3057.93       3959.89       540.39 o                         
   1  19   3        803.18       1349.67       492.54 o                         
   2  19   3        146.85        170.92       447.19 o                         
  -3 -20   4       3174.04       3602.61       519.48 o                         
  -2 -20   4       1283.25       1928.41       463.96 o                         
  -1 -20   4          6.80        212.36       400.61 o                         
   0 -20   4        363.14        390.02       309.60 o                         
   1 -20   4         15.42          4.79       312.28 o                         
   2 -20   4        194.24       -370.96       383.40 o                         
   3 -20   4        163.66         83.83       408.55 o                         
   4 -20   4        125.59       -139.74       465.11 o                         
  -5 -19   4        831.36        733.00       451.61 o                         
  -4 -19   4          3.33        -35.09       408.07 o                         
  -3 -19   4       1908.69       2026.72       456.09 o                         
  -2 -19   4       2220.68       1904.60       447.26 o                         
  -1 -19   4        566.55        197.85       302.80 o                         
   0 -19   4         25.59       -365.05       278.45 o                         
   1 -19   4        250.71       -150.78       295.57 o                         
   2 -19   4        741.27        801.42       332.34 o                         
   3 -19   4       4305.74       4424.03       510.72 o                         
   4 -19   4       4868.98       4908.99       529.36 o                         
   5 -19   4       2285.65       2220.98       481.65 o                         
   6 -19   4        320.82         78.05       425.80 o                         
  -7 -18   4        125.61       -113.45       432.92 o                         
  -6 -18   4       2796.59       3258.73       524.96 o                         
  -5 -18   4       5055.95       5875.00       888.89 o                         
  -4 -18   4       2545.88       3078.64       822.09 o                         
  -3 -18   4        973.21        839.00       407.19 o                         
  -2 -18   4         42.77       3191.42      1958.52 o                         
  -1 -18   4         43.75       -399.58       266.38 o                         
   0 -18   4       1166.36       1070.78       310.97 o                         
   1 -18   4       2496.26       2769.13       348.11 o                         
   2 -18   4        823.33        541.80       309.63 o                         
   3 -18   4        119.72        442.79       339.43 o                         
   4 -18   4       3784.10       3986.33       487.40 o                         
   5 -18   4       6620.58       8129.35       684.03 o                         
   6 -18   4       6257.14       7060.05       884.00 o                         
   7 -18   4       2220.43       2392.75       482.61 o                         
  -8 -17   4       4462.07       4753.90       923.51 o                         
  -7 -17   4       3410.68       3681.91       523.40 o                         
  -6 -17   4        411.57        496.48       407.76 o                         
  -5 -17   4        208.01        129.47       384.78 o                         
  -4 -17   4        833.49        876.14       394.74 o                         
  -3 -17   4        495.78        405.48       269.69 o                         
  -2 -17   4         30.67       -441.55       294.36 o                         
  -1 -17   4          6.66       -259.38       284.16 o                         
   0 -17   4        702.39        417.91       290.20 o                         
   1 -17   4       4147.53       4881.65       371.90 o                         
   2 -17   4       7211.68       8013.10       451.35 o                         
   3 -17   4       7826.71       8320.83       444.89 o                         
   4 -17   4       1446.18       1311.56       310.16 o                         
   5 -17   4          1.64       -339.37       361.63 o                         
   6 -17   4        583.73        193.86       412.17 o                         
   7 -17   4        275.31       -104.60       370.98 o                         
   8 -17   4          2.71       -435.90       366.53 o                         
  -9 -16   4          4.88       -180.51       419.09 o                         
  -8 -16   4       1410.03       2248.04       485.76 o                         
  -7 -16   4       4846.97       5048.51       872.60 o                         
  -6 -16   4       4600.32       4508.37       505.58 o                         
  -5 -16   4        859.00        679.28       373.72 o                         
  -4 -16   4         80.55         -2.83       252.10 o                         
  -3 -16   4        817.63        559.19       272.79 o                         
  -2 -16   4       2961.80       2837.40       317.23 o                         
  -1 -16   4       4740.90       4638.57       344.95 o                         
   0 -16   4       6814.64       6314.26       402.60 o                         
   1 -16   4       3341.01       3510.81       339.25 o                         
   2 -16   4          2.95        -66.87       260.88 o                         
   3 -16   4       3914.23       4207.65       341.18 o                         
   4 -16   4       4252.35       4460.69       356.94 o                         
   5 -16   4       2006.73       2168.13       311.10 o                         
   6 -16   4        382.32        115.27       343.25 o                         
   7 -16   4        102.66        240.05       361.56 o                         
   8 -16   4        686.87        548.52       390.60 o                         
   9 -16   4       2325.00       2170.74       502.79 o                         
  -9 -15   4       2995.38       3577.35       514.99 o                         
  -8 -15   4       2115.65       2685.66       471.34 o                         
  -7 -15   4         19.54        630.42       600.53 o                         
  -6 -15   4        274.06        268.58       367.53 o                         
  -5 -15   4         27.66        -36.19       238.72 o                         
  -4 -15   4       2041.78       1619.52       278.93 o                         
  -3 -15   4        146.94       -260.62       239.80 o                         
  -2 -15   4        441.10        223.62       256.23 o                         
  -1 -15   4       1378.24       1534.17       277.41 o                         
   0 -15   4      14531.44      15190.98       474.77 o                         
   1 -15   4      15838.02      17512.98       680.13 o                         
   2 -15   4       7404.44       7866.98       395.14 o                         
   3 -15   4       5215.93       4905.64       347.49 o                         
   4 -15   4        738.04        883.39       264.80 o                         
   5 -15   4        225.96         99.26       246.53 o                         
   6 -15   4        481.80        187.35       259.08 o                         
   7 -15   4       2003.94       1971.76       314.08 o                         
   8 -15   4       1210.67       1372.05       464.50 o                         
   9 -15   4          9.81       -462.59       357.13 o                         
  10 -15   4        771.10        868.08       421.37 o                         
 -10 -14   4        152.80        134.29       409.18 o                         
  -9 -14   4        513.75        877.79       415.83 o                         
  -8 -14   4       1421.91       1762.13       424.01 o                         
  -7 -14   4       1061.09       1218.23       410.95 o                         
  -6 -14   4        474.43       -130.40       337.63 o                         
  -5 -14   4        232.80         60.37       235.61 o                         
  -4 -14   4       1240.90       1017.30       258.79 o                         
  -3 -14   4       3349.06       3711.01       307.18 o                         
  -2 -14   4      10107.73      10437.25       689.71 o                         
  -1 -14   4       8816.79       8799.38       390.18 o                         
   0 -14   4       1236.94       1668.19       298.27 o                         
   1 -14   4        470.73        291.94       234.63 o                         
   2 -14   4       5672.36       6305.73       357.03 o                         
   3 -14   4       2956.21       2757.96       283.92 o                         
   4 -14   4         26.73          7.81       233.69 o                         
   5 -14   4       1409.89       1156.13       258.36 o                         
   6 -14   4         34.68         54.71       247.69 o                         
   7 -14   4       1289.28       1137.74       285.39 o                         
   8 -14   4       6427.58       6714.91       410.88 o                         
   9 -14   4       7729.44       7312.67       717.02 o                         
  10 -14   4       3520.44       3196.13       519.49 o                         
 -11 -13   4       3605.45       3079.83       511.82 o                         
 -10 -13   4       3375.26       4094.58       528.24 o                         
  -9 -13   4        478.97        472.15       375.30 o                         
  -8 -13   4         91.98       -305.56       342.60 o                         
  -7 -13   4        234.58        -27.52       334.92 o                         
  -6 -13   4         24.75       -126.62       222.85 o                         
  -5 -13   4       5840.95       5004.03       336.07 o                         
  -4 -13   4       9958.85       9816.34       427.93 o                         
  -3 -13   4        971.30        909.61       239.48 o                         
  -2 -13   4       1107.26        759.96       236.72 o                         
  -1 -13   4       9459.77       9248.66       368.58 o                         
   0 -13   4      14317.05      13769.95       429.05 o                         
   1 -13   4       6573.77       6737.15       339.79 o                         
   2 -13   4         67.60       -168.22       199.05 o                         
   3 -13   4       1054.43        624.75       227.84 o                         
   4 -13   4        476.69        411.90       223.12 o                         
   5 -13   4       6204.93       6477.74       540.36 o                         
   6 -13   4       6881.09       6640.59       366.84 o                         
   7 -13   4       3662.65       2809.04       305.15 o                         
   8 -13   4        283.16        248.49       263.30 o                         
   9 -13   4       3521.88       3533.59       346.11 o                         
  10 -13   4       6757.05       6568.60       720.88 o                         
  11 -13   4       2014.81       2644.87       597.48 o                         
 -11 -12   4         50.91        451.28       412.97 o                         
 -10 -12   4        480.00        550.95       392.12 o                         
  -9 -12   4        338.58        -55.37       344.01 o                         
  -8 -12   4        932.71        421.95       489.96 o                         
  -7 -12   4       3569.09       2972.65       284.66 o                         
  -6 -12   4       3097.91       2578.96       274.70 o                         
  -5 -12   4        814.37        972.70       238.34 o                         
  -4 -12   4      16175.72      15005.31       698.55 o                         
  -3 -12   4      18309.59      17698.46       804.87 o                         
  -2 -12   4       9978.65      10552.46       756.71 o                         
  -1 -12   4       1376.93       1616.41       225.20 o                         
   0 -12   4        249.94        454.61       196.81 o                         
   1 -12   4       2176.04       1807.54       226.97 o                         
   2 -12   4         34.60       -272.66       181.77 o                         
   3 -12   4       1841.96       1835.89       234.95 o                         
   4 -12   4        788.83       1107.72       226.58 o                         
   5 -12   4        148.13        241.23       219.97 o                         
   6 -12   4       3706.64       3566.39       289.15 o                         
   7 -12   4       7557.48       7422.05       371.85 o                         
   8 -12   4      15576.07      16650.17       559.36 o                         
   9 -12   4       3484.40       3967.87       728.83 o                         
  10 -12   4         57.65       -114.46       311.80 o                         
  11 -12   4        396.20        448.82       492.81 o                         
  12 -12   4         25.67         25.25       477.33 o                         
 -12 -11   4       2158.67       1891.78       466.43 o                         
 -11 -11   4       1117.76       1178.14       431.68 o                         
 -10 -11   4        164.50         16.93       476.92 o                         
  -9 -11   4         40.87       -487.65       325.10 o                         
  -8 -11   4       1545.63       1976.92       268.59 o                         
  -7 -11   4       7335.21       6846.98       362.62 o                         
  -6 -11   4      18769.04      17995.50       449.27 o                         
  -5 -11   4      18573.02      18646.93       509.94 o                         
  -4 -11   4        222.33        222.51       204.17 o                         
  -3 -11   4       5539.66       5754.48       388.02 o                         
  -2 -11   4       7779.55       7315.00       320.45 o                         
  -1 -11   4       1435.33       1246.50       201.15 o                         
   0 -11   4       1191.40       1253.80       199.63 o                         
   1 -11   4        321.61        482.92       187.80 o                         
   2 -11   4        556.94        361.17       197.29 o                         
   3 -11   4       5024.22       4919.78       285.93 o                         
   4 -11   4      12243.26      11212.83       348.07 o                         
   5 -11   4      19215.74      16863.87       406.71 o                         
   6 -11   4       4088.89       4087.65       334.82 o                         
   7 -11   4        535.20        922.95       282.98 o                         
   8 -11   4       5947.68       5877.70       374.43 o                         
   9 -11   4       3909.85       3925.24       335.44 o                         
  10 -11   4       1387.80       1267.81       369.50 o                         
  11 -11   4        283.98        424.27       294.39 o                         
  12 -11   4          6.98       -335.60       863.03 o                         
 -12 -10   4         31.94         33.44       382.29 o                         
 -11 -10   4        227.52        -89.35       366.33 o                         
 -10 -10   4         52.89       -282.14       339.96 o                         
  -9 -10   4       2407.56       2079.57       287.42 o                         
  -8 -10   4        368.60        589.80       237.19 o                         
  -7 -10   4          3.23        234.19       221.90 o                         
  -6 -10   4       6335.00       6412.02       453.92 o                         
  -5 -10   4      26874.68      26937.62       718.95 o                         
  -4 -10   4      22325.95      21894.48       429.74 o                         
  -3 -10   4       6944.44       6475.10       326.24 o                         
  -2 -10   4        503.73        643.12       186.67 o                         
  -1 -10   4        373.31        438.20       179.73 o                         
   0 -10   4        946.97       1465.47       194.53 o                         
   1 -10   4      11388.09      12106.69       326.26 o                         
   2 -10   4       2510.19       2728.14       216.10 o                         
   3 -10   4       2283.28       2048.00       206.46 o                         
   4 -10   4       1164.88       1021.58       197.32 o                         
   5 -10   4      11332.66      11792.50       345.48 o                         
   6 -10   4      19590.74      19662.04       498.45 o                         
   7 -10   4      13473.05      13917.89       414.38 o                         
   8 -10   4       6216.82       6177.44       361.56 o                         
   9 -10   4          1.11         47.68       252.09 o                         
  10 -10   4          7.56        -63.77       260.80 o                         
  11 -10   4        461.75        186.80       283.26 o                         
  12 -10   4       1108.03       1140.59       324.81 o                         
 -13  -9   4       1128.53       1144.35       434.20 o                         
 -12  -9   4        104.05       -292.55       356.52 o                         
 -11  -9   4         94.28         58.63       255.75 o                         
 -10  -9   4         13.50        -51.11       242.98 o                         
  -9  -9   4       2707.31       3827.51       395.58 o                         
  -8  -9   4       8087.36       7426.37       373.06 o                         
  -7  -9   4      15817.03      16414.87       428.22 o                         
  -6  -9   4      11680.50      10721.21       362.69 o                         
  -5  -9   4       1929.76       1656.84       218.65 o                         
  -4  -9   4       4279.40       4009.64       271.55 o                         
  -3  -9   4       5915.47       5652.58       279.42 o                         
  -2  -9   4        637.30        927.46       185.99 o                         
  -1  -9   4       2720.26       2298.85       204.18 o                         
   0  -9   4        270.81        339.40       168.88 o                         
   1  -9   4       1452.92        840.41       176.17 o                         
   2  -9   4      24708.30      22396.73       467.79 o                         
   3  -9   4      38760.24      38082.52      1081.73 o                         
   4  -9   4      20061.75      19402.89       739.39 o                         
   5  -9   4       2215.99       2719.95       287.54 o                         
   6  -9   4        407.40        325.12       195.48 o                         
   7  -9   4       1503.83       1390.84       233.14 o                         
   8  -9   4       2312.12       2269.38       269.19 o                         
   9  -9   4        333.28        218.90       237.83 o                         
  10  -9   4        363.35        568.01       262.38 o                         
  11  -9   4         74.82        163.54       289.41 o                         
  12  -9   4       1247.94       1490.53       330.64 o                         
  13  -9   4       3027.93       3611.90       387.98 o                         
 -13  -8   4         74.54       -287.85       369.00 o                         
 -12  -8   4         55.94       -306.65       274.13 o                         
 -11  -8   4       2154.91       1265.50       296.31 o                         
 -10  -8   4       5475.78       6046.58       376.92 o                         
  -9  -8   4       1703.54       1959.15       274.25 o                         
  -8  -8   4         47.99         99.38       222.94 o                         
  -7  -8   4       9021.97       8681.98       354.30 o                         
  -6  -8   4      19715.90      19010.25       543.13 o                         
  -5  -8   4      27208.84      28095.24       449.27 o                         
  -4  -8   4      16710.46      16546.62       362.26 o                         
  -3  -8   4         76.93        -66.31       162.80 o                         
  -2  -8   4       1410.27       1426.38       189.17 o                         
  -1  -8   4       4053.24       3538.92       225.57 o                         
   0  -8   4      14451.23      12284.63       302.41 o                         
   1  -8   4      16654.31      15290.35       242.67 o                         
   2  -8   4         32.17         -3.14       102.34 o                         
   3  -8   4      10042.43       9167.08       400.40 o                         
   4  -8   4      15220.87      14154.58       556.68 o                         
   5  -8   4      13586.99      11685.33       325.21 o                         
   6  -8   4       6581.38       6505.08       297.39 o                         
   7  -8   4        739.56        700.09       208.59 o                         
   8  -8   4        373.78         64.04       211.57 o                         
   9  -8   4         88.21          9.95       225.42 o                         
  10  -8   4       2200.04       2458.83       301.49 o                         
  11  -8   4       5513.71       5860.07       398.36 o                         
  12  -8   4       2334.58       2463.25       341.64 o                         
  13  -8   4         11.69        240.43       398.61 o                         
 -13  -7   4        462.99        267.70       531.70 o                         
 -12  -7   4        183.54        252.06       282.56 o                         
 -11  -7   4        575.16        476.94       274.07 o                         
 -10  -7   4       7877.72       8955.16       418.65 o                         
  -9  -7   4      11969.43      11852.15       429.18 o                         
  -8  -7   4      12293.72      12162.34       397.86 o                         
  -7  -7   4       2584.59       2835.73       247.65 o                         
  -6  -7   4       2440.44       2311.10       218.87 o                         
  -5  -7   4       3146.51       3740.98       255.38 o                         
  -4  -7   4      11080.96      10556.03       312.41 o                         
  -3  -7   4        518.77        465.98       168.86 o                         
  -2  -7   4        849.05        725.94       169.45 o                         
  -1  -7   4          2.39        -91.67       148.32 o                         
   0  -7   4       5904.57       6445.97       196.22 o                         
   1  -7   4      28802.09      29225.50       507.38 o                         
   2  -7   4      50049.31      49272.46       796.55 o                         
   3  -7   4      26656.94      27369.73      1818.50 o                         
   4  -7   4       2098.98       2756.73       246.70 o                         
   5  -7   4        130.87        178.18       161.09 o                         
   6  -7   4         29.13          1.95       173.83 o                         
   7  -7   4         72.60         61.12       183.48 o                         
   8  -7   4        863.30        949.44       226.62 o                         
   9  -7   4        518.05        438.39       232.54 o                         
  10  -7   4        549.83        453.72       259.21 o                         
  11  -7   4       4200.92       4472.27       443.59 o                         
  12  -7   4       6789.67       7775.58      1056.21 o                         
  13  -7   4       5968.01       6083.71       434.04 o                         
 -13  -6   4       1255.71        664.10       307.95 o                         
 -12  -6   4       4209.13       4270.80       442.72 o                         
 -11  -6   4       4529.31       4850.01       367.02 o                         
 -10  -6   4        991.62       1107.75       266.91 o                         
  -9  -6   4       1188.00       1022.15       243.99 o                         
  -8  -6   4      11775.15      12325.30       387.93 o                         
  -7  -6   4       5626.05       6576.36       334.54 o                         
  -6  -6   4        322.30        138.59       169.66 o                         
  -5  -6   4        273.80        188.62       166.55 o                         
  -4  -6   4       4794.33       5420.71       270.89 o                         
  -3  -6   4       4100.27       3236.76       215.42 o                         
  -2  -6   4      17653.83      18074.79       317.02 o                         
  -1  -6   4      38713.37      35628.50       504.50 o                         
   0  -6   4      23050.66      26857.83       302.92 o                         
   1  -6   4        770.81        659.64       133.33 o                         
   2  -6   4       4154.44       3654.46       281.38 o                         
   3  -6   4      13744.61      13962.56       741.86 o                         
   4  -6   4      20595.54      21937.91       582.17 o                         
   5  -6   4        351.82        279.13       159.73 o                         
   6  -6   4         13.55         65.65       163.62 o                         
   7  -6   4        404.64        556.08       187.31 o                         
   8  -6   4       5261.12       5062.20       299.23 o                         
   9  -6   4       6468.54       6563.97       346.62 o                         
  10  -6   4       8767.15       8365.16       391.18 o                         
  11  -6   4       2328.54       2155.00       306.23 o                         
  12  -6   4        286.99        484.38       289.50 o                         
  13  -6   4       1109.54        778.91       336.33 o                         
 -14  -5   4       1277.33       1279.11       456.44 o                         
 -13  -5   4        408.00        527.27       339.00 o                         
 -12  -5   4        263.98        695.26       525.30 o                         
 -11  -5   4       4920.73       4904.34       360.72 o                         
 -10  -5   4       8640.08       8665.71       404.41 o                         
  -9  -5   4       6447.03       6055.05       344.28 o                         
  -8  -5   4        318.61        324.19       196.84 o                         
  -7  -5   4         89.88        105.06       170.25 o                         
  -6  -5   4        486.44        745.85       176.14 o                         
  -5  -5   4       1320.86       1418.61       187.14 o                         
  -4  -5   4       3417.30       3737.43       250.61 o                         
  -3  -5   4      10231.87       9538.15       360.29 o                         
  -2  -5   4       4814.19       4176.54       186.87 o                         
  -1  -5   4      30834.93      31832.62       594.38 o                         
   0  -5   4      25119.62      22376.28       238.73 o                         
   1  -5   4      22215.20      22107.19      1264.20 o                         
   2  -5   4       8657.18       9048.99       847.96 o                         
   3  -5   4        152.11        -80.94       171.16 o                         
   4  -5   4         98.09       -130.69       138.11 o                         
   5  -5   4        337.47        469.97       155.92 o                         
   6  -5   4       3390.43       3274.45       233.98 o                         
   7  -5   4       8126.30       7592.61       300.96 o                         
   8  -5   4       1656.36       1722.51       389.20 o                         
   9  -5   4       2495.25       3006.97       269.79 o                         
  10  -5   4       5286.71       5857.30       632.19 o                         
  11  -5   4      11053.83      10321.86       427.22 o                         
  12  -5   4       3072.71       3067.49       335.95 o                         
  13  -5   4        298.03        382.85       290.57 o                         
  14  -5   4         14.34       -348.50       285.94 o                         
 -14  -4   4       2181.64       2255.92       654.50 o                         
 -13  -4   4       5734.60       5984.03       409.86 o                         
 -12  -4   4       5393.77       5523.90       464.34 o                         
 -11  -4   4       1153.41       1050.84       269.08 o                         
 -10  -4   4       3269.25       3843.05       303.98 o                         
  -9  -4   4       5125.95       5361.17       326.95 o                         
  -8  -4   4       2385.81       2781.24       240.33 o                         
  -7  -4   4        233.65         64.47       164.59 o                         
  -6  -4   4        524.53        816.89       175.68 o                         
  -5  -4   4       2664.81       2717.11       199.83 o                         
  -4  -4   4       7808.98       7532.26       259.64 o                         
  -3  -4   4      18334.56      15662.46       391.30 o                         
  -2  -4   4      24994.57      23590.21       720.65 o                         
  -1  -4   4       2070.31       2160.60       146.61 o                         
   0  -4   4       1112.39       4789.04      1793.16 o                         
   1  -4   4       1701.52       1852.85       221.15 o                         
   2  -4   4       2194.13       2748.68       210.71 o                         
   3  -4   4        302.98        462.26       123.50 o                         
   4  -4   4        741.16        706.57       146.32 o                         
   5  -4   4       2947.37       3380.74       274.69 o                         
   6  -4   4       3926.35       3514.59       286.40 o                         
   7  -4   4      12297.11      12284.65       442.15 o                         
   8  -4   4      21413.39      20885.81       580.17 o                         
   9  -4   4       7548.10       7220.58       347.10 o                         
  10  -4   4        662.27        330.95       234.13 o                         
  11  -4   4        341.21        327.08       259.30 o                         
  12  -4   4        987.19        525.17       279.43 o                         
  13  -4   4         14.81         39.91       265.70 o                         
  14  -4   4        127.21        455.27       290.21 o                         
 -14  -3   4        189.83        202.25       539.24 o                         
 -13  -3   4       1383.94       1754.95       348.74 o                         
 -12  -3   4       4020.66       4407.81       356.63 o                         
 -11  -3   4       3795.55       3629.89       315.48 o                         
 -10  -3   4       1546.64       1581.71       253.02 o                         
  -9  -3   4        462.99        263.39       201.96 o                         
  -8  -3   4        126.09         48.76       177.69 o                         
  -7  -3   4       1179.83       1262.11       189.91 o                         
  -6  -3   4       9820.43       9615.90       296.55 o                         
  -5  -3   4      18589.86      15555.80       321.39 o                         
  -4  -3   4        138.17        178.34       132.89 o                         
  -3  -3   4         96.72        227.27       113.15 o                         
  -2  -3   4       5165.49       4490.79       255.00 o                         
  -1  -3   4      71999.27      76001.09      2763.91 o                         
   0  -3   4       4088.25       3973.64       127.56 o                         
   1  -3   4       7840.05       6933.45       392.41 o                         
   2  -3   4       2610.23       2818.75       201.97 o                         
   3  -3   4       3061.78       3047.67       156.04 o                         
   4  -3   4      18205.10      17037.03       419.96 o                         
   5  -3   4      37569.95      40119.29       834.83 o                         
   6  -3   4      17107.96      16749.54       356.84 o                         
   7  -3   4       1752.91       1597.97       205.01 o                         
   8  -3   4       2411.26       2689.36       246.76 o                         
   9  -3   4       5655.49       5169.23       336.48 o                         
  10  -3   4       4595.24       4590.08       332.69 o                         
  11  -3   4       2154.57       1894.94       457.38 o                         
  12  -3   4          9.66        114.01       260.66 o                         
  13  -3   4          0.05          5.88       265.66 o                         
  14  -3   4        425.68        613.81       384.80 o                         
 -14  -2   4       3644.86       3339.93       504.47 o                         
 -13  -2   4       2100.32       1592.17       307.29 o                         
 -12  -2   4         18.28        107.78       277.67 o                         
 -11  -2   4       1452.12       1318.83       264.01 o                         
 -10  -2   4       2208.62       2166.13       262.49 o                         
  -9  -2   4        769.48        646.17       207.04 o                         
  -8  -2   4       8248.08       8677.02       548.89 o                         
  -7  -2   4       4764.13       4643.40       256.00 o                         
  -6  -2   4       6237.92       6008.90       258.67 o                         
  -5  -2   4      18601.96      21437.73       337.14 o                         
  -4  -2   4      32199.28      31404.61       810.33 o                         
  -3  -2   4       7371.84       8655.53       162.65 o                         
  -2  -2   4      10150.30      10609.34       178.82 o                         
  -1  -2   4         29.62         12.28        40.22 o                         
   0  -2   4      11425.78      13042.80       146.71 o                         
   1  -2   4          0.45        -34.23       123.79 o                         
   2  -2   4      26226.77      26396.19       600.67 o                         
   3  -2   4       4029.12       3765.80       192.75 o                         
   4  -2   4        978.40       1207.68       153.02 o                         
   5  -2   4      16143.07      16630.04       401.84 o                         
   6  -2   4      38633.91      39057.61      1073.41 o                         
   7  -2   4      23752.67      24195.98       632.35 o                         
   8  -2   4       4488.91       4670.60       289.24 o                         
   9  -2   4       1843.19       2086.26       254.35 o                         
  10  -2   4        243.91        422.44       242.27 o                         
  11  -2   4        177.19        188.45       252.02 o                         
  12  -2   4         45.46       -179.82       259.44 o                         
  13  -2   4       1675.63        784.83       536.79 o                         
  14  -2   4        872.84        586.77       303.04 o                         
 -14  -1   4       2078.19       3156.62      1198.83 o                         
 -13  -1   4       3058.28       3105.76       338.93 o                         
 -12  -1   4       1404.94       1245.64       270.92 o                         
 -11  -1   4        279.97       -155.69       221.01 o                         
 -10  -1   4       1010.15       1104.25       268.87 o                         
  -9  -1   4       2444.93       2359.40       325.21 o                         
  -8  -1   4      11917.97      10840.40       473.69 o                         
  -7  -1   4      41289.08      40586.52       623.95 o                         
  -6  -1   4      30037.82      29914.11       549.52 o                         
  -5  -1   4       1958.49       2112.48       182.44 o                         
  -4  -1   4       4439.50       4135.93       141.08 o                         
  -3  -1   4       7835.05       7107.81       146.51 o                         
  -2  -1   4        345.95        406.39        71.14 o                         
  -1  -1   4      15748.59      14021.74       143.85 o                         
   0  -1   4        312.20        286.56        54.77 o                         
   1  -1   4        230.54        344.94        71.11 o                         
   2  -1   4       5485.90       6197.87       169.32 o                         
   3  -1   4      18267.98      19377.31       661.38 o                         
   4  -1   4      37695.61      38452.70      1267.39 o                         
   5  -1   4      18870.44      19066.85       422.78 o                         
   6  -1   4        325.79        551.60       174.39 o                         
   7  -1   4       8553.90       8956.82       319.67 o                         
   8  -1   4       4351.09       4401.53       274.62 o                         
   9  -1   4       2186.11       2670.23       261.74 o                         
  10  -1   4         50.43        -40.51       225.87 o                         
  11  -1   4        746.47        525.75       261.82 o                         
  12  -1   4        317.38        319.46       258.23 o                         
  13  -1   4       1647.08       1446.19       321.45 o                         
  14  -1   4       5767.61       6180.60       518.80 o                         
 -14   0   4        520.40         61.35       412.98 o                         
 -13   0   4         14.09       -249.67       370.80 o                         
 -12   0   4         15.41        -56.91       231.15 o                         
 -11   0   4       1461.68        964.63       245.00 o                         
 -10   0   4       8468.95       7862.28       511.72 o                         
  -9   0   4       6040.14       5570.09       318.20 o                         
  -8   0   4         23.90        156.69       170.83 o                         
  -7   0   4       2804.48       3048.52       207.96 o                         
  -6   0   4      33945.34      34132.49       502.54 o                         
  -5   0   4      29962.90      30979.72       448.79 o                         
  -4   0   4       8459.31       8404.86       294.37 o                         
  -3   0   4        953.61        543.66       183.00 o                         
  -2   0   4        256.92        569.27       169.43 o                         
  -1   0   4       2288.35       1827.79       149.26 o                         
   0   0   4      57493.95      62312.83       809.98 o                         
   1   0   4      45392.59      49014.35      1792.55 o                         
   2   0   4       2361.33       2718.17       136.38 o                         
   3   0   4       1630.49       1471.24       139.74 o                         
   4   0   4      15309.86      14876.43       416.88 o                         
   5   0   4      32297.09      33846.32       834.56 o                         
   6   0   4       6591.52       6027.18       275.97 o                         
   7   0   4       3823.74       4062.22       255.27 o                         
   8   0   4        113.28         31.76       186.44 o                         
   9   0   4        954.46        949.01       229.44 o                         
  10   0   4        600.62        419.61       299.46 o                         
  11   0   4       2168.91       2060.77       297.31 o                         
  12   0   4       1361.42       1343.39       295.86 o                         
  13   0   4        694.10        454.58       294.88 o                         
  14   0   4        263.96        -75.20       294.87 o                         
 -14   1   4        424.29        356.07       423.18 o                         
 -13   1   4         56.45       -118.55       638.00 o                         
 -12   1   4        981.67        646.24       249.85 o                         
 -11   1   4         16.00       -174.50       226.99 o                         
 -10   1   4       5889.93       5441.81       333.65 o                         
  -9   1   4      18654.66      17628.38       516.82 o                         
  -8   1   4      24425.79      23368.20       625.77 o                         
  -7   1   4      14729.41      14633.14       479.87 o                         
  -6   1   4        888.11        807.99       154.46 o                         
  -5   1   4       4216.07       3558.64       814.24 o                         
  -4   1   4       1660.76        659.03       599.20 o                         
  -3   1   4         46.51        324.58       185.05 o                         
  -2   1   4      18935.71      19298.67       404.43 o                         
  -1   1   4       3840.80       4824.85       124.98 o                         
   0   1   4       3043.60       3009.36       637.04 o                         
   1   1   4      93876.95      96831.12      1514.32 o                         
   2   1   4      20332.26      17974.77       476.72 o                         
   3   1   4      23251.94      21853.36       864.65 o                         
   4   1   4       5335.41       4534.76       246.78 o                         
   5   1   4        828.05       1162.42       165.66 o                         
   6   1   4        302.30        210.83       159.83 o                         
   7   1   4       1420.50       1754.87       203.15 o                         
   8   1   4        531.96        247.11       236.41 o                         
   9   1   4       1614.08       1337.00       266.99 o                         
  10   1   4       1694.64       1698.93       265.94 o                         
  11   1   4        233.23        361.97       251.13 o                         
  12   1   4       2986.64       3399.31       377.23 o                         
  13   1   4       4810.30       4943.88       577.50 o                         
  14   1   4       1912.62       1911.51       343.28 o                         
 -14   2   4          3.98       -418.75       633.93 o                         
 -13   2   4        813.63        432.90       415.14 o                         
 -12   2   4       3068.02       2658.11       299.89 o                         
 -11   2   4       5047.00       4710.86       630.16 o                         
 -10   2   4       4785.32       4126.49       310.96 o                         
  -9   2   4        176.16         85.88       293.40 o                         
  -8   2   4       5615.64       4991.47       317.02 o                         
  -7   2   4      19009.19      16967.99       336.08 o                         
  -6   2   4      24843.61      23639.19       801.89 o                         
  -5   2   4       3623.53       3879.35       189.18 o                         
  -4   2   4        893.30       1229.92       161.77 o                         
  -3   2   4       1564.69       2255.83       220.83 o                         
  -2   2   4      22245.94      23020.34       632.22 o                         
  -1   2   4       1826.18       1880.75       111.81 o                         
   0   2   4      68910.75      72125.22       660.16 o                         
   1   2   4      26070.84      29122.57      1604.16 o                         
   2   2   4       3722.27       4395.05       268.38 o                         
   3   2   4      14018.72      14773.47       397.27 o                         
   4   2   4      11036.69      12602.41       528.04 o                         
   5   2   4       2070.53       2349.33       180.49 o                         
   6   2   4        164.30         34.57       153.89 o                         
   7   2   4       1510.62       1239.51       191.99 o                         
   8   2   4        439.16        446.12       191.76 o                         
   9   2   4       7408.34       7005.26       773.27 o                         
  10   2   4      14659.96      14066.25       447.69 o                         
  11   2   4       2555.46       2772.74       306.52 o                         
  12   2   4         24.37        -94.01       257.32 o                         
  13   2   4        433.12        363.47       286.95 o                         
  14   2   4       1996.58       1571.19       440.46 o                         
 -14   3   4        849.16        732.85       469.27 o                         
 -13   3   4        436.40        106.11       409.61 o                         
 -12   3   4        424.94        475.40       392.02 o                         
 -11   3   4       1739.63       1559.28       398.37 o                         
 -10   3   4      11253.10       9784.85       891.72 o                         
  -9   3   4      18100.06      15918.74      1020.69 o                         
  -8   3   4       4386.43       3359.88       321.25 o                         
  -7   3   4        561.30        461.58       162.95 o                         
  -6   3   4       2047.10       2494.18       187.86 o                         
  -5   3   4        939.77       1440.15       136.08 o                         
  -4   3   4      11768.78      12193.27       225.62 o                         
  -3   3   4      14108.83      14948.66       601.97 o                         
  -2   3   4       1202.15        962.92       128.20 o                         
  -1   3   4       2782.88       2269.16       157.74 o                         
   0   3   4      23435.95      24458.78       261.54 o                         
   1   3   4      24968.37      25139.31       768.94 o                         
   2   3   4       6032.55       5543.99       305.05 o                         
   3   3   4       4120.56       3922.72       308.82 o                         
   4   3   4       3346.09       3641.32       275.47 o                         
   5   3   4       1881.87       1668.13       168.36 o                         
   6   3   4       1168.37        979.89       169.25 o                         
   7   3   4       5004.97       5417.30       540.25 o                         
   8   3   4       5078.29       4695.44       514.75 o                         
   9   3   4        915.99       1168.38       230.97 o                         
  10   3   4       2914.13       3021.92       287.87 o                         
  11   3   4       5059.52       4978.06       355.82 o                         
  12   3   4       3164.77       3298.92       357.41 o                         
  13   3   4        671.94        493.74       384.78 o                         
 -14   4   4        851.84        675.71       471.43 o                         
 -13   4   4       5597.37       6178.06      1076.85 o                         
 -12   4   4       8131.43       8143.55       605.93 o                         
 -11   4   4       4125.61       3704.31       582.10 o                         
 -10   4   4        709.51       1194.93       241.42 o                         
  -9   4   4       5133.92       5743.08       467.40 o                         
  -8   4   4       8879.98       8853.50       330.69 o                         
  -7   4   4        407.42        358.09       165.86 o                         
  -6   4   4        299.82        561.08       158.32 o                         
  -5   4   4       4636.89       4251.03       206.85 o                         
  -4   4   4        761.64        698.96       149.52 o                         
  -3   4   4      42989.47      43145.69      1590.06 o                         
  -2   4   4      30491.82      30093.65      1016.56 o                         
  -1   4   4      14540.89      13709.50       268.00 o                         
   0   4   4       1937.74       1970.63       147.38 o                         
   1   4   4         90.55        308.99       175.39 o                         
   2   4   4       8632.63       9018.68       343.34 o                         
   3   4   4       6126.73       6646.65       620.08 o                         
   4   4   4       1539.06       1593.59       247.61 o                         
   5   4   4       4370.19       5209.65       373.88 o                         
   6   4   4        102.63        192.43       147.78 o                         
   7   4   4       4119.88       3810.90       479.99 o                         
   8   4   4      12778.83      12278.96       589.73 o                         
   9   4   4      12270.68      11144.87       729.94 o                         
  10   4   4       3079.25       3358.83       316.79 o                         
  11   4   4        106.47        183.85       231.74 o                         
  12   4   4        897.12        708.10       373.81 o                         
  13   4   4        351.38        196.70       370.27 o                         
 -14   5   4        572.71        646.04       483.25 o                         
 -13   5   4        504.49        541.45       453.76 o                         
 -12   5   4       7268.76       8402.61       641.49 o                         
 -11   5   4      14159.53      13819.34      1017.48 o                         
 -10   5   4       3657.60       3785.25       337.72 o                         
  -9   5   4         98.72       -182.28       190.86 o                         
  -8   5   4        171.49        293.05       182.92 o                         
  -7   5   4         27.64        -79.22       161.91 o                         
  -6   5   4       4806.07       4811.92       258.15 o                         
  -5   5   4      11955.89      11213.88       279.04 o                         
  -4   5   4      27899.35      28788.39       696.71 o                         
  -3   5   4       1059.71       1061.50       164.18 o                         
  -2   5   4       5809.42       6633.25       242.40 o                         
  -1   5   4      23632.47      23971.76       535.83 o                         
   0   5   4      21298.87      21453.90       312.95 o                         
   1   5   4      18661.59      18811.80       474.07 o                         
   2   5   4          5.62         93.00       190.71 o                         
   3   5   4         44.69        186.56       202.64 o                         
   4   5   4       1698.75       2390.48       297.93 o                         
   5   5   4       8222.75       8044.93       398.04 o                         
   6   5   4       5193.30       4905.81       474.48 o                         
   7   5   4       2975.59       3101.63       522.34 o                         
   8   5   4        140.26        520.21       227.35 o                         
   9   5   4       3843.60       3892.25       556.23 o                         
  10   5   4       7716.39       7105.09       520.66 o                         
  11   5   4       2431.16       2545.62       589.94 o                         
  12   5   4        290.46         38.58       371.66 o                         
  13   5   4         49.45       -295.66       369.67 o                         
 -13   6   4       4838.96       4791.50       607.66 o                         
 -12   6   4        936.70        458.97       430.09 o                         
 -11   6   4       1097.29        520.38       404.43 o                         
 -10   6   4       3226.32       2774.81       276.70 o                         
  -9   6   4       2002.73       1493.31       235.56 o                         
  -8   6   4        376.29        343.01       194.33 o                         
  -7   6   4       1283.12       1132.34       204.88 o                         
  -6   6   4        634.93        588.60       175.58 o                         
  -5   6   4      14203.14      13008.20       768.36 o                         
  -4   6   4      33412.65      33690.52      1244.04 o                         
  -3   6   4      33508.51      32200.70      1449.18 o                         
  -2   6   4      22065.10      23735.15       560.36 o                         
  -1   6   4       1120.07       1240.73       167.34 o                         
   0   6   4       2387.17       2536.66       181.08 o                         
   1   6   4       4788.08       4661.40       175.18 o                         
   2   6   4       1077.81       1098.89       237.29 o                         
   3   6   4        723.11        947.89       236.31 o                         
   4   6   4       1165.93       1445.68       257.01 o                         
   5   6   4        303.78        178.84       332.14 o                         
   6   6   4       7740.02       7845.84       447.19 o                         
   7   6   4      13282.01      12666.48       524.95 o                         
   8   6   4      10580.64      10524.32       528.90 o                         
   9   6   4        758.81        735.47       330.39 o                         
  10   6   4          5.99        281.94       335.78 o                         
  11   6   4        444.81        336.84       357.91 o                         
  12   6   4         97.43        329.82       368.64 o                         
  13   6   4        105.40       -303.84       374.56 o                         
 -13   7   4       3014.75       3036.64       529.23 o                         
 -12   7   4       5407.29       5484.36       554.88 o                         
 -11   7   4       1051.69        541.78       562.05 o                         
 -10   7   4        237.87        153.08       227.62 o                         
  -9   7   4        418.17        320.18       223.87 o                         
  -8   7   4        637.05        550.38       211.56 o                         
  -7   7   4       7426.54       6995.15       371.57 o                         
  -6   7   4      14326.23      12970.74       562.85 o                         
  -5   7   4       4048.83       3769.09       206.04 o                         
  -4   7   4        226.51        130.11       166.71 o                         
  -3   7   4      11168.20      10465.10       325.35 o                         
  -2   7   4      14109.10      14782.56       530.08 o                         
  -1   7   4       9057.70       8580.84       288.90 o                         
   0   7   4        904.32       1040.97       167.91 o                         
   1   7   4         78.86        160.17       140.83 o                         
   2   7   4       4532.82       4266.06       459.82 o                         
   3   7   4      10860.12      10750.12       432.30 o                         
   4   7   4      10711.63      10046.85       439.06 o                         
   5   7   4      15619.08      14692.66       507.20 o                         
   6   7   4        898.09       1201.84       290.33 o                         
   7   7   4       3156.33       3118.94       362.60 o                         
   8   7   4       5535.08       6254.44       489.69 o                         
   9   7   4       1701.87       1201.52       460.02 o                         
  10   7   4       1102.60       1255.27       383.61 o                         
  11   7   4          5.09        -74.58       346.98 o                         
  12   7   4        185.41       -366.72       348.71 o                         
  13   7   4        513.55        591.98       422.74 o                         
 -13   8   4         28.23       -147.30       444.43 o                         
 -12   8   4        828.23        690.23       445.23 o                         
 -11   8   4        436.21        444.85       408.93 o                         
 -10   8   4        989.34        843.74       252.81 o                         
  -9   8   4        457.40        429.52       238.75 o                         
  -8   8   4         59.92       -138.35       212.17 o                         
  -7   8   4         69.38        196.20       204.98 o                         
  -6   8   4       8908.09       9500.47       346.73 o                         
  -5   8   4      21119.34      21065.70       546.98 o                         
  -4   8   4      21619.59      21487.37       407.10 o                         
  -3   8   4       8635.83       8424.22       306.04 o                         
  -2   8   4        717.54        806.35       181.20 o                         
  -1   8   4       4140.41       4375.62       259.81 o                         
   0   8   4       1941.07       2253.29       194.29 o                         
   1   8   4       8270.05       7490.80       387.18 o                         
   2   8   4       4283.62       4371.38       346.39 o                         
   3   8   4       1794.29       2119.35       405.85 o                         
   4   8   4       5424.73       5448.30       408.62 o                         
   5   8   4      11881.49      11208.96       848.16 o                         
   6   8   4       5824.01       5856.06       857.12 o                         
   7   8   4       1245.32       1105.02       325.25 o                         
   8   8   4        232.78         57.30       310.05 o                         
   9   8   4         80.76       -246.64       317.78 o                         
  10   8   4         28.66         23.24       352.63 o                         
  11   8   4        249.13        218.84       374.29 o                         
  12   8   4        844.69        905.61       414.28 o                         
 -12   9   4          2.57        425.60       428.18 o                         
 -11   9   4        132.93        113.37       400.43 o                         
 -10   9   4        384.89        214.22       254.88 o                         
  -9   9   4       4303.50       4364.66       332.51 o                         
  -8   9   4       6706.04       6312.91       616.89 o                         
  -7   9   4       6597.06       6626.49       351.28 o                         
  -6   9   4       3944.91       4467.61       299.61 o                         
  -5   9   4       1799.79       2010.56       235.87 o                         
  -4   9   4       4848.32       4442.75       276.56 o                         
  -3   9   4       6550.82       6085.70       302.81 o                         
  -2   9   4       2312.52       3016.08       232.55 o                         
  -1   9   4         10.68         -9.59       163.89 o                         
   0   9   4        484.02        666.85       177.15 o                         
   1   9   4       5419.12       4780.82       446.15 o                         
   2   9   4      11852.20      10837.21       450.60 o                         
   3   9   4      19631.72      19331.96       624.56 o                         
   4   9   4       8143.72       7859.23       461.30 o                         
   5   9   4         82.17        167.35       266.76 o                         
   6   9   4         85.81        218.73       290.44 o                         
   7   9   4       1423.47       1409.58       345.44 o                         
   8   9   4        673.56        523.75       350.67 o                         
   9   9   4          3.48       -158.96       326.00 o                         
  10   9   4         22.82       -136.96       363.15 o                         
  11   9   4          9.46         38.33       385.63 o                         
  12   9   4        853.46        743.33       430.46 o                         
 -12  10   4        470.23        549.36       458.39 o                         
 -11  10   4       1572.42       1773.57       463.58 o                         
 -10  10   4       2645.33       2439.08       311.61 o                         
  -9  10   4        160.04        262.63       260.83 o                         
  -8  10   4       1676.44       1396.70       273.95 o                         
  -7  10   4       2194.51       2182.92       278.32 o                         
  -6  10   4       6080.27       5834.95       342.28 o                         
  -5  10   4       4007.56       4172.05       288.49 o                         
  -4  10   4        627.03        782.56       211.23 o                         
  -3  10   4          7.84       -183.93       224.86 o                         
  -2  10   4        280.88        135.07       186.66 o                         
  -1  10   4       5441.06       4812.12       285.71 o                         
   0  10   4       3484.56       3266.62       247.11 o                         
   1  10   4        554.53        439.79       171.30 o                         
   2  10   4       1070.68       1583.90       353.52 o                         
   3  10   4       2979.96       2776.70       336.16 o                         
   4  10   4      14317.44      13813.25       616.62 o                         
   5  10   4       7951.45       7936.75       510.42 o                         
   6  10   4       3167.92       2700.99       392.80 o                         
   7  10   4         46.33       -188.57       318.00 o                         
   8  10   4        594.74        168.94       349.06 o                         
   9  10   4        185.34         21.07       363.97 o                         
  10  10   4       1588.35        844.85       753.67 o                         
  11  10   4       1829.88       1752.52       461.02 o                         
 -12  11   4          9.19        648.26       487.92 o                         
 -11  11   4       1039.62        968.45       654.91 o                         
 -10  11   4       6096.74       6833.90       601.94 o                         
  -9  11   4      11413.52      11793.67       720.18 o                         
  -8  11   4       7189.61       7690.67       412.87 o                         
  -7  11   4        369.81        105.35       243.58 o                         
  -6  11   4       4109.51       4261.70       314.67 o                         
  -5  11   4       1316.57       1260.01       312.35 o                         
  -4  11   4          1.35         37.97       215.07 o                         
  -3  11   4        515.51        450.53       211.48 o                         
  -2  11   4       1285.87       1328.76       245.80 o                         
  -1  11   4        423.94        558.20       222.95 o                         
   0  11   4       7426.57       7131.75       441.87 o                         
   1  11   4      10873.03      10202.19       719.92 o                         
   2  11   4       9472.78      10139.15       492.54 o                         
   3  11   4       4757.02       5108.75       413.20 o                         
   4  11   4          6.73       -213.76       291.71 o                         
   5  11   4        523.90        212.87       313.51 o                         
   6  11   4       2176.32       2054.77       389.79 o                         
   7  11   4         73.14       -228.20       389.77 o                         
   8  11   4        870.98       1086.68       401.39 o                         
   9  11   4        426.39        407.51       380.06 o                         
  10  11   4        525.90        -44.54       388.92 o                         
  11  11   4       1362.46       1335.34       468.41 o                         
 -11  12   4       2294.66       2128.25       819.45 o                         
 -10  12   4        202.70        438.17       469.19 o                         
  -9  12   4       3538.92       3296.23       345.33 o                         
  -8  12   4       4998.66       4876.94       365.41 o                         
  -7  12   4       2657.40       2950.21       321.08 o                         
  -6  12   4        517.99        758.12       259.97 o                         
  -5  12   4        222.29        361.44       241.77 o                         
  -4  12   4          4.44        -58.64       266.30 o                         
  -3  12   4       3554.36       3659.41       297.15 o                         
  -2  12   4       9463.53       9188.24       379.04 o                         
  -1  12   4      10818.31      11374.79       388.16 o                         
   0  12   4       1484.17       1833.05       307.89 o                         
   1  12   4        188.40        160.95       193.00 o                         
   2  12   4       1342.77       1101.17       321.28 o                         
   3  12   4       4007.98       4424.96       422.94 o                         
   4  12   4       6046.15       6206.92       494.21 o                         
   5  12   4        114.60        119.18       326.49 o                         
   6  12   4        155.14       -250.56       332.22 o                         
   7  12   4        316.57       -277.70       345.32 o                         
   8  12   4       2798.82       2594.03       491.38 o                         
   9  12   4       3296.97       3354.23       494.75 o                         
  10  12   4       2121.40       2631.31       536.39 o                         
 -10  13   4       6291.20       6641.36       591.86 o                         
  -9  13   4       1194.31       1122.90       307.96 o                         
  -8  13   4        139.63       -316.37       268.16 o                         
  -7  13   4        171.75        178.28       276.50 o                         
  -6  13   4          3.60       -279.73       255.12 o                         
  -5  13   4       1390.74       1697.23       288.06 o                         
  -4  13   4       2907.69       2886.54       309.39 o                         
  -3  13   4        166.03        157.99       246.73 o                         
  -2  13   4       1536.85       1306.25       265.49 o                         
  -1  13   4       5634.20       5202.89       359.82 o                         
   0  13   4      12822.35      11928.76       972.84 o                         
   1  13   4       6918.38       6453.99       713.10 o                         
   2  13   4         65.74          3.01       303.93 o                         
   3  13   4        117.42        314.68       329.11 o                         
   4  13   4        508.25        799.35       360.76 o                         
   5  13   4       1413.33        874.36       375.55 o                         
   6  13   4       2372.64       2135.37       427.57 o                         
   7  13   4        679.74        475.94       393.48 o                         
   8  13   4         68.30       -306.47       382.16 o                         
   9  13   4        611.28        811.26       429.04 o                         
  10  13   4       2079.48       2456.01       848.57 o                         
 -10  14   4        923.02        854.86       463.14 o                         
  -9  14   4       1164.70       1423.68       337.40 o                         
  -8  14   4        271.45        207.26       290.72 o                         
  -7  14   4         19.01       -387.51       289.67 o                         
  -6  14   4         32.92       -152.69       269.69 o                         
  -5  14   4       1238.52       1231.92       297.03 o                         
  -4  14   4       4744.71       4904.07       357.01 o                         
  -3  14   4      10446.51      10654.89       446.03 o                         
  -2  14   4       7252.52       8425.32       516.78 o                         
  -1  14   4       1639.62       1635.55       274.80 o                         
   0  14   4        495.46        594.58       244.67 o                         
   1  14   4       1841.44       1556.44       255.79 o                         
   2  14   4        542.03        462.50       342.95 o                         
   3  14   4        131.62       -102.98       341.40 o                         
   4  14   4         50.64        -52.43       337.82 o                         
   5  14   4        185.25        -67.96       476.31 o                         
   6  14   4       1512.42       1207.20       440.88 o                         
   7  14   4       3956.48       5059.33       815.37 o                         
   8  14   4       4285.69       5038.19       556.66 o                         
   9  14   4       1591.16       2510.63       503.55 o                         
  -9  15   4        140.62         93.58       434.17 o                         
  -8  15   4        144.30        -72.72       297.08 o                         
  -7  15   4       2049.55       2025.25       340.45 o                         
  -6  15   4       3759.62       3991.41       385.83 o                         
  -5  15   4       1780.00       2176.45       336.57 o                         
  -4  15   4        959.69        590.50       289.68 o                         
  -3  15   4        156.71         66.69       395.67 o                         
  -2  15   4       4108.61       3816.28       335.38 o                         
  -1  15   4       6874.72       6721.93       653.12 o                         
   0  15   4       1127.22       1094.19       273.72 o                         
   1  15   4         17.79         29.00       235.55 o                         
   2  15   4        158.27       -277.35       342.89 o                         
   3  15   4        483.69        130.87       361.16 o                         
   4  15   4       1910.44       2037.21       441.32 o                         
   5  15   4       3250.73       3370.40       491.31 o                         
   6  15   4       1234.03       1829.02       512.97 o                         
   7  15   4        121.11        437.43       431.00 o                         
   8  15   4        790.01        811.36       448.73 o                         
  -8  16   4        223.99         61.45       316.77 o                         
  -7  16   4          7.71       -422.72       301.94 o                         
  -6  16   4       2547.98       2411.89       363.17 o                         
  -5  16   4       6233.85       6842.14       441.96 o                         
  -4  16   4       8241.44       9113.34       857.12 o                         
  -3  16   4       3427.58       4657.06       428.49 o                         
  -2  16   4        794.78        828.02       286.87 o                         
  -1  16   4          8.68        -93.42       268.22 o                         
   0  16   4         23.35       -124.39       258.94 o                         
   1  16   4        312.90        -60.08       352.87 o                         
   2  16   4        633.47         99.57       381.04 o                         
   3  16   4        160.70        161.45       384.04 o                         
   4  16   4         31.02        103.86       502.79 o                         
   5  16   4       1678.83       2335.13       467.08 o                         
   6  16   4       3821.30       4318.61       541.97 o                         
   7  16   4       1900.03       1940.11      1033.68 o                         
  -7  17   4       5875.15       6820.74       469.93 o                         
  -6  17   4       1458.33       1646.70       362.89 o                         
  -5  17   4         27.01        -91.90       375.95 o                         
  -4  17   4       1169.93        994.62       378.33 o                         
  -3  17   4       2926.40       3422.36       356.23 o                         
  -2  17   4       1402.75       1223.37       305.48 o                         
  -1  17   4        385.14        447.39       285.70 o                         
   0  17   4        118.11       -492.80       372.49 o                         
   1  17   4        406.73        385.90       406.67 o                         
   2  17   4       1334.92       1626.96       435.40 o                         
   3  17   4       3503.94       3737.88       518.18 o                         
   4  17   4       2786.80       2205.95       557.57 o                         
   5  17   4        861.19       2181.34       496.84 o                         
   6  17   4          2.24         49.34       423.30 o                         
  -5  18   4       3203.11       3166.72       382.62 o                         
  -4  18   4       1024.47        946.27       328.71 o                         
  -3  18   4          9.38       -422.50       281.67 o                         
  -2  18   4          1.17       -208.15       290.97 o                         
  -1  18   4        217.85       -248.95       387.44 o                         
   0  18   4       1507.93       1150.12       446.42 o                         
   1  18   4       1706.46       1979.36       479.24 o                         
   2  18   4        450.28       1629.79       464.12 o                         
   3  18   4        234.09        169.38       432.37 o                         
   4  18   4       1648.89       1813.42       501.49 o                         
  -3  19   4         33.08       -311.04       315.65 o                         
  -2  19   4          4.89       -232.44       417.63 o                         
  -1  19   4          5.34       -602.69       411.31 o                         
   0  19   4        908.00        543.39       453.57 o                         
   1  19   4       4070.12       5093.43       590.38 o                         
  -3 -20   5        294.39        279.54       426.37 o                         
  -2 -20   5       2631.21       3450.01       504.09 o                         
  -1 -20   5       2960.96       3266.98       480.78 o                         
   0 -20   5       1386.21       1626.67       338.39 o                         
   1 -20   5        261.26        -94.57       307.48 o                         
   2 -20   5          5.40         32.78       388.29 o                         
   3 -20   5         86.46       -254.20       432.73 o                         
   4 -20   5        952.51        644.73       430.91 o                         
  -5 -19   5       1911.80       2030.11       477.99 o                         
  -4 -19   5       3181.11       3665.85       687.49 o                         
  -3 -19   5       2114.97       1672.74       444.68 o                         
  -2 -19   5        248.84        586.72       398.13 o                         
  -1 -19   5         20.97        158.84       287.12 o                         
   0 -19   5         63.29       -103.84       282.30 o                         
   1 -19   5         29.12       -131.13       297.54 o                         
   2 -19   5        280.91       -169.85       297.72 o                         
   3 -19   5        179.38       -144.95       390.06 o                         
   4 -19   5         18.98       -125.68       698.69 o                         
   5 -19   5       2192.58       2501.83       488.08 o                         
   6 -19   5       3877.95       3918.35       619.88 o                         
  -7 -18   5       2044.04       1681.84      1003.94 o                         
  -6 -18   5       1573.58       1147.89       457.87 o                         
  -5 -18   5         43.25       -108.20       417.46 o                         
  -4 -18   5        748.21       1054.70       413.38 o                         
  -3 -18   5       2043.98       2939.67       451.29 o                         
  -2 -18   5       1757.26       1449.18       310.24 o                         
  -1 -18   5        512.26        343.54       291.27 o                         
   0 -18   5         87.75         33.20       287.36 o                         
   1 -18   5         95.15       -284.68       285.44 o                         
   2 -18   5       2542.71       2402.54       339.71 o                         
   3 -18   5       4067.49       4672.10       386.33 o                         
   4 -18   5       3960.81       4420.07       500.67 o                         
   5 -18   5       2063.22       1675.35       446.50 o                         
   6 -18   5         55.23        -77.58       393.84 o                         
   7 -18   5       1873.59       2336.69       488.10 o                         
  -8 -17   5         37.32        -79.55       422.58 o                         
  -7 -17   5       1775.07       1705.37       480.40 o                         
  -6 -17   5       3998.79       4739.15      1206.36 o                         
  -5 -17   5       2519.42       2903.07       467.76 o                         
  -4 -17   5       1823.19       2460.85       432.57 o                         
  -3 -17   5          5.04       -208.19       258.13 o                         
  -2 -17   5         97.42       -138.16       259.50 o                         
  -1 -17   5        122.29         35.46       264.34 o                         
   0 -17   5       1731.61       1403.44       303.00 o                         
   1 -17   5       2820.37       2721.04       331.94 o                         
   2 -17   5        526.84        278.62       275.24 o                         
   3 -17   5       1369.68       1483.03       304.29 o                         
   4 -17   5       5076.41       5050.58       369.11 o                         
   5 -17   5       6142.69       6907.25       583.48 o                         
   6 -17   5       4804.95       5677.37       537.71 o                         
   7 -17   5        544.89        521.21       413.72 o                         
   8 -17   5         28.41       -391.39       379.99 o                         
  -9 -16   5       2612.84       2497.93       563.06 o                         
  -8 -16   5       4274.55       3990.91       567.14 o                         
  -7 -16   5       2185.34       1888.43       458.11 o                         
  -6 -16   5         30.68         81.06       751.02 o                         
  -5 -16   5        440.17        633.91       369.04 o                         
  -4 -16   5        905.92        440.05       268.39 o                         
  -3 -16   5         54.25       -147.22       328.45 o                         
  -2 -16   5        336.48        220.13       259.85 o                         
  -1 -16   5        348.05        -30.24       256.97 o                         
   0 -16   5        599.25        574.39       274.82 o                         
   1 -16   5       6808.45       6899.32       403.93 o                         
   2 -16   5       7456.53       8028.37       421.38 o                         
   3 -16   5       2720.29       2721.87       311.58 o                         
   4 -16   5        572.07        201.32       264.47 o                         
   5 -16   5        141.48        170.91       260.84 o                         
   6 -16   5       1793.75       1894.94       456.36 o                         
   7 -16   5        504.23        380.89       366.60 o                         
   8 -16   5        108.35       -527.65       351.77 o                         
   9 -16   5         25.83       -222.95       380.77 o                         
  -9 -15   5          3.03        375.84       424.48 o                         
  -8 -15   5       1838.95       3013.58       477.81 o                         
  -7 -15   5       6518.46       7190.10       580.01 o                         
  -6 -15   5       3590.92       4232.48       475.37 o                         
  -5 -15   5        421.27        356.18       249.68 o                         
  -4 -15   5        212.02        101.35       245.29 o                         
  -3 -15   5        426.35        476.64       254.26 o                         
  -2 -15   5       2272.43       2283.63       509.65 o                         
  -1 -15   5       5166.12       5048.62       348.77 o                         
   0 -15   5       3232.46       2775.79       305.47 o                         
   1 -15   5        185.64        -91.42       241.60 o                         
   2 -15   5       1162.23       1154.73       264.92 o                         
   3 -15   5       5157.15       5726.40       389.45 o                         
   4 -15   5       7473.14       7428.72       388.81 o                         
   5 -15   5       2456.81       2421.01       298.84 o                         
   6 -15   5        219.14       -235.89       240.00 o                         
   7 -15   5        225.91         90.51       346.15 o                         
   8 -15   5        897.59        479.66       752.65 o                         
   9 -15   5       1678.20       1738.38       423.03 o                         
  10 -15   5       3449.88       3203.46       489.12 o                         
 -10 -14   5       3385.67       4105.80       592.59 o                         
  -9 -14   5       4454.77       5002.13       528.96 o                         
  -8 -14   5       2312.84       2314.74       440.24 o                         
  -7 -14   5         16.83        338.00       445.16 o                         
  -6 -14   5       1435.03       1249.80       269.91 o                         
  -5 -14   5         18.46       -262.76       232.09 o                         
  -4 -14   5        951.75        819.21       256.23 o                         
  -3 -14   5       4831.64       4409.49       320.89 o                         
  -2 -14   5        185.60         89.11       231.17 o                         
  -1 -14   5       5762.07       5777.98       356.25 o                         
   0 -14   5       9273.67       9063.34       388.16 o                         
   1 -14   5      14067.81      13943.63       426.10 o                         
   2 -14   5      11946.75      10848.67       399.32 o                         
   3 -14   5       2734.35       3253.13       287.72 o                         
   4 -14   5         55.09         -6.52       229.84 o                         
   5 -14   5        305.35        347.80       232.63 o                         
   6 -14   5       1445.51       1428.08       268.18 o                         
   7 -14   5       1869.18       1598.25       287.14 o                         
   8 -14   5        816.77        542.79       367.69 o                         
   9 -14   5        364.13        206.04       371.51 o                         
  10 -14   5       2839.15       3060.88       471.58 o                         
 -11 -13   5        228.82        378.66       411.25 o                         
 -10 -13   5        360.20        516.00       404.45 o                         
  -9 -13   5       1659.22       1783.77       423.71 o                         
  -8 -13   5       3591.09       4171.65       463.43 o                         
  -7 -13   5       2054.38       2038.30       279.77 o                         
  -6 -13   5         35.51        -33.51       231.47 o                         
  -5 -13   5        538.93        517.60       240.17 o                         
  -4 -13   5       1423.03       1579.67       258.62 o                         
  -3 -13   5       4261.35       3931.92       294.29 o                         
  -2 -13   5       7140.80       7159.70       358.68 o                         
  -1 -13   5       9849.57      10350.11       377.86 o                         
   0 -13   5        430.84        410.82       217.55 o                         
   1 -13   5       2269.96       2249.64       249.37 o                         
   2 -13   5       4498.57       4500.87       300.45 o                         
   3 -13   5       5460.65       5210.60       327.40 o                         
   4 -13   5       3370.20       3310.56       276.15 o                         
   5 -13   5        633.32        631.50       226.78 o                         
   6 -13   5         68.69        -32.12       221.83 o                         
   7 -13   5       1778.29       2028.44       280.92 o                         
   8 -13   5      12042.99      11836.09       501.90 o                         
   9 -13   5       6894.45       6174.27       760.59 o                         
  10 -13   5       1144.03        587.07       381.19 o                         
  11 -13   5         28.71       -158.45       374.00 o                         
 -11 -12   5       4541.24       5130.63       560.42 o                         
 -10 -12   5       1653.79       2232.26       440.58 o                         
  -9 -12   5        144.38        378.27       353.23 o                         
  -8 -12   5         14.44       -326.55       231.30 o                         
  -7 -12   5        816.57        355.77       240.61 o                         
  -6 -12   5        395.78        344.45       401.63 o                         
  -5 -12   5        325.05        244.63       228.85 o                         
  -4 -12   5       1117.80       1176.71       237.86 o                         
  -3 -12   5          8.05          6.57       207.46 o                         
  -2 -12   5       8525.10       8239.92       456.23 o                         
  -1 -12   5      16131.94      15496.88       394.69 o                         
   0 -12   5      13245.91      13153.82       450.97 o                         
   1 -12   5       8932.71       8612.99       340.99 o                         
   2 -12   5       1671.86       1620.67       217.98 o                         
   3 -12   5        189.09        -14.75       190.48 o                         
   4 -12   5       2477.40       2960.81       248.72 o                         
   5 -12   5       7634.17       6943.67       336.42 o                         
   6 -12   5       3538.61       3505.30       334.99 o                         
   7 -12   5        158.04         40.33       229.30 o                         
   8 -12   5       1079.82       1115.67       319.22 o                         
   9 -12   5       6678.21       6657.70       393.06 o                         
  10 -12   5       7464.15       6964.49       545.37 o                         
  11 -12   5       2645.74       2340.69       976.66 o                         
  12 -12   5        337.67         69.60       380.48 o                         
 -12 -11   5         42.47        465.95       405.26 o                         
 -11 -11   5        932.64       1440.92       428.41 o                         
 -10 -11   5       1278.62        942.96       382.13 o                         
  -9 -11   5         24.73        -55.49       239.44 o                         
  -8 -11   5        491.96        454.92       246.76 o                         
  -7 -11   5        896.13        880.46       246.21 o                         
  -6 -11   5       2966.65       3299.37       287.45 o                         
  -5 -11   5       6795.52       6551.41       346.76 o                         
  -4 -11   5      20276.05      19885.39       757.21 o                         
  -3 -11   5      18823.71      19000.72       780.62 o                         
  -2 -11   5       4844.58       5125.16       481.32 o                         
  -1 -11   5       1632.74       1826.15       213.98 o                         
   0 -11   5       1052.59       1157.24       200.94 o                         
   1 -11   5       2327.01       2152.22       215.28 o                         
   2 -11   5         82.99         15.31       170.94 o                         
   3 -11   5       2505.85       2398.77       225.01 o                         
   4 -11   5          4.77         29.93       179.33 o                         
   5 -11   5       2764.45       2631.98       338.90 o                         
   6 -11   5       3484.87       3601.72       311.06 o                         
   7 -11   5      11650.88      11946.69       394.52 o                         
   8 -11   5       7507.62       7121.32       450.45 o                         
   9 -11   5       1489.04       1286.02       320.75 o                         
  10 -11   5         73.38       -149.43       355.15 o                         
  11 -11   5       1233.73       1265.82       533.94 o                         
  12 -11   5         15.83       -584.45       483.44 o                         
 -12 -10   5       1804.34       2232.58       452.95 o                         
 -11 -10   5        317.43        526.98       586.89 o                         
 -10 -10   5          0.46        -54.24       247.29 o                         
  -9 -10   5         60.61        -93.33       235.69 o                         
  -8 -10   5        337.19        233.22       229.35 o                         
  -7 -10   5       1844.87       1891.36       260.59 o                         
  -6 -10   5       3215.15       3874.61       325.49 o                         
  -5 -10   5        699.74        484.04       216.69 o                         
  -4 -10   5       4382.01       4436.05       281.08 o                         
  -3 -10   5       8964.07       8045.04       319.72 o                         
  -2 -10   5      14310.19      14260.18       455.48 o                         
  -1 -10   5       7545.39       7191.81       294.63 o                         
   0 -10   5         26.12         20.38       165.00 o                         
   1 -10   5       1210.48       1403.64       191.54 o                         
   2 -10   5       4755.34       4687.97       354.56 o                         
   3 -10   5      11866.09      12382.09       473.89 o                         
   4 -10   5      21620.69      19258.27      1168.69 o                         
   5 -10   5       6377.71       5823.36       290.11 o                         
   6 -10   5        660.51        368.03       202.28 o                         
   7 -10   5       1317.83       1309.39       269.91 o                         
   8 -10   5       4361.87       4428.74       359.08 o                         
   9 -10   5       3075.64       3545.39       362.98 o                         
  10 -10   5        526.97        275.21       270.03 o                         
  11 -10   5        199.86       -122.42       305.02 o                         
  12 -10   5        198.96        484.66       478.15 o                         
 -13  -9   5          0.16       -272.54       368.83 o                         
 -12  -9   5        140.23        304.47       383.99 o                         
 -11  -9   5        406.77       3576.64      1820.08 o                         
 -10  -9   5        195.31        173.12       271.96 o                         
  -9  -9   5        831.49        896.15       259.44 o                         
  -8  -9   5        894.26        750.85       241.08 o                         
  -7  -9   5        321.19        456.13       253.23 o                         
  -6  -9   5       4728.77       4604.13       305.57 o                         
  -5  -9   5      18769.66      18439.94       452.90 o                         
  -4  -9   5      12022.99      11064.54       511.94 o                         
  -3  -9   5        411.68        604.93       181.80 o                         
  -2  -9   5        695.11        663.11       182.43 o                         
  -1  -9   5       1221.39        908.17       179.82 o                         
   0  -9   5      13547.38      14566.15       336.12 o                         
   1  -9   5      10740.91      11301.67       237.19 o                         
   2  -9   5        840.45        906.96       121.98 o                         
   3  -9   5       2020.04       1871.28       286.72 o                         
   4  -9   5       7506.62       7866.36       518.87 o                         
   5  -9   5      15874.31      14988.26       449.27 o                         
   6  -9   5      17509.21      17554.28       448.29 o                         
   7  -9   5       6172.20       6249.63       374.11 o                         
   8  -9   5       2649.87       2687.76       273.85 o                         
   9  -9   5        648.14        520.46       251.57 o                         
  10  -9   5         37.09       -242.34       254.41 o                         
  11  -9   5        584.40        211.31       278.95 o                         
  12  -9   5       1831.73       2134.47       340.92 o                         
  13  -9   5        360.35         77.38       494.03 o                         
 -13  -8   5        267.25        423.42       382.93 o                         
 -12  -8   5         64.56       -327.73       271.89 o                         
 -11  -8   5        245.55        178.94       264.73 o                         
 -10  -8   5         14.49         36.43       250.58 o                         
  -9  -8   5       6196.17       6152.47       368.98 o                         
  -8  -8   5      13553.63      13862.35       423.81 o                         
  -7  -8   5       8813.18       8670.14       351.80 o                         
  -6  -8   5       1666.74       1960.76       228.31 o                         
  -5  -8   5        390.45        328.64       183.75 o                         
  -4  -8   5      16944.14      16474.76       367.30 o                         
  -3  -8   5      10973.25      11183.23       319.36 o                         
  -2  -8   5        178.70        118.50       164.24 o                         
  -1  -8   5       7319.75       8101.00       228.11 o                         
   0  -8   5        307.92         92.64       123.33 o                         
   1  -8   5       4770.34       3698.10       198.81 o                         
   2  -8   5      25931.44      25288.29       529.41 o                         
   3  -8   5      23237.18      21639.23      1285.17 o                         
   4  -8   5       6830.84       7513.81       376.11 o                         
   5  -8   5        597.49        534.65       169.76 o                         
   6  -8   5       3272.91       3075.90       353.32 o                         
   7  -8   5       4480.33       4180.91       283.75 o                         
   8  -8   5       1071.98       1095.27       233.01 o                         
   9  -8   5        884.22        853.51       256.54 o                         
  10  -8   5        507.40        434.37       262.17 o                         
  11  -8   5         17.50        -34.08       275.59 o                         
  12  -8   5       3148.66       3038.80       359.11 o                         
  13  -8   5       3916.36       3933.08       396.67 o                         
 -13  -7   5         16.95       -211.87       282.99 o                         
 -12  -7   5        583.59        395.10       288.77 o                         
 -11  -7   5       3456.96       2924.91       326.57 o                         
 -10  -7   5       5479.67       6189.06       380.92 o                         
  -9  -7   5        424.46        637.45       248.12 o                         
  -8  -7   5       2979.68       2919.31       269.60 o                         
  -7  -7   5      12774.67      13684.94       414.82 o                         
  -6  -7   5       7669.80       6815.75       305.95 o                         
  -5  -7   5       8281.94       8894.69       309.55 o                         
  -4  -7   5       1325.07       1128.98       186.75 o                         
  -3  -7   5       4084.61       3500.29       217.33 o                         
  -2  -7   5        175.61         69.34       132.62 o                         
  -1  -7   5      10459.10      10123.79       237.20 o                         
   0  -7   5       6758.32       6696.65       248.15 o                         
   1  -7   5       3220.57       2961.61       424.79 o                         
   2  -7   5        704.16        531.65       216.12 o                         
   3  -7   5      19647.54      19782.27      1381.90 o                         
   4  -7   5      44351.36      41185.00      1777.77 o                         
   5  -7   5      19668.18      19758.51       544.13 o                         
   6  -7   5       2125.88       1675.99       201.24 o                         
   7  -7   5        308.63        216.23       190.30 o                         
   8  -7   5         14.50       -103.01       203.26 o                         
   9  -7   5        206.16        -21.51       225.09 o                         
  10  -7   5       2159.38       2432.20       408.45 o                         
  11  -7   5       6401.82       6981.36       417.66 o                         
  12  -7   5        372.93        187.90       314.93 o                         
  13  -7   5        585.55        431.47       321.35 o                         
 -13  -6   5        125.57        126.20       426.24 o                         
 -12  -6   5          0.24       -335.58       316.02 o                         
 -11  -6   5       2007.51       2049.42       304.94 o                         
 -10  -6   5       9446.70       9314.39       419.13 o                         
  -9  -6   5      12603.79      12555.19       413.84 o                         
  -8  -6   5       6264.37       5935.39       329.94 o                         
  -7  -6   5        225.32        341.82       190.46 o                         
  -6  -6   5       4751.00       5296.52       281.65 o                         
  -5  -6   5       3086.57       3249.60       219.47 o                         
  -4  -6   5        157.68         45.17       158.98 o                         
  -3  -6   5       3183.07       3618.26       193.73 o                         
  -2  -6   5       2133.85       2352.60       158.08 o                         
  -1  -6   5        525.63        757.67       127.65 o                         
   0  -6   5      12798.57      12118.15       215.36 o                         
   1  -6   5      31583.10      31414.34      1802.21 o                         
   2  -6   5      31571.03      31325.97       860.99 o                         
   3  -6   5       9659.69      11082.65       487.72 o                         
   4  -6   5        164.00        321.50       213.17 o                         
   5  -6   5       5895.13       5763.34       295.21 o                         
   6  -6   5         45.26        190.78       164.62 o                         
   7  -6   5        269.52         89.45       176.44 o                         
   8  -6   5       2149.65       2571.04       246.69 o                         
   9  -6   5        810.58        632.35       230.72 o                         
  10  -6   5        426.92        257.22       388.25 o                         
  11  -6   5       8084.64       7935.25       414.48 o                         
  12  -6   5       7261.90       7339.71       427.83 o                         
  13  -6   5       4066.04       3791.70       381.55 o                         
 -14  -5   5         61.96       -164.27       412.56 o                         
 -13  -5   5       1537.73       1037.80       312.27 o                         
 -12  -5   5       3401.15       3457.58       365.50 o                         
 -11  -5   5       2010.38       1586.31       290.31 o                         
 -10  -5   5        106.69          0.30       235.52 o                         
  -9  -5   5       6712.40       7038.13       356.50 o                         
  -8  -5   5      14193.71      14399.09       393.18 o                         
  -7  -5   5       3073.05       3274.93       239.15 o                         
  -6  -5   5         45.05        -37.75       165.63 o                         
  -5  -5   5       2952.23       3566.43       225.28 o                         
  -4  -5   5      14133.83      16447.59       329.72 o                         
  -3  -5   5      16255.67      16849.41       273.32 o                         
  -2  -5   5      20308.71      19917.23       316.93 o                         
  -1  -5   5      11434.51      11348.92       255.25 o                         
   0  -5   5       8187.66       8885.61       184.00 o                         
   1  -5   5       1848.47       2073.85       259.23 o                         
   2  -5   5      11398.64      11089.34       424.39 o                         
   3  -5   5      10042.92      10052.34       608.27 o                         
   4  -5   5        361.11        378.48       141.43 o                         
   5  -5   5        318.47        408.63       153.83 o                         
   6  -5   5       2489.33       2797.66       210.55 o                         
   7  -5   5        588.92        749.70       189.24 o                         
   8  -5   5       9420.99      10172.77       566.99 o                         
   9  -5   5       6144.54       5668.48       332.90 o                         
  10  -5   5       3590.95       3666.43       375.23 o                         
  11  -5   5        203.46        277.41       271.27 o                         
  12  -5   5        881.32        837.56       437.03 o                         
  13  -5   5       1715.08       1511.45       322.65 o                         
 -14  -4   5        526.60        819.04       566.12 o                         
 -13  -4   5          7.58        121.53       274.70 o                         
 -12  -4   5       1991.24       2197.58       316.41 o                         
 -11  -4   5       8987.07       9368.87       578.24 o                         
 -10  -4   5       6992.62       7883.54       495.21 o                         
  -9  -4   5       6872.26       6602.04       340.70 o                         
  -8  -4   5        333.38        382.49       191.43 o                         
  -7  -4   5        121.04          8.42       162.83 o                         
  -6  -4   5       3859.94       4118.77       237.03 o                         
  -5  -4   5       5605.76       6260.60       263.60 o                         
  -4  -4   5       2952.34       3880.93       195.31 o                         
  -3  -4   5         99.05        196.53       119.16 o                         
  -2  -4   5       7207.22       7367.46       376.84 o                         
  -1  -4   5      13580.27      13855.26       254.53 o                         
   0  -4   5       3515.28       3024.96       156.44 o                         
   1  -4   5       8837.19       9814.58       653.68 o                         
   2  -4   5       3091.08       3081.13       241.54 o                         
   3  -4   5       8127.62       7987.07       542.29 o                         
   4  -4   5        803.28        714.47       147.92 o                         
   5  -4   5        954.21       1090.23       170.51 o                         
   6  -4   5       9363.97      10744.16       315.59 o                         
   7  -4   5       5077.96       5018.17       288.13 o                         
   8  -4   5         86.57       -204.28       191.09 o                         
   9  -4   5       3545.31       4083.73       371.82 o                         
  10  -4   5       3348.76       3607.40       574.88 o                         
  11  -4   5       8883.01       8236.69       409.89 o                         
  12  -4   5       2146.36       2104.74       312.04 o                         
  13  -4   5         44.99       -396.95       264.63 o                         
  14  -4   5          7.67       -240.46       286.48 o                         
 -14  -3   5       2961.31       3140.24       500.46 o                         
 -13  -3   5       4346.49       4658.56       368.20 o                         
 -12  -3   5       3173.02       3047.53       484.46 o                         
 -11  -3   5       2795.79       2630.68       295.57 o                         
 -10  -3   5       7413.41       6996.71       366.08 o                         
  -9  -3   5       7244.59       6680.51       346.43 o                         
  -8  -3   5        292.56        134.87       177.60 o                         
  -7  -3   5         86.76         79.04       162.66 o                         
  -6  -3   5        289.23        216.42       156.49 o                         
  -5  -3   5        534.40        703.15       162.79 o                         
  -4  -3   5      15970.09      16058.18       596.62 o                         
  -3  -3   5      23224.29      20417.60       386.22 o                         
  -2  -3   5      17603.16      17570.60       460.08 o                         
  -1  -3   5       1143.22       1858.87       138.86 o                         
   0  -3   5       7432.09       7542.11       153.66 o                         
   1  -3   5       6936.97       6087.07       274.79 o                         
   2  -3   5      13252.80      14615.84       591.37 o                         
   3  -3   5        270.31        436.32       103.82 o                         
   4  -3   5        797.62        939.18       148.57 o                         
   5  -3   5       1263.66       1123.22       173.93 o                         
   6  -3   5       6966.10       6547.64       306.28 o                         
   7  -3   5      11180.42      10828.00       339.53 o                         
   8  -3   5      11380.55      11058.46       368.92 o                         
   9  -3   5       6557.69       6064.52       352.29 o                         
  10  -3   5         68.06        124.11       283.93 o                         
  11  -3   5        548.76        266.78       270.08 o                         
  12  -3   5       1935.87       2562.10       392.78 o                         
  13  -3   5          3.75        155.42       277.60 o                         
  14  -3   5        113.72       -104.41       370.01 o                         
 -14  -2   5        280.81       -134.01       420.90 o                         
 -13  -2   5       3558.32       3701.67       496.90 o                         
 -12  -2   5       5503.21       5390.13       362.34 o                         
 -11  -2   5        873.09        557.47       275.37 o                         
 -10  -2   5        462.06        306.44       244.29 o                         
  -9  -2   5          1.80       -272.59       181.73 o                         
  -8  -2   5         14.81        -34.37       166.57 o                         
  -7  -2   5        486.10        241.58       161.44 o                         
  -6  -2   5      17550.68      17849.52       508.42 o                         
  -5  -2   5      25130.31      25900.22       920.82 o                         
  -4  -2   5         68.08         96.92       110.52 o                         
  -3  -2   5       7606.14       7854.77       170.50 o                         
  -2  -2   5      29700.40      30782.28       551.21 o                         
  -1  -2   5      62120.93      65592.67       357.42 o                         
   0  -2   5      71903.27      80837.85       900.90 o                         
   1  -2   5       4262.42       4668.07       220.27 o                         
   2  -2   5      12624.18      13989.79       338.84 o                         
   3  -2   5        576.23        581.50       128.69 o                         
   4  -2   5       5124.82       5884.69       230.85 o                         
   5  -2   5      13282.96      13885.13       392.97 o                         
   6  -2   5      13245.30      13438.12       501.50 o                         
   7  -2   5       1234.67       1045.76       197.56 o                         
   8  -2   5       9512.35       9182.36       527.35 o                         
   9  -2   5      13070.27      12923.07       413.25 o                         
  10  -2   5       4771.44       5159.15       335.67 o                         
  11  -2   5         29.57        -94.47       250.12 o                         
  12  -2   5         22.93       -132.22       263.70 o                         
  13  -2   5          2.14       -334.11       353.79 o                         
  14  -2   5        982.53        398.01       364.68 o                         
 -14  -1   5       3074.26       2683.08       489.77 o                         
 -13  -1   5        694.54        241.62       393.88 o                         
 -12  -1   5        473.50        187.63       288.06 o                         
 -11  -1   5        564.75        493.43       226.24 o                         
 -10  -1   5         33.12         -4.95       201.45 o                         
  -9  -1   5        248.12        254.60       188.85 o                         
  -8  -1   5       1956.11       1898.13       204.65 o                         
  -7  -1   5       4525.14       4717.82       464.91 o                         
  -6  -1   5       9391.70       9024.91       296.47 o                         
  -5  -1   5      23393.72      23889.67       449.12 o                         
  -4  -1   5      33565.60      33619.86       397.16 o                         
  -3  -1   5       8393.83       8805.48       313.58 o                         
  -2  -1   5      11061.14      13638.82      1075.85 o                         
  -1  -1   5      83304.15      87482.95      2234.06 o                         
   0  -1   5      45469.63      48432.50       534.06 o                         
   1  -1   5         30.93         96.14        92.08 o                         
   2  -1   5      20730.87      22541.88       520.34 o                         
   3  -1   5        362.29        449.59       130.33 o                         
   4  -1   5       3119.86       2960.22       192.62 o                         
   5  -1   5      12889.34      12317.42       389.47 o                         
   6  -1   5      27541.31      26947.51       692.75 o                         
   7  -1   5      29126.56      28628.06       889.03 o                         
   8  -1   5       1509.02       1691.66       223.25 o                         
   9  -1   5        590.16        597.60       224.05 o                         
  10  -1   5       1980.75       2597.80       365.31 o                         
  11  -1   5         77.70       -117.60       243.61 o                         
  12  -1   5        356.10        184.69       350.83 o                         
  13  -1   5       1235.29       1213.83       311.57 o                         
  14  -1   5         18.07       -110.21       292.06 o                         
 -14   0   5       3888.96       4584.34       538.02 o                         
 -13   0   5       3411.43       3597.17       495.74 o                         
 -12   0   5       2309.45       1903.26       279.23 o                         
 -11   0   5          0.99        144.19       213.34 o                         
 -10   0   5        217.97        -31.18       194.83 o                         
  -9   0   5       1046.61        925.14       199.22 o                         
  -8   0   5       5328.19       4535.02       436.49 o                         
  -7   0   5      28170.93      28225.39       710.88 o                         
  -6   0   5       8314.43       8098.42       246.03 o                         
  -5   0   5       3153.32       3209.64       220.90 o                         
  -4   0   5      12318.70      11526.15       366.28 o                         
  -3   0   5      15832.20      16028.49       457.58 o                         
  -2   0   5       1961.93       1877.24       201.43 o                         
  -1   0   5       1385.54       1971.68       116.41 o                         
   0   0   5       8011.25       8160.04       193.44 o                         
   1   0   5       1269.23       1656.22       321.03 o                         
   2   0   5       2314.07       2726.95       199.24 o                         
   3   0   5      11991.45      13156.19       373.01 o                         
   4   0   5      15418.76      15462.72       348.96 o                         
   5   0   5        353.73        408.86       198.44 o                         
   6   0   5       2691.33       3203.10       218.90 o                         
   7   0   5      10416.36       8826.95       318.22 o                         
   8   0   5      12234.12      12304.81       459.17 o                         
   9   0   5        972.71        878.98       295.97 o                         
  10   0   5          6.89       -270.17       215.51 o                         
  11   0   5          2.87        -69.79       236.86 o                         
  12   0   5       1263.00       1212.35       287.72 o                         
  13   0   5       3318.50       3088.17       436.83 o                         
  14   0   5       4953.52       4657.46       407.55 o                         
 -14   1   5         69.39        426.29       432.49 o                         
 -13   1   5        391.54        408.57       563.47 o                         
 -12   1   5        516.44        346.51       426.42 o                         
 -11   1   5         26.62        -60.61       208.77 o                         
 -10   1   5       1298.17       1360.75       229.82 o                         
  -9   1   5       1062.38        871.36       231.69 o                         
  -8   1   5         15.66         45.47       160.56 o                         
  -7   1   5       7086.98       6050.88       481.82 o                         
  -6   1   5      45199.17      47648.68       698.16 o                         
  -5   1   5      18636.41      15383.97      6175.13 o                         
  -4   1   5       6023.76       5596.22       362.28 o                         
  -3   1   5        147.85        135.13       187.13 o                         
  -2   1   5         10.19       -119.97       174.72 o                         
  -1   1   5       4101.29       4733.00       147.98 o                         
   0   1   5        997.07       1469.45       129.06 o                         
   1   1   5      12603.64      13093.86       196.75 o                         
   2   1   5        110.05          9.04        96.27 o                         
   3   1   5       7984.08       7587.00       274.60 o                         
   4   1   5      24169.81      23331.48      1193.80 o                         
   5   1   5      12489.94      11391.74       395.83 o                         
   6   1   5       9916.60      10112.10       307.72 o                         
   7   1   5       1374.24       1098.74       194.57 o                         
   8   1   5        725.00        874.79       248.88 o                         
   9   1   5         86.48        105.21       202.63 o                         
  10   1   5        928.28        779.82       246.42 o                         
  11   1   5       4355.31       4600.36       575.85 o                         
  12   1   5        345.24        606.61       272.21 o                         
  13   1   5          3.52         22.62       274.79 o                         
  14   1   5       1345.14        993.19       432.91 o                         
 -14   2   5        986.06       1014.96       466.13 o                         
 -13   2   5          2.51       -234.02       391.43 o                         
 -12   2   5          6.56       -102.08       362.12 o                         
 -11   2   5        779.82        482.11       227.57 o                         
 -10   2   5       3183.81       2526.15       322.60 o                         
  -9   2   5       7988.50       7256.57       698.36 o                         
  -8   2   5      16281.83      15970.34       539.62 o                         
  -7   2   5       3616.94       3205.89       614.53 o                         
  -6   2   5       2410.51       2605.86       222.06 o                         
  -5   2   5       7860.11       7545.44       480.81 o                         
  -4   2   5      11577.08      10974.24       388.21 o                         
  -3   2   5        231.06        431.76       194.58 o                         
  -2   2   5      13322.64      15382.88       190.23 o                         
  -1   2   5      23910.07      22663.53       278.48 o                         
   0   2   5       7515.58       9049.15       218.85 o                         
   1   2   5      21476.75      19725.04       553.12 o                         
   2   2   5      52035.90      50764.19      1275.65 o                         
   3   2   5      35803.87      33677.35       439.19 o                         
   4   2   5        263.76        124.68       155.09 o                         
   5   2   5        114.17        206.39       166.95 o                         
   6   2   5       6348.50       5898.26       373.20 o                         
   7   2   5       3812.62       4056.29       392.58 o                         
   8   2   5         90.78        175.72       186.61 o                         
   9   2   5        446.19        431.37       213.31 o                         
  10   2   5        135.91         16.58       226.59 o                         
  11   2   5       1471.15       1225.62       267.08 o                         
  12   2   5       5719.57       5754.04       451.28 o                         
  13   2   5       2389.00       2606.78       336.13 o                         
 -14   3   5        132.32         64.94       553.09 o                         
 -13   3   5        697.13        455.64       441.15 o                         
 -12   3   5       2283.95       2819.27       483.02 o                         
 -11   3   5       2031.72       1666.95       254.54 o                         
 -10   3   5        354.68         -9.86       340.95 o                         
  -9   3   5       1539.14       1229.73       205.98 o                         
  -8   3   5      11513.80      10966.05       596.32 o                         
  -7   3   5      19906.95      17897.74      1083.75 o                         
  -6   3   5      15175.90      14475.30       677.40 o                         
  -5   3   5       7447.99       8000.47       280.30 o                         
  -4   3   5        618.50        556.64        96.91 o                         
  -3   3   5       2478.18       2758.09       135.26 o                         
  -2   3   5       1544.89       1918.17       161.32 o                         
  -1   3   5       9639.90      10002.79       250.65 o                         
   0   3   5      21355.99      24085.04       301.21 o                         
   1   3   5       1437.32       1812.30       111.45 o                         
   2   3   5       6849.59       7401.59       326.61 o                         
   3   3   5      41256.02      43991.46       926.56 o                         
   4   3   5      10651.37      10451.33       662.64 o                         
   5   3   5       6529.04       6020.35       395.81 o                         
   6   3   5        427.19        142.27       226.85 o                         
   7   3   5          1.05       -213.13       223.88 o                         
   8   3   5        734.39        443.10       193.38 o                         
   9   3   5      10801.58      10607.56       838.73 o                         
  10   3   5       4666.77       4819.06       451.35 o                         
  11   3   5        581.32        994.42       257.49 o                         
  12   3   5        626.55        760.50       272.93 o                         
  13   3   5       1789.38       1743.28       434.06 o                         
 -14   4   5        534.13        457.88       742.47 o                         
 -13   4   5         34.80       -361.94       419.25 o                         
 -12   4   5       4586.32       4567.59       525.14 o                         
 -11   4   5       6570.37       6514.69       532.92 o                         
 -10   4   5      11301.46      10999.47      1032.24 o                         
  -9   4   5       6874.11       6042.37       889.70 o                         
  -8   4   5        335.48        228.48       171.16 o                         
  -7   4   5        325.25        265.39       156.51 o                         
  -6   4   5        206.23        144.37       122.74 o                         
  -5   4   5        132.74        194.18       116.50 o                         
  -4   4   5       1723.14       1680.07       162.47 o                         
  -3   4   5         77.68        100.82       130.31 o                         
  -2   4   5       2308.47       2603.07       167.71 o                         
  -1   4   5      12952.21      13321.70       271.48 o                         
   0   4   5      40965.64      39899.84       726.57 o                         
   1   4   5      37020.70      37823.18       594.50 o                         
   2   4   5       4113.09       3839.04       300.78 o                         
   3   4   5         55.36       -109.27       195.61 o                         
   4   4   5        146.72        229.39       212.89 o                         
   5   4   5         96.52        145.48       223.18 o                         
   6   4   5        350.47        131.75       227.63 o                         
   7   4   5       2778.79       3201.58       334.18 o                         
   8   4   5       1087.77        677.68       290.61 o                         
   9   4   5        417.46        293.62       309.74 o                         
  10   4   5       4560.11       5235.51       463.20 o                         
  11   4   5       6276.49       6588.52       549.48 o                         
  12   4   5       2151.54       2343.48       441.87 o                         
  13   4   5         71.28       -298.58       362.26 o                         
 -14   5   5       1776.53       2182.89       528.31 o                         
 -13   5   5       5291.56       6009.86       585.43 o                         
 -12   5   5       3869.50       3179.57       491.56 o                         
 -11   5   5         70.39        193.73       388.06 o                         
 -10   5   5       3515.43       3347.39       368.35 o                         
  -9   5   5       6358.60       6511.77       568.26 o                         
  -8   5   5       5222.73       4837.26       409.62 o                         
  -7   5   5        184.13        231.34       165.94 o                         
  -6   5   5        433.15        423.86       129.06 o                         
  -5   5   5       1478.51       1975.63       185.52 o                         
  -4   5   5      11136.36      12395.69       800.87 o                         
  -3   5   5      22174.27      19508.85       881.79 o                         
  -2   5   5      17890.08      19201.63       464.14 o                         
  -1   5   5       7484.40       6702.75       245.46 o                         
   0   5   5        277.49        409.69       138.86 o                         
   1   5   5      12647.12      12411.59       206.83 o                         
   2   5   5      17205.17      18858.41       460.05 o                         
   3   5   5       5806.12       6145.93       366.34 o                         
   4   5   5         22.58       -112.66       207.11 o                         
   5   5   5        493.06        349.40       236.71 o                         
   6   5   5        134.38       -103.76       220.54 o                         
   7   5   5       6446.76       6232.93       537.41 o                         
   8   5   5       9581.85       9664.31       512.83 o                         
   9   5   5       6748.35       7027.49       605.22 o                         
  10   5   5       1577.65       1724.52       383.61 o                         
  11   5   5       1210.10       1046.55       383.80 o                         
  12   5   5       2571.15       2149.44       436.73 o                         
  13   5   5        581.57        138.13       385.49 o                         
 -13   6   5       2276.49       2066.28       504.70 o                         
 -12   6   5       7704.97       8589.45       642.98 o                         
 -11   6   5       6283.93       6489.81       543.15 o                         
 -10   6   5       1128.10       1038.26       238.01 o                         
  -9   6   5         69.52        115.14       198.82 o                         
  -8   6   5        228.17         93.77       186.08 o                         
  -7   6   5          4.67        -75.48       169.72 o                         
  -6   6   5       4225.46       3558.95       215.27 o                         
  -5   6   5       4524.16       4317.44       257.83 o                         
  -4   6   5        695.39        870.27       169.06 o                         
  -3   6   5       7119.67       7776.39       279.91 o                         
  -2   6   5      17217.60      16719.79       335.39 o                         
  -1   6   5      19576.43      19307.01       343.99 o                         
   0   6   5      19365.66      20793.80       341.38 o                         
   1   6   5       4402.34       3611.78       174.86 o                         
   2   6   5        992.61        772.21       230.51 o                         
   3   6   5          1.94        124.52       215.84 o                         
   4   6   5       4583.85       5282.16       378.53 o                         
   5   6   5       4369.30       4773.48       376.67 o                         
   6   6   5       4226.20       4673.64       365.38 o                         
   7   6   5       1224.44       1236.76       298.74 o                         
   8   6   5       3156.16       3498.12       386.87 o                         
   9   6   5       8803.44       9121.58       556.80 o                         
  10   6   5       9072.96       8666.94       589.26 o                         
  11   6   5       1653.38       1637.77       459.82 o                         
  12   6   5         43.33         18.46       367.75 o                         
  13   6   5        221.36       -358.76       375.25 o                         
 -13   7   5       1349.39        624.44       533.94 o                         
 -12   7   5         30.17         87.15       421.96 o                         
 -11   7   5        700.09        386.85       406.47 o                         
 -10   7   5       3028.60       2916.87       287.41 o                         
  -9   7   5       1280.82        964.21       234.17 o                         
  -8   7   5        323.00        327.96       204.57 o                         
  -7   7   5         55.23         -9.23       185.98 o                         
  -6   7   5       3804.11       3564.27       258.33 o                         
  -5   7   5      17619.86      16532.88       720.13 o                         
  -4   7   5      28850.16      27012.97      1134.07 o                         
  -3   7   5      28432.50      25917.12       725.57 o                         
  -2   7   5       1754.87       1678.08       192.95 o                         
  -1   7   5         38.79        -82.31       147.21 o                         
   0   7   5       8293.55       8795.64       278.51 o                         
   1   7   5        691.02        577.97       149.34 o                         
   2   7   5        601.65        729.28       234.25 o                         
   3   7   5         94.20        -52.31       218.41 o                         
   4   7   5         79.43        -58.52       227.13 o                         
   5   7   5       3067.33       3173.57       649.41 o                         
   6   7   5      15967.44      16081.91       558.10 o                         
   7   7   5      12775.28      12859.47       552.10 o                         
   8   7   5       2680.51       2623.75       387.80 o                         
   9   7   5        663.95        658.33       355.01 o                         
  10   7   5       1557.74       1695.85       398.18 o                         
  11   7   5       1127.85        892.07       396.60 o                         
  12   7   5         42.97       -544.00       362.67 o                         
 -13   8   5       3708.87       4279.03       617.03 o                         
 -12   8   5       3257.03       3027.40       511.55 o                         
 -11   8   5        499.57        193.03       405.10 o                         
 -10   8   5        524.71         62.53       370.11 o                         
  -9   8   5          6.47       -107.41       240.40 o                         
  -8   8   5        391.97        537.98       222.55 o                         
  -7   8   5      11865.36      10972.29       377.57 o                         
  -6   8   5       9310.10       8240.78       394.19 o                         
  -5   8   5        594.65        535.12       194.94 o                         
  -4   8   5       2568.54       2983.94       231.28 o                         
  -3   8   5      15854.82      15938.37       646.66 o                         
  -2   8   5      11726.67      11715.35       334.63 o                         
  -1   8   5       2538.37       2445.60       255.76 o                         
   0   8   5        157.76        218.64       156.26 o                         
   1   8   5        772.75        731.57       159.79 o                         
   2   8   5       1721.23       1846.00       279.35 o                         
   3   8   5       8611.53       7839.15       416.13 o                         
   4   8   5      11424.29      11027.70       479.06 o                         
   5   8   5       6619.93       5508.02       418.27 o                         
   6   8   5         48.32         14.67       276.74 o                         
   7   8   5       5444.75       5704.16       460.61 o                         
   8   8   5       5338.18       5185.28       465.12 o                         
   9   8   5       2969.53       3144.87       428.62 o                         
  10   8   5        140.09         71.93       355.62 o                         
  11   8   5         60.08        -64.88       371.88 o                         
  12   8   5         35.22       -175.14       454.93 o                         
 -12   9   5        476.12        195.07       435.30 o                         
 -11   9   5        250.65        258.69       432.85 o                         
 -10   9   5        630.74        670.61       413.77 o                         
  -9   9   5         77.30         37.76       236.04 o                         
  -8   9   5        205.31       -109.87       224.55 o                         
  -7   9   5       2696.78       3122.40       279.18 o                         
  -6   9   5      10049.94      10528.29       379.75 o                         
  -5   9   5      21787.74      21852.10       686.36 o                         
  -4   9   5      11778.87      10945.34       399.28 o                         
  -3   9   5       2683.27       2445.19       231.64 o                         
  -2   9   5       2006.37       2005.09       254.38 o                         
  -1   9   5       2005.70       2329.24       217.52 o                         
   0   9   5        149.38        186.10       165.14 o                         
   1   9   5        699.29        579.97       251.26 o                         
   2   9   5        976.98       1235.65       267.66 o                         
   3   9   5        598.93        549.17       268.82 o                         
   4   9   5       7873.21       8113.32       463.60 o                         
   5   9   5      12879.72      13574.39       550.76 o                         
   6   9   5      11929.88      11884.13      1174.80 o                         
   7   9   5       3710.83       4053.78       429.04 o                         
   8   9   5         46.44        -94.69       317.10 o                         
   9   9   5        193.37       -154.70       338.94 o                         
  10   9   5         27.31       -146.08       350.91 o                         
  11   9   5        373.05       -180.83       376.86 o                         
  12   9   5        914.04       1174.23       448.94 o                         
 -12  10   5         31.01         88.56       446.24 o                         
 -11  10   5         40.90       -257.86       416.48 o                         
 -10  10   5        973.39        899.59       457.78 o                         
  -9  10   5      10260.35       9470.35       594.82 o                         
  -8  10   5      11338.38      12064.15       547.21 o                         
  -7  10   5       2386.75       2781.22       284.69 o                         
  -6  10   5          8.66       -113.13       214.46 o                         
  -5  10   5       2762.55       2730.89       268.64 o                         
  -4  10   5       8840.47       8949.21       361.68 o                         
  -3  10   5       8049.50       8396.19       450.68 o                         
  -2  10   5       1002.31       1021.16       215.84 o                         
  -1  10   5          2.01       -108.76       178.55 o                         
   0  10   5         22.97         70.60       172.83 o                         
   1  10   5       5905.94       5154.63       619.73 o                         
   2  10   5      14551.41      13597.00       520.47 o                         
   3  10   5      14398.41      14309.42       551.00 o                         
   4  10   5       3110.65       3355.54       378.49 o                         
   5  10   5        182.09        434.33       313.36 o                         
   6  10   5       1344.54       1364.03       353.12 o                         
   7  10   5       1749.46       1162.31       373.62 o                         
   8  10   5        849.89        662.96       373.13 o                         
   9  10   5         51.29       -272.71       355.00 o                         
  10  10   5         42.74         87.98       382.09 o                         
  11  10   5        356.39        396.28       581.39 o                         
 -11  11   5       2050.79       2102.93       509.30 o                         
 -10  11   5       1471.89       1488.49       452.03 o                         
  -9  11   5         44.50        -74.78       255.38 o                         
  -8  11   5       3962.77       4513.23       389.23 o                         
  -7  11   5       8544.18       8693.15       533.70 o                         
  -6  11   5        768.63        715.32       251.41 o                         
  -5  11   5       2435.57       2727.33       286.60 o                         
  -4  11   5         56.81       -156.39       215.31 o                         
  -3  11   5        254.93        253.29       214.09 o                         
  -2  11   5        723.54        892.28       219.54 o                         
  -1  11   5       4600.77       4332.80       293.57 o                         
   0  11   5       3381.70       3170.37       254.58 o                         
   1  11   5       1560.82       1598.68       285.28 o                         
   2  11   5        835.94        852.59       292.07 o
[truncated: 1,110,918 more chars]
