# Supplementary material for: Phospho­rescent mono- and diiridium(III) complexes cyclo­metalated by fluorenyl- or phenyl-pyridino ligands with bulky substituents, as prospective OLED dopants
Source: Acta Crystallogr E Crystallogr Commun. 2020 Feb 18;76(Pt 3):392–9. doi: 10.1107/S2056989020001784 (PMC7057367; doi:10.1107/S2056989020001784)
Supplement: Supplementary file 6 [file e-76-00392-IIIsup4.hkl]

data_III                                                                        
_shelx_title ' 07srv542_a.res in P2(1)/c'                                       
_shelx_refln_list_code          4                                               
_shelx_F_calc_maximum     1871.53                                               
_exptl_crystal_F_000      9552.00                                               
_reflns_d_resolution_high  0.8323                                               
                                                                                
loop_                                                                           
 _space_group_symop_operation_xyz                                               
 'x, y, z'                                                                      
 '-x, y+1/2, -z+1/2'                                                            
 '-x, -y, -z'                                                                   
 'x, -y-1/2, z-1/2'                                                             
                                                                                
_cell_length_a    38.9762                                                       
_cell_length_b    21.6155                                                       
_cell_length_c    28.7586                                                       
_cell_angle_alpha  90.000                                                       
_cell_angle_beta  108.920                                                       
_cell_angle_gamma  90.000                                                       
                                                                                
_shelx_F_squared_multiplier     1.000                                           
                                                                                
loop_                                                                           
 _refln_index_h                                                                 
 _refln_index_k                                                                 
 _refln_index_l                                                                 
 _refln_F_squared_calc                                                          
 _refln_F_squared_meas                                                          
 _refln_F_squared_sigma                                                         
 _refln_observed_status                                                         
   3   0   0      73287.98      64598.57      2434.09 o                         
   4   0   0    1919270.88    1787990.88     57554.70 o                         
   5   0   0        696.65       3102.57      1044.86 o                         
   6   0   0     950445.25     932859.31     30337.39 o                         
   7   0   0     128197.09     120672.95      4774.20 o                         
   8   0   0       8298.08       7133.39      2130.15 o                         
   9   0   0       7858.74       6291.84      1811.83 o                         
  10   0   0      12453.41      10636.22      1919.63 o                         
  11   0   0      47307.75      41439.54      2806.03 o                         
  12   0   0        918.19       2130.15      2662.69 o                         
  13   0   0        400.86      -2776.81      2776.81 o                         
  14   0   0        773.07       1255.27      3081.11 o                         
  15   0   0       1259.56       1901.92      3233.27 o                         
  16   0   0      37719.60      39784.39      4754.80 o                         
  17   0   0     110471.23     115130.93      8178.26 o                         
  18   0   0      19907.49      17573.76      4222.27 o                         
  19   0   0       4632.48        570.58      3537.57 o                         
  20   0   0      88051.30     102920.59      8254.34 o                         
  21   0   0     209494.36     232810.41     13579.72 o                         
  22   0   0       1734.78       5781.84      4146.19 o                         
  23   0   0     196209.70     214590.02     13199.34 o                         
  24   0   0      16842.67      24150.60      5325.38 o                         
  25   0   0      75820.70      83486.75      8026.11 o                         
  26   0   0       3453.57       5934.00      4983.03 o                         
  27   0   0     352645.47     375439.34     21031.45 o                         
  28   0   0        288.17      12172.30      5439.50 o                         
  29   0   0        730.47      -4983.03      4983.03 o                         
  30   0   0       2274.85       9737.84      5819.88 o                         
  31   0   0      58562.39      82231.48      9623.72 o                         
  32   0   0       2924.41       4184.23      6770.84 o                         
  33   0   0      24976.35      21221.64      7645.73 o                         
  34   0   0      18338.96      25367.83      8292.38 o                         
  35   0   0      21457.03      18638.83      8102.19 o                         
  36   0   0      14996.36      29285.79      8862.95 o                         
  37   0   0        579.05      -7645.73      7645.73 o                         
  38   0   0       1631.93      -7379.46      8026.11 o                         
  39   0   0       3101.64      -7227.30      7988.07 o                         
  40   0   0       2671.75      -5895.96      8444.53 o                         
  41   0   0       1795.91       3537.57      9053.15 o                         
  42   0   0       9466.08      13998.14      9661.76 o                         
  43   0   0      29807.51      39175.78     11031.15 o                         
  44   0   0      19338.82      52489.23     12020.14 o                         
   2   1   0    1707797.12    1752642.88     35891.84 o                         
   3   1   0      19229.89      20894.60       768.15 o                         
   4   1   0     320387.31     322261.97      6722.78 o                         
   5   1   0     139039.83     135816.58      3054.38 o                         
   6   1   0     381821.97     412480.12      7876.34 o                         
   7   1   0       7165.02       6615.93       697.17 o                         
   8   1   0       4565.96       6994.70       810.07 o                         
   9   1   0       2111.37       1927.64       813.71 o                         
  10   1   0       1603.94       2015.55      1129.79 o                         
  11   1   0      47261.77      39420.22      1963.41 o                         
  12   1   0      18756.67      14568.72      2377.56 o                         
  13   1   0       7888.75      11261.92      2311.29 o                         
  14   1   0        563.05       -605.06      2015.14 o                         
  15   1   0      45313.44      52216.44      3549.21 o                         
  16   1   0       3774.90       6103.50      2298.65 o                         
  17   1   0       9971.25      10015.23      2443.66 o                         
  18   1   0      38578.29      40697.89      3550.43 o                         
  19   1   0     268058.50     277958.50     10812.69 o                         
  20   1   0       4100.02       4166.52      2539.12 o                         
  21   1   0      27816.86      23618.96      3186.56 o                         
  22   1   0      32476.11      35558.64      3643.91 o                         
  23   1   0     110893.66     118981.10      6865.94 o                         
  24   1   0       6839.08      14751.29      3212.11 o                         
  25   1   0     203792.38     206241.41      9454.12 o                         
  26   1   0        371.00       1476.90      3254.23 o                         
  27   1   0       8554.96       9089.67      3716.46 o                         
  28   1   0        483.53        194.11      3634.05 o                         
  29   1   0     120377.39     134016.73      8176.63 o                         
  30   1   0       2213.49        314.68      4108.15 o                         
  31   1   0        733.87       6578.92      4424.04 o                         
  32   1   0      14933.94      19023.99      5204.56 o                         
  33   1   0      14895.85      18687.41      5351.74 o                         
  34   1   0       7833.32        112.26      4968.14 o                         
  35   1   0       2438.29       7360.86      5356.32 o                         
  36   1   0         15.15      -3180.94      5293.64 o                         
  37   1   0       1660.77       2508.17      6238.30 o                         
  38   1   0       5476.68       2992.04      5968.29 o                         
  39   1   0        450.65      -2613.21      5876.94 o                         
  40   1   0       9648.23      11026.47      8918.11 o                         
  41   1   0       5965.58       1103.35      9928.03 o                         
  42   1   0       6041.13       5254.65      6693.36 o                         
  43   1   0        779.76      -5912.00      6737.04 o                         
   0   2   0     240982.36     252421.86      8311.25 o                         
   1   2   0      49598.55      52997.11      1638.54 o                         
   2   2   0      31410.26      31767.75      1117.66 o                         
   3   2   0        258.82        -29.14       472.05 o                         
   4   2   0      38417.40      32913.00      1069.79 o                         
   5   2   0      14914.21      15714.83       813.71 o                         
   6   2   0      13974.26      14660.90       794.34 o                         
   7   2   0       8711.44       8930.17       921.64 o                         
   8   2   0      23146.56      23866.46      1215.28 o                         
   9   2   0      18705.57      19560.38      1432.20 o                         
  10   2   0       5966.00       7288.01       916.19 o                         
  11   2   0       2536.99       2232.19       911.55 o                         
  12   2   0       3643.02       1323.77      1037.06 o                         
  13   2   0      19233.68      15995.05      1992.46 o                         
  14   2   0       5237.52       4890.11      1164.90 o                         
  15   2   0       4599.60       4068.79      1172.26 o                         
  16   2   0      11392.77      11289.47      1359.54 o                         
  17   2   0      25751.45      25804.57      2090.50 o                         
  18   2   0       3065.40       1101.57      1516.86 o                         
  19   2   0        650.19        727.24      1200.37 o                         
  20   2   0        243.05       1849.52      2527.91 o                         
  21   2   0      34847.47      33191.47      3576.12 o                         
  22   2   0       9779.65       8537.33      2998.23 o                         
  23   2   0       7396.83      11339.43      3207.39 o                         
  24   2   0       2829.92       2541.75      3146.63 o                         
  25   2   0      10062.54       5179.38      3217.00 o                         
  26   2   0       7085.51       3301.53      3400.51 o                         
  27   2   0      16779.20      11517.01      3791.37 o                         
  28   2   0       4104.74       1340.26      3671.40 o                         
  29   2   0        630.63      -1139.17      3859.49 o                         
  30   2   0         58.57      -2244.27      5857.92 o                         
  31   2   0      20981.33      19300.11      6806.98 o                         
  32   2   0       4116.77       2364.86      4800.20 o                         
  33   2   0        283.43       2523.22      5192.25 o                         
  34   2   0       2299.71       6860.26      5165.94 o                         
  35   2   0       3027.68       7226.65      5465.22 o                         
  36   2   0         28.80      -3224.47      5332.30 o                         
  37   2   0       1390.74      10228.61     11295.51 o                         
  38   2   0       1967.90       6883.94      6021.63 o                         
  39   2   0        109.76      -5789.25      5789.25 o                         
  40   2   0        663.30       9605.06      6411.57 o                         
  41   2   0        304.22       4901.03      6509.52 o                         
  42   2   0       7356.04      13128.11      6951.96 o                         
  43   2   0        459.35       -975.49     12895.03 o                         
   1   3   0      17139.96      22461.70      1358.11 o                         
   2   3   0     293264.28     299834.56      8103.38 o                         
   3   3   0      24674.76      18910.38      1804.92 o                         
   4   3   0     136690.11     131254.64      3422.98 o                         
   5   3   0      11071.01      12307.31       836.46 o                         
   6   3   0      49958.78      50098.63      1594.17 o                         
   7   3   0      12644.34      12267.68      1122.40 o                         
   8   3   0     126968.39     149169.56      3293.76 o                         
   9   3   0      37555.16      41094.37      1483.95 o                         
  10   3   0      21789.57      18996.32      1924.26 o                         
  11   3   0      47813.89      38856.84      4425.63 o                         
  12   3   0      27216.59      23223.93      1854.54 o                         
  13   3   0        516.83       -204.89      1027.30 o                         
  14   3   0      19358.35      20301.36      1566.47 o                         
  15   3   0      17008.62      17055.07      1539.21 o                         
  16   3   0       9237.73       9680.88      1416.68 o                         
  17   3   0      32570.03      36504.03      2833.03 o                         
  18   3   0        448.53        -69.90      1559.67 o                         
  19   3   0        846.22       -982.36      1524.70 o                         
  20   3   0      24416.27      27484.62      2325.28 o                         
  21   3   0      11156.17      11288.45      2122.77 o                         
  22   3   0      15904.68      15102.31      3791.86 o                         
  23   3   0       2225.89         56.37      2958.33 o                         
  24   3   0      16844.79      21914.20      2501.01 o                         
  25   3   0      35790.08      36127.30      4275.65 o                         
  26   3   0      10732.29       8325.29      2344.67 o                         
  27   3   0          6.27      -3647.36      3647.36 o                         
  28   3   0      19888.17      19712.35      4410.90 o                         
  29   3   0      10641.46       7619.45      5515.57 o                         
  30   3   0       9101.32       7010.94      4392.70 o                         
  31   3   0        466.10       1754.55      4575.88 o                         
  32   3   0       6855.11      12982.42      4869.36 o                         
  33   3   0        344.03      -4729.95      4729.95 o                         
  34   3   0       4197.91        793.15      5192.20 o                         
  35   3   0         17.88      -6185.89      6827.90 o                         
  36   3   0       1493.79       9052.80      6542.61 o                         
  37   3   0        430.31         64.40      5715.47 o                         
  38   3   0       3261.11       5236.97      5799.81 o                         
  39   3   0          1.07      -5181.17     10403.51 o                         
  40   3   0        937.40      -5894.57      5894.57 o                         
  41   3   0       1922.93       4701.99      6495.64 o                         
  42   3   0        270.93      -3326.11      6249.87 o                         
  43   3   0        295.27      -6507.28      6507.28 o                         
   0   4   0     632761.94     645599.69     29856.37 o                         
   1   4   0       7080.45       9193.92      1191.27 o                         
   2   4   0        749.27       1369.38      1001.94 o                         
   3   4   0       1112.05        992.51       884.75 o                         
   4   4   0     344969.25     381873.16     11303.64 o                         
   5   4   0       8818.16      10876.66      1163.96 o                         
   6   4   0      58668.82      53811.04      1947.32 o                         
   7   4   0      95384.14      99869.69      2503.70 o                         
   8   4   0       8547.66       6350.19       957.33 o                         
   9   4   0      91287.31      86180.98      2368.12 o                         
  10   4   0       3720.79       3186.03      1109.68 o                         
  11   4   0       9495.40       8180.41      1309.77 o                         
  12   4   0      19976.89      17848.75      1589.14 o                         
  13   4   0       6290.03       3691.27      1253.53 o                         
  14   4   0       9270.92      10144.92      1867.55 o                         
  15   4   0      13024.89      12963.54      1824.29 o                         
  16   4   0      37384.90      32667.70      2315.16 o                         
  17   4   0      25739.78      26859.87      2244.39 o                         
  18   4   0      29382.85      26118.42      2311.42 o                         
  19   4   0      20849.65      18976.35      2120.40 o                         
  20   4   0      22411.21      24499.96      2341.14 o                         
  21   4   0      74084.55      64328.35      3696.94 o                         
  22   4   0       1726.38       1996.92      1894.57 o                         
  23   4   0     110284.22     106432.20      4733.39 o                         
  24   4   0       7564.79       8024.05      2255.78 o                         
  25   4   0      41296.31      40982.34      4227.29 o                         
  26   4   0       4164.25       7871.53      3747.11 o                         
  27   4   0     184826.58     190229.17      8628.88 o                         
  28   4   0        295.67       3452.91      2460.46 o                         
  29   4   0      13343.45      12285.37      4390.24 o                         
  30   4   0      11814.20       3134.46      4402.30 o                         
  31   4   0      28925.99      35079.33      5538.78 o                         
  32   4   0       3541.38       3370.83      4695.29 o                         
  33   4   0       4638.83       1255.27      5003.73 o                         
  34   4   0        248.80       -707.08      5199.18 o                         
  35   4   0       5254.59       6319.62      7892.97 o                         
  36   4   0       4318.88       -584.13      5615.96 o                         
  37   4   0       1269.25      -5062.70      5690.04 o                         
  38   4   0        996.55      -2485.29      6043.86 o                         
  39   4   0       3783.41       2456.74      6339.62 o                         
  40   4   0        361.99       1672.26      6031.50 o                         
  41   4   0       1038.38      -4896.18      8920.01 o                         
  42   4   0       2597.59         93.43     11126.24 o                         
  43   4   0       4341.58      -6325.20      6701.77 o                         
   1   5   0     255296.45     237473.97      8243.71 o                         
   2   5   0    1281678.88    1318939.50     34921.58 o                         
   3   5   0      78212.23      96636.38      3287.76 o                         
   4   5   0     515142.00     534821.19     14490.65 o                         
   5   5   0      18387.90      16704.00      1829.32 o                         
   6   5   0      82897.94      90841.38      2937.67 o                         
   7   5   0       4406.23       8780.98      1256.02 o                         
   8   5   0      99433.65      83435.66      2600.37 o                         
   9   5   0       3169.32       2327.06      1104.86 o                         
  10   5   0      55976.89      56553.75      2857.44 o                         
  11   5   0         85.86      -2345.71      2345.71 o                         
  12   5   0      18768.46      21325.17      3417.55 o                         
  13   5   0      12149.93      11115.53      1844.98 o                         
  14   5   0      17343.62      14380.32      1932.18 o                         
  15   5   0      30924.53      30948.06      2370.07 o                         
  16   5   0        163.14       2748.46      1831.30 o                         
  17   5   0       1197.82      -2290.33      2539.20 o                         
  18   5   0      29673.03      28813.51      2450.38 o                         
  19   5   0     191424.58     176051.27      6135.90 o                         
  20   5   0        146.43       -299.91      2654.90 o                         
  21   5   0       8836.06       7819.85      2141.25 o                         
  22   5   0       5462.65       8045.00      2179.84 o                         
  23   5   0     174448.89     184560.92      6693.66 o                         
  24   5   0      19278.50      14072.70      2492.08 o                         
  25   5   0     138019.70     143268.48      5924.99 o                         
  26   5   0       3086.62       2257.67      2364.88 o                         
  27   5   0       5432.13       6179.42      2533.10 o                         
  28   5   0         73.39       7510.11      2623.23 o                         
  29   5   0      66686.40      74491.61      4533.80 o                         
  30   5   0        205.61       5224.72      3132.22 o                         
  31   5   0      16170.21      15682.73      4075.95 o                         
  32   5   0        121.39       2452.86      4922.61 o                         
  33   5   0      15311.59      11127.68      3706.78 o                         
  34   5   0        634.21      -3309.34      5034.26 o                         
  35   5   0       7792.88      15252.03      5891.03 o                         
  36   5   0       1494.42      -2745.85      5647.42 o                         
  37   5   0        930.92      -5601.11      5601.11 o                         
  38   5   0       1033.94        156.18      6054.47 o                         
  39   5   0         17.69      -6070.99      6070.99 o                         
  40   5   0      17971.15      14530.68      9433.53 o                         
  41   5   0       2398.03        853.28      6672.18 o                         
  42   5   0       5960.54      -2734.60      6498.25 o                         
  43   5   0       3207.95      11455.45      7190.88 o                         
   0   6   0     436528.50     451148.72     15153.74 o                         
   1   6   0     129315.56     127704.65      3592.44 o                         
   2   6   0      41102.23      40765.88      1822.93 o                         
   3   6   0      27972.64      32683.56      2415.76 o                         
   4   6   0      61504.62      61489.05      2244.04 o                         
   5   6   0      13364.01      12544.98      1135.91 o                         
   6   6   0      69814.92      72055.69      2414.27 o                         
   7   6   0       1195.18        716.32      1418.32 o                         
   8   6   0      11649.76      20217.97      5380.54 o                         
   9   6   0       8072.60       4772.59      1868.05 o                         
  10   6   0      68475.09      75949.91      3901.33 o                         
  11   6   0      32102.71      31454.58      2210.72 o                         
  12   6   0       6562.84       5594.06      1687.73 o                         
  13   6   0      43734.12      41952.21      2605.66 o                         
  14   6   0      16828.54      16516.45      2015.55 o                         
  15   6   0      38378.43      35929.45      2541.76 o                         
  16   6   0       5575.28       4620.65      1796.74 o                         
  17   6   0     166164.48     182782.39      6257.15 o                         
  18   6   0      10583.83      13115.32      2074.21 o                         
  19   6   0      44251.57      42633.38      2947.55 o                         
  20   6   0       4202.60       1670.76      1935.23 o                         
  21   6   0     154687.84     170595.73      6269.24 o                         
  22   6   0      44015.79      41135.02      3178.95 o                         
  23   6   0      14062.53      17461.64      2608.44 o                         
  24   6   0        691.86       4539.89      4557.74 o                         
  25   6   0      75510.55      74801.44      4348.72 o                         
  26   6   0      65521.59      69533.92      4315.71 o                         
  27   6   0      62329.09      75815.27      4576.72 o                         
  28   6   0      25931.80      20847.57      3206.62 o                         
  29   6   0      11099.82       7381.62      2962.64 o                         
  30   6   0       7957.28      10469.91      3167.88 o                         
  31   6   0       9709.53       9959.65      3174.34 o                         
  32   6   0       6337.14       7801.52      3540.61 o                         
  33   6   0       8143.68      12917.68      3851.64 o                         
  34   6   0        187.47       -533.86      3121.87 o                         
  35   6   0       2883.58       -418.23      3265.33 o                         
  36   6   0        144.81      -5640.81      5640.81 o                         
  37   6   0        478.54      -3224.69      5973.10 o                         
  38   6   0      20011.01      23599.35      6737.21 o                         
  39   6   0       1582.68       5895.96      8406.49 o                         
  40   6   0       1979.20        253.71      6847.07 o                         
  41   6   0         73.91      -3097.97     13979.12 o                         
  42   6   0      31483.48      18562.54      7521.83 o                         
   1   7   0     127102.52     118319.95      3513.84 o                         
   2   7   0       5568.46       7805.57      1416.30 o                         
   3   7   0     269385.31     282873.62      8122.85 o                         
   4   7   0     106392.15     109147.34      3763.36 o                         
   5   7   0      12030.22      13011.25      1437.64 o                         
   6   7   0      15715.25      14316.60      1394.57 o                         
   7   7   0     129953.44     126844.34      5486.84 o                         
   8   7   0      80414.88      87936.30      4451.43 o                         
   9   7   0       7435.99       8526.52      2472.50 o                         
  10   7   0      50783.78      44958.40      3146.63 o                         
  11   7   0      48099.00      52007.07      4127.17 o                         
  12   7   0       3999.22       1919.48      2624.65 o                         
  13   7   0       2392.54       2419.81      1773.05 o                         
  14   7   0       2965.74        746.14      1771.20 o                         
  15   7   0      17756.15      20424.86      2251.58 o                         
  16   7   0      22825.77      25407.57      2436.76 o                         
  17   7   0      62295.65      60839.04      3367.95 o                         
  18   7   0         34.75      -1272.00      1762.09 o                         
  19   7   0      67940.06      66352.05      3994.62 o                         
  20   7   0      40610.88      36424.20      2891.37 o                         
  21   7   0        429.36        836.86      2698.69 o                         
  22   7   0       6605.35       8785.05      2496.70 o                         
  23   7   0      40402.79      41274.25      3281.46 o                         
  24   7   0      90883.98     108644.43     14554.77 o                         
  25   7   0       8158.30       8215.96      2727.44 o                         
  26   7   0      29081.49      31034.32      3427.55 o                         
  27   7   0        645.75       1664.11      2735.73 o                         
  28   7   0      30368.65      29721.80      3603.43 o                         
  29   7   0       6296.16       5754.91      3126.04 o                         
  30   7   0      30751.65      35637.87      3873.82 o                         
  31   7   0       4726.15       6645.66      4126.85 o                         
  32   7   0       9026.06       6380.33      3799.09 o                         
  33   7   0        441.33       5188.54      3356.54 o                         
  34   7   0       3176.80       2803.73      3387.18 o                         
  35   7   0        149.07      -1233.83      3697.80 o                         
  36   7   0       8078.03       -342.64      3652.81 o                         
  37   7   0       1782.00       4496.73      6184.01 o                         
  38   7   0       1597.31      -3153.19     10650.76 o                         
  39   7   0         51.82      -6003.89      6003.89 o                         
  40   7   0      16065.52      21843.98      7795.98 o                         
  41   7   0         99.60      -8155.27      9338.43 o                         
  42   7   0       3435.50       3730.44     11278.40 o                         
   0   8   0      41734.86      39442.05      3956.00 o                         
   1   8   0     180729.59     167172.25      6616.06 o                         
   2   8   0       7016.72       7539.39      1865.73 o                         
   3   8   0      40073.97      43459.40      2318.23 o                         
   4   8   0      14983.67      19794.50      1677.84 o                         
   5   8   0      96064.06      89231.45      3379.62 o                         
   6   8   0       9297.56      11253.46      3459.38 o                         
   7   8   0       7077.00       8582.68      1344.20 o                         
   8   8   0      29096.91      27485.17      1621.74 o                         
   9   8   0       6150.85       6276.34      2097.98 o                         
  10   8   0        266.92       -495.52      2000.46 o                         
  11   8   0        257.02       2761.00      3233.27 o                         
  12   8   0      12964.64       9445.03      2312.69 o                         
  13   8   0       5271.07       5152.40      2257.45 o                         
  14   8   0       3046.64       2347.71      2205.08 o                         
  15   8   0       1424.46        982.70      1910.37 o                         
  16   8   0      13682.50      14369.40      2230.02 o                         
  17   8   0       4605.43       6617.36      2707.97 o                         
  18   8   0      16470.46      14514.41      2989.83 o                         
  19   8   0        343.84         24.94      1979.59 o                         
  20   8   0        785.09       4072.08      3415.49 o                         
  21   8   0        577.79        825.61      2175.99 o                         
  22   8   0      77707.62      93280.04      4818.68 o                         
  23   8   0        927.95       -951.56      2913.73 o                         
  24   8   0       2902.43       2396.38      4258.72 o                         
  25   8   0       1799.02       3324.99      3114.80 o                         
  26   8   0      63843.25      72019.24      4514.85 o                         
  27   8   0       3492.77       1108.44      3540.21 o                         
  28   8   0      10017.45       9121.81      3238.65 o                         
  29   8   0        283.30      -3014.58      3014.58 o                         
  30   8   0       7057.76       9823.50      3416.52 o                         
  31   8   0       1965.33      -1025.41      3215.67 o                         
  32   8   0       9260.63       7464.52      3536.39 o                         
  33   8   0       3195.37       1738.64      3542.21 o                         
  34   8   0      12021.39       7850.33      3724.26 o                         
  35   8   0        169.63       4097.21      5851.16 o                         
  36   8   0       3010.85       5267.44      4747.57 o                         
  37   8   0        107.97      -2319.68      6032.03 o                         
  38   8   0       1585.65      -6408.73      6408.73 o                         
  39   8   0       1490.97      -9234.76     16012.28 o                         
  40   8   0       1062.74       4516.05      6859.74 o                         
  41   8   0         50.94      -6134.27      6645.07 o                         
   1   9   0       2471.68       5356.74      1989.85 o                         
   2   9   0     157306.03     142623.09      6024.26 o                         
   3   9   0       8320.64      13942.12      4488.53 o                         
   4   9   0        694.58       3511.34      1938.81 o                         
   5   9   0       8596.00      13641.53      2170.72 o                         
   6   9   0       3314.15       9151.83      2030.95 o                         
   7   9   0       3071.23       3875.08      1347.46 o                         
   8   9   0      37856.86      34547.43      2173.54 o                         
   9   9   0      13161.69      11959.08      2393.40 o                         
  10   9   0      43323.08      36134.91      3102.35 o                         
  11   9   0        951.23       -570.58      2071.09 o                         
  12   9   0       2521.28       4437.14      2258.89 o                         
  13   9   0      77457.04      71164.98      4626.09 o                         
  14   9   0      29733.54      31361.40      5249.30 o                         
  15   9   0      32104.24      28415.42      3106.54 o                         
  16   9   0        213.14        450.05      2220.34 o                         
  17   9   0      18885.47      16721.19      2791.11 o                         
  18   9   0       8961.53      10833.96      2394.38 o                         
  19   9   0      46905.74      42918.30      3833.86 o                         
  20   9   0       5208.50       7445.58      2483.09 o                         
  21   9   0       1393.27       1496.14      2368.59 o                         
  22   9   0        516.22       6077.24      2584.50 o                         
  23   9   0      29982.66      34486.08      3368.68 o                         
  24   9   0       6042.95       8753.06      2857.11 o                         
  25   9   0       8767.74       9684.09      3069.38 o                         
  26   9   0        167.72       -127.86      2946.61 o                         
  27   9   0       7877.21      10119.13      3254.82 o                         
  28   9   0        683.79       2259.96      3096.65 o                         
  29   9   0      13550.44      21952.40      3969.04 o                         
  30   9   0       1471.09       5226.60      6144.25 o                         
  31   9   0       3259.07       1391.07      3446.34 o                         
  32   9   0        387.01      -1585.50      3637.24 o                         
  33   9   0       1058.54      -3413.00      3413.00 o                         
  34   9   0        954.16      -2770.69      3635.36 o                         
  35   9   0       5871.92       -820.65      4423.93 o                         
  36   9   0        176.15       -111.83      5585.12 o                         
  37   9   0       1805.25      -2534.78      3872.17 o                         
  38   9   0       1359.40      -2155.97      6639.11 o                         
  39   9   0         16.49      -3834.38      6723.43 o                         
  40   9   0       5497.43      25175.70     36589.17 o                         
  41   9   0       2212.54      -1755.55      7387.28 o                         
   0  10   0     127237.57     146204.52      8939.03 o                         
   1  10   0     107120.76     109850.65      5244.96 o                         
   2  10   0      37414.31      39849.12      4621.67 o                         
   3  10   0     134879.66     137691.72      6036.23 o                         
   4  10   0      78694.64      83137.49      9072.17 o                         
   5  10   0      16586.67      22643.89      2563.51 o                         
   6  10   0     119211.32     115389.82      5354.63 o                         
   7  10   0      16862.76      17522.40      2442.52 o                         
   8  10   0      12078.59       9796.26      2174.26 o                         
   9  10   0      14513.12      14034.36      1930.58 o                         
  10  10   0      80796.01      68861.27      3379.28 o                         
  11  10   0     103559.21     106196.12      5895.96 o                         
  12  10   0      59725.48      60681.11      4733.88 o                         
  13  10   0      27494.32      33566.42      6257.32 o                         
  14  10   0      14611.57      17863.88      2877.63 o                         
  15  10   0      54131.83      60299.70      6673.84 o                         
  16  10   0      63050.30      49268.97      5192.25 o                         
  17  10   0      95982.57     102900.80      7910.09 o                         
  18  10   0      10245.84      14866.51      3018.68 o                         
  19  10   0      30753.51      25048.16      3413.09 o                         
  20  10   0       1206.54        199.75      2718.07 o                         
  21  10   0     123732.27     121313.54      9376.48 o                         
  22  10   0      40978.44      41473.40      3653.51 o                         
  23  10   0       4690.09       3741.43      2828.47 o                         
  24  10   0       6092.36       6480.07      3025.91 o                         
  25  10   0      31449.29      32170.52      9339.95 o                         
  26  10   0      18177.46      22279.49      5932.72 o                         
  27  10   0      24779.82      24869.12      3746.78 o                         
  28  10   0       7928.83       4507.70      4505.25 o                         
  29  10   0       1210.47      -1202.93      6413.88 o                         
  30  10   0       4183.65       3073.77      3389.02 o                         
  31  10   0       7315.78      12204.55      4130.95 o                         
  32  10   0       4898.68       4501.07      5991.18 o                         
  33  10   0      17479.99      17963.68      3959.55 o                         
  34  10   0        711.93        513.08      6280.61 o                         
  35  10   0       5223.19        351.24      6125.70 o                         
  36  10   0       1151.63      -3959.31      3959.31 o                         
  37  10   0       1360.58       4341.39      4012.87 o                         
  38  10   0      18224.07      14319.78      6405.53 o                         
  39  10   0       3221.02       -992.99      7037.48 o                         
  40  10   0         76.43      -6798.88      6798.88 o                         
   1  11   0      51953.75      54134.41      3804.18 o                         
   2  11   0     114878.76     115263.29      5540.05 o                         
   3  11   0     208739.95     196083.61      7905.59 o                         
   4  11   0     129081.72     126184.15      5820.97 o                         
   5  11   0       9883.10      12544.15      2420.30 o                         
   6  11   0        360.24       2198.08      2062.72 o                         
   7  11   0      72524.84      72046.66      5762.82 o                         
   8  11   0     113197.41     112466.97      5431.58 o                         
   9  11   0       1750.96       4891.34      1752.31 o                         
  10  11   0      56913.31      52193.14      2987.07 o                         
  11  11   0        750.21       1546.90      2662.69 o                         
  12  11   0       7410.96       6617.70      2594.64 o                         
  13  11   0      76518.83      80249.68      5096.55 o                         
  14  11   0      12986.55      13853.57      2793.82 o                         
  15  11   0      23383.79      20190.13      4315.46 o                         
  16  11   0       3181.53       1084.20      2474.83 o                         
  17  11   0      86968.44      89700.55      5646.69 o                         
  18  11   0       4740.08       9226.59      2928.47 o                         
  19  11   0     193410.72     181546.17      9015.11 o                         
  20  11   0      83606.56      92023.45      8119.30 o                         
  21  11   0       3311.44       3718.13      3064.87 o                         
  22  11   0       3164.16       -937.96      3156.71 o                         
  23  11   0     114063.71     126245.09      7237.99 o                         
  24  11   0     107143.92     123708.56      7343.09 o                         
  25  11   0      25194.91      16424.10      4429.58 o                         
  26  11   0       4380.61       -546.82      3563.33 o                         
  27  11   0       5878.23       6294.89      3336.80 o                         
  28  11   0      36275.44      34277.71      4130.81 o                         
  29  11   0      13221.27      11575.63      3647.11 o                         
  30  11   0      25025.00      29997.89      5923.85 o                         
  31  11   0      12863.08       9255.36      4309.69 o                         
  32  11   0       8687.51       3594.27      3723.63 o                         
  33  11   0         51.66      -3617.79      3617.79 o                         
  34  11   0        474.85       4643.85      9116.52 o                         
  35  11   0       5566.67       5167.23      4002.61 o                         
  36  11   0      12005.15       9280.03      4197.98 o                         
  37  11   0       3841.69       6788.44      4925.45 o                         
  38  11   0        974.23      -3186.66      4785.69 o                         
  39  11   0        625.57      -1179.19      8558.65 o                         
   0  12   0     103723.85      81889.13      6808.88 o                         
   1  12   0      69302.69      68775.54      4421.59 o                         
   2  12   0      15654.75      18652.05      2698.26 o                         
   3  12   0      31163.65      33574.80      3224.64 o                         
   4  12   0      50261.97      55374.16      4027.86 o                         
   5  12   0      95349.88      93591.23      5073.13 o                         
   6  12   0      47431.88      50047.78      4678.73 o                         
   7  12   0       1359.12      -1412.82      3328.36 o                         
   8  12   0         67.47      -1902.68      1998.00 o                         
   9  12   0       3630.80       4264.04      2138.07 o                         
  10  12   0        602.80       -792.62      1669.53 o                         
  11  12   0       1523.07       1621.03      1749.64 o                         
  12  12   0        206.61       -324.42      2339.60 o                         
  13  12   0        253.26       3112.84      2595.48 o                         
  14  12   0        327.11         53.99      2490.62 o                         
  15  12   0      28883.34      40547.63      3872.08 o                         
  16  12   0      28742.07      31215.98      3617.60 o                         
  17  12   0      18974.11      19067.51      3308.03 o                         
  18  12   0      25162.06      24696.20      3550.13 o                         
  19  12   0        492.40      -1445.46      2851.11 o                         
  20  12   0      16939.80      18205.98      3562.49 o                         
  21  12   0      73822.93      80329.34      5686.74 o                         
  22  12   0     114772.55     114029.15      7107.88 o                         
  23  12   0      22895.14      20495.06      5000.15 o                         
  24  12   0          1.35      -3174.75      3319.77 o                         
  25  12   0       5595.74       5229.03      3661.13 o                         
  26  12   0      77324.89      75599.48     14911.06 o                         
  27  12   0      21310.92      16655.13      4056.36 o                         
  28  12   0      26193.27      24390.03      4349.95 o                         
  29  12   0       2570.58       4354.58      3975.56 o                         
  30  12   0      10257.62      11175.00      4029.71 o                         
  31  12   0       4120.54       2809.84      4089.13 o                         
  32  12   0       8039.90       9980.27      4104.62 o                         
  33  12   0       3091.15       2595.20      4564.61 o                         
  34  12   0        188.73      -2416.86      3562.91 o                         
  35  12   0         13.12        760.94      4455.94 o                         
  36  12   0          8.19      -1763.08      3989.16 o                         
  37  12   0       1855.23      -1880.66      4131.34 o                         
  38  12   0       7334.08      10894.55      6395.35 o                         
  39  12   0       1774.73      -2738.77      7037.11 o                         
   1  13   0      25543.24      27123.79      3104.45 o                         
   2  13   0      41842.95      51456.93      4047.43 o                         
   3  13   0      55249.14      46603.05      3922.58 o                         
   4  13   0       5987.01       5468.02      2365.12 o                         
   5  13   0       3728.18       3656.79      6067.13 o                         
   6  13   0      11008.80      10970.46      2521.02 o                         
   7  13   0      23336.13      22389.38      2845.02 o                         
   8  13   0       1552.64       1942.24      2967.00 o                         
   9  13   0       3605.70       6950.48      2284.81 o                         
  10  13   0       6109.99       4182.06      1849.34 o                         
  11  13   0        315.02       1487.15      1795.56 o                         
  12  13   0      25546.88      24850.73      2422.99 o                         
  13  13   0       9130.92       9186.28      2824.21 o                         
  14  13   0      57436.01      51359.40      4222.61 o                         
  15  13   0       1774.82       3589.39      2781.43 o                         
  16  13   0       1759.43       1406.70      4108.15 o                         
  17  13   0       1229.32      -1566.93      2847.68 o                         
  18  13   0      82802.02      85138.64      5767.72 o                         
  19  13   0      10555.44       7296.03      3200.43 o                         
  20  13   0      21997.19      19474.67      5627.79 o                         
  21  13   0       4575.57       3386.59      3476.82 o                         
  22  13   0      32097.12      32735.66      8330.42 o                         
  23  13   0       9352.86       8254.34      5972.03 o                         
  24  13   0      57024.27      48517.98      6999.07 o                         
  25  13   0       4626.29       9618.18      3870.68 o                         
  26  13   0        377.28      -1015.73      3613.65 o                         
  27  13   0       2196.33      -3046.40      3774.60 o                         
  28  13   0      13535.95      12776.19      7929.11 o                         
  29  13   0      13984.25       8483.81      4010.83 o                         
  30  13   0      20699.31      18626.43      4624.36 o                         
  31  13   0       1133.28       5104.71      3922.02 o                         
  32  13   0        404.11      -1434.04      5173.23 o                         
  33  13   0       5865.43        697.33      5249.30 o                         
  34  13   0       7900.22       8799.82      4640.69 o                         
  35  13   0        284.15       1934.53      4199.44 o                         
  36  13   0       2057.71       3576.15      4421.67 o                         
  37  13   0       4083.91       7279.69      6067.13 o                         
  38  13   0       1624.42       4450.50      5819.88 o                         
   0  14   0       4617.12       5667.73      3461.50 o                         
   1  14   0       9101.52       7958.62      2622.38 o                         
   2  14   0       1555.85       3107.58      2296.77 o                         
   3  14   0       3750.70        112.76      2986.02 o                         
   4  14   0       2895.55       4007.21      2404.49 o                         
   5  14   0       4525.29       6088.19      2490.62 o                         
   6  14   0       4218.79       -548.71      2225.58 o                         
   7  14   0      21766.45      21211.54      2964.76 o                         
   8  14   0      15325.13       9758.03      2602.74 o                         
   9  14   0       3836.67       4077.20      2339.54 o                         
  10  14   0      14770.28      13421.64      2216.63 o                         
  11  14   0      47006.80      47370.45      3119.55 o                         
  12  14   0      52241.15      47988.30      4722.03 o                         
  13  14   0         28.49       -821.35      2536.56 o                         
  14  14   0       7545.60       7750.72      2918.26 o                         
  15  14   0      33711.47      38328.68      4125.51 o                         
  16  14   0      63255.23      81261.71     13922.07 o                         
  17  14   0       1298.22       6683.05      4260.30 o                         
  18  14   0       1144.75       6991.34      3308.03 o                         
  19  14   0       5413.21      10459.70      3575.61 o                         
  20  14   0      45959.98      54277.14      5042.75 o                         
  21  14   0        581.64       4553.07      5420.48 o                         
  22  14   0       2205.33       5410.86      3530.78 o                         
  23  14   0       6907.04       8227.75      3707.18 o                         
  24  14   0        793.92       3244.07      3623.11 o                         
  25  14   0        117.81      -1159.89      3593.40 o                         
  26  14   0       3535.32       3017.81      3673.13 o                         
  27  14   0         70.52       -603.18      3736.88 o                         
  28  14   0        168.00      -1180.58      3590.45 o                         
  29  14   0       1221.52       3418.87      9947.05 o                         
  30  14   0        457.45      -1613.66      4056.84 o                         
  31  14   0        262.52       -492.15      3919.41 o                         
  32  14   0        745.24       2137.94      3964.19 o                         
  33  14   0       1852.63        576.24      4247.54 o                         
  34  14   0       2169.90      -4011.98      4011.98 o                         
  35  14   0       2650.32        973.67      4338.56 o                         
  36  14   0        269.66       -876.98      4592.47 o                         
  37  14   0        317.87      -2282.31      5401.46 o                         
   1  15   0       7488.46      11505.30      2770.42 o                         
   2  15   0      14952.33      13827.20      2851.11 o                         
   3  15   0       8320.32      18981.29      4943.09 o                         
   4  15   0      31687.78      30980.73      3449.94 o                         
   5  15   0       3929.80      -1642.26      2240.01 o                         
   6  15   0        125.53      -2286.26      2286.26 o                         
   7  15   0        942.34      -2311.29      2311.29 o                         
   8  15   0      32668.88      31621.39      3373.81 o                         
   9  15   0       3282.47       2960.04      2501.01 o                         
  10  15   0      23045.50      18948.30      2758.44 o                         
  11  15   0        310.02       1103.96      2074.42 o                         
  12  15   0       3492.72       4180.34      2078.51 o                         
  13  15   0      10946.99       8926.74      3079.65 o                         
  14  15   0      25083.96      19754.27      3628.44 o                         
  15  15   0       3743.50       2132.12      4659.71 o                         
  16  15   0         77.64       2240.90      3187.24 o                         
  17  15   0      43372.66      35385.76      4218.76 o                         
  18  15   0        106.74       3556.98      3321.73 o                         
  19  15   0      32902.76      24511.72      4101.76 o                         
  20  15   0      14063.13      10075.69      3750.36 o                         
  21  15   0       4889.70       7840.76      4792.84 o                         
  22  15   0       4935.89        779.00      3588.89 o                         
  23  15   0       8145.85       6160.61      3800.19 o                         
  24  15   0      11191.47      17765.53     13406.65 o                         
  25  15   0       2663.27        478.65      3818.59 o                         
  26  15   0        186.49       2897.98      3870.41 o                         
  27  15   0        320.79       1941.15      3850.56 o                         
  28  15   0       1836.73       3654.73      3938.38 o                         
  29  15   0       2714.41       4133.67      3985.52 o                         
  30  15   0        195.87        228.23      3975.02 o                         
  31  15   0       2297.29      -2551.21      3929.89 o                         
  32  15   0        180.17      -1745.58      4111.36 o                         
  33  15   0         15.05       1818.19      4291.27 o                         
  34  15   0        144.63      -4200.73      4200.73 o                         
  35  15   0       3346.69        392.00      8349.44 o                         
  36  15   0         68.58      -3347.38      5097.15 o                         
   0  16   0      73788.53      60853.88      6276.34 o                         
   1  16   0      40428.86      45270.09      9110.20 o                         
   2  16   0      10874.62      11207.93      2796.92 o                         
   3  16   0       1009.25       -760.77      2340.06 o                         
   4  16   0      39923.95      45202.02      4545.59 o                         
   5  16   0      24175.59      21135.21      3215.58 o                         
   6  16   0      50157.83      48412.49      4075.39 o                         
   7  16   0      11047.13      18612.48      3039.03 o                         
   8  16   0         98.26       -689.85      2379.38 o                         
   9  16   0        683.87      -1838.17      2986.02 o                         
  10  16   0       5261.81       4118.82      2228.10 o                         
  11  16   0        464.58        -10.71      2137.15 o                         
  12  16   0        614.35       3117.23      2815.70 o                         
  13  16   0         91.03      -2124.47      2124.47 o                         
  14  16   0         35.44        257.85      3037.96 o                         
  15  16   0      11652.73      17032.69      4296.44 o                         
  16  16   0      12444.15      17648.88      3812.31 o                         
  17  16   0      17529.18      12168.33      3728.28 o                         
  18  16   0       3134.49       2206.23      3523.54 o                         
  19  16   0       1487.60       3733.04      4545.59 o                         
  20  16   0      22876.64      21056.22      4360.32 o                         
  21  16   0      18866.54      17958.13      4093.83 o                         
  22  16   0      29620.07      21415.33      8024.21 o                         
  23  16   0       3070.94       6118.38      3826.08 o                         
  24  16   0       4015.76       4934.09      3920.59 o                         
  25  16   0       6297.86       8313.48      4118.29 o                         
  26  16   0      28260.40      21710.33      9051.24 o                         
  27  16   0      30894.89      27843.27     11219.44 o                         
  28  16   0       3189.55        503.72      4640.69 o                         
  29  16   0       1107.86      -6352.42      6352.42 o                         
  30  16   0       3282.62       8188.33      4257.19 o                         
  31  16   0       9248.34       5583.76      4271.18 o                         
  32  16   0        857.74      -1912.72      4165.42 o                         
  33  16   0       9672.04      10852.83      9964.17 o                         
  34  16   0       1448.47      -4946.17      5325.38 o                         
   1  17   0      19717.34      21323.65      5722.88 o                         
   2  17   0      85395.97      80601.62     11544.66 o                         
   3  17   0      49172.64      44587.12      5325.38 o                         
   4  17   0      18247.25      15685.61      3091.78 o                         
   5  17   0       4773.02      11323.02      2999.54 o                         
   6  17   0      32401.61      33982.01      7037.11 o                         
   7  17   0      10249.50      10320.71      3077.53 o                         
   8  17   0       7667.03       1975.19      2718.07 o                         
   9  17   0      12695.69       9862.12      3233.27 o                         
  10  17   0        137.83      -2036.39      2225.55 o                         
  11  17   0        814.74      -1037.92      2216.18 o                         
  12  17   0        118.82        413.16      2359.87 o                         
  13  17   0       1465.20       2111.37      2383.01 o                         
  14  17   0      18294.76      31049.38      5983.41 o                         
  15  17   0         62.33        505.78      3402.42 o                         
  16  17   0        405.22      -4059.24      6086.15 o                         
  17  17   0       2627.19       9538.44      3778.42 o                         
  18  17   0      44254.65      41658.57      7341.42 o                         
  19  17   0      10095.11      12897.56      4089.13 o                         
  20  17   0       9040.13      12178.91      4203.25 o                         
  21  17   0      10014.31      12229.17      4583.63 o                         
  22  17   0      10207.99       8442.43      4123.41 o                         
  23  17   0      18646.79       8755.55      4077.44 o                         
  24  17   0      34047.62      26565.87      4921.97 o                         
  25  17   0      39860.66      33657.59      5008.57 o                         
  26  17   0        597.12      -3810.75      3810.75 o                         
  27  17   0       1013.34       2795.82      4010.83 o                         
  28  17   0      11454.58       7954.53      4298.91 o                         
  29  17   0      34878.76      30099.95      6999.07 o                         
  30  17   0       6189.22       8272.58      4402.01 o                         
  31  17   0       3280.55        479.57      4087.95 o                         
  32  17   0        132.92       -152.88      4056.84 o                         
  33  17   0       8744.19       2408.95      4272.72 o                         
   0  18   0      59862.36      52451.20      6542.61 o                         
   1  18   0      27934.87      32018.55      7512.59 o                         
   2  18   0       3301.89       2595.55      2917.51 o                         
   3  18   0        214.80        782.48      2850.73 o                         
   4  18   0      45733.18      43733.13      4417.18 o                         
   5  18   0      34370.25      43463.04      4372.13 o                         
   6  18   0       2157.85       5801.87      3037.96 o                         
   7  18   0      18733.58      18371.52      3441.58 o                         
   8  18   0        779.30      -2716.22      2716.22 o                         
   9  18   0       7868.14       9788.18      3145.94 o                         
  10  18   0         10.80        120.07      2502.02 o                         
  11  18   0      14738.22      15442.84      2907.93 o                         
  12  18   0       7596.02      10282.03      2708.74 o                         
  13  18   0         22.19       -363.28      2553.08 o                         
  14  18   0       1971.46       2901.57      2552.14 o                         
  15  18   0       9062.89      11170.28      2749.34 o                         
  16  18   0      28995.13      33838.75      5040.09 o                         
  17  18   0       4934.12       5473.59      3883.23 o                         
  18  18   0       5280.22       1487.59      3872.92 o                         
  19  18   0       6498.78       8175.04      4469.52 o                         
  20  18   0      30813.95      31297.42      4801.10 o                         
  21  18   0       9019.52       8059.07      5553.61 o                         
  22  18   0      28078.82      23760.79      5190.34 o                         
  23  18   0      29845.41      21747.19      4634.84 o                         
  24  18   0       1241.00       3168.04      3997.95 o                         
  25  18   0       9136.54      19681.48     12075.30 o                         
  26  18   0      16421.82      19962.03      5989.15 o                         
  27  18   0      26095.12      15045.93      4383.29 o                         
  28  18   0       7914.79      12927.48      5418.58 o                         
  29  18   0        663.70        283.23      6903.98 o                         
  30  18   0       1383.70       1252.63      4112.51 o                         
  31  18   0      12227.06       2697.11      4193.46 o                         
   1  19   0      16461.64      23908.95      3805.89 o                         
   2  19   0       5680.52       1041.41      3043.07 o                         
   3  19   0      21175.26      24211.48      3859.12 o                         
   4  19   0       1122.76       2214.63      3105.84 o                         
   5  19   0        785.47        524.07      3079.65 o                         
   6  19   0        228.52      -1805.71      4507.55 o                         
   7  19   0      18352.56      17031.96      3574.22 o                         
   8  19   0       7227.04       1784.28      3172.96 o                         
   9  19   0        276.04      -2895.57      2895.57 o                         
  10  19   0       6755.56       3454.64      3587.91 o                         
  11  19   0      11528.02       4351.99      2778.67 o                         
  12  19   0       4442.00       4074.44      2809.16 o                         
  13  19   0       3451.88       4527.99      2734.33 o                         
  14  19   0      21696.43      23380.77      3704.09 o                         
  15  19   0        372.52      -2735.93      3200.10 o                         
  16  19   0        614.68      -4393.44      4393.44 o                         
  17  19   0       3289.49       1768.79      3900.10 o                         
  18  19   0      10902.58      11677.80      5991.05 o                         
  19  19   0       3552.39       8208.74      4061.22 o                         
  20  19   0      15159.69      18426.38      5475.63 o                         
  21  19   0       2543.97      -3524.24      3907.94 o                         
  22  19   0        668.59      -3724.61      3724.61 o                         
  23  19   0       4095.68       5580.04      4400.47 o                         
  24  19   0      12187.76      12486.12      4484.26 o                         
  25  19   0       4298.08       4850.45      4057.24 o                         
  26  19   0       3032.90      -3878.27      3878.27 o                         
  27  19   0        205.23        181.41      4332.14 o                         
  28  19   0       1914.89       1013.51      4312.34 o                         
  29  19   0       1665.26        812.85      8920.01 o                         
  30  19   0       5321.71       1597.61      5287.34 o                         
   0  20   0       1437.38       2700.73      4754.80 o                         
   1  20   0       1019.83      -3267.93      3267.93 o                         
   2  20   0       1433.86        834.83      3294.83 o                         
   3  20   0       5636.71       8353.21      3449.94 o                         
   4  20   0       4115.75       6749.54      7512.59 o                         
   5  20   0       3277.77      13591.42      5817.98 o                         
   6  20   0       7004.16       5507.78      3342.15 o                         
   7  20   0       6633.68      14329.14     10724.94 o                         
   8  20   0          7.60         64.04      3180.43 o                         
   9  20   0       5262.84       1141.59      4165.21 o                         
  10  20   0       2289.32       -890.89      2815.75 o                         
  11  20   0       2633.53       -193.07      2861.37 o                         
  12  20   0       1838.48       -286.74      2671.99 o                         
  13  20   0       4462.04       3268.62      2881.48 o                         
  14  20   0        537.16      -2545.08      2545.08 o                         
  15  20   0         79.05      -1615.13      2660.01 o                         
  16  20   0         21.92        995.07      2899.29 o                         
  17  20   0         11.72       -190.19      4034.58 o                         
  18  20   0        711.53       3669.53      4128.13 o                         
  19  20   0        308.41       3114.05      4005.25 o                         
  20  20   0        481.76      10444.70      4380.29 o                         
  21  20   0        503.28      -1104.93      4221.92 o                         
  22  20   0       1828.34      -2253.75      4096.47 o                         
  23  20   0        309.14       4837.78      4446.56 o                         
  24  20   0       5641.32         18.78      4241.29 o                         
  25  20   0       1732.52      -3866.54      3866.54 o                         
  26  20   0       2637.14        633.14      4248.99 o                         
  27  20   0       1222.15       1778.44      4332.09 o                         
  28  20   0        968.84        722.73      6048.11 o                         
   1  21   0        766.80      -3200.43      3200.43 o                         
   2  21   0      20273.15      16491.39      4139.82 o                         
   3  21   0       5753.36       6385.72      3671.40 o                         
   4  21   0       2597.26       4975.14      3563.20 o                         
   5  21   0       1454.59       4404.18      3635.58 o                         
   6  21   0       6205.48       7379.05      3804.18 o                         
   7  21   0        635.25      -2448.31      3341.55 o                         
   8  21   0       3580.81       2360.72      3575.61 o                         
   9  21   0       6231.22       9343.93      3670.71 o                         
  10  21   0        340.41      -2352.89      2801.75 o                         
  11  21   0       2536.75       1074.40      2869.03 o                         
  12  21   0        518.40      -2819.48      2819.48 o                         
  13  21   0        118.62      -1630.98      2853.79 o                         
  14  21   0       3518.47       4365.39      2880.50 o                         
  15  21   0        550.08        772.46      2958.45 o                         
  16  21   0       4868.87       2820.98      4168.03 o                         
  17  21   0       1500.61       1153.15      4213.62 o                         
  18  21   0      15319.22      11272.87      4830.88 o                         
  19  21   0       5691.16       -409.51      6409.48 o                         
  20  21   0          7.15        793.12      4405.00 o                         
  21  21   0       1451.44       5069.59      4329.87 o                         
  22  21   0       9438.04      13240.34      4480.01 o                         
  23  21   0       7885.87       6386.63      8254.34 o                         
  24  21   0       3009.95       -210.00      4545.39 o                         
  25  21   0       8806.46       9475.78      6295.36 o                         
   0  22   0      49660.38      44919.58      7189.26 o                         
   1  22   0      30566.22      30869.14      4787.48 o                         
   2  22   0       3656.61       4116.57      3763.02 o                         
   3  22   0        102.42       -451.74      5534.59 o                         
   4  22   0      24870.09      15838.08      4193.64 o                         
   5  22   0      29388.96      29851.05      4701.25 o                         
   6  22   0       9757.80      12479.46      4125.51 o                         
   7  22   0       7320.99      14641.63      6293.46 o                         
   8  22   0        440.93      -4925.98      4925.98 o                         
   9  22   0       1123.32        960.04      3574.22 o                         
  10  22   0        360.48       3146.85      3154.69 o                         
  11  22   0       2211.70       6120.36      5933.52 o                         
  12  22   0       1180.52      -2874.62      2874.62 o                         
  13  22   0        100.71      -2636.44      4273.88 o                         
  14  22   0       3679.01       1429.95      3215.62 o                         
  15  22   0        158.40      -4222.27      4222.27 o                         
  16  22   0      12559.87      12915.98      4746.24 o                         
  17  22   0       1365.89       3971.74      4679.19 o                         
  18  22   0         62.59      -4316.94      4316.94 o                         
  19  22   0        383.72      -4078.00      4078.00 o                         
  20  22   0      17891.94      19316.24      4962.05 o                         
  21  22   0      18617.22      11999.23      4599.19 o                         
  22  22   0      13940.54      15221.26      5646.81 o                         
  23  22   0       2921.90       4146.19      6276.34 o                         
   1  23   0      19915.88      30731.62      5027.70 o                         
   2  23   0      28635.36      21331.30      4674.32 o                         
   3  23   0      48834.67      72418.23     14433.68 o                         
   4  23   0      10557.69      20810.71      4593.53 o                         
   5  23   0        481.61        958.78      5325.38 o                         
   6  23   0       3882.42       -327.98      3846.02 o                         
   7  23   0      16766.61      16324.32      4380.29 o                         
   8  23   0       6561.39       4906.96      6542.61 o                         
   9  23   0       8406.98       3565.83      3399.30 o                         
  10  23   0         78.90      -3413.70      3413.70 o                         
  11  23   0        839.45      11610.42     14498.76 o                         
  12  23   0        735.75       7746.61      5438.19 o                         
  13  23   0         15.97      -3259.41      3259.41 o                         
  14  23   0       3192.31      -1198.21      8121.21 o                         
  15  23   0       3491.12        365.48      4879.58 o                         
  16  23   0         71.86      -6162.23      6162.23 o                         
  17  23   0       2128.56      11982.11      7607.69 o                         
  18  23   0      14262.68       6808.88      4841.50 o                         
  19  23   0      14016.89        971.28      4730.25 o                         
  20  23   0      12466.96       8292.38      6922.99 o                         
   0  24   0       8837.22      18144.33      7075.15 o                         
   1  24   0      28891.25      37426.01      8064.15 o                         
   2  24   0       2934.04       6350.58      4446.56 o                         
   3  24   0       4746.28       5605.34      4887.94 o                         
   4  24   0       3994.94      -1490.69      4105.06 o                         
   5  24   0      21809.50      40250.31      5690.04 o                         
   6  24   0       4960.51      14347.83      4570.95 o                         
   7  24   0       2059.21       4492.76      7816.90 o                         
   8  24   0         61.24      -3797.06      4026.62 o                         
   9  24   0       6509.74       9475.49      3629.56 o                         
  10  24   0         53.57      -3243.10      3332.90 o                         
  11  24   0        637.62       2633.10      3393.21 o                         
  12  24   0         42.46      -3561.00      3561.00 o                         
  13  24   0        341.13      -4468.16      4468.16 o                         
  14  24   0        397.03      -4611.40      4611.40 o                         
  15  24   0         25.38       3140.84      5069.65 o                         
  16  24   0       7704.95      14074.22      7683.76 o                         
   1  25   0       6528.30       6886.63      4583.08 o                         
   2  25   0       1054.66       8348.37      8482.57 o                         
   3  25   0       6402.94      10178.46      7474.55 o                         
   4  25   0        891.16       1472.82      4811.86 o                         
   5  25   0        303.06      -4543.01      4543.01 o                         
   6  25   0         74.99      -4449.50      8881.97 o                         
   7  25   0       4929.54       3293.97      4392.25 o                         
   8  25   0        689.27       5616.06      3768.25 o                         
   9  25   0        409.79      -5088.43      5088.43 o                         
  10  25   0        237.96       -780.15      3536.22 o                         
  11  25   0        307.72      -6428.50      6428.50 o                         
 -44   1   1        119.80      -6913.10      6913.10 o                         
 -43   1   1         20.49      -1602.49      6598.30 o                         
 -42   1   1        545.76        509.65     11050.16 o                         
 -41   1   1       5756.04       7405.18      6482.07 o                         
 -40   1   1       1448.63       1144.09      6258.57 o                         
 -39   1   1       5044.82       2961.01      6618.69 o                         
 -38   1   1      12956.96       9573.50      6167.60 o                         
 -37   1   1       6375.04       9120.51      5740.75 o                         
 -36   1   1      18792.00      16363.25      5916.66 o                         
 -35   1   1      13319.29      16546.99      5727.41 o                         
 -34   1   1       6998.15      14771.85      5257.12 o                         
 -33   1   1      25284.86      30902.25      5607.64 o                         
 -32   1   1       1609.86       1362.17      4678.03 o                         
 -31   1   1       1758.44       1401.57      4369.25 o                         
 -30   1   1         93.94       1426.44      4088.38 o                         
 -29   1   1      92036.62      98788.67      6750.19 o                         
 -28   1   1       9190.08      18241.49      4121.00 o                         
 -27   1   1        300.41       4907.55      3482.49 o                         
 -26   1   1        272.22       -252.67      4013.05 o                         
 -25   1   1     103333.32      93237.36      6171.82 o                         
 -24   1   1        294.10       1243.78      3898.94 o                         
 -23   1   1      16756.86      11258.30      3079.65 o                         
 -22   1   1       1745.92       1423.89      2702.27 o                         
 -21   1   1      41898.12      43025.69      3893.15 o                         
 -20   1   1        963.70       3148.49      2605.63 o                         
 -19   1   1       9291.47       8927.45      2648.46 o                         
 -18   1   1        533.18       1388.40      2453.48 o                         
 -17   1   1       8292.62       4475.58      2487.89 o                         
 -16   1   1         16.34        608.61      2151.78 o                         
 -15   1   1        880.07      -2027.40      2027.40 o                         
 -14   1   1       3388.48       6203.98      2201.15 o                         
 -13   1   1       1928.14       2710.11      1962.95 o                         
 -12   1   1      27722.49      28219.74      2106.67 o                         
 -11   1   1      66084.92      55118.95      2043.79 o                         
 -10   1   1       7445.93       9904.96      1308.59 o                         
  -9   1   1      26465.69      26456.58      1111.99 o                         
  -8   1   1      55696.04      49724.46      1510.79 o                         
  -7   1   1     133648.34     121809.40      2616.02 o                         
  -6   1   1     262590.94     241560.77      4704.11 o                         
  -5   1   1     144983.14     141369.05      3125.80 o                         
  -4   1   1      84653.75      90457.89      2064.43 o                         
  -3   1   1        266.47        321.73       286.98 o                         
  -2   1   1     953459.31     919560.31     18757.04 o                         
  -1   1   1     181780.58     174219.08      6253.43 o                         
   2   1   1     579328.12     623459.31     11642.68 o                         
   3   1   1       9932.33       9373.62       612.41 o                         
   4   1   1     110640.51     123931.44      2540.22 o                         
   5   1   1       2531.54       1855.67       554.49 o                         
   6   1   1     171837.03     163927.73      3379.73 o                         
   7   1   1        602.17        980.60       688.70 o                         
   8   1   1      35965.38      37400.97      1352.46 o                         
   9   1   1      86155.18      76628.29      2097.82 o                         
  10   1   1        119.78       1986.18      1122.75 o                         
  11   1   1       6699.04       6324.27      1124.68 o                         
  12   1   1       2501.38       4582.17      2909.94 o                         
  13   1   1       4344.54       4427.37      1408.46 o                         
  14   1   1      14159.62      12002.70      3062.09 o                         
  15   1   1      24198.39      25580.70      2845.02 o                         
  16   1   1     140931.05     154125.69     12438.57 o                         
  17   1   1       8818.84       9513.37      2571.64 o                         
  18   1   1     121793.63     117581.53      5997.90 o                         
  19   1   1     117351.80     114785.46      6024.26 o                         
  20   1   1      21694.22      19447.36      3052.04 o                         
  21   1   1      29078.65      28590.41      3330.05 o                         
  22   1   1      57229.66      55572.45      7206.38 o                         
  23   1   1      76183.12      69520.34      4988.08 o                         
  24   1   1       2758.24       3415.85      3153.48 o                         
  25   1   1      73995.30      69179.16      5137.37 o                         
  26   1   1      16971.44      17092.87      3723.45 o                         
  27   1   1       1293.35         13.12      3503.83 o                         
  28   1   1       1091.55      -4013.05      4013.05 o                         
  29   1   1      26974.70      21798.94      4602.94 o                         
  30   1   1       3547.84       1785.37      4195.71 o                         
  31   1   1       2809.51        498.30      4422.42 o                         
  32   1   1       1755.59      -4421.59      4421.59 o                         
  33   1   1        795.92       9381.93      5857.92 o                         
  34   1   1      10583.61      15277.41      5381.58 o                         
  35   1   1       1618.54      -1566.34      5212.87 o                         
  36   1   1         85.24      -6903.98      6903.98 o                         
  37   1   1         69.04      -2668.56      5401.33 o                         
  38   1   1       5617.33       1858.40      5773.72 o                         
  39   1   1      13074.20      17124.36     17058.34 o                         
  40   1   1       3504.16      -2530.82      6276.34 o                         
  41   1   1       1640.64      -6064.92      6064.92 o                         
  42   1   1        947.06      -6238.28      6238.28 o                         
  43   1   1      10351.89      14449.32     11866.09 o                         
 -44   2   1       8274.32       -545.61      6872.57 o                         
 -43   2   1       6683.37      19152.21      7306.04 o                         
 -42   2   1       2115.89       2657.56      6513.86 o                         
 -41   2   1       2673.69      -6121.23      6211.00 o                         
 -40   2   1       2534.81      -6159.89      6159.89 o                         
 -39   2   1       5594.98      10139.71      6188.15 o                         
 -38   2   1       3925.60        610.75      9129.22 o                         
 -37   2   1      20075.15      26764.67      6306.33 o                         
 -36   2   1       7812.35       7759.84      5582.22 o                         
 -35   2   1      18106.72      35817.17      9091.19 o                         
 -34   2   1      30956.41      29635.90      5941.37 o                         
 -33   2   1      17183.89      23269.73      5291.39 o                         
 -32   2   1        271.55        991.67      6656.73 o                         
 -31   2   1     116484.75     115410.32      7952.86 o                         
 -30   2   1       7895.83      11435.25      4445.29 o                         
 -29   2   1      26243.74      26361.11      4747.30 o                         
 -28   2   1       7408.12       9666.39      3980.52 o                         
 -27   2   1     297529.62     345006.72     17838.12 o                         
 -26   2   1       2568.15       1625.09      5059.11 o                         
 -25   2   1      39307.50      33500.03      4180.90 o                         
 -24   2   1      14726.69      15250.85      3441.58 o                         
 -23   2   1     139551.81     140243.95      7194.67 o                         
 -22   2   1       2619.97        666.61      3822.86 o                         
 -21   2   1     110532.37     104498.59      6024.98 o                         
 -20   2   1       8460.88       9959.39      2725.20 o                         
 -19   2   1       5020.71       7385.44      2649.27 o                         
 -18   2   1       3420.80       1347.94      2048.10 o                         
 -17   2   1      19199.07      19144.94      1722.88 o                         
 -16   2   1        263.04       -156.84      1173.75 o                         
 -15   2   1       1970.02       2944.49      1172.24 o                         
 -14   2   1       3737.36       3920.41      1143.32 o                         
 -13   2   1      97201.84      87784.15      2878.43 o                         
 -12   2   1      19531.73      18481.68      1295.10 o                         
 -11   2   1     161846.00     161390.42      3936.43 o                         
 -10   2   1     238242.58     222442.83      5058.93 o                         
  -9   2   1     166243.05     163199.39      3869.52 o                         
  -8   2   1      34203.21      25769.92      1204.42 o                         
  -7   2   1     478228.62     442162.66      9286.36 o                         
  -6   2   1     372145.59     345682.00      6654.02 o                         
  -5   2   1      38377.48      29456.98      1036.82 o                         
  -4   2   1     118007.89     128577.70      2864.19 o                         
  -3   2   1     216021.28     211244.84      4982.93 o                         
  -2   2   1     141966.91     163657.89      4479.82 o                         
  -1   2   1      42732.28      53358.82      1425.86 o                         
   0   2   1    1630574.00    1707280.00     39779.29 o                         
   1   2   1      34471.19      32661.64      1024.14 o                         
   2   2   1      17003.70      18386.49       682.25 o                         
   3   2   1      22284.22      26233.15       938.20 o                         
   4   2   1     677677.75     731695.50     13731.35 o                         
   5   2   1       2198.77       2363.63       642.36 o                         
   6   2   1     217853.39     204056.11      4140.23 o                         
   7   2   1       6372.96       4677.27       795.11 o                         
   8   2   1      22325.17      20117.41      1058.92 o                         
   9   2   1      20059.69      18171.66      1090.67 o                         
  10   2   1     112816.53     105045.10      2635.91 o                         
  11   2   1       1763.31       1761.77      1428.38 o                         
  12   2   1       9477.42      10350.22      1515.71 o                         
  13   2   1       1145.61       1207.07      1344.81 o                         
  14   2   1     138322.48     143924.58      4139.69 o                         
  15   2   1      64569.59      63218.89      4094.72 o                         
  16   2   1     170708.59     184403.98      5118.12 o                         
  17   2   1     153275.03     158986.50      4611.52 o                         
  18   2   1     164334.89     169357.47      5763.25 o                         
  19   2   1         79.02       3441.37      2541.68 o                         
  20   2   1     110839.66     119033.80      4679.97 o                         
  21   2   1     171874.28     173904.42      8015.24 o                         
  22   2   1       3795.67       5370.48      2969.86 o                         
  23   2   1     118942.26     110822.99      6507.63 o                         
  24   2   1      98578.28     106093.45     11618.84 o                         
  25   2   1      74949.06      83843.12      9794.90 o                         
  26   2   1        770.09       1212.90      6428.50 o                         
  27   2   1     138748.75     157079.70      8552.18 o                         
  28   2   1      24778.16      26300.84      9754.96 o                         
  29   2   1       3151.49      10092.82      4168.03 o                         
  30   2   1        282.66       4376.60      4206.44 o                         
  31   2   1      28533.54      29880.49      5404.54 o                         
  32   2   1      11331.03      12078.87      6504.57 o                         
  33   2   1        245.38      -1266.92      4647.39 o                         
  34   2   1         39.09      -4881.12      4881.12 o                         
  35   2   1         10.53       5982.96      5394.20 o                         
  36   2   1      14908.83      13756.28      5892.47 o                         
  37   2   1      13610.80      18905.89      6419.64 o                         
  38   2   1       9527.01       7659.24      5897.70 o                         
  39   2   1         14.26      -5845.11      5845.11 o                         
  40   2   1        650.35      -5843.47      5843.47 o                         
  41   2   1      26185.53      22663.09      6834.39 o                         
  42   2   1      12021.79      17765.95      6870.52 o                         
  43   2   1       8429.36       9845.01      8956.15 o                         
 -44   3   1       3758.44      -7035.21      7035.21 o                         
 -43   3   1       1800.47      -6645.26     11031.15 o                         
 -42   3   1        746.62      -7280.83      9224.32 o                         
 -41   3   1        608.68      -2542.75      6259.11 o                         
 -40   3   1       3209.58       6771.25      6244.26 o                         
 -39   3   1       8006.52       7340.75      6119.92 o                         
 -38   3   1        931.09      -1027.04      8748.84 o                         
 -37   3   1       1348.06       5221.19      5789.36 o                         
 -36   3   1       3909.04      -1170.24      5458.61 o                         
 -35   3   1      26032.03      27238.06      6062.10 o                         
 -34   3   1         32.98      -1206.70     10917.03 o                         
 -33   3   1      36574.68      50982.41      6845.02 o                         
 -32   3   1       5979.28      -1835.54      4663.07 o                         
 -31   3   1      37320.29      45638.46     10631.74 o                         
 -30   3   1       1865.11       7424.63      4343.49 o                         
 -29   3   1     142823.52     156950.89      8916.40 o                         
 -28   3   1       1118.17       8359.11      5876.94 o                         
 -27   3   1         29.96        361.94      3545.55 o                         
 -26   3   1      58545.81      62987.14      7681.86 o                         
 -25   3   1     268454.12     278646.06     11619.23 o                         
 -24   3   1      11626.02       9351.61      2160.44 o                         
 -23   3   1     105643.91     116768.83      4890.34 o                         
 -22   3   1      18255.65      15779.96      2163.11 o                         
 -21   3   1      37730.66      43828.34      4243.59 o                         
 -20   3   1      33157.04      29154.92      3374.17 o                         
 -19   3   1     195702.45     204001.55      6679.62 o                         
 -18   3   1       6410.48       7132.92      1802.93 o                         
 -17   3   1      27631.74      27683.72      1822.34 o                         
 -16   3   1      18826.90      20340.33      1652.85 o                         
 -15   3   1        198.56       1809.74      1234.47 o                         
 -14   3   1       2964.11       2396.44      1179.33 o                         
 -13   3   1         20.07       -970.80       970.80 o                         
 -12   3   1      32274.15      32022.44      3899.60 o                         
 -11   3   1      59073.20      56611.58      2883.89 o                         
 -10   3   1      10181.81       8873.65      1263.94 o                         
  -9   3   1     219573.94     232183.86      4761.04 o                         
  -8   3   1      41515.05      45260.24      1592.22 o                         
  -7   3   1       9705.72       7919.35       857.98 o                         
  -6   3   1      19306.76      20270.04      1345.78 o                         
  -5   3   1     125143.77     112856.46      2711.00 o                         
  -4   3   1       7295.27       7908.12      1076.80 o                         
  -3   3   1      39921.86      40841.47      1798.53 o                         
  -2   3   1     479493.50     496558.50     13255.14 o                         
  -1   3   1     160210.98     162717.36      3956.00 o                         
   0   3   1       2850.17       4503.04       610.03 o                         
   1   3   1     138697.27     144410.75      3564.70 o                         
   2   3   1     130704.09     134810.36      3359.36 o                         
   3   3   1      33182.02      38207.02      1272.51 o                         
   4   3   1     159106.98     152988.22      3514.17 o                         
   5   3   1      85741.23      86520.36      2123.98 o                         
   6   3   1     132509.33     118176.21      2708.32 o                         
   7   3   1        597.68        669.17       815.98 o                         
   8   3   1      99927.52      96271.22      2444.33 o                         
   9   3   1      88085.12      77375.91      2421.16 o                         
  10   3   1       8007.82       6685.53      1216.31 o                         
  11   3   1         90.31        640.28      1364.51 o                         
  12   3   1      50494.38      53657.64      3749.33 o                         
  13   3   1     142762.88     141009.27      4092.70 o                         
  14   3   1         47.23        956.07      1177.33 o                         
  15   3   1       7416.39       6392.36      1349.69 o                         
  16   3   1      58562.63      67559.52      3162.46 o                         
  17   3   1      82004.49      80911.07      3745.03 o                         
  18   3   1     130356.80     128008.90      4835.17 o                         
  19   3   1     204172.23     209497.88      6892.28 o                         
  20   3   1       7071.25       9498.32      1936.81 o                         
  21   3   1        717.01       3736.17      1843.65 o                         
  22   3   1     124547.23     125495.85      5110.79 o                         
  23   3   1     198207.94     203693.09      7830.04 o                         
  24   3   1       9875.79       8037.80      2154.53 o                         
  25   3   1     107642.91     119883.88      6132.11 o                         
  26   3   1      15398.54      14473.07      3866.52 o                         
  27   3   1       9359.68      18423.13      4054.81 o                         
  28   3   1      15803.94      21675.89      4467.73 o                         
  29   3   1      33565.51      48157.81     10572.78 o                         
  30   3   1       8371.42      15150.87      4626.63 o                         
  31   3   1        927.55      -4202.54      4202.54 o                         
  32   3   1       2365.44       2648.61      7170.24 o                         
  33   3   1        680.40      -4452.38      4549.17 o                         
  34   3   1      18316.84      24286.94      5769.88 o                         
  35   3   1        516.77      -5142.87      5215.16 o                         
  36   3   1      14448.92      19109.98      6055.27 o                         
  37   3   1        371.36       -449.95      5719.94 o                         
  38   3   1       9375.58       8911.08      5968.29 o                         
  39   3   1      18458.59      20748.20      6673.84 o                         
  40   3   1      21523.53      31144.67      7224.79 o                         
  41   3   1        396.67      -5844.31      6156.43 o                         
  42   3   1       1911.91      -6285.51      6285.51 o                         
  43   3   1      17661.21      14633.02     13007.24 o                         
 -43   4   1        443.21      -9545.75      9545.75 o                         
 -42   4   1       4171.88        396.11      6676.51 o                         
 -41   4   1        318.45       4184.23      6305.72 o                         
 -40   4   1         80.61      -6504.57      8102.19 o                         
 -39   4   1        989.81      -1607.75      6102.59 o                         
 -38   4   1        121.19      -5708.20      5708.20 o                         
 -37   4   1      11884.02       7832.10      6003.22 o                         
 -36   4   1       1343.29       1272.84      5799.81 o                         
 -35   4   1        130.73      -2173.79      5160.92 o                         
 -34   4   1       1809.64      -2901.42      5439.50 o                         
 -33   4   1      25297.34      29970.22      5953.01 o                         
 -32   4   1      11825.79      15435.88      5123.21 o                         
 -31   4   1       5158.85       5676.13      6637.71 o                         
 -30   4   1         19.32       5662.42      4396.87 o                         
 -29   4   1      11138.94       9771.42      4353.37 o                         
 -28   4   1      43679.16      52821.96      4189.27 o                         
 -27   4   1      66895.30      74314.53      4580.33 o                         
 -26   4   1      22956.94      23944.51      2754.63 o                         
 -25   4   1      12057.36      10157.36      2850.85 o                         
 -24   4   1      43497.07      45707.32      3142.94 o                         
 -23   4   1      33512.43      24136.08      2486.40 o                         
 -22   4   1      30274.49      26203.83      2441.62 o                         
 -21   4   1      80857.34      82260.33      3924.03 o                         
 -20   4   1       2154.36       1640.40      1736.90 o                         
 -19   4   1      14102.33      14060.34      2649.69 o                         
 -18   4   1      39171.99      44825.88      2724.41 o                         
 -17   4   1      15035.49      16308.84      2345.86 o                         
 -16   4   1       6626.90       7399.70      1797.34 o                         
 -15   4   1      71564.64      72717.31      4107.39 o                         
 -14   4   1       3820.44       3113.31      1650.44 o                         
 -13   4   1         96.45      -1139.79      1139.79 o                         
 -12   4   1      43449.46      42762.68      1979.64 o                         
 -11   4   1        414.81       2257.35      1233.82 o                         
 -10   4   1      44660.93      46717.73      2136.96 o                         
  -9   4   1        546.99       1183.57      1278.53 o                         
  -8   4   1      10368.39      10015.41       974.39 o                         
  -7   4   1     105156.60      93714.69      2579.35 o                         
  -6   4   1      78308.29      88779.96      2730.76 o                         
  -5   4   1      14450.21      11746.00      2436.83 o                         
  -4   4   1      13636.03      20517.61      2343.57 o                         
  -3   4   1      62559.61      75434.84      2597.03 o                         
  -2   4   1     197284.25     187025.94      5336.55 o                         
  -1   4   1     320114.56     330849.28      7831.15 o                         
   0   4   1     124378.76     155585.52      3936.35 o                         
   1   4   1       7743.20       8448.26       861.00 o                         
   2   4   1      39432.36      36391.46      1751.43 o                         
   3   4   1     320331.28     296169.22      7072.74 o                         
   4   4   1      61604.59      74501.45      2120.76 o                         
   5   4   1      73733.67      75817.16      2551.07 o                         
   6   4   1      64554.86      70072.09      2237.62 o                         
   7   4   1      26908.98      26251.25      1356.67 o                         
   8   4   1     133378.70     121680.20      3189.65 o                         
   9   4   1       5698.50       6662.56      1112.81 o                         
  10   4   1       2374.85       2693.27      1166.97 o                         
  11   4   1      55646.04      58846.63      3055.05 o                         
  12   4   1      13340.12      13139.42      1410.34 o                         
  13   4   1      13091.52      15225.43      2378.29 o                         
  14   4   1        369.18      -1393.74      1545.29 o                         
  15   4   1     133442.27     135176.39      4905.12 o                         
  16   4   1      14799.96      16722.62      2059.45 o                         
  17   4   1     111957.90     112840.63      4511.78 o                         
  18   4   1       9343.48      15379.93      3238.66 o                         
  19   4   1      51124.73      51503.89      3076.11 o                         
  20   4   1      49829.30      51972.79      6503.06 o                         
  21   4   1      89992.46      98236.66      4470.42 o                         
  22   4   1      12700.02       9536.45      2288.91 o                         
  23   4   1        877.56       -603.95      1980.70 o                         
  24   4   1       7436.16       5834.68      2291.55 o                         
  25   4   1      30439.04      36479.68      7110.93 o                         
  26   4   1      25114.60      29457.13      2934.05 o                         
  27   4   1      19515.51      17725.67      2772.61 o                         
  28   4   1        568.08       -674.25      4135.67 o                         
  29   4   1       1416.08      -1483.50      5401.46 o                         
  30   4   1      19290.25      16776.90      6274.44 o                         
  31   4   1       7995.13       9771.53      4821.26 o                         
  32   4   1        605.36        408.11      4709.74 o                         
  33   4   1       4797.60       2871.24      4907.26 o                         
  34   4   1       5669.19       1549.25      5246.53 o                         
  35   4   1       3487.07       1514.72      5326.51 o                         
  36   4   1       5544.38      -6864.03      6864.03 o                         
  37   4   1        377.73      -5588.85      5588.85 o                         
  38   4   1      23809.64      23390.84      6574.33 o                         
  39   4   1        420.07      -3678.02      5891.71 o                         
  40   4   1       1062.16      -6181.25      6181.25 o                         
  41   4   1       8761.78       8600.39      6715.66 o                         
  42   4   1      25781.02      46053.61      8058.76 o                         
  43   4   1       2892.02      -5287.34      8558.65 o                         
 -43   5   1        736.73       4814.25      6893.78 o                         
 -42   5   1        610.56      -5454.61      6259.43 o                         
 -41   5   1       1082.88       3361.48      6369.39 o                         
 -40   5   1       1915.95       4922.08      6556.97 o                         
 -39   5   1        961.54       4728.41      6239.10 o                         
 -38   5   1       5842.80       1173.82      6146.99 o                         
 -37   5   1      10515.48      15037.75      6314.07 o                         
 -36   5   1       1119.56       4503.17      5819.88 o                         
 -35   5   1        210.16      -5242.27      5242.27 o                         
 -34   5   1       8489.35      12689.16      8784.98 o                         
 -33   5   1       2232.58       6612.27      3013.20 o                         
 -32   5   1        134.77      -3002.13      3110.43 o                         
 -31   5   1       6989.63      11530.45      3067.52 o                         
 -30   5   1      22110.55      21170.55      3221.69 o                         
 -29   5   1       2964.00       6947.63      4217.84 o                         
 -28   5   1      10902.16      11024.40      2740.59 o                         
 -27   5   1       1728.33       4023.32      2473.81 o                         
 -26   5   1      34835.83      35026.23      3216.12 o                         
 -25   5   1         13.28        218.13      2164.11 o                         
 -24   5   1      57537.94      57416.23      3574.60 o                         
 -23   5   1      14995.16      17493.66      2421.19 o                         
 -22   5   1      11693.44      11990.76      2231.16 o                         
 -21   5   1        788.26       -935.25      1894.09 o                         
 -20   5   1      25404.39      26617.83      2715.38 o                         
 -19   5   1      29140.56      30384.34      2554.51 o                         
 -18   5   1       8725.33      11465.85      2013.80 o                         
 -17   5   1     107062.59     117685.68      4630.70 o                         
 -16   5   1       3205.00       3215.98      2067.01 o                         
 -15   5   1        298.27       1263.54      1660.91 o                         
 -14   5   1      27296.51      26035.27      2172.15 o                         
 -13   5   1       2110.42       2594.68      1582.87 o                         
 -12   5   1        774.86       1348.65      1451.32 o                         
 -11   5   1      15562.47      13697.46      1699.92 o                         
 -10   5   1      36303.71      37057.09      3975.02 o                         
  -9   5   1       1283.94       1550.23      1162.16 o                         
  -8   5   1      49883.90      40596.07      1670.64 o                         
  -7   5   1      48163.30      48582.80      2146.50 o                         
  -6   5   1       2781.70       3397.55      1350.97 o                         
  -5   5   1       1060.05        806.31       857.27 o                         
  -4   5   1       1028.09       3820.70       942.90 o                         
  -3   5   1     803208.81     783975.44     20963.57 o                         
  -2   5   1      12792.36      18656.03      1426.50 o                         
  -1   5   1     609628.06     633571.81     17025.25 o                         
   0   5   1     105400.86     108480.16      3526.27 o                         
   1   5   1      47187.01      40311.16      1980.51 o                         
   2   5   1     114226.59     118829.37      4131.15 o                         
   3   5   1     196286.78     194887.23      5632.22 o                         
   4   5   1     110847.57     121033.57      3769.96 o                         
   5   5   1      22103.70      25766.45      1200.61 o                         
   6   5   1       4696.13       4522.81      1387.43 o                         
   7   5   1      49674.55      50804.73      2678.58 o                         
   8   5   1      13670.55      11531.59      1237.57 o                         
   9   5   1      97159.58      94468.09      3639.99 o                         
  10   5   1       5372.14       6859.47      1555.00 o                         
  11   5   1       2376.81       1093.67      1407.62 o                         
  12   5   1       1653.56       1137.02      1500.37 o                         
  13   5   1      67710.25      63706.88      3248.74 o                         
  14   5   1       8742.39      12178.20      1875.09 o                         
  15   5   1       1601.60       6324.05      1818.56 o                         
  16   5   1       1314.86       3836.87      1790.73 o                         
  17   5   1     110129.43     115698.09      4652.49 o                         
  18   5   1      24515.07      28168.52      2460.42 o                         
  19   5   1       3796.85       4464.85      1901.81 o                         
  20   5   1      28401.39      30503.44      4150.14 o                         
  21   5   1      50062.46      43692.61      3031.88 o                         
  22   5   1         54.88      -1028.44      2077.29 o                         
  23   5   1       8211.12       5530.00      2255.46 o                         
  24   5   1      50778.89      43452.23      3286.76 o                         
  25   5   1      17458.58      16551.29      2708.40 o                         
  26   5   1       4413.07       6387.86      2579.37 o                         
  27   5   1         39.54       3446.70      2526.46 o                         
  28   5   1      26932.18      31881.67      4753.82 o                         
  29   5   1       1003.61      -2342.73      3475.02 o                         
  30   5   1       9074.13       4433.16      2820.96 o                         
  31   5   1       1492.08       4615.64      2899.42 o                         
  32   5   1       4826.74       3637.46      3473.10 o                         
  33   5   1       5335.52       5553.22      5118.15 o                         
  34   5   1        411.30       3392.07      4705.45 o                         
  35   5   1        799.07      -1933.65      5388.45 o                         
  36   5   1       2637.44         49.99      5620.81 o                         
  37   5   1       1825.76       7779.79      6048.66 o                         
  38   5   1        628.96      -4802.57      5976.22 o                         
  39   5   1        121.39      -5819.85      5819.85 o                         
  40   5   1       7160.34       8321.79      6571.88 o                         
  41   5   1         14.93      -5427.29      7931.01 o                         
  42   5   1        497.88      -6424.53      6424.53 o                         
 -43   6   1        457.94      -6962.10      6962.10 o                         
 -42   6   1         32.76      -6697.08      6697.08 o                         
 -41   6   1        294.48     -11809.03     11809.03 o                         
 -40   6   1       6519.42      -3595.76      9775.88 o                         
 -39   6   1       3029.60      -4945.16      6339.62 o                         
 -38   6   1        124.49      -4039.57      6233.60 o                         
 -37   6   1       1651.47      -2556.30      6199.52 o                         
 -36   6   1       9400.21      11787.16      8005.19 o                         
 -35   6   1       6760.41       2576.66      3363.32 o                         
 -34   6   1       9014.11       6902.15      3715.87 o                         
 -33   6   1       5608.03      12974.40      3602.56 o                         
 -32   6   1      14367.60      16419.27      3467.93 o                         
 -31   6   1      12040.54      15966.25      3350.79 o                         
 -30   6   1       4217.04       7375.16      4733.29 o                         
 -29   6   1        915.26        442.81      2928.58 o                         
 -28   6   1       5150.67      11662.63      2852.25 o                         
 -27   6   1      39521.45      45790.17      5174.25 o                         
 -26   6   1      12132.11      12791.57      2716.59 o                         
 -25   6   1       4813.76       8444.51      2527.85 o                         
 -24   6   1       1766.23       3367.78      2278.27 o                         
 -23   6   1       9730.96      13548.34      4151.81 o                         
 -22   6   1      14541.60      20673.20      2602.66 o                         
 -21   6   1      10615.29      13476.95      2338.72 o                         
 -20   6   1       6253.09      10901.20      2208.02 o                         
 -19   6   1        454.35       -113.18      1898.68 o                         
 -18   6   1       7178.18       6497.13      1969.56 o                         
 -17   6   1        311.80       1834.58      1839.02 o                         
 -16   6   1        992.64        378.67      2439.09 o                         
 -15   6   1        842.06       1736.23      2280.49 o                         
 -14   6   1        905.52       2769.10      1666.71 o                         
 -13   6   1       7018.98       3442.83      1688.09 o                         
 -12   6   1       4772.60       2146.79      2110.87 o                         
 -11   6   1      10471.16      13519.02      1782.90 o                         
 -10   6   1      48528.35      35638.21      3803.84 o                         
  -9   6   1      38537.71      37273.86      3956.00 o                         
  -8   6   1      53985.58      47886.58      4336.38 o                         
  -7   6   1      28920.62      24911.37      3157.19 o                         
  -6   6   1      24163.07      25214.26      1882.47 o                         
  -5   6   1      10441.37       7238.03      1145.10 o                         
  -4   6   1     203672.12     205720.38      5233.88 o                         
  -3   6   1      16025.63      17041.99      1487.34 o                         
  -2   6   1       6442.52      11205.62      1166.32 o                         
  -1   6   1      24167.44      25891.46      1453.81 o                         
   0   6   1     177047.56     164767.06      4368.45 o                         
   1   6   1      55415.30      49315.17      2024.09 o                         
   2   6   1       1077.11        833.65       964.16 o                         
   3   6   1      35109.97      32084.28      1583.18 o                         
   4   6   1      18260.06      16843.88      1221.88 o                         
   5   6   1      47525.99      40686.33      1772.77 o                         
   6   6   1      10174.63      13695.80      3261.30 o                         
   7   6   1      15107.84      15157.70      2015.14 o                         
   8   6   1       3936.38       6072.90      2377.40 o                         
   9   6   1       1366.51       1623.77      1711.36 o                         
  10   6   1        578.34       -711.88      1445.35 o                         
  11   6   1      10798.49       7516.68      2533.79 o                         
  12   6   1       3387.78       4752.21      2609.64 o                         
  13   6   1       1029.40       -571.52      1561.67 o                         
  14   6   1      39810.58      35849.96      2467.20 o                         
  15   6   1      11812.89      13047.15      1952.08 o                         
  16   6   1       6253.87       8588.58      1902.65 o                         
  17   6   1      59628.97      65632.20      3436.19 o                         
  18   6   1      58339.35      57505.61      3318.81 o                         
  19   6   1      32903.57      33103.61      2719.97 o                         
  20   6   1      11507.42      10796.52      2164.49 o                         
  21   6   1      55163.96      51582.53      3295.58 o                         
  22   6   1       7159.92       9791.44      2356.78 o                         
  23   6   1      55842.79      59645.40      3775.35 o                         
  24   6   1      13513.81      13487.45      2665.94 o                         
  25   6   1      12174.78      16412.52      4718.92 o                         
  26   6   1       8930.84      10929.34      2808.61 o                         
  27   6   1      34804.56      38545.28      5284.63 o                         
  28   6   1       5588.91       3261.10      2785.84 o                         
  29   6   1         23.36      -2746.90      2746.90 o                         
  30   6   1       6976.49       7949.10      3077.49 o                         
  31   6   1       9036.94      10107.87      3239.87 o                         
  32   6   1        501.19       -349.80      3009.81 o                         
  33   6   1       1364.91      -1114.46      3104.48 o                         
  34   6   1        694.62      -2781.21      3198.02 o                         
  35   6   1        124.94      -3071.08      3071.08 o                         
  36   6   1       3623.35       8948.46      6022.74 o                         
  37   6   1        561.73       4337.05     14758.91 o                         
  38   6   1         14.12      -8366.55      8366.55 o                         
  39   6   1        917.76      -2742.44      6865.94 o                         
  40   6   1          5.38      -6361.07      6361.07 o                         
  41   6   1       4360.46      -2994.83     11810.93 o                         
  42   6   1          5.19      -3210.21      7607.69 o                         
 -42   7   1        271.06      -3005.04      9775.88 o                         
 -41   7   1       1376.37        722.73      7043.59 o                         
 -40   7   1       4589.30       3678.25      6789.49 o                         
 -39   7   1       1181.20       3608.08      6980.05 o                         
 -38   7   1      10113.51      14954.08      9716.92 o                         
 -37   7   1        121.84      -5957.48      5957.48 o                         
 -36   7   1        137.74        210.86      5312.59 o                         
 -35   7   1      16942.02      18427.77      3813.62 o                         
 -34   7   1        570.22      -3128.13      3319.44 o                         
 -33   7   1       7553.89       4468.17      3341.79 o                         
 -32   7   1       4080.30      10031.18      3432.74 o                         
 -31   7   1       9471.64       8119.89      3350.25 o                         
 -30   7   1       3402.29       6662.39      3195.62 o                         
 -29   7   1      71186.97      81666.25      4966.85 o                         
 -28   7   1         94.96       -469.27      2747.15 o                         
 -27   7   1      23530.51      32274.43      5732.08 o                         
 -26   7   1      14051.81      16347.13      2970.14 o                         
 -25   7   1      61036.72      62438.91      4034.02 o                         
 -24   7   1       4499.38       5903.86      2616.13 o                         
 -23   7   1      95769.80      95232.86      4758.70 o                         
 -22   7   1      10120.53       8848.17      3107.63 o                         
 -21   7   1        457.62      -2110.39      2110.39 o                         
 -20   7   1       1924.99        259.65      1965.62 o                         
 -19   7   1      56945.71      58441.86      5508.46 o                         
 -18   7   1       3404.33       1932.99      1872.32 o                         
 -17   7   1      49384.47      42665.98      2904.55 o                         
 -16   7   1       3313.26       2992.80      1877.95 o                         
 -15   7   1       3378.65       2549.09      2806.40 o                         
 -14   7   1      23093.87      25138.31      4123.04 o                         
 -13   7   1      33676.61      37340.73      2525.01 o                         
 -12   7   1       9472.15      10063.55      3366.40 o                         
 -11   7   1      61436.04      64928.14      4060.41 o                         
 -10   7   1      25207.75      28632.94      4945.00 o                         
  -9   7   1      29791.61      34420.97      3956.00 o                         
  -8   7   1     170346.50     173664.47      9699.80 o                         
  -7   7   1      26835.35      26966.60      1880.50 o                         
  -6   7   1      13060.04      15102.77      1638.09 o                         
  -5   7   1      52182.11      55328.07      2521.04 o                         
  -4   7   1     154689.36     167184.27      5179.34 o                         
  -3   7   1       9661.03      13901.46      1524.33 o                         
  -2   7   1     131814.14     130938.38      4594.63 o                         
  -1   7   1       2166.76       3128.73      1479.68 o                         
   0   7   1      19273.14      20455.44      1492.28 o                         
   1   7   1      44456.84      48862.20      2318.57 o                         
   2   7   1      97916.52     104147.73      3656.77 o                         
   3   7   1        129.62        383.79      1209.57 o                         
   4   7   1      56433.85      52696.61      2399.58 o                         
   5   7   1      20241.20      18333.56      1800.99 o                         
   6   7   1      14387.70      16588.07      1318.21 o                         
   7   7   1      15896.90      16558.15      1633.78 o                         
   8   7   1      35490.19      36418.80      2797.31 o                         
   9   7   1      29576.54      26474.26      2622.38 o                         
  10   7   1      33450.84      35750.61      3347.38 o                         
  11   7   1      17892.41      17116.44      2347.64 o                         
  12   7   1       1634.01       2271.77      1985.49 o                         
  13   7   1      54138.02      49781.40      4578.92 o                         
  14   7   1       9054.86       5956.92      1862.31 o                         
  15   7   1      41823.46      38444.87      2799.24 o                         
  16   7   1      27591.77      31760.27      2617.63 o                         
  17   7   1      26623.88      25946.62      3373.05 o                         
  18   7   1      16031.81      17547.63      2295.54 o                         
  19   7   1     101683.93     101480.74      4631.62 o                         
  20   7   1       9888.37       7622.79      2272.18 o                         
  21   7   1         42.32       2817.53      2231.69 o                         
  22   7   1      30961.53      32088.11      3057.10 o                         
  23   7   1      87956.59      79026.07      6663.95 o                         
  24   7   1        272.37        348.04      2412.43 o                         
  25   7   1      37545.66      38846.17      3507.03 o                         
  26   7   1       6975.14       5813.52      2845.00 o                         
  27   7   1      10779.93       8297.56      2978.87 o                         
  28   7   1       4290.75       5426.96      3457.82 o                         
  29   7   1      10061.88       8259.08      3154.03 o                         
  30   7   1       5823.45       3990.01      3193.64 o                         
  31   7   1       1417.64       2832.92      4271.96 o                         
  32   7   1        358.40      -3190.98      3190.98 o                         
  33   7   1        255.20      -3196.82      3196.82 o                         
  34   7   1       7760.54       3118.76      3360.40 o                         
  35   7   1       1721.92       2676.61      3396.79 o                         
  36   7   1       2351.70      -2759.17      7284.36 o                         
  37   7   1       7125.33       7241.66      5867.62 o                         
  38   7   1       3014.45      11107.22      8520.61 o                         
  39   7   1       3978.78       5276.57      7227.30 o                         
  40   7   1      11859.94      18493.16      7247.32 o                         
  41   7   1       1694.05      -4215.71     10232.34 o                         
 -42   8   1      14414.59       6449.47      7200.47 o                         
 -41   8   1       1083.55      -2618.15      7044.75 o                         
 -40   8   1        875.96      -2755.46      7021.09 o                         
 -39   8   1       3664.96       7372.55      6953.77 o                         
 -38   8   1        878.15      -3922.58      6469.88 o                         
 -37   8   1       7288.56       7914.92      5800.63 o                         
 -36   8   1        155.27      -3635.85      3635.85 o                         
 -35   8   1       3162.96       2536.04      3747.58 o                         
 -34   8   1       6209.06       8488.78      3657.85 o                         
 -33   8   1      30758.26      35876.61      4182.35 o                         
 -32   8   1      16297.63      15813.81      3716.91 o                         
 -31   8   1      12332.66      10712.72      5177.98 o                         
 -30   8   1        341.39        161.66      3180.38 o                         
 -29   8   1       6783.16       4373.19      3944.64 o                         
 -28   8   1      75035.52      89996.88      6318.65 o                         
 -27   8   1      59898.09      67315.55      4521.41 o                         
 -26   8   1      13853.50      15613.06      3009.60 o                         
 -25   8   1      28721.35      38525.16      3570.41 o                         
 -24   8   1      77250.24      79313.02      5511.46 o                         
 -23   8   1      22303.22      24576.89      3506.56 o                         
 -22   8   1      54077.06      55810.05      3713.60 o                         
 -21   8   1     123988.81     140706.95      5762.92 o                         
 -20   8   1      49790.66      49913.18      3379.62 o                         
 -19   8   1      36306.72      36429.32      2940.97 o                         
 -18   8   1      17053.89      21646.40      2512.22 o                         
 -17   8   1      63362.45      58383.10      3988.46 o                         
 -16   8   1      21596.78      15417.57      2210.42 o                         
 -15   8   1      66258.23      68781.12      3660.07 o                         
 -14   8   1      40513.42      42257.49      3334.93 o                         
 -13   8   1       1847.62       2654.94      2111.30 o                         
 -12   8   1      59594.06      65881.06      4249.51 o                         
 -11   8   1       7699.54       8140.22      2205.57 o                         
 -10   8   1      97695.93      83860.80      6352.42 o                         
  -9   8   1      15558.40      19703.68      4676.83 o                         
  -8   8   1      15145.00      14680.23      1468.76 o                         
  -7   8   1      53472.04      66124.73      6561.63 o                         
  -6   8   1     294158.84     300775.25     10395.54 o                         
  -5   8   1     190307.98     193000.59      7100.72 o                         
  -4   8   1      61762.48      77111.48      4032.08 o                         
  -3   8   1      18268.93      19984.17      2242.90 o                         
  -2   8   1      85418.22     110147.89      6846.92 o                         
  -1   8   1     259003.19     260580.39      9467.71 o                         
   0   8   1     278457.75     290183.12     10395.75 o                         
   1   8   1      70755.86      80071.09      4139.82 o                         
   2   8   1      20434.94      22499.96      2401.79 o                         
   3   8   1     225439.36     222525.59      6663.73 o                         
   4   8   1      52806.66      55447.70      2603.60 o                         
   5   8   1      49975.29      47903.07      2933.61 o                         
   6   8   1      93432.80      93998.38      4244.20 o                         
   7   8   1     110257.16     109748.85      3945.57 o                         
   8   8   1      34795.72      38729.51      3077.53 o                         
   9   8   1         61.50       -889.99      1879.00 o                         
  10   8   1        922.68      -1706.73      1824.71 o                         
  11   8   1      94534.51      97850.59      5014.98 o                         
  12   8   1      20526.57      13226.77      3518.55 o                         
  13   8   1      10144.84       6891.61      2149.76 o                         
  14   8   1      30159.07      35928.94      3177.04 o                         
  15   8   1     191679.28     187870.70      6486.50 o                         
  16   8   1       9898.00       8460.70      2026.87 o                         
  17   8   1      66047.95      66435.12      3637.57 o                         
  18   8   1       4970.33       5253.79      3721.84 o                         
  19   8   1      90593.51      98085.29      4683.86 o                         
  20   8   1      54902.64      49646.71      3436.93 o                         
  21   8   1     184646.16     188304.69      6991.60 o                         
  22   8   1      25473.96      27995.20      3048.99 o                         
  23   8   1       6584.82       9018.28      2561.96 o                         
  24   8   1      20840.80      23760.12      3153.38 o                         
  25   8   1      75435.99      78299.91      6727.52 o                         
  26   8   1      49752.73      50091.57      5315.50 o                         
  27   8   1      22957.17      24072.48      3417.27 o                         
  28   8   1        498.72       2387.85      3638.07 o                         
  29   8   1       2505.87       -420.22      3140.27 o                         
  30   8   1      15221.05       8242.97      3406.34 o                         
  31   8   1       1140.02         58.07      3267.95 o                         
  32   8   1        108.34       1164.77      3416.22 o                         
  33   8   1       9330.18      11134.71      3785.67 o                         
  34   8   1       6776.80      12552.93      3966.68 o                         
  35   8   1      15350.65      18642.75      8254.73 o                         
  36   8   1       5559.17       2192.92      3709.22 o                         
  37   8   1        397.54       -321.04     13731.87 o                         
  38   8   1      18032.21      16946.12      7027.20 o                         
  39   8   1       9127.58      -1091.59      6543.35 o                         
  40   8   1       1066.89       4709.54      6817.72 o                         
  41   8   1       9468.77       -248.23      7227.78 o                         
 -41   9   1        288.81      -4070.11      9737.84 o                         
 -40   9   1       8798.21       5853.75      7464.51 o                         
 -39   9   1       2376.35      -5277.46      6693.82 o                         
 -38   9   1       3332.40       3764.11      6771.91 o                         
 -37   9   1      14072.99       9508.12      4155.26 o                         
 -36   9   1          3.50      -3623.19      3623.19 o                         
 -35   9   1       9750.75      10188.17      4645.70 o                         
 -34   9   1      10851.68       9031.21      6173.60 o                         
 -33   9   1        298.54       -739.89      3454.20 o                         
 -32   9   1        887.97       1444.44      3559.44 o                         
 -31   9   1      38178.45      41755.11      4353.32 o                         
 -30   9   1      53238.66      50806.68      8155.84 o                         
 -29   9   1      15218.77      20473.17      3847.41 o                         
 -28   9   1      21416.35      22175.17      3774.29 o                         
 -27   9   1       3320.16       3048.16      3775.78 o                         
 -26   9   1      97330.77     110675.01      5700.75 o                         
 -25   9   1      38020.84      42696.83      6271.23 o                         
 -24   9   1      87981.95      99861.73      7462.32 o                         
 -23   9   1      40603.15      43882.81      3637.12 o                         
 -22   9   1      30950.11      37839.09      3424.98 o                         
 -21   9   1          3.11        366.22      3051.69 o                         
 -20   9   1      90701.80      85841.66      4548.88 o                         
 -19   9   1      71474.27      69930.83      4656.58 o                         
 -18   9   1      11263.54      12039.17      2469.86 o                         
 -17   9   1      45652.18      51983.37      6616.78 o                         
 -16   9   1      26644.00      25767.82      3133.44 o                         
 -15   9   1       5088.25        266.04      2269.83 o                         
 -14   9   1      64172.08      57126.42      3993.63 o                         
 -13   9   1      46235.71      50365.60      3694.78 o                         
 -12   9   1      23601.67      22273.53      6236.40 o                         
 -11   9   1      10796.49      10882.16      2406.29 o                         
 -10   9   1      64039.45      61599.80      6141.30 o                         
  -9   9   1      14892.93      17252.06      1455.83 o                         
  -8   9   1     116293.74     117075.79      4077.97 o                         
  -7   9   1      53714.09      52560.45      2759.41 o                         
  -6   9   1      18366.07      17323.22      2211.73 o                         
  -5   9   1      46144.05      54200.96      4602.65 o                         
  -4   9   1     327635.72     364294.06     17954.14 o                         
  -3   9   1     821235.62     850798.00     39898.51 o                         
  -2   9   1     111362.61     116119.91      7265.34 o                         
  -1   9   1      63106.97      73786.95      5743.80 o                         
   0   9   1      12296.34      11867.99      3043.07 o                         
   1   9   1     620468.62     599424.81     28753.25 o                         
   2   9   1      14260.32      19966.37      3613.65 o                         
   3   9   1     204027.39     207062.20     11449.57 o                         
   4   9   1     102651.66     112620.39      7531.61 o                         
   5   9   1     124593.49     133651.83      8330.42 o                         
   6   9   1      15938.17      12134.26      3119.15 o                         
   7   9   1      44795.86      41457.47      2385.54 o                         
   8   9   1       9760.40      10173.77      1573.23 o                         
   9   9   1      97506.62     107802.78      5298.55 o                         
  10   9   1      65766.63      64184.50      4152.42 o                         
  11   9   1        990.83       1481.26      2056.45 o                         
  12   9   1      10382.03      11219.96      2365.12 o                         
  13   9   1     205932.58     204039.23      9735.94 o                         
  14   9   1        203.41      -1408.38      3176.21 o                         
  15   9   1        223.46       2590.64      2278.68 o                         
  16   9   1       7287.16       8273.05      2482.66 o                         
  17   9   1     183823.47     207680.91     16449.72 o                         
  18   9   1      22627.22      27237.33      2845.53 o                         
  19   9   1      87275.65      91623.17      4706.15 o                         
  20   9   1      24121.06      19709.44      3030.83 o                         
  21   9   1      45219.61      43889.52      3503.09 o                         
  22   9   1      43781.28      39841.95      3503.74 o                         
  23   9   1      74538.90      90952.91      6335.38 o                         
  24   9   1      89815.49     100837.63      5325.30 o                         
  25   9   1        137.98       -892.62      3456.60 o                         
  26   9   1        191.94       -964.73      5116.20 o                         
  27   9   1        650.02      -2436.73      4330.99 o                         
  28   9   1      32384.49      35073.08      4015.19 o                         
  29   9   1       2470.59       2780.77      3237.90 o                         
  30   9   1       2093.31       -606.50      3278.87 o                         
  31   9   1        907.57      -1669.24      3458.56 o                         
  32   9   1      10750.28      13105.19      3780.20 o                         
  33   9   1       3083.60        845.88      6789.20 o                         
  34   9   1        119.31       1539.72      3775.30 o                         
  35   9   1        574.38      -1245.19      3698.14 o                         
  36   9   1      12682.91      16083.62      5477.84 o                         
  37   9   1      10023.45      10444.30      4907.56 o                         
  38   9   1       5548.33      -2078.46      6352.01 o                         
  39   9   1       9373.39       4873.06      6807.09 o                         
  40   9   1      36238.22      43841.58     11202.32 o                         
 -40  10   1       3501.28      12038.86      7520.06 o                         
 -39  10   1        830.84      -6891.10      6891.10 o                         
 -38  10   1        219.08        278.58      4440.95 o                         
 -37  10   1        778.43      -3269.86      3910.77 o                         
 -36  10   1       2330.24       2554.97      6435.90 o                         
 -35  10   1       2695.88      -3622.29      3622.29 o                         
 -34  10   1         42.27      -3491.07      3491.07 o                         
 -33  10   1      12938.96      15758.55      4394.83 o                         
 -32  10   1      25642.86      29430.69      4256.62 o                         
 -31  10   1        777.54      -3471.80      3471.80 o                         
 -30  10   1        123.25      -2028.29      3360.97 o                         
 -29  10   1      22305.48      26025.05      4869.99 o                         
 -28  10   1      44018.18      55248.58      9982.83 o                         
 -27  10   1       9085.82       9867.64      3959.16 o                         
 -26  10   1      56885.21      59040.90      6520.23 o                         
 -25  10   1       4835.28       8216.81      3050.30 o                         
 -24  10   1      31783.29      30689.25      3482.54 o                         
 -23  10   1      16215.01      15335.45      3056.19 o                         
 -22  10   1      69168.46      70356.72      6489.60 o                         
 -21  10   1       3699.53       2298.23      4849.90 o                         
 -20  10   1        865.37       3937.53      2928.96 o                         
 -19  10   1       4322.97       7310.95      3480.52 o                         
 -18  10   1      33900.58      34384.27      5648.71 o                         
 -17  10   1        357.13       -236.54      2455.70 o                         
 -16  10   1         31.41       3889.07      2455.70 o                         
 -15  10   1       1937.56       1309.05      2335.89 o                         
 -14  10   1       1533.77       2928.96      2286.26 o                         
 -13  10   1       2388.22       3216.22      2396.42 o                         
 -12  10   1      11714.58       9482.86      2447.21 o                         
 -11  10   1       6579.56       6870.55      2643.67 o                         
 -10  10   1      10717.03      14788.45      1850.79 o                         
  -9  10   1      24855.91      24683.65      4562.71 o                         
  -8  10   1      24668.88      29323.83      4336.38 o                         
  -7  10   1      49438.70      56899.33      4144.29 o                         
  -6  10   1      89092.19     106792.95      7607.69 o                         
  -5  10   1     177435.06     183922.31      7328.18 o                         
  -4  10   1       7027.15      12714.94      2166.25 o                         
  -3  10   1        316.39      -1835.26      1835.26 o                         
  -2  10   1      73409.14      74321.56      4301.29 o                         
  -1  10   1     212932.81     214209.62     11715.84 o                         
   0  10   1      31579.67      43360.01      4678.73 o                         
   1  10   1     213749.23     207290.44     11487.61 o                         
   2  10   1      24857.21      26813.29      3917.96 o                         
   3  10   1      63552.75      68956.07      5934.00 o                         
   4  10   1      22411.46      18676.87      3537.57 o                         
   5  10   1      51164.99      53467.36      3581.65 o                         
   6  10   1         84.75      -1555.29      2149.17 o                         
   7  10   1      10471.15      18785.04      2442.52 o                         
   8  10   1       1033.72        453.96      1520.22 o                         
   9  10   1       8519.84       9744.49      2511.98 o                         
  10  10   1         37.33       -270.90      1981.69 o                         
  11  10   1       9532.52      11715.71      2487.89 o                         
  12  10   1      15765.06      13666.25      2590.47 o                         
  13  10   1        156.13      -2066.38      2066.38 o                         
  14  10   1        801.28       2505.78      2344.57 o                         
  15  10   1      58523.21      65102.47     12436.67 o                         
  16  10   1      31060.31      29474.26      3280.14 o                         
  17  10   1       3044.05       4527.17      2594.64 o                         
  18  10   1      12629.23      10317.42      2967.00 o                         
  19  10   1      50315.27      44597.52      4849.90 o                         
  20  10   1      50684.71      56941.26      4671.78 o                         
  21  10   1      25573.39      25982.10      3694.78 o                         
  22  10   1      78753.16      88180.89      8699.51 o                         
  23  10   1       3313.48       1705.34      2826.88 o                         
  24  10   1       5794.82      11659.46      4289.37 o                         
  25  10   1       3704.95       2753.65      4479.36 o                         
  26  10   1      41266.76      37232.11      3936.09 o                         
  27  10   1       5557.47       2613.65      6442.88 o                         
  28  10   1       5229.37       3123.95      3432.75 o                         
  29  10   1       1691.41       1989.01      3323.88 o                         
  30  10   1       5093.18       3624.10      5875.03 o                         
  31  10   1        100.76      -2303.04      3378.64 o                         
  32  10   1         52.50      -1084.07      3600.92 o                         
  33  10   1        623.54        161.26      3462.24 o                         
  34  10   1        218.90       4875.43      6572.53 o                         
  35  10   1       6280.49      11071.52      4168.12 o                         
  36  10   1       3343.50        440.29      3957.16 o                         
  37  10   1       2890.20      -1777.89      4139.55 o                         
  38  10   1       5794.12       9935.52      7474.55 o                         
  39  10   1       1229.91      14456.17      7063.85 o                         
  40  10   1       2023.48      -6624.65      6624.65 o                         
 -40  11   1       6069.67      -6916.28      6916.28 o                         
 -39  11   1         15.40       7625.91      7402.09 o                         
 -38  11   1       1477.13      -1351.53      4078.81 o                         
 -37  11   1       3720.65       1888.94      4084.00 o                         
 -36  11   1         51.11       -574.04      3971.22 o                         
 -35  11   1         54.81        539.40      3821.01 o                         
 -34  11   1       8603.69       4462.01      3825.70 o                         
 -33  11   1        151.04      -3479.54      3479.54 o                         
 -32  11   1       1337.87      -1226.56      3564.05 o                         
 -31  11   1       1428.46       -833.27      3480.09 o                         
 -30  11   1       1731.43      -3740.48      5992.11 o                         
 -29  11   1          1.09      -1639.40      3410.60 o                         
 -28  11   1       6421.05       6458.05      3449.81 o                         
 -27  11   1      10182.79       7976.68      3454.51 o                         
 -26  11   1        198.99       6233.11      3590.62 o                         
 -25  11   1      12488.32      12394.74      3676.57 o                         
 -24  11   1      10430.28       5161.04      4203.25 o                         
 -23  11   1      16116.89      13677.12      3519.97 o                         
 -22  11   1       9040.92       6035.86      3199.98 o                         
 -21  11   1      14129.86      16861.07      3369.10 o                         
 -20  11   1       1203.24      -1560.52      2710.23 o                         
 -19  11   1      17551.26      11942.62      7341.42 o                         
 -18  11   1      24752.80      22760.64      6027.19 o                         
 -17  11   1      32863.07      42465.88      3986.03 o                         
 -16  11   1       1738.39       1579.07      2676.17 o                         
 -15  11   1        635.49        933.10      2433.20 o                         
 -14  11   1      29746.95      26097.63      4906.96 o                         
 -13  11   1      27750.26      24998.55      3207.39 o                         
 -12  11   1      20924.08      20615.72      3916.06 o                         
 -11  11   1       3898.53       4258.33      2325.56 o                         
 -10  11   1       9639.69       8183.42      1799.15 o                         
  -9  11   1      11158.78       9236.15      2110.51 o                         
  -8  11   1       4584.95       3664.80      3290.32 o                         
  -7  11   1      28969.19      29056.75      2932.10 o                         
  -6  11   1       1246.20        665.27      1884.69 o                         
  -5  11   1      16240.63      15726.71      2344.57 o                         
  -4  11   1      10581.90       8424.00      2177.19 o                         
  -3  11   1      21714.34      26215.51      3975.02 o                         
  -2  11   1        120.24       -534.09      1976.81 o                         
  -1  11   1       8420.65       5203.66      2149.76 o                         
   0  11   1      69788.16      74384.84      4410.16 o                         
   1  11   1        312.01       2342.72      2056.45 o                         
   2  11   1        498.09       3490.40      2068.99 o                         
   3  11   1      13903.36      18394.42      2632.23 o                         
   4  11   1      40028.36      33477.29      3102.35 o                         
   5  11   1       7828.64       6683.35      2149.76 o                         
   6  11   1      11913.10      15278.30      3651.69 o                         
   7  11   1       1985.29       -598.09      1894.97 o                         
   8  11   1      19615.47      20508.92      2111.02 o                         
   9  11   1      16099.04      16304.71      2990.42 o                         
  10  11   1      63213.13      60089.17      5125.68 o                         
  11  11   1       2969.41       3512.14      2230.53 o                         
  12  11   1       1223.33      -2122.84      2122.84 o                         
  13  11   1      22054.49      21018.38      2883.86 o                         
  14  11   1      67695.14      72216.41      8691.78 o                         
  15  11   1      26613.82      26756.68      6409.48 o                         
  16  11   1       3483.16       1920.94      2582.13 o                         
  17  11   1        733.68       2052.36      2686.09 o                         
  18  11   1      40632.20      39379.16      6048.11 o                         
  19  11   1       8146.08      10279.31      3290.32 o                         
  20  11   1      26300.99      28470.07      3805.32 o                         
  21  11   1       1319.88       2615.76      3099.56 o                         
  22  11   1       6899.33       6709.95      4241.29 o                         
  23  11   1        262.67       5568.43      3344.74 o                         
  24  11   1      12245.28      17049.31      3780.29 o                         
  25  11   1       9365.64       8225.28      3543.80 o                         
  26  11   1        422.74        844.91      3472.85 o                         
  27  11   1       1341.76       -183.67      3308.70 o                         
  28  11   1       2070.08       3729.36      3364.77 o                         
  29  11   1        869.03       -621.52      3448.95 o                         
  30  11   1       1026.26       1102.30      3550.32 o                         
  31  11   1        683.77       2277.16      3682.24 o                         
  32  11   1       2785.60       6677.97      3757.46 o                         
  33  11   1        299.47      -3456.67      3580.67 o                         
  34  11   1        822.67       1639.17      3744.86 o                         
  35  11   1       9106.15       8951.90      4157.93 o                         
  36  11   1       1505.04      -2840.38      5534.81 o                         
  37  11   1       6699.94        676.42      4089.68 o                         
  38  11   1        476.40      -1485.13      4460.38 o                         
  39  11   1       3475.81      12070.19     12284.51 o                         
 -39  12   1       2876.64       2966.14      4393.54 o                         
 -38  12   1       7067.91       9797.82      7891.07 o                         
 -37  12   1       1258.53        818.63      4225.45 o                         
 -36  12   1       4934.30       2711.24      5785.38 o                         
 -35  12   1       3987.74       6239.91      4469.52 o                         
 -34  12   1         35.00      -2795.25      3809.32 o                         
 -33  12   1       5274.58       1060.45      4279.32 o                         
 -32  12   1         67.47      -4932.57      5610.67 o                         
 -31  12   1         54.69       1330.06      3778.78 o                         
 -30  12   1       3502.25       3606.88      3956.00 o                         
 -29  12   1       1950.81       3851.55      3902.05 o                         
 -28  12   1      10507.22       4542.88      4545.59 o                         
 -27  12   1       6011.08       4198.14      4868.92 o                         
 -26  12   1        208.56        570.44      3650.17 o                         
 -25  12   1      27847.91      32018.68      6333.40 o                         
 -24  12   1       8734.27       7689.50      4469.52 o                         
 -23  12   1      22755.28      29360.60      4213.62 o                         
 -22  12   1        677.37       -276.92      3025.13 o                         
 -21  12   1      58348.85      63006.95      5055.82 o                         
 -20  12   1      32308.30      36788.79      4087.32 o                         
 -19  12   1      66495.20      67337.23      4975.77 o                         
 -18  12   1       2328.51       1055.75      2847.68 o                         
 -17  12   1      19747.09      15511.57      3303.11 o                         
 -16  12   1      52489.29      46190.27      4162.57 o                         
 -15  12   1     106943.96     101905.92      9716.92 o                         
 -14  12   1       7738.66       7860.37      2822.67 o                         
 -13  12   1         68.11      -1972.18      4659.71 o                         
 -12  12   1      76377.23      80880.51      5187.82 o                         
 -11  12   1      18103.17      19491.76      2142.06 o                         
 -10  12   1      32062.07      32385.40      3003.84 o                         
  -9  12   1       4947.18       4336.38      2080.09 o                         
  -8  12   1      10845.22       9119.83      2248.07 o                         
  -7  12   1       1325.52       -324.48      3214.25 o                         
  -6  12   1      23233.92      21892.99      2652.65 o                         
  -5  12   1       7449.73       8315.58      2201.15 o                         
  -4  12   1        273.76        843.14      4602.65 o                         
  -3  12   1       7523.92       7709.74      2187.92 o                         
  -2  12   1        324.75        572.91      1965.86 o                         
  -1  12   1      31144.76      33603.33      3079.65 o                         
   0  12   1      11675.29      10040.49      2271.74 o                         
   1  12   1        247.13       1671.66      2016.75 o                         
   2  12   1      32290.62      30047.84      2994.61 o                         
   3  12   1     109805.43     104697.44      5284.02 o                         
   4  12   1       1809.33       2928.96      2624.65 o                         
   5  12   1       2531.83       7218.43      2192.00 o                         
   6  12   1     100279.77      98995.12      7605.79 o                         
   7  12   1      33984.29      31309.69      2971.32 o                         
   8  12   1      41298.73      38039.88      3257.98 o                         
   9  12   1        882.18       -825.56      2480.85 o                         
  10  12   1      18792.37      16659.11      2112.83 o                         
  11  12   1      68648.78      60892.34      3477.71 o                         
  12  12   1      32642.35      30116.94      3333.96 o                         
  13  12   1       1572.83        631.86      2413.59 o                         
  14  12   1       2965.98       6291.03      2702.27 o                         
  15  12   1     104377.61     101895.89      6692.86 o                         
  16  12   1      29534.85      26892.55      3446.81 o                         
  17  12   1      21430.13      18031.65      6160.32 o                         
  18  12   1       2797.68       5011.27      4868.92 o                         
  19  12   1      19685.04      22551.62      3697.71 o                         
  20  12   1       3304.70      12151.21      3449.77 o                         
  21  12   1      14329.52      10628.18      3437.81 o                         
  22  12   1         30.74      -2488.80      3377.54 o                         
  23  12   1         99.62      -2406.91      3107.58 o                         
  24  12   1        435.29       1030.66      3368.61 o                         
  25  12   1        979.89       1094.77      3555.03 o                         
  26  12   1       2064.92       3778.89      3736.75 o                         
  27  12   1       2085.56       1290.56      3664.41 o                         
  28  12   1        131.16        585.32      3781.59 o                         
  29  12   1       3692.48       -538.88      3714.38 o                         
  30  12   1       8564.19       3649.08      3743.56 o                         
  31  12   1        836.13      -3943.01      4849.90 o                         
  32  12   1        285.95      -1460.35      7322.40 o                         
  33  12   1      10490.97       6159.34      4228.79 o                         
  34  12   1       8501.14      10834.59      4350.74 o                         
  35  12   1      17143.40      17283.86     14795.05 o                         
  36  12   1       2284.72       1944.57      4075.74 o                         
  37  12   1       2168.09       3228.69      4396.07 o                         
  38  12   1      17413.02      23225.16      6726.36 o                         
 -38  13   1       1412.88       4996.23      4884.61 o                         
 -37  13   1       1213.13       -369.33      4390.85 o                         
 -36  13   1        269.47      -2923.15      4396.08 o                         
 -35  13   1      10165.46       7197.52      4763.85 o                         
 -34  13   1        266.16      -1783.98      4120.31 o                         
 -33  13   1        337.72         39.91      4165.77 o                         
 -32  13   1       1682.87       2968.00      4412.46 o                         
 -31  13   1      20078.36      24931.98      8594.78 o                         
 -30  13   1      27244.08      43131.78      8482.57 o                         
 -29  13   1      14176.83      13944.47      4276.14 o                         
 -28  13   1       1483.85       2520.55      3788.81 o                         
 -27  13   1       2880.28      -1542.14      3679.97 o                         
 -26  13   1      32700.11      36244.85      5154.21 o                         
 -25  13   1      13822.54      12055.40      4023.90 o                         
 -24  13   1      28473.83      33843.82      8216.30 o                         
 -23  13   1      13990.27      19945.70      3947.62 o                         
 -22  13   1      15565.89      16301.96      7415.59 o                         
 -21  13   1        521.40       5246.73      3369.10 o                         
 -20  13   1      17495.60      13015.31      3481.24 o                         
 -19  13   1      38244.24      38408.96      7303.38 o                         
 -18  13   1      12757.28      18012.18      3375.52 o                         
 -17  13   1      64825.84      54383.12      4719.03 o                         
 -16  13   1      10265.83       6944.24      3099.56 o                         
 -15  13   1         85.41        836.10      2741.94 o                         
 -14  13   1      53769.07      53512.69      4418.27 o                         
 -13  13   1      20959.18      23029.62      3347.98 o                         
 -12  13   1      14183.64      12659.08      2957.23 o                         
 -11  13   1       1735.54        582.74      1829.48 o                         
 -10  13   1      47362.46      52508.26      4619.77 o                         
  -9  13   1       3482.35       7833.29      2302.73 o                         
  -8  13   1     100825.77      98106.26      8784.98 o                         
  -7  13   1       5235.21       6715.11      2305.67 o                         
  -6  13   1        890.92        671.27      2046.98 o                         
  -5  13   1      13137.77      14777.26      2681.71 o                         
  -4  13   1      58812.29      64264.94      4240.29 o                         
  -3  13   1      96113.41      87356.69      5000.72 o                         
  -2  13   1      39565.39      41209.00      3495.40 o                         
  -1  13   1       3100.48        484.57      3271.31 o                         
   0  13   1        107.35      -1077.76      2472.50 o                         
   1  13   1      90222.20      87044.36      4908.25 o                         
   2  13   1      31918.00      30056.30      6523.59 o                         
   3  13   1      19588.33      22025.48      3364.50 o                         
   4  13   1      32135.87      32274.63      5972.03 o                         
   5  13   1      34691.59      34244.06      3278.49 o                         
   6  13   1        453.44       4066.36      2176.68 o                         
   7  13   1       9627.96      11272.06      2528.34 o                         
   8  13   1      48682.88      56605.79      4057.21 o                         
   9  13   1      28201.26      25225.29      2472.27 o                         
  10  13   1      23012.51      21067.52      2347.17 o                         
  11  13   1       7176.39       5595.95      1960.90 o                         
  12  13   1        204.44       -755.34      2009.61 o                         
  13  13   1      99760.17      99122.13     12170.39 o                         
  14  13   1       1617.27        350.18      4526.57 o                         
  15  13   1        230.96       3249.46      3157.19 o                         
  16  13   1      12604.50      17339.30     10839.05 o                         
  17  13   1     122722.66     127358.34      7031.74 o                         
  18  13   1      10637.79      10422.53      3305.41 o                         
  19  13   1      76435.92      84856.25      5836.70 o                         
  20  13   1       5650.50       3391.89      3401.78 o                         
  21  13   1      19852.75      21565.90      3937.07 o                         
  22  13   1      19020.73      14037.41      3746.31 o                         
  23  13   1      32273.34      32952.97      4364.24 o                         
  24  13   1      24155.42      20936.55      4201.62 o                         
  25  13   1      15648.24      13272.79      3853.29 o                         
  26  13   1        336.66       1356.15      5363.42 o                         
  27  13   1         44.31      -3578.18      3578.18 o                         
  28  13   1      19629.26      11483.45      3975.62 o                         
  29  13   1       2443.99       7797.88      6504.57 o                         
  30  13   1        227.32       3560.29      3802.91 o                         
  31  13   1       7455.22       9273.65      4336.38 o                         
  32  13   1       7601.24        499.21      3973.25 o                         
  33  13   1       1710.53      -2483.95      3988.46 o                         
  34  13   1       3402.20        594.64      4017.88 o                         
  35  13   1        726.20       1297.29      4219.10 o                         
  36  13   1       9014.55      12940.06      8290.48 o                         
  37  13   1       4742.46       5251.61      4715.95 o                         
 -37  14   1        609.98      -4043.49      4762.87 o                         
 -36  14   1         53.31      -4636.36      4636.36 o                         
 -35  14   1        299.80      -4164.10      4374.42 o                         
 -34  14   1       8975.70      10214.23      4566.37 o                         
 -33  14   1      22017.27      18298.56      4823.00 o                         
 -32  14   1      15217.45      18255.16     13596.84 o                         
 -31  14   1       9461.88       7166.37      4298.34 o                         
 -30  14   1        378.05       1247.46      3856.10 o                         
 -29  14   1      14577.89      17270.75      5076.23 o                         
 -28  14   1      29038.65      23717.28      4615.49 o                         
 -27  14   1      26047.15      23177.94      4367.45 o                         
 -26  14   1      21082.84      25815.72      4513.95 o                         
 -25  14   1         96.33      -3498.66      3498.66 o                         
 -24  14   1       9326.09       4491.63      3800.19 o                         
 -23  14   1      21406.82      22771.22      7891.07 o                         
 -22  14   1      82188.90      74237.45      7474.55 o                         
 -21  14   1      15512.40       9104.48      3617.00 o                         
 -20  14   1        380.95       1177.00      3267.93 o                         
 -19  14   1       3471.73      -1730.99      3108.58 o                         
 -18  14   1       7878.39       6751.82      3335.26 o                         
 -17  14   1        596.54       2444.35      2991.72 o                         
 -16  14   1       2641.67       1407.59      3078.94 o                         
 -15  14   1       2570.03       1273.18      2998.95 o                         
 -14  14   1       2731.76       3306.06      3366.40 o                         
 -13  14   1       6338.42       7310.40      2019.68 o                         
 -12  14   1      12083.33      11819.91      2219.15 o                         
 -11  14   1       6607.43      12819.97      4232.07 o                         
 -10  14   1      24112.19      22732.67      3001.06 o                         
  -9  14   1        182.29        571.02      2833.86 o                         
  -8  14   1       5945.25       6742.16      2476.18 o                         
  -7  14   1      42302.52      50030.64      3929.38 o                         
  -6  14   1     113319.83     112374.44      5791.15 o                         
  -5  14   1      75853.14      75377.98      6295.36 o                         
  -4  14   1      21911.83      21614.75      2988.11 o                         
  -3  14   1       2582.22        -89.52      3309.34 o                         
  -2  14   1      67473.59      68922.94      6846.92 o                         
  -1  14   1     124714.38     112285.65      5835.03 o                         
   0  14   1      74037.85      75201.59      4808.97 o                         
   1  14   1      28617.80      35993.93      4583.63 o                         
   2  14   1       1306.71       1122.79      2335.89 o                         
   3  14   1      43317.10      49207.64      4032.17 o                         
   4  14   1      35316.00      37250.68      4298.34 o                         
   5  14   1      19430.86      21683.86      4334.48 o                         
   6  14   1      15139.66      13409.98      2878.00 o                         
   7  14   1        919.73       4426.91      2406.29 o                         
   8  14   1        842.49         91.75      2440.56 o                         
   9  14   1        254.26       -311.85      1959.42 o                         
  10  14   1        216.84        262.46      1899.69 o                         
  11  14   1       7475.58       8331.71      2106.20 o                         
  12  14   1       6309.08       7109.50      2410.92 o                         
  13  14   1        194.28       2513.06      2837.56 o                         
  14  14   1       2095.12      -1888.75      2756.87 o                         
  15  14   1      93687.74      85078.20      8482.57 o                         
  16  14   1      47857.37      49828.27      7738.92 o                         
  17  14   1      22670.59      20514.04      3791.37 o                         
  18  14   1        418.80       -960.75      3898.94 o                         
  19  14   1      33870.47      28525.07      4114.22 o                         
  20  14   1      95101.82     107539.82      7017.71 o                         
  21  14   1      59521.16      66964.48     10401.61 o                         
  22  14   1      35137.39      42520.59      4808.97 o                         
  23  14   1       1064.26      -1599.81      3488.89 o                         
  24  14   1       5371.37       4673.37      3672.47 o                         
  25  14   1      11198.01      16801.46      8823.01 o                         
  26  14   1      27349.44      22576.73      4348.44 o                         
  27  14   1       7700.26        675.68      3834.44 o                         
  28  14   1       1345.32      -2542.87      5192.25 o                         
  29  14   1         26.12       1006.19      3817.65 o                         
  30  14   1        465.71      -3281.91      3808.77 o                         
  31  14   1       1481.22      -1114.59      4012.05 o                         
  32  14   1        347.29       -108.36      3961.45 o                         
  33  14   1        156.23       1084.99      4128.03 o                         
  34  14   1        953.03      -2591.96      4945.00 o                         
  35  14   1        173.04      -1533.92      4445.21 o                         
  36  14   1       3005.28      -1063.30      4735.73 o                         
 -36  15   1       6391.97       8680.86      4952.62 o                         
 -35  15   1       4191.84        595.05      4267.96 o                         
 -34  15   1       3271.65        -90.14      6409.48 o                         
 -33  15   1       2474.83       5474.79      4412.79 o                         
 -32  15   1       4917.47       3979.95      4285.83 o                         
 -31  15   1      22942.12      35750.14     14587.74 o                         
 -30  15   1      29138.62      21159.52      4943.09 o                         
 -29  15   1      43469.48      29746.11      6143.21 o                         
 -28  15   1       6228.05       -996.04      3951.96 o                         
 -27  15   1       2761.63       1901.27      3872.35 o                         
 -26  15   1       2328.58       2307.09      3753.98 o                         
 -25  15   1      39635.07      41067.89      6371.44 o                         
 -24  15   1      39493.00      33171.83     13558.80 o                         
 -23  15   1       4521.79      -1681.62      3975.02 o                         
 -22  15   1       7586.90       8619.51      3697.71 o                         
 -21  15   1      20843.20      21034.66      4752.90 o                         
 -20  15   1      31610.01      28837.73      5040.09 o                         
 -19  15   1         93.55        507.70      3251.57 o                         
 -18  15   1      15023.03      14373.03      3596.71 o                         
 -17  15   1       3460.83        481.55      3158.28 o                         
 -16  15   1       8320.60       7093.69      3227.33 o                         
 -15  15   1       6425.46       3082.11      3091.78 o                         
 -14  15   1      10046.23      14343.81      3333.96 o                         
 -13  15   1      34832.68      36565.31      2964.44 o                         
 -12  15   1        472.26      -2379.61      2379.61 o                         
 -11  15   1        747.73      -1624.85      2034.02 o                         
 -10  15   1       4820.43       2621.89      3309.34 o                         
  -9  15   1      61369.85      64194.22      4549.17 o                         
  -8  15   1       9699.60      17698.92      2966.52 o                         
  -7  15   1      13336.58       8676.75      2818.07 o                         
  -6  15   1       1492.72      -2392.19      2392.19 o                         
  -5  15   1      31675.25      28740.50      5249.30 o                         
  -4  15   1      94963.13      90111.32      5409.12 o                         
  -3  15   1      82650.30      81980.00      5147.27 o                         
  -2  15   1      46987.13      49120.70      4071.67 o                         
  -1  15   1        278.72       -189.98      2404.49 o                         
   0  15   1      37741.38      35961.39      5972.03 o                         
   1  15   1      43048.55      44072.50      3990.39 o                         
   2  15   1      78484.30      72661.00      4887.32 o                         
   3  15   1      20739.87      20387.19      3131.36 o                         
   4  15   1       2596.55       2821.11      3975.02 o                         
   5  15   1       3631.28       6540.30      3537.57 o                         
   6  15   1      31226.60      33602.82     10802.91 o                         
   7  15   1      12857.13      14710.86      3708.75 o                         
   8  15   1         91.16       2741.05      2455.70 o                         
   9  15   1       4140.18       8020.34      2230.63 o                         
  10  15   1      19953.63      23488.16      2676.42 o                         
  11  15   1       6169.71       8575.72      2261.91 o                         
  12  15   1       1122.69       2091.79      2159.95 o                         
  13  15   1       2794.69       2804.48      2116.04 o                         
  14  15   1      26236.30      34302.53      8064.15 o                         
  15  15   1       2264.04        575.92      3065.93 o                         
  16  15   1       7253.09       3343.53      3321.73 o                         
  17  15   1      30295.36      31735.77      6086.15 o                         
  18  15   1      91966.02      96885.48     10040.25 o                         
  19  15   1      18212.13      11507.99      3765.32 o                         
  20  15   1       6228.91       1151.16      3994.04 o                         
  21  15   1         53.01        312.64      7588.67 o                         
  22  15   1      22319.58      20695.87      7149.32 o                         
  23  15   1      28989.84      28433.74      4551.89 o                         
  24  15   1      23273.73      17631.58      4255.52 o                         
  25  15   1      12422.71       5681.99      3783.24 o                         
  26  15   1        558.59       -470.02      5781.84 o                         
  27  15   1       7151.73       1086.76      4002.14 o                         
  28  15   1       2450.64       4813.59      4091.07 o                         
  29  15   1       8502.26        601.84      3984.57 o                         
  30  15   1       3347.46       5136.94      4172.67 o                         
  31  15   1       1203.63      -3890.50      3890.50 o                         
  32  15   1       1095.12      -1216.76      4355.40 o                         
  33  15   1       1046.43      -2466.80      4214.10 o                         
  34  15   1         39.81      -4322.94      4322.94 o                         
  35  15   1       1997.57       4381.84      4503.52 o                         
 -35  16   1       1750.33       3537.57      5553.61 o                         
 -34  16   1        958.07      -4183.78      4183.78 o                         
 -33  16   1       1683.52       1417.50      4221.30 o                         
 -32  16   1       7407.38       7079.90      4623.96 o                         
 -31  16   1       7635.23      11237.26      4457.73 o                         
 -30  16   1       1023.00      -5610.67      5610.67 o                         
 -29  16   1       6400.95       9081.53      5819.88 o                         
 -28  16   1       1809.76       6212.14      4076.83 o                         
 -27  16   1      23314.74      27265.72      8899.09 o                         
 -26  16   1      18457.69      25063.86      5722.88 o                         
 -25  16   1       1495.86       5646.59      4983.03 o                         
 -24  16   1       3017.21       2190.86      3913.47 o                         
 -23  16   1      24755.72      30959.76      9585.68 o                         
 -22  16   1       6743.00      32066.93     12303.53 o                         
 -21  16   1         42.55      -3434.97      3434.97 o                         
 -20  16   1      10460.41      15049.13      3947.62 o                         
 -19  16   1      18716.21      21226.64      6521.69 o                         
 -18  16   1      10341.67       7405.00      6200.26 o                         
 -17  16   1       5336.79       1714.48      3347.98 o                         
 -16  16   1       6963.26      11496.93      3456.22 o                         
 -15  16   1      24942.94      26247.05      6048.11 o                         
 -14  16   1       4741.24       2809.29      3138.17 o                         
 -13  16   1       1425.21       2102.43      3592.83 o                         
 -12  16   1        141.50      -2037.51      2037.51 o                         
 -11  16   1      59287.48      61233.82      3854.27 o                         
 -10  16   1        905.13        757.14      2647.10 o                         
  -9  16   1        103.17      -2598.65      2598.65 o                         
  -8  16   1       1325.75        295.94      2657.20 o                         
  -7  16   1      39876.86      38093.83      6466.53 o                         
  -6  16   1      12566.52      15372.14      3244.09 o                         
  -5  16   1      20238.95      21945.79      4467.61 o                         
  -4  16   1      15234.86      15646.67      3404.44 o                         
  -3  16   1       1424.08       3901.71      2647.10 o                         
  -2  16   1      39022.07      35781.47      9928.03 o                         
  -1  16   1      11143.16      11970.18      2991.72 o                         
   0  16   1      25952.50      37368.14     10555.67 o                         
   1  16   1      16559.21      19627.87      3292.32 o                         
   2  16   1      29531.87      27290.51      6999.07 o                         
   3  16   1       1108.99      -1024.98      2485.27 o                         
   4  16   1      24808.70      21922.35      3186.56 o                         
   5  16   1      23683.88      18621.04      3241.03 o                         
   6  16   1      12521.39      15614.09      3423.46 o                         
   7  16   1      19288.72      22937.32      3327.13 o                         
   8  16   1      21257.26      22109.39      3219.27 o                         
   9  16   1       2480.48       -315.81      2164.45 o                         
  10  16   1       6772.57       5223.97      2324.92 o                         
  11  16   1       2793.17       5766.10      2329.81 o                         
  12  16   1      48680.34      51944.62      3509.79 o                         
  13  16   1       5983.05       6423.24      2413.41 o                         
  14  16   1       2668.85       6180.79      6409.48 o                         
  15  16   1         42.04       -548.50      3267.93 o                         
  16  16   1      36186.83      39385.12      4626.32 o                         
  17  16   1       5079.40       2019.35      3550.13 o                         
  18  16   1       1168.97       -892.03      3535.48 o                         
  19  16   1        469.32        741.75      3469.74 o                         
  20  16   1      19711.32      15456.31      4034.32 o                         
  21  16   1       7217.52       3705.36      3694.78 o                         
  22  16   1      15534.49       8387.47      3872.35 o                         
  23  16   1       2756.94       3506.29      3839.48 o                         
  24  16   1        396.50       4054.90      3975.02 o                         
  25  16   1       7164.16       4370.82      3947.91 o                         
  26  16   1       2862.16       -628.35      3920.59 o                         
  27  16   1       5405.70       6999.66      4264.40 o                         
  28  16   1       3475.87       4633.13      4773.82 o                         
  29  16   1       5845.30       2304.66      4048.43 o                         
  30  16   1        171.16      -1229.65      3687.31 o                         
  31  16   1       2129.89        564.61      6865.94 o                         
  32  16   1         21.99       -573.40      4116.21 o                         
  33  16   1       5710.08       6342.06      4545.07 o                         
  34  16   1       4427.90       6999.07      5857.92 o                         
 -33  17   1         29.84       -493.32      4355.40 o                         
 -32  17   1        182.97       -273.88      9737.84 o                         
 -31  17   1         10.59        815.35      4210.47 o                         
 -30  17   1       1188.57        462.95      5724.78 o                         
 -29  17   1         47.06        -33.83      4029.71 o                         
 -28  17   1        175.39        652.17      4065.95 o                         
 -27  17   1       5189.58       2058.52      8596.69 o                         
 -26  17   1        197.33      -3768.39      3768.39 o                         
 -25  17   1       1284.05       3248.86      3989.33 o                         
 -24  17   1         12.22       -788.65      3904.66 o                         
 -23  17   1      12682.43      13405.52      4202.09 o                         
 -22  17   1        305.85       3218.89      3893.55 o                         
 -21  17   1      25869.24      30242.89      9091.19 o                         
 -20  17   1       1919.93       2529.07      3667.85 o                         
 -19  17   1         77.55      -2899.77      3468.49 o                         
 -18  17   1       1990.41       -105.63      3605.02 o                         
 -17  17   1      39345.75      32940.84      5534.59 o                         
 -16  17   1       3478.06       1156.05      3536.30 o                         
 -15  17   1        646.75        986.17      2295.41 o                         
 -14  17   1        358.27       2237.42      2413.40 o                         
 -13  17   1      31142.79      25667.74      2906.44 o                         
 -12  17   1       2387.01       2920.64      2271.34 o                         
 -11  17   1       1064.47       2300.71      2255.33 o                         
 -10  17   1        588.66       1548.31      3860.90 o                         
  -9  17   1        242.70      -1909.82      2779.09 o                         
  -8  17   1       1254.50      -1470.31      2671.31 o                         
  -7  17   1       4057.63       9755.91      2967.67 o                         
  -6  17   1       1712.10       1090.93      2722.03 o                         
  -5  17   1         15.98      -2563.51      2563.51 o                         
  -4  17   1         59.38       2716.50      2756.08 o                         
  -3  17   1        445.50       1349.34      2814.84 o                         
  -2  17   1        210.95       -743.76      2676.17 o                         
  -1  17   1        425.44       1425.96      2644.36 o                         
   0  17   1      13379.47       7471.13      4374.42 o                         
   1  17   1          5.43        149.30      2679.65 o                         
   2  17   1          3.69       -300.83      2644.36 o                         
   3  17   1       5887.70       4262.46      4925.98 o                         
   4  17   1      15175.16      14600.94      3215.58 o                         
   5  17   1       6502.88       6255.25      3917.96 o                         
   6  17   1        239.60      -1623.11      2563.51 o                         
   7  17   1       2967.17       1964.43      2862.19 o                         
   8  17   1      19056.94       8694.68      3172.51 o                         
   9  17   1        577.06       5647.66      2465.30 o                         
  10  17   1      20383.75      20509.51      2853.36 o                         
  11  17   1       9766.59      14253.25      2764.23 o                         
  12  17   1       4312.04        822.92      2511.95 o                         
  13  17   1       3355.22       6396.06      2550.29 o                         
  14  17   1      15276.20      13071.78      3804.18 o                         
  15  17   1       1343.56       2254.07      3746.79 o                         
  16  17   1       7302.21       4798.02      3657.73 o                         
  17  17   1       4034.83        655.52      6561.63 o                         
  18  17   1       4005.70       6967.42      3846.02 o                         
  19  17   1       3222.22       5941.13      5762.82 o                         
  20  17   1       7073.35       3552.14      5021.07 o                         
  21  17   1       2504.25       2839.05      3845.18 o                         
  22  17   1       5694.12       5176.85      3947.04 o                         
  23  17   1         91.44      -1550.89      4241.29 o                         
  24  17   1       2679.01       7853.38      4086.97 o                         
  25  17   1        148.43      -1371.96      9243.34 o                         
  26  17   1       3106.83      -3816.57      3910.17 o                         
  27  17   1        633.12       5348.69      5610.67 o                         
  28  17   1       1578.36      -3030.83      3820.02 o                         
  29  17   1       1159.81       4256.50      4160.19 o                         
  30  17   1        170.05      -2597.95      3909.80 o                         
  31  17   1       8339.91       5900.95      4373.77 o                         
  32  17   1        153.39      -4271.28      4271.28 o                         
 -32  18   1        397.62      -5325.38      5325.38 o                         
 -31  18   1       4107.52       5313.21      4606.19 o                         
 -30  18   1        182.26       7111.49      6428.50 o                         
 -29  18   1       3326.90       -473.50      4146.19 o                         
 -28  18   1       1224.00       4101.66      4282.48 o                         
 -27  18   1      16178.45       9932.52      4274.35 o                         
 -26  18   1       7951.05       1052.69      4056.36 o                         
 -25  18   1       2377.90       4016.12      4110.82 o                         
 -24  18   1         72.38        900.96      4241.29 o                         
 -23  18   1       1800.44      -2991.42      3832.22 o                         
 -22  18   1       3917.98        893.90      3900.10 o                         
 -21  18   1      11285.70       2510.54      4007.69 o                         
 -20  18   1       9529.61      16408.59     10344.55 o                         
 -19  18   1       7002.22       5627.54      3797.34 o                         
 -18  18   1        110.39       3255.90      7246.32 o                         
 -17  18   1        852.25       2307.07      3737.55 o                         
 -16  18   1       2433.95       1355.71      4983.03 o                         
 -15  18   1       7529.57        -48.65      2362.97 o                         
 -14  18   1        470.55        522.75      2305.56 o                         
 -13  18   1       2202.64       -570.76      4303.60 o                         
 -12  18   1       3510.41       3615.95      2487.96 o                         
 -11  18   1       1096.38       2960.21      2555.74 o                         
 -10  18   1      10647.29       9407.68      3271.30 o                         
  -9  18   1       7415.51       8056.22      3219.27 o                         
  -8  18   1       1824.80       5557.97      3050.61 o                         
  -7  18   1      13277.46      19873.88      8157.34 o                         
  -6  18   1      34562.34      28968.67      3800.19 o                         
  -5  18   1       9554.21      13316.33      4945.00 o                         
  -4  18   1      17607.01      18529.83      3415.63 o                         
  -3  18   1      25419.21      25346.27      4051.09 o                         
  -2  18   1       3515.63       8217.91      3168.41 o                         
  -1  18   1      15787.01      18470.10      5665.82 o                         
   0  18   1      20335.01      22942.95     10591.80 o                         
   1  18   1        119.67       1575.73      2942.94 o                         
   2  18   1       6094.61       4198.88      2930.32 o                         
   3  18   1       9256.54       8945.38      4469.52 o                         
   4  18   1      12985.08      14849.56      3273.20 o                         
   5  18   1        128.15       2277.62      3138.17 o                         
   6  18   1       6759.07        949.57      2942.94 o                         
   7  18   1       4052.25      10003.65      3342.15 o                         
   8  18   1        847.85        266.27      4222.27 o                         
   9  18   1       1646.62       4424.65      2622.25 o                         
  10  18   1         30.71       1059.43      2606.21 o                         
  11  18   1       3884.74       4475.17      3359.00 o                         
  12  18   1        528.11       -180.46      2552.84 o                         
  13  18   1        656.21       1155.43      2519.01 o                         
  14  18   1       5229.56       -758.58      2600.58 o                         
  15  18   1       4735.57        686.33      3724.51 o                         
  16  18   1        966.51        198.95      3738.42 o                         
  17  18   1       4034.69       2840.78      3845.18 o                         
  18  18   1        569.45        106.43      3782.22 o                         
  19  18   1        113.66      -3782.22      3782.22 o                         
  20  18   1       6609.01       3081.66      5211.27 o                         
  21  18   1      13680.75       7399.98      4697.75 o                         
  22  18   1         69.37       -576.50      3881.00 o                         
  23  18   1        644.75      -3866.54      3866.54 o                         
  24  18   1       5807.34        266.27      4830.88 o                         
  25  18   1       3231.70       3908.79      4112.34 o                         
  26  18   1       2514.70       5042.21      4158.42 o                         
  27  18   1       9194.41        553.33      4094.45 o                         
  28  18   1       3233.42       5111.30      4580.53 o                         
  29  18   1       1168.61      -4082.55      4165.21 o                         
  30  18   1        145.56      -3900.50      3900.50 o                         
  31  18   1       5275.17      -4070.11      5021.07 o                         
 -30  19   1       5683.87       6468.30      4580.53 o                         
 -29  19   1      17611.09       8292.38      7113.19 o                         
 -28  19   1       3511.68      -3955.68      3955.68 o                         
 -27  19   1       3281.14       2430.10      4792.84 o                         
 -26  19   1       7520.99       6917.99      4390.24 o                         
 -25  19   1      38418.22      33168.59     11259.38 o                         
 -24  19   1      19433.88      11446.32      4405.00 o                         
 -23  19   1       9941.10      17683.47     14110.36 o                         
 -22  19   1       4579.99       2489.07      4050.95 o                         
 -21  19   1      12569.45      10199.34      4417.50 o                         
 -20  19   1       8223.15      11167.13      5097.15 o                         
 -19  19   1       8150.88      11388.05      7586.77 o                         
 -18  19   1      15127.25      18017.57      4424.53 o                         
 -17  19   1        154.44       6496.10      3913.47 o                         
 -16  19   1        406.13      -2416.98      3657.73 o                         
 -15  19   1       7456.04       6129.60      2767.35 o                         
 -14  19   1       4033.63       4571.83      2692.50 o                         
 -13  19   1       4995.12      11697.55      4531.11 o                         
 -12  19   1        204.83        732.92      2649.11 o                         
 -11  19   1       7628.30       6543.02      2866.06 o                         
 -10  19   1       9369.40       5817.92      3123.07 o                         
  -9  19   1      50489.73      54467.36      9545.75 o                         
  -8  19   1      23093.83      18574.93      7834.01 o                         
  -7  19   1       5851.62       3895.04      3214.13 o                         
  -6  19   1       2731.08       1499.92      3052.75 o                         
  -5  19   1      25037.80      22023.58      3954.09 o                         
  -4  19   1      51226.39      49475.26      9831.03 o                         
  -3  19   1      25902.81      23053.17      3856.31 o                         
  -2  19   1      20910.00      26740.39     10724.94 o                         
  -1  19   1        946.74       4443.88      3091.78 o                         
   0  19   1       2407.71        592.07      2998.95 o                         
   1  19   1      13336.88      11894.31      3415.95 o                         
   2  19   1      44019.50      37407.82      4410.90 o                         
   3  19   1       2080.52       6014.65      3480.52 o                         
   4  19   1        200.63       1003.63      3124.97 o                         
   5  19   1         73.86      -1037.57      3003.49 o                         
   6  19   1       8613.39       8286.56      3428.69 o                         
   7  19   1        823.62      -2492.63      2978.74 o                         
   8  19   1          0.71       -203.30      3252.29 o                         
   9  19   1       1086.53       1829.95      3217.73 o                         
  10  19   1       2249.65       4558.65      3262.13 o                         
  11  19   1        985.53       4406.62      5255.30 o                         
  12  19   1      11460.73      12041.50      3073.12 o                         
  13  19   1        445.12       2690.19      2800.65 o                         
  14  19   1       7332.43      10880.95      3236.20 o                         
  15  19   1        161.27        553.47      2980.66 o                         
  16  19   1      10952.97      11692.03      4164.91 o                         
  17  19   1       8465.85       6787.83      4140.95 o                         
  18  19   1      43834.14      43812.22      6428.50 o                         
  19  19   1      19764.14      21577.97      4665.22 o                         
  20  19   1       3858.19       -477.88      4279.32 o                         
  21  19   1          8.53        336.98      4450.50 o                         
  22  19   1      23021.20      23943.51      5475.63 o                         
  23  19   1      16259.37      12272.24      5591.65 o                         
  24  19   1      12108.02       6740.25      4338.72 o                         
  25  19   1       9985.89       4698.11      8463.55 o                         
  26  19   1       1328.12       4816.06      4321.24 o                         
  27  19   1       6200.14        681.54      4140.24 o                         
  28  19   1       1215.03       5558.54      4248.58 o                         
  29  19   1       9797.39       3723.96      4298.91 o                         
 -28  20   1      15722.30      12068.69      5154.21 o                         
 -27  20   1      31126.84      26811.91     17039.31 o                         
 -26  20   1      10983.32       4379.46      4386.73 o                         
 -25  20   1        142.73       -204.62      4221.67 o                         
 -24  20   1       2453.16      -2659.75      4159.15 o                         
 -23  20   1      44795.36      29048.12     12341.57 o                         
 -22  20   1      27966.65      24087.04      4998.15 o                         
 -21  20   1      11261.96       4632.01      4583.63 o                         
 -20  20   1      12269.23      15854.42      4418.27 o                         
 -19  20   1       5143.83       7015.30      5667.73 o                         
 -18  20   1       1468.75       -362.21      4202.09 o                         
 -17  20   1        621.44       -353.73      4216.44 o                         
 -16  20   1       7622.34       8694.00      4141.13 o                         
 -15  20   1      10739.26       7946.55      2838.93 o                         
 -14  20   1       1252.45      -2559.64      2559.64 o                         
 -13  20   1       9536.65       5182.12      3476.61 o                         
 -12  20   1       2329.36        775.35      2682.35 o                         
 -11  20   1      36966.15      43382.87      3870.72 o                         
 -10  20   1       4029.58       4021.81      3335.27 o                         
  -9  20   1        312.00      -1521.54      3200.77 o                         
  -8  20   1       8083.64      10648.13      3496.33 o                         
  -7  20   1      69657.77      78114.42      8045.13 o                         
  -6  20   1      54896.42      40904.59      4640.69 o                         
  -5  20   1      43763.33      51791.56     17647.93 o                         
  -4  20   1      11842.06       6911.21      5991.05 o                         
  -3  20   1       1730.59      -3613.65      3613.65 o                         
  -2  20   1      40596.28      37092.82      8292.38 o                         
  -1  20   1      41752.38      48602.38      4908.25 o                         
   0  20   1      39759.70      33348.04      4343.84 o                         
   1  20   1       8824.28      15443.58      8043.23 o                         
   2  20   1       4082.52       6082.66      3362.04 o                         
   3  20   1       2616.50       5236.47      3263.95 o                         
   4  20   1      28623.02      32495.48      4284.99 o                         
   5  20   1      10623.74      13432.45      4773.82 o                         
   6  20   1       1011.78      -3814.16      4868.92 o                         
   7  20   1      10320.22      17983.80      3860.19 o                         
   8  20   1      11976.20      11074.58      3694.78 o                         
   9  20   1        449.85       2566.46      2843.75 o                         
  10  20   1       7832.17       9217.25      3867.05 o                         
  11  20   1       2876.91        518.01      2878.05 o                         
  12  20   1      13989.79      21132.27      4308.49 o                         
  13  20   1       1813.65       4163.51      2920.71 o                         
  14  20   1      16781.36      15191.97      3240.23 o                         
  15  20   1       6936.34       6827.42      4247.46 o                         
  16  20   1      46035.80      49774.78      5688.34 o                         
  17  20   1       1222.16       -905.75      4274.38 o                         
  18  20   1        252.12      -3059.60      3993.63 o                         
  19  20   1       5704.85       5327.43      5344.40 o                         
  20  20   1      50994.04      44661.04      5708.20 o                         
  21  20   1      33821.41      20056.95      4759.90 o                         
  22  20   1      11486.66       7888.42      4382.02 o                         
  23  20   1       1518.88       3580.00      7873.96 o                         
  24  20   1       3529.81       1169.35      4223.58 o                         
  25  20   1      19399.06      12240.58      6578.75 o                         
  26  20   1       9449.88       5353.59      4773.22 o                         
  27  20   1       3638.48       5691.02      5819.88 o                         
 -26  21   1       7846.57        418.42      6314.38 o                         
 -25  21   1      20758.37      16943.49      6274.44 o                         
 -24  21   1      18877.05      17240.18     10629.84 o                         
 -23  21   1        693.81      -1679.97      6789.86 o                         
 -22  21   1         10.21      -2299.01      4830.88 o                         
 -21  21   1       9961.21      10977.43      8347.53 o                         
 -20  21   1      14041.98       7723.63      4564.61 o                         
 -19  21   1       7233.04       5354.93      4365.16 o                         
 -18  21   1       4202.21       7064.33      4359.27 o                         
 -17  21   1       5134.47       6728.59      4243.38 o                         
 -16  21   1         26.95      -2781.27      4006.60 o                         
 -15  21   1         73.01       2444.52      2888.35 o                         
 -14  21   1        410.11      -3444.90      3447.90 o                         
 -13  21   1       9074.02      10805.16      3162.54 o                         
 -12  21   1        915.94      -2716.03      2716.03 o                         
 -11  21   1        390.87      -2798.60      2798.60 o                         
 -10  21   1      10870.07      15134.53      3837.88 o                         
  -9  21   1      32045.44      33791.05      8653.74 o                         
  -8  21   1      10971.98       6493.70      5629.69 o                         
  -7  21   1      30005.96      43388.38      4885.04 o                         
  -6  21   1       3724.51      13360.41      3897.60 o                         
  -5  21   1      15231.79      12538.98      8499.69 o                         
  -4  21   1      34017.20      29688.03      6751.82 o                         
  -3  21   1      47195.51      48883.97     11885.11 o                         
  -2  21   1      13245.47      11972.63      3932.12 o                         
  -1  21   1       5698.32       6421.84      3751.51 o                         
   0  21   1      13617.16      17897.26      3979.70 o                         
   1  21   1      18205.63      20464.98      4073.27 o                         
   2  21   1      16725.58      13934.40      3897.60 o                         
   3  21   1      11391.28      18032.94      6046.21 o                         
   4  21   1       7788.45       7006.43      5667.73 o                         
   5  21   1        324.51      -3400.51      3400.51 o                         
   6  21   1       8744.79       7887.01      4070.11 o                         
   7  21   1       4895.20       4855.59      3404.53 o                         
   8  21   1       1192.06      -1718.73      3361.83 o                         
   9  21   1        570.20       4525.54      3039.99 o                         
  10  21   1       8405.11       8300.95      3247.62 o                         
  11  21   1        806.19      -2814.82      2814.82 o                         
  12  21   1       9943.28       5448.77      3110.06 o                         
  13  21   1       1989.20        335.48      3039.80 o                         
  14  21   1      25148.52      25220.47      3487.69 o                         
  15  21   1       1726.83      29225.53     25179.54 o                         
  16  21   1       3347.89        482.15      4132.75 o                         
  17  21   1      11914.92       4350.86      4558.55 o                         
  18  21   1      24064.39      18357.67      6160.32 o                         
  19  21   1      10251.60       6222.15      4458.87 o                         
  20  21   1       3110.82       8075.64      7303.38 o                         
  21  21   1       2851.60       8064.59      5439.50 o                         
  22  21   1       9792.73       3856.37      7835.92 o                         
  23  21   1      13173.94       8300.27      4645.72 o                         
  24  21   1      12844.32      13911.56      5076.23 o                         
  25  21   1        437.95      -2490.99      4383.83 o                         
 -23  22   1       3032.88       3072.11      4511.36 o                         
 -22  22   1       5144.79       7967.99      4835.90 o                         
 -21  22   1         98.03        853.18      4290.05 o                         
 -20  22   1        486.68      -3515.24      4168.81 o                         
 -19  22   1       6616.32       2657.63      4437.80 o                         
 -18  22   1       9205.38       4317.76      4505.23 o                         
 -17  22   1       1099.49       -934.71      4249.51 o                         
 -16  22   1        356.36      -4084.13      4084.13 o                         
 -15  22   1       2698.55      -3506.68      4153.99 o                         
 -14  22   1       3090.95        517.77      5600.11 o                         
 -13  22   1       6643.48       5087.70      3209.49 o                         
 -12  22   1       1041.87        582.90      3059.11 o                         
 -11  22   1       1179.28        599.83      3270.43 o                         
 -10  22   1       1288.13      -2549.71      3526.71 o                         
  -9  22   1      10894.15      15689.04      3927.64 o                         
  -8  22   1       3759.38      10475.11      5135.19 o                         
  -7  22   1        645.04      -1001.58      3615.80 o                         
  -6  22   1       3119.12       6669.54      6751.82 o                         
  -5  22   1      24791.14      33000.52     11371.59 o                         
  -4  22   1        973.19       5869.93      6999.07 o                         
  -3  22   1        101.50        875.71      3721.70 o                         
  -2  22   1       9906.62       7842.67      3934.87 o                         
  -1  22   1      34970.42      51152.46      5442.66 o                         
   0  22   1       3423.54       1868.79      5002.05 o                         
   1  22   1       8108.73       9908.34      4194.94 o                         
   2  22   1       1318.04      -3265.19      3843.77 o                         
   3  22   1       8050.48       9728.09      4229.12 o                         
   4  22   1       1614.45      -1855.47      3801.74 o                         
   5  22   1       7779.86      10463.57      4050.30 o                         
   6  22   1       2375.82       8854.99      3934.93 o                         
   7  22   1       1028.93       -268.46      3587.57 o                         
   8  22   1       1171.40      -3617.78      3617.78 o                         
   9  22   1       3469.98       1519.93      3266.06 o                         
  10  22   1         66.57      -2308.57      3217.59 o                         
  11  22   1       1418.74      -1495.80      3090.47 o                         
  12  22   1       6463.68       2055.46      3190.05 o                         
  13  22   1        486.06      -2954.71      2954.71 o                         
  14  22   1          3.34       4234.07      4676.41 o                         
  15  22   1       3064.28          7.91      4983.03 o                         
  16  22   1       9440.35       4917.21      6314.38 o                         
  17  22   1       3269.19       3143.79      4495.12 o                         
  18  22   1       1914.65       3281.61      4489.75 o                         
  19  22   1       9130.44       8026.11      6770.84 o                         
  20  22   1       5172.83      11448.59      4715.81 o                         
  21  22   1       6597.65       2437.80      4726.77 o                         
  22  22   1       8725.09       2329.88      8197.28 o                         
 -20  23   1        788.70       4486.43      4852.21 o                         
 -19  23   1         24.85       -484.69      4622.90 o                         
 -18  23   1       2899.48       3952.78      8444.53 o                         
 -17  23   1       5084.29       6431.91      4485.80 o                         
 -16  23   1       3931.23      -4276.41      4276.41 o                         
 -15  23   1        543.66      -1154.65      4578.82 o                         
 -14  23   1         84.12      -4326.45      4326.45 o                         
 -13  23   1          0.92      -4972.46      4972.46 o                         
 -12  23   1       2216.48       1723.08      3310.41 o                         
 -11  23   1       7675.35       6301.48      6431.48 o                         
 -10  23   1         82.98        477.88      3096.69 o                         
  -9  23   1       3507.73       4968.40      3985.57 o                         
  -8  23   1       1487.83       3052.90      3997.95 o                         
  -7  23   1       5960.88       9850.55      4469.52 o                         
  -6  23   1        492.99        536.36      3861.51 o                         
  -5  23   1       6140.17       8224.75      4659.71 o                         
  -4  23   1        299.59       6510.52      4128.66 o                         
  -3  23   1        942.11       7297.98      7892.97 o                         
  -2  23   1       6358.83       7948.02      4044.41 o                         
  -1  23   1        201.12       4826.70      3911.81 o                         
   0  23   1         42.29      -4969.57      7436.51 o                         
   1  23   1        979.91       9972.49      4137.98 o                         
   2  23   1       6125.86       8104.14      4526.57 o                         
   3  23   1        381.73      -3728.83      3834.44 o                         
   4  23   1        735.48      -2441.91      3877.01 o                         
   5  23   1       2526.43       7006.51      4185.81 o                         
   6  23   1        227.96       3135.94      4868.92 o                         
   7  23   1        356.05      -3689.91      3689.91 o                         
   8  23   1        354.18      -1549.86      3516.86 o                         
   9  23   1       1229.86       5116.71      3378.70 o                         
  10  23   1        119.92      -3742.14      3742.14 o                         
  11  23   1        965.89       2634.36      3396.30 o                         
  12  23   1       1646.02      -3041.26      3041.26 o                         
  13  23   1       2271.51       3651.69      4608.92 o                         
  14  23   1         86.18      -4449.97      4449.97 o                         
  15  23   1        409.95      -1674.68     11050.16 o                         
  16  23   1       4802.92       7761.38      9604.70 o                         
  17  23   1          1.40       2084.51      4827.17 o                         
  18  23   1       1114.65      -4533.95      4533.95 o                         
  19  23   1        297.51       -864.83      4934.27 o                         
  20  23   1        717.37       5135.19      6352.42 o                         
 -17  24   1         88.21      -6808.88      6808.88 o                         
 -16  24   1       2840.75      -3569.40      4842.39 o                         
 -15  24   1        133.63      -3793.39      4570.95 o                         
 -14  24   1       1553.26      -4316.44      4316.44 o                         
 -13  24   1       5930.76      26808.47     19017.31 o                         
 -12  24   1       2534.18       7283.36      7113.19 o                         
 -11  24   1       4937.91       7286.21      3498.18 o                         
 -10  24   1        675.80      -1136.42      3275.46 o                         
  -9  24   1         35.60        -75.04      5306.36 o                         
  -8  24   1       4992.90       3621.16      4983.03 o                         
  -7  24   1      11741.94      14789.84      4430.05 o                         
  -6  24   1      10257.45       5136.28      4231.13 o                         
  -5  24   1       4319.81       7081.79      4228.57 o                         
  -4  24   1       1258.09      -3859.12      3859.12 o                         
  -3  24   1       1707.87      -4887.94      4887.94 o                         
  -2  24   1       8124.95        150.76      5344.40 o                         
  -1  24   1       7272.10       6694.76      6504.57 o                         
   0  24   1      10960.08      12006.35      5743.80 o                         
   1  24   1       1779.48      -1829.89      4317.36 o                         
   2  24   1       1113.43        226.55      4240.29 o                         
   3  24   1        134.55      -3905.17      3905.17 o                         
   4  24   1       8722.39       2914.78      4300.22 o                         
   5  24   1       3250.78       1888.13      4294.49 o                         
   6  24   1       1136.08      -1027.04      4194.93 o                         
   7  24   1       2231.91       3914.43      4298.56 o                         
   8  24   1         59.99      -1776.45      3298.86 o                         
   9  24   1        349.59      -2608.39      3284.22 o                         
  10  24   1        146.57      -1381.71      3425.22 o                         
  11  24   1        924.91      10048.67      3730.63 o                         
  12  24   1       1078.57         44.47      4608.11 o                         
  13  24   1        464.87       1556.59      4791.61 o                         
  14  24   1       3709.14       -310.49      5972.03 o                         
  15  24   1       2584.24       7325.00      7474.55 o                         
  16  24   1       7382.94       9205.30      7683.76 o                         
 -12  25   1         31.06      -6656.73      6656.73 o                         
 -11  25   1         12.43      -2000.02     10346.45 o                         
 -10  25   1       5479.86       3830.76      3589.52 o                         
  -9  25   1       7634.11       6287.79      3742.57 o                         
  -8  25   1       3285.58      -3884.21      4381.46 o                         
  -7  25   1       6789.05       9982.65      4483.59 o                         
  -6  25   1        959.27      14148.35     16107.38 o                         
  -5  25   1       5059.36       9349.01      4868.92 o                         
  -4  25   1      13745.83      18423.62      4796.37 o                         
  -3  25   1      28863.18      85682.73     30750.27 o                         
  -2  25   1       4665.38       1790.26      6143.21 o                         
  -1  25   1       1477.38        943.40      4397.64 o                         
   0  25   1       5131.61       4810.91      4796.37 o                         
   1  25   1      13763.39      17020.30      4975.99 o                         
   2  25   1      11517.03      34808.21     22060.39 o                         
   3  25   1      13682.12      14965.88      5608.77 o                         
   4  25   1         99.12       1667.39      4811.86 o                         
   5  25   1          0.81      -2197.18      5420.48 o                         
   6  25   1        548.84      -2722.01      4120.54 o                         
   7  25   1       2011.25       7152.04      3867.21 o                         
   8  25   1        356.34       3283.36      3630.64 o                         
   9  25   1        799.49      -1831.37      3440.03 o                         
  10  25   1         17.45      -3905.45      3905.45 o                         
  11  25   1       1261.11      -4983.04      6884.96 o                         
 -44   0   2          6.31      -7531.61      9737.84 o                         
 -43   0   2       5613.03      17916.10      9889.99 o                         
 -42   0   2        212.57       4678.73      9015.11 o                         
 -41   0   2       4015.59      12856.99      9319.42 o                         
 -40   0   2      39301.40      53516.27     11069.18 o                         
 -39   0   2        460.89       6542.61      8634.72 o                         
 -38   0   2      23138.72      25443.91      9243.34 o                         
 -37   0   2      23590.58      37349.94      9623.72 o                         
 -36   0   2      57257.05      82003.25     10878.99 o                         
 -35   0   2       1332.12      16432.60      7645.73 o                         
 -34   0   2     169797.11     182603.48     14568.72 o                         
 -33   0   2      46065.66      50359.08      8444.53 o                         
 -32   0   2      11309.98      16698.87      7075.15 o                         
 -31   0   2      47251.20      63250.30      8900.99 o                         
 -30   0   2     118473.41     132438.42     11449.57 o                         
 -29   0   2      66303.66      76335.52      8520.61 o                         
 -28   0   2      69198.88      67510.61      7911.99 o                         
 -27   0   2     214578.20     239124.81     14987.14 o                         
 -26   0   2       4996.80      11335.45      4945.00 o                         
 -25   0   2        278.80        266.27      4526.57 o                         
 -24   0   2      21026.96      22743.18      5021.07 o                         
 -23   0   2     106604.53     108664.39      8786.88 o                         
 -22   0   2      24703.87      23199.64      4678.73 o                         
 -21   0   2      32146.38      45376.05      5515.57 o                         
 -20   0   2        190.03       -380.38      3461.50 o                         
 -19   0   2       1052.41       3157.19      3651.69 o                         
 -18   0   2       6857.48       9928.03      3917.96 o                         
 -17   0   2      17092.05      16090.26      3689.73 o                         
 -16   0   2        807.47       3613.65      3233.27 o                         
 -15   0   2       8902.76       7227.30      3005.04 o                         
 -14   0   2       3372.56       5021.07      2890.92 o                         
 -13   0   2     393585.06     394420.50     19433.84 o                         
 -12   0   2         12.14       -183.85      1765.46 o                         
 -11   0   2     105358.52      98821.23      4500.41 o                         
 -10   0   2     126430.60     134426.19      5351.74 o                         
  -9   0   2      69479.32      69255.63      3383.93 o                         
  -8   0   2        334.17       2376.46      1348.55 o                         
  -7   0   2    1119287.25    1190477.75     38527.59 o                         
  -6   0   2     429822.81     453078.03     10458.02 o                         
  -5   0   2      13929.53      14366.60       707.99 o                         
  -4   0   2     349560.78     353590.94      9406.77 o                         
  -3   0   2    1121717.25    1186786.12     31226.48 o                         
  -2   0   2     491665.69     564038.50     18206.74 o                         
  -1   0   2      51983.39      54486.30      1963.50 o                         
   0   0   2     248034.77     261965.05      6969.02 o                         
   1   0   2      11874.93      12806.86       634.71 o                         
   2   0   2       1631.16       1665.04       457.43 o                         
   3   0   2     107308.11     111442.34      2783.93 o                         
   4   0   2     764588.75     822979.00     18850.59 o                         
   5   0   2       9563.05       8033.01       971.80 o                         
   6   0   2      26662.90      31706.37      1622.66 o                         
   7   0   2      60903.99      49355.64      3120.08 o                         
   8   0   2     155127.64     138958.88      5621.33 o                         
   9   0   2      18339.46      16794.75      2174.20 o                         
  10   0   2     159872.67     137932.83      5822.83 o                         
  11   0   2      29582.30      35371.94      3803.84 o                         
  12   0   2      22071.53      18486.68      3347.38 o                         
  13   0   2       1657.98       4792.84      2852.88 o                         
  14   0   2     335329.78     334323.56     17117.29 o                         
  15   0   2      43703.50      53896.66      5401.46 o                         
  16   0   2      98621.50     113114.88      8178.26 o                         
  18   0   2     454090.97     456453.56     23161.60 o                         
  19   0   2        529.13       3956.00      3651.69 o                         
  20   0   2     251067.03     255895.94     14644.80 o                         
  21   0   2     169889.17     175071.89     11411.53 o                         
  22   0   2      93817.44     107713.43      9053.15 o                         
  23   0   2      42375.33      41001.62      5667.73 o                         
  24   0   2     125301.21     123689.58      9889.99 o                         
  25   0   2      32394.86      23618.06      5325.38 o                         
  26   0   2        685.59       3537.57      4983.03 o                         
  27   0   2      71575.41      83410.67      8748.84 o                         
  28   0   2      11856.66      13389.53      5781.84 o                         
  29   0   2        133.57        114.12      5819.88 o                         
  30   0   2       6802.05      12552.68      6580.65 o                         
  31   0   2      25135.13      21259.68      6770.84 o                         
  32   0   2        431.62       8368.46      6466.53 o                         
  33   0   2        405.02       8520.61      6999.07 o                         
  34   0   2       7379.56       9966.07      7569.65 o                         
  35   0   2      48996.97      50663.39      9471.57 o                         
  36   0   2      18709.71      19357.76      8748.84 o                         
  37   0   2      18717.64      40278.89      9395.49 o                         
  38   0   2       1598.48       -114.12      8102.19 o                         
  39   0   2      13449.06      12780.91      8939.03 o                         
  40   0   2      12973.00      11487.61      8824.92 o                         
  41   0   2      73388.16      97595.21     12666.80 o                         
  42   0   2       8110.52      10422.53      9585.68 o                         
  43   0   2       1489.56      -2928.96      9509.61 o                         
 -44   1   2         38.72      -8064.15      8064.15 o                         
 -43   1   2       6367.09       6162.97      6856.26 o                         
 -42   1   2       4297.85      -6453.99      6453.99 o                         
 -41   1   2        303.03      -5733.18      6188.15 o                         
 -40   1   2       3388.99      -6162.23      6162.23 o                         
 -39   1   2       3196.04       4561.20      5983.44 o                         
 -38   1   2      33179.22      38191.09      8501.59 o                         
 -37   1   2        344.41        413.59      5500.04 o                         
 -36   1   2      50727.89      66595.77     10991.21 o                         
 -35   1   2      22141.38      28763.14      5917.21 o                         
 -34   1   2        492.78      -4881.35      4881.35 o                         
 -33   1   2       6862.81      16572.60      5217.23 o                         
 -32   1   2      81582.89     106348.20     12455.68 o                         
 -31   1   2      26113.63      44957.62      7873.96 o                         
 -30   1   2      21116.61      17254.28      4585.45 o                         
 -29   1   2      92301.07      96313.52      6683.60 o                         
 -28   1   2      35628.79      47223.96      6961.03 o                         
 -27   1   2      14860.04      14292.23      3655.35 o                         
 -26   1   2      60408.01      51651.01      5913.08 o                         
 -25   1   2     137484.05     151850.64     13636.78 o                         
 -24   1   2       9608.77       7281.86      3065.93 o                         
 -23   1   2      13262.06      14634.15      5114.27 o                         
 -22   1   2       7933.13       5357.48      2756.87 o                         
 -21   1   2      29411.14      26525.79      4849.90 o                         
 -20   1   2      15023.10      12296.72      2770.02 o                         
 -19   1   2       1139.04      -2249.43      2361.20 o                         
 -18   1   2        166.12        345.84      2339.60 o                         
 -17   1   2       2223.40       1129.97      2284.37 o                         
 -16   1   2       7113.05       8837.60      2416.72 o                         
 -15   1   2      64649.82      60901.91      4033.51 o                         
 -14   1   2       2981.93       4041.52      3784.82 o                         
 -13   1   2       7683.51       4378.53      3366.40 o                         
 -12   1   2      33014.01      31760.52      1513.80 o                         
 -11   1   2     399521.75     374371.31      7334.37 o                         
 -10   1   2       1965.79       3292.49       797.21 o                         
  -9   1   2     184637.88     182211.36      3773.71 o                         
  -8   1   2     184249.78     180793.56      3697.99 o                         
  -7   1   2     142471.69     146993.81      3032.45 o                         
  -6   1   2      17757.28      21284.04       906.45 o                         
  -5   1   2     538327.38     515956.19     10640.53 o                         
  -4   1   2     400855.72     394708.78      7435.82 o                         
  -3   1   2       2937.03       5216.91       479.15 o                         
  -2   1   2     458370.09     496585.22     13123.45 o                         
  -1   1   2     183443.75     222492.11      5168.45 o                         
   0   1   2       4191.74       6825.25       449.65 o                         
   1   1   2       7092.25       7998.96       455.26 o                         
   2   1   2      86504.71      86495.01      1673.75 o                         
   3   1   2      34717.79      29830.10       799.08 o                         
   4   1   2      21262.20      19653.79       800.22 o                         
   5   1   2      56775.22      63317.25      1649.47 o                         
   6   1   2     143740.06     125725.95      2757.58 o                         
   7   1   2      15383.77      12980.17       882.91 o                         
   8   1   2     313603.44     347939.56      6843.04 o                         
   9   1   2     102637.33     107333.66      2623.52 o                         
  10   1   2      68684.80      54280.14      1810.19 o                         
  11   1   2       5661.46       6027.17      1110.12 o                         
  12   1   2     117803.53     120688.12      4231.91 o                         
  13   1   2       4201.10       4443.89      2244.83 o                         
  14   1   2      17613.79      16117.99      2539.12 o                         
  15   1   2       6027.32       5477.53      2286.26 o                         
  16   1   2     599005.31     641903.19     30940.47 o                         
  17   1   2      45586.57      49380.66      3778.42 o                         
  18   1   2     147995.97     145640.55      6845.31 o                         
  19   1   2      48385.95      43407.12      6447.52 o                         
  20   1   2      67651.00      74564.62      4958.35 o                         
  21   1   2        289.01       3687.87      3404.44 o                         
  22   1   2     158729.92     158154.62      7651.38 o                         
  23   1   2      68338.19      67854.88      8254.34 o                         
  24   1   2       2288.41       1398.38      2998.95 o                         
  25   1   2      20369.96      25975.15      3953.62 o                         
  26   1   2      54485.04      51494.18      4908.69 o                         
  27   1   2      14086.60      14138.96      3805.32 o                         
  28   1   2       1541.39       2299.60      6713.78 o                         
  29   1   2      13164.38       8779.29      4153.99 o                         
  30   1   2        346.13       1670.72      4109.77 o                         
  31   1   2      11769.21       5879.53      4695.29 o                         
  32   1   2       8651.22       9103.94      7189.26 o                         
  33   1   2      12890.03       9974.37      5175.15 o                         
  34   1   2      11354.04      21207.87      8138.32 o                         
  35   1   2       2736.07        484.02      5401.46 o                         
  36   1   2        816.54      -3398.30      5112.02 o                         
  37   1   2      17291.66      15402.11      5912.81 o                         
  38   1   2      13640.72       6696.47      5964.67 o                         
  39   1   2      37165.08      48916.97     13159.39 o                         
  40   1   2       7473.40       2000.92      6269.16 o                         
  41   1   2        293.42      -5027.39      6057.20 o                         
  42   1   2         45.47      -6314.67      6314.67 o                         
  43   1   2      34607.32      32823.36     10194.30 o                         
 -44   2   2       3032.00       -972.89      6845.99 o                         
 -43   2   2        394.68      -6409.83      6493.25 o                         
 -42   2   2        522.95      -6623.63      6623.63 o                         
 -41   2   2         89.52      -6656.73      8368.46 o                         
 -40   2   2       2809.22       8992.66      8463.55 o                         
 -39   2   2       4710.44      -2988.66      8444.53 o                         
 -38   2   2       3705.92      -5785.83      5785.83 o                         
 -37   2   2         50.20       2492.31      6162.23 o                         
 -36   2   2        218.41      -1491.74      5527.33 o                         
 -35   2   2        425.35       5598.43      5181.67 o                         
 -34   2   2      25666.73      20104.34      9697.90 o                         
 -33   2   2       6903.20       9735.36      7474.55 o                         
 -32   2   2       2699.73        654.17      4527.69 o                         
 -31   2   2         45.66      -4090.66      4090.66 o                         
 -30   2   2       3586.69       7094.17      4773.82 o                         
 -29   2   2       4611.76       2314.91      3940.46 o                         
 -28   2   2      39112.90      39813.46      4720.41 o                         
 -27   2   2      17708.43      11801.22      3787.93 o                         
 -26   2   2         19.81       5268.10      3860.90 o                         
 -25   2   2       1163.21       -402.12      3006.73 o                         
 -24   2   2      32034.90      32934.46      3829.39 o                         
 -23   2   2       5593.31       4460.31      2917.51 o                         
 -22   2   2       5956.64       4172.05      4051.09 o                         
 -21   2   2       2631.68       5097.54      3100.13 o                         
 -20   2   2      33394.90      25451.19      3145.60 o                         
 -19   2   2        208.75       1942.51      1492.12 o                         
 -18   2   2        219.88       1473.31      1619.66 o                         
 -17   2   2       2065.04       1293.16      1183.86 o                         
 -16   2   2      28002.10      28550.07      2041.13 o                         
 -15   2   2        682.90        517.16      1363.69 o                         
 -14   2   2       1161.48         27.14      1062.30 o                         
 -13   2   2        814.40       -793.47      1042.91 o                         
 -12   2   2      31282.73      28845.46      1428.97 o                         
 -11   2   2      12180.91      15059.62      1032.24 o                         
 -10   2   2      42150.34      45218.48      1739.54 o                         
  -9   2   2      76649.64      78918.70      2290.19 o                         
  -8   2   2      35701.13      40927.71      1609.70 o                         
  -7   2   2        901.01        646.77       639.48 o                         
  -6   2   2     158719.31     158194.56      3234.40 o                         
  -5   2   2      18039.99      19988.60       848.66 o                         
  -4   2   2      14412.05      13059.61       753.18 o                         
  -3   2   2      45837.94      51315.30      1454.13 o                         
  -2   2   2      61503.00      53593.65      2680.17 o                         
  -1   2   2     126993.93     126959.40      3090.58 o                         
   0   2   2       1377.25        -74.40       429.41 o                         
   1   2   2       9074.73       7381.28       623.75 o                         
   2   2   2       2329.82       3339.97       455.87 o                         
   3   2   2      44299.59      49738.70      1112.20 o                         
   4   2   2         12.54       -343.22       598.95 o                         
   5   2   2       9548.71      10371.78       795.38 o                         
   6   2   2      10131.71      10409.85       866.44 o                         
   7   2   2      43033.50      45618.32      1571.05 o                         
   8   2   2     272850.69     286677.12      5762.38 o                         
   9   2   2        705.34       1267.06       882.47 o                         
  10   2   2      71559.77      65478.97      2234.45 o                         
  11   2   2      82927.41      77046.24      2714.88 o                         
  12   2   2      30294.73      31304.60      1708.01 o                         
  13   2   2      14926.31      16127.16      1474.47 o                         
  14   2   2      18879.09      21389.27      1586.65 o                         
  15   2   2      97494.72      95947.96      3951.66 o                         
  16   2   2      13171.99      11986.95      2466.72 o                         
  17   2   2       2916.46       2725.46      2023.12 o                         
  18   2   2      20613.83      21091.68      1716.09 o                         
  19   2   2      19802.24      13703.64      2916.03 o                         
  20   2   2      23445.18      27085.44      3321.73 o                         
  21   2   2      17462.79      16198.15      3186.56 o                         
  22   2   2        275.71        -80.18      2837.29 o                         
  23   2   2       1389.73       1082.98      5439.50 o                         
  24   2   2       4054.40       4450.34      3167.01 o                         
  25   2   2       4203.81       2804.15      3499.54 o                         
  26   2   2       1723.61       6471.52      3590.70 o                         
  27   2   2        468.26      -3292.32      3292.32 o                         
  28   2   2        346.98      -2508.19      4583.63 o                         
  29   2   2       1255.12       3323.94      4336.38 o                         
  30   2   2       7251.26      10887.18      8727.92 o                         
  31   2   2      12256.64       9073.65      4649.89 o                         
  32   2   2        108.23      -4458.87      4458.87 o                         
  33   2   2       8588.72       3134.04      5953.01 o                         
  34   2   2       1055.79       1995.25      5046.57 o                         
  35   2   2       5943.78       8702.21      5538.78 o                         
  36   2   2       5276.58      -1920.94      5271.86 o                         
  37   2   2       2435.49       8211.15      5728.91 o                         
  38   2   2       1618.63      -2950.92      5713.78 o                         
  39   2   2       2080.50      -3377.26      5868.23 o                         
  40   2   2       1190.69      -3922.50      5851.76 o                         
  41   2   2       4202.52       6227.54      6411.57 o                         
  42   2   2       6112.80      10684.93      6716.48 o                         
 -44   3   2       1725.47      -7023.30      7023.30 o                         
 -43   3   2         27.91      -6322.09      6322.09 o                         
 -42   3   2       4323.93      -5199.85      6401.05 o                         
 -41   3   2       4892.61       4032.07      8406.49 o                         
 -40   3   2        288.89      -3565.41      6222.85 o                         
 -39   3   2       3675.88       6088.35      6444.67 o                         
 -38   3   2      13438.07      20348.25      6452.49 o                         
 -37   3   2       7255.14      11676.75      6238.18 o                         
 -36   3   2       9400.14       9341.37      5978.70 o                         
 -35   3   2       3950.61       5280.96      8558.65 o                         
 -34   3   2      18881.76      18911.38      8309.49 o                         
 -33   3   2        993.36      -2348.53      6428.50 o                         
 -32   3   2       9204.86       2765.21      9281.38 o                         
 -31   3   2        182.52       -958.73      7854.94 o                         
 -30   3   2       7311.34      16457.76      4578.82 o                         
 -29   3   2      14113.52      15144.01      5646.81 o                         
 -28   3   2      20893.50      21473.39      4297.26 o                         
 -27   3   2         19.64       3598.07      3640.93 o                         
 -26   3   2       8333.73       1694.57      3784.82 o                         
 -25   3   2      10712.55       7288.16      3290.88 o                         
 -24   3   2       1710.60       -253.22      1829.62 o                         
 -23   3   2       1150.94       1027.60      3119.95 o                         
 -22   3   2       4575.17       4524.05      2636.52 o                         
 -21   3   2       6228.37       7799.61      1918.30 o                         
 -20   3   2        387.97        408.76      1697.90 o                         
 -19   3   2        268.05       -556.09      1984.84 o                         
 -18   3   2      51464.91      49375.08      2865.98 o                         
 -17   3   2       2203.10       3799.71      1372.48 o                         
 -16   3   2      10785.84      13150.58      1721.48 o                         
 -15   3   2      33467.29      35750.36      2227.50 o                         
 -14   3   2      11441.49      10489.51      1293.56 o                         
 -13   3   2        827.72       -601.03       842.22 o                         
 -12   3   2       2744.86       2880.37      1173.14 o                         
 -11   3   2      47227.69      45439.09      2007.22 o                         
 -10   3   2      90172.51      90182.04      2321.90 o                         
  -9   3   2        417.04        319.53       802.93 o                         
  -8   3   2       8756.55       8759.85      1060.82 o                         
  -7   3   2     245407.42     251664.19      5494.31 o                         
  -6   3   2       2361.10       1165.97       729.69 o                         
  -5   3   2      18946.07      15549.69      1284.75 o                         
  -4   3   2     119227.05     113883.74      2600.78 o                         
  -3   3   2      39688.65      34778.94      1499.29 o                         
  -2   3   2      43093.11      44870.32      1457.90 o                         
  -1   3   2       2207.14       2628.16       612.35 o                         
   0   3   2      41873.97      41044.30      1399.70 o                         
   1   3   2      12841.08      16222.24       853.92 o                         
   2   3   2     142331.14     167033.89      3663.21 o                         
   3   3   2        914.98        586.67       509.70 o                         
   4   3   2        103.29       1039.34       764.92 o                         
   5   3   2      46478.48      50583.21      1637.66 o                         
   6   3   2     370775.19     353802.62      6938.58 o                         
   7   3   2      19789.95      16853.68      1042.90 o                         
   8   3   2        135.84       -154.45       883.36 o                         
   9   3   2      20231.76      22941.98      1690.51 o                         
  10   3   2        432.48        905.80      1114.71 o                         
  11   3   2      40265.97      39349.58      1875.34 o                         
  12   3   2      23791.33      27067.81      1640.75 o                         
  13   3   2       1630.31       2216.04      1487.89 o                         
  14   3   2         97.76        374.99      1424.75 o                         
  15   3   2      40325.05      35973.37      2440.38 o                         
  16   3   2      56865.62      50419.52      2946.95 o                         
  17   3   2      51604.47      50687.01      2871.28 o                         
  18   3   2       2414.99       4192.18      1811.74 o                         
  19   3   2      27737.75      25246.77      2311.42 o                         
  20   3   2      37639.68      39575.11      4720.45 o                         
  21   3   2      30365.03      30532.97      2567.92 o                         
  22   3   2      18064.86      14622.52      2233.43 o                         
  23   3   2       8646.21       6481.70      2136.70 o                         
  24   3   2      18927.64      16029.56      3614.00 o                         
  25   3   2      46726.39      44146.24      4498.00 o                         
  26   3   2       5621.63       9906.86      3905.17 o                         
  27   3   2        775.93      -2040.26      3569.00 o                         
  28   3   2       7336.88      14877.20      4250.73 o                         
  29   3   2       1269.36       4867.71      4220.55 o                         
  30   3   2        109.53      -3015.98      4098.43 o                         
  31   3   2        599.99      -4468.16      4468.16 o                         
  32   3   2       1759.67       4869.13      4814.14 o                         
  33   3   2       3940.36       4903.06      5112.02 o                         
  34   3   2        195.60        691.61      9794.90 o                         
  35   3   2        608.89       -393.00      5404.54 o                         
  36   3   2       4661.79      -5887.84     12077.20 o                         
  37   3   2        555.36      -5137.86      5137.86 o                         
  38   3   2          8.64      -5549.05      5549.05 o                         
  39   3   2       6820.23       9021.31      7379.46 o                         
  40   3   2       1060.43       9910.70      6360.87 o                         
  41   3   2        122.20       2774.26     13256.39 o                         
  42   3   2       2034.21       3165.14      6451.88 o                         
 -44   4   2         24.66      -3402.30      7171.54 o                         
 -43   4   2       3369.74       8335.46      9850.05 o                         
 -42   4   2         15.19     -14433.68     14433.68 o                         
 -41   4   2       9151.19       8037.76      8691.78 o                         
 -40   4   2      21764.43      26445.73      6886.99 o                         
 -39   4   2        763.28       4307.40      6426.70 o                         
 -38   4   2       8208.96      16148.31      9279.47 o                         
 -37   4   2       8905.42       7294.94      5939.68 o                         
 -36   4   2      26248.11      36093.41      7113.19 o                         
 -35   4   2        379.76       6164.76      5410.47 o                         
 -34   4   2      57788.34      69825.65      7158.84 o                         
 -33   4   2      21371.13      27273.18      5970.46 o                         
 -32   4   2       2955.23      -4665.30      4665.30 o                         
 -31   4   2      10101.93      26482.96      5667.73 o                         
 -30   4   2      69573.68      72747.99      6369.39 o                         
 -29   4   2      15931.21      14109.79      2775.27 o                         
 -28   4   2      11534.97      16680.03      2798.82 o                         
 -27   4   2      73768.72      73633.55      4141.45 o                         
 -26   4   2      29581.88      29892.40      2940.91 o                         
 -25   4   2         23.92        576.85      2718.10 o                         
 -24   4   2       2881.47       3495.61      2051.38 o                         
 -23   4   2      22462.64      15772.33      2309.61 o                         
 -22   4   2         40.13      -1341.91      1862.84 o                         
 -21   4   2       1469.00       1918.40      2040.30 o                         
 -20   4   2        211.17       -741.23      1940.96 o                         
 -19   4   2       4330.68       6255.77      1815.49 o                         
 -18   4   2      12852.71      11099.44      1853.85 o                         
 -17   4   2      45373.80      39667.09      2542.80 o                         
 -16   4   2       5423.46       9517.57      2305.67 o                         
 -15   4   2       4694.38       6116.67      2178.18 o                         
 -14   4   2       7053.96       2525.92      1548.75 o                         
 -13   4   2     224803.22     218288.44      5709.56 o                         
 -12   4   2       4974.89       2885.54      1179.51 o                         
 -11   4   2      10109.40      11905.08      1192.32 o                         
 -10   4   2      73653.84      70158.00      2275.63 o                         
  -9   4   2     193737.08     169398.72      4020.07 o                         
  -8   4   2      34783.09      28617.25      1327.51 o                         
  -7   4   2     141948.42     121363.22      3040.09 o                         
  -6   4   2      96205.30      97948.05      3272.12 o                         
  -5   4   2       2083.76       1157.02       858.08 o                         
  -4   4   2     552022.62     547316.75     12707.23 o                         
  -3   4   2      78491.99      86669.42      2861.58 o                         
  -2   4   2      27713.22      33649.64      1459.47 o                         
  -1   4   2       3439.51       2180.52       772.74 o                         
   0   4   2     196258.11     188521.11      4663.69 o                         
   1   4   2      32560.98      27426.74      1493.38 o                         
   2   4   2       8717.07      12952.63       975.55 o                         
   3   4   2      14632.16      13574.68      1471.42 o                         
   4   4   2     136914.80     148090.62      3153.00 o                         
   5   4   2       6364.55       5395.70       987.15 o                         
   6   4   2       5263.99       6017.36       939.04 o                         
   7   4   2       4769.54       4178.57       951.61 o                         
   8   4   2     207398.09     197104.97      4262.66 o                         
   9   4   2       6690.22       4547.72      1214.01 o                         
  10   4   2      73436.22      76000.64      3253.50 o                         
  11   4   2        606.26        359.82      1379.81 o                         
  12   4   2      60221.16      62261.42      3041.83 o                         
  13   4   2       8781.86       9974.45      1701.84 o                         
  14   4   2     347232.09     332468.47      9782.10 o                         
  15   4   2       2183.86       2773.78      1731.80 o                         
  16   4   2       2909.82       1683.62      1734.13 o                         
  17   4   2      18202.94      17669.75      3061.12 o                         
  18   4   2     223637.36     226662.88      7367.31 o                         
  19   4   2       1141.89       1884.41      1890.76 o                         
  20   4   2      73682.22      72675.07      4131.14 o                         
  21   4   2      63649.07      64113.83      5465.53 o                         
  22   4   2      39731.05      35228.22      2871.03 o                         
  23   4   2      26715.13      21989.32      2607.53 o                         
  24   4   2      60973.11      61906.68      3712.93 o                         
  25   4   2      27659.69      25769.29      2799.00 o                         
  26   4   2       1579.00        185.86      2293.22 o                         
  27   4   2      32278.61      33347.08      3121.93 o                         
  28   4   2      17694.26      18373.08      4283.86 o                         
  29   4   2       2027.33       2265.28      4182.72 o                         
  30   4   2        362.02       1847.95      4273.13 o                         
  31   4   2        651.26      -3980.29      4440.69 o                         
  32   4   2        205.85      -3865.29      4505.42 o                         
  33   4   2        864.00      -4773.82      4773.82 o                         
  34   4   2       1213.09       -293.44      5231.63 o                         
  35   4   2       4561.68       3293.49      8406.49 o                         
  36   4   2       2799.55      -5402.93      5402.93 o                         
  37   4   2      11114.54       6664.17      5724.40 o                         
  38   4   2       1122.82       7979.58      9167.26 o                         
  39   4   2       1850.93        -10.75      6031.50 o                         
  40   4   2       3011.67      -1410.20      6211.15 o                         
  41   4   2      31701.45      56401.57      7972.05 o                         
  42   4   2       1302.71      -4026.07      6248.73 o                         
 -43   5   2       7683.28      10344.39     11352.57 o                         
 -42   5   2        776.11      -6839.53      6839.53 o                         
 -41   5   2        125.82      -6269.55      8045.13 o                         
 -40   5   2        169.48      -6379.76      6417.60 o                         
 -39   5   2       5875.71      -2021.10      6352.42 o                         
 -38   5   2      19613.74      27248.52      6711.25 o                         
 -37   5   2       4361.73      10175.36      6000.23 o                         
 -36   5   2      42647.45      51356.32      7279.63 o                         
 -35   5   2      28851.50      38789.71      4108.16 o                         
 -34   5   2        194.63       2207.50      3434.18 o                         
 -33   5   2       1687.14       3725.93      3109.65 o                         
 -32   5   2      40986.04      57425.00      6461.23 o                         
 -31   5   2      49529.97      56141.51      4222.11 o                         
 -30   5   2      35597.07      35911.79      5449.45 o                         
 -29   5   2      44120.91      53461.70      5702.02 o                         
 -28   5   2      13750.42      15890.54      4089.73 o                         
 -27   5   2       8342.71       4095.06      2405.44 o                         
 -26   5   2      66137.32      68463.18      4714.70 o                         
 -25   5   2      71627.71      72247.45      4113.65 o                         
 -24   5   2        779.50       1869.92      2143.10 o                         
 -23   5   2       7908.20       7774.22      2249.88 o                         
 -22   5   2      31693.56      29520.52      2717.85 o                         
 -21   5   2      10852.26      13637.64      2227.65 o                         
 -20   5   2      17124.51      17931.30      2261.41 o                         
 -19   5   2       3955.12       5850.19      1922.53 o                         
 -18   5   2       1244.02       1341.16      1757.53 o                         
 -17   5   2      31826.98      30336.78      2398.12 o                         
 -16   5   2       1513.13       5432.63      1792.66 o                         
 -15   5   2      85319.73      81218.59      4692.12 o                         
 -14   5   2      27949.26      27462.10      2793.82 o                         
 -13   5   2       1617.79       2705.72      1562.05 o                         
 -12   5   2      16292.16      13884.71      1720.05 o                         
 -11   5   2     201182.70     207764.45      5537.60 o                         
 -10   5   2      38787.87      39748.39      1884.29 o                         
  -9   5   2     145503.14     149889.69      3716.47 o                         
  -8   5   2      81797.21      79052.02      2685.89 o                         
  -7   5   2       7787.03       6192.90      1253.37 o                         
  -6   5   2       1824.67       2746.10       808.28 o                         
  -5   5   2     242670.42     246111.58      6017.67 o                         
  -4   5   2     279020.53     290712.22      8110.56 o                         
  -3   5   2     301475.81     316571.94     13321.04 o                         
  -2   5   2     124743.86     147336.08      3884.58 o                         
  -1   5   2     399736.50     413917.03      9792.91 o                         
   0   5   2     258357.52     299579.16      7236.27 o                         
   1   5   2     358847.62     391456.75      9299.67 o                         
   2   5   2     151670.59     157923.48      4117.76 o                         
   3   5   2      27140.92      26995.14      1343.65 o                         
   4   5   2      17798.49      19733.20      1099.04 o                         
   5   5   2       6019.93       5380.63       810.47 o                         
   6   5   2      34616.95      31053.17      1681.54 o                         
   7   5   2      43246.32      41515.66      3156.97 o                         
   8   5   2       1201.65       2223.46      1434.71 o                         
   9   5   2      16642.88      14224.52      1676.58 o                         
  10   5   2      30672.09      27444.38      2919.16 o                         
  11   5   2        351.64      -1338.84      1454.48 o                         
  12   5   2      92244.89      91524.80      3807.12 o                         
  13   5   2      59290.58      62954.04      3218.07 o                         
  14   5   2       1929.89       -420.49      1593.20 o                         
  15   5   2      25170.13      18064.83      2030.00 o                         
  16   5   2     274525.50     266311.38      8272.98 o                         
  17   5   2      49273.55      53360.79      4857.75 o                         
  18   5   2      38106.48      39796.58      4180.91 o                         
  19   5   2      82027.25      82501.45      8472.60 o                         
  20   5   2      53752.45      58743.93      3448.32 o                         
  21   5   2        331.18         33.94      2233.44 o                         
  22   5   2     145939.05     143429.17      6545.34 o                         
  23   5   2      75874.56      71464.16      4052.89 o                         
  24   5   2        644.91       1210.60      2302.09 o                         
  25   5   2      22112.28      27967.60      3024.36 o                         
  26   5   2      32141.18      28469.14      3161.25 o                         
  27   5   2       5732.44       7256.85      2582.28 o                         
  28   5   2       1750.71         68.79      2926.17 o                         
  29   5   2        328.92      -2700.94      2700.94 o                         
  30   5   2       8718.61      11467.40      2981.24 o                         
  31   5   2        780.20      -2431.86      2733.88 o                         
  32   5   2        754.46       8284.91      5031.24 o                         
  33   5   2      10362.43       7635.92      5165.03 o                         
  34   5   2       4754.47       1309.04      3116.93 o                         
  35   5   2       1411.91       2023.61      5490.87 o                         
  36   5   2        656.35       3911.57      7854.94 o                         
  37   5   2      27758.44      30258.59      6469.88 o                         
  38   5   2      14133.79      18647.17      6487.67 o                         
  39   5   2      28506.51      27176.95      6935.90 o                         
  40   5   2      15969.29      14347.43      6824.73 o                         
  41   5   2       3483.90      -6132.99      6379.43 o                         
  42   5   2       1327.16       7283.63      6805.17 o                         
 -43   6   2       1954.95      -4868.92      9623.72 o                         
 -42   6   2       2213.78      -6894.38      6894.38 o                         
 -41   6   2        716.60      -6982.66      7056.13 o                         
 -40   6   2        548.64      -3132.12      6433.59 o                         
 -39   6   2      10175.32       9745.94      6554.84 o                         
 -38   6   2       8010.83       5117.52      6404.17 o                         
 -37   6   2       7129.58       2237.04      6216.91 o                         
 -36   6   2        670.69       -518.66      3321.13 o                         
 -35   6   2       5364.58       5650.71      4218.86 o                         
 -34   6   2      28421.90      45355.46      8744.82 o                         
 -33   6   2      19991.30      17593.62      4297.98 o                         
 -32   6   2      18701.11      24713.24      3731.62 o                         
 -31   6   2         32.93       -327.58      2914.76 o                         
 -30   6   2      11084.85      10931.85      3087.19 o                         
 -29   6   2       5224.51      10876.50      3084.80 o                         
 -28   6   2     128894.33     130194.05      6025.28 o                         
 -27   6   2      32036.25      32561.09      3309.82 o                         
 -26   6   2      13859.87      15872.14      2752.05 o                         
 -25   6   2       6160.65       6593.93      4028.75 o                         
 -24   6   2      90010.97      86057.35      4442.52 o                         
 -23   6   2      17538.48      17629.41      2632.34 o                         
 -22   6   2      11907.69      11448.66      2417.00 o                         
 -21   6   2      11484.27      14415.77      2406.94 o                         
 -20   6   2      59669.13      52369.17      3250.24 o                         
 -19   6   2       1577.59        629.90      1880.65 o                         
 -18   6   2       2998.78       3379.41      1894.21 o                         
 -17   6   2        547.84        345.53      1751.67 o                         
 -16   6   2      22567.63      21887.19      2208.94 o                         
 -15   6   2      21147.57      17267.05      2609.03 o                         
 -14   6   2       3289.23       2828.40      2151.27 o                         
 -13   6   2      28149.13      23521.73      2521.48 o                         
 -12   6   2     108586.12     105033.87      4052.57 o                         
 -11   6   2      35338.84      34540.44      2201.26 o                         
 -10   6   2      15559.54      13314.21      2019.94 o                         
  -9   6   2      27195.23      25558.05      1909.88 o                         
  -8   6   2      97260.40      89899.60      4221.84 o                         
  -7   6   2     185907.55     186482.69      6993.13 o                         
  -6   6   2      81016.18      85718.36      3049.86 o                         
  -5   6   2      31235.31      31944.81      1518.24 o                         
  -4   6   2       9338.90      10306.12      1296.89 o                         
  -3   6   2      68332.47      69559.68      2865.98 o                         
  -2   6   2     109356.04     109562.38      3175.95 o                         
  -1   6   2     187927.14     176502.62      4597.52 o                         
   0   6   2      39026.17      46498.80      3233.46 o                         
   1   6   2      21132.70      21422.25      1333.97 o                         
   2   6   2      28519.76      23595.84      1602.64 o                         
   3   6   2     231048.52     229144.45      5763.75 o                         
   4   6   2       2340.91       2785.06       937.06 o                         
   5   6   2       2310.42       3111.59       953.74 o                         
   6   6   2       2410.16       2436.54      1143.72 o                         
   7   6   2      73654.92      68892.43      3738.72 o                         
   8   6   2     105592.88     104904.66      4787.71 o                         
   9   6   2       4927.70       2705.15      1734.72 o                         
  10   6   2       5033.30       5108.46      1603.32 o                         
  11   6   2      36754.88      35330.76      3147.72 o                         
  12   6   2      57679.85      61782.25      3308.00 o                         
  13   6   2       3155.38       4356.96      1758.82 o                         
  14   6   2     140412.75     146486.86      5279.37 o                         
  15   6   2     167291.12     161497.70      5862.29 o                         
  16   6   2      68682.70      76783.91      3819.62 o                         
  17   6   2      45203.34      51516.46      8385.90 o                         
  18   6   2      68016.08      66409.14      3599.37 o                         
  19   6   2      89143.65      89754.95      4374.51 o                         
  20   6   2     118020.23     135290.81      5455.43 o                         
  21   6   2      81260.68      88916.96      4429.73 o                         
  22   6   2       3354.14       2454.27      2237.92 o                         
  23   6   2      12410.37      11267.58      2554.16 o                         
  24   6   2      31864.51      36718.29      3309.17 o                         
  25   6   2       2822.91       -942.77      2540.95 o                         
  26   6   2      22550.01      16948.79      3145.97 o                         
  27   6   2       2682.81       3658.79      2965.99 o                         
  28   6   2       1403.94        422.65      2843.09 o                         
  29   6   2       7057.10       8662.95      5901.77 o                         
  30   6   2       1138.09      -1507.61      2854.39 o                         
  31   6   2       4152.08        954.79      2993.74 o                         
  32   6   2       2149.54       3039.81      3164.86 o                         
  33   6   2       8970.98       6836.24      6838.35 o                         
  34   6   2       2865.12        771.64      3137.34 o                         
  35   6   2      35174.46      47073.40     12455.69 o                         
  36   6   2      17443.32       7265.84      5883.03 o                         
  37   6   2       2171.79       5440.17      6012.21 o                         
  38   6   2      13844.87      20659.75      6818.36 o                         
  39   6   2      16635.54      14728.12      6686.37 o                         
  40   6   2      10833.15      16449.36      6734.72 o                         
  41   6   2      23982.82      18267.14      6944.72 o                         
 -43   7   2       1005.44      -2709.02      7105.65 o                         
 -42   7   2       1928.49      -6816.46      6816.46 o                         
 -41   7   2       5004.12      -2417.99     11544.66 o                         
 -40   7   2        418.10      12277.29      7714.41 o                         
 -39   7   2       1229.00       2453.66      6917.23 o                         
 -38   7   2       1517.92       6989.68      6557.64 o                         
 -37   7   2      25908.40      29035.51      8744.47 o                         
 -36   7   2       2715.37        903.07      3504.89 o                         
 -35   7   2      11177.16      10383.03      3723.51 o                         
 -34   7   2      19531.04      21351.92      3966.98 o                         
 -33   7   2       7283.08       6175.95      3517.77 o                         
 -32   7   2       4479.58       5831.06      3379.57 o                         
 -31   7   2      12119.65      10714.63      3451.95 o                         
 -30   7   2      37777.22      48642.04      4170.68 o                         
 -29   7   2        612.73       1423.13      3105.85 o                         
 -28   7   2       3035.06       4634.92      2892.43 o                         
 -27   7   2        766.32       -303.57      2869.21 o                         
 -26   7   2     112841.33     128389.20      5879.30 o                         
 -25   7   2       3431.21       4742.42      2522.02 o                         
 -24   7   2      17674.80      16905.74      2749.21 o                         
 -23   7   2       1806.31       -244.50      2287.96 o                         
 -22   7   2      56337.27      66239.09      5312.86 o                         
 -21   7   2       1782.19        978.31      2172.21 o                         
 -20   7   2       2260.41       3105.89      2047.81 o                         
 -19   7   2       7367.65       8794.64      2104.29 o                         
 -18   7   2      53893.38      57479.77      3990.63 o                         
 -17   7   2        627.34       2215.89      1835.70 o                         
 -16   7   2       1272.64       -530.28      1973.00 o                         
 -15   7   2       4850.43       5521.47      1826.90 o                         
 -14   7   2      62046.92      44263.15      7303.38 o                         
 -13   7   2      15275.58      19617.75      2568.58 o                         
 -12   7   2        255.93       5021.07      2852.88 o                         
 -11   7   2       1722.04       1385.39      1948.80 o                         
 -10   7   2     213827.03     197036.50      7678.28 o                         
  -9   7   2      14431.83      17774.54      2215.97 o                         
  -8   7   2      44282.80      43239.82      5382.44 o                         
  -7   7   2      38608.73      33181.52      2336.33 o                         
  -6   7   2     119264.51     110174.72      4611.33 o                         
  -5   7   2      82053.49      80280.37      6314.38 o                         
  -4   7   2      45560.37      51716.47      3063.10 o                         
  -3   7   2     109106.14     102207.10      4424.04 o                         
  -2   7   2       2951.65       2522.66      1519.52 o                         
  -1   7   2        561.75       -914.18      1019.82 o                         
   0   7   2       7089.41       7160.34      1229.84 o                         
   1   7   2     112439.38     119475.97      3979.90 o                         
   2   7   2       1940.08         74.37      1134.45 o                         
   3   7   2       8380.00       8548.86      1409.93 o                         
   4   7   2        796.23      -1057.50      1078.40 o                         
   5   7   2      47246.63      51819.91      2095.48 o                         
   6   7   2      65551.74      61031.65      2282.56 o                         
   7   7   2       4736.05       8932.30      1128.35 o                         
   8   7   2      19842.61      23117.62      2406.29 o                         
   9   7   2      15635.79      16405.52      2311.29 o                         
  10   7   2      44334.01      49450.80      3388.73 o                         
  11   7   2      17962.80      17115.25      2392.04 o                         
  12   7   2        892.64        664.52      1997.22 o                         
  13   7   2     141197.72     135894.58      7179.41 o                         
  14   7   2       6160.69       4601.57      1864.87 o                         
  15   7   2        786.29        130.49      1820.37 o                         
  16   7   2       1554.10       1348.50      1826.35 o                         
  17   7   2     150258.62     156818.78      5800.29 o                         
  18   7   2      37904.33      36288.33      2801.89 o                         
  19   7   2      21677.95      21460.97      2545.43 o                         
  20   7   2      22856.79      23811.77      2684.20 o                         
  21   7   2      53946.38      49285.70      3387.98 o                         
  22   7   2      28917.95      35005.22      4425.86 o                         
  23   7   2       5243.60       4324.91      4171.78 o                         
  24   7   2      39357.24      42471.28      3932.70 o                         
  25   7   2       8668.16      10288.84      2864.97 o                         
  26   7   2        103.51        671.10      2791.55 o                         
  27   7   2       3080.56       -128.34      2917.22 o                         
  28   7   2      25898.99      28134.35      3578.33 o                         
  29   7   2       4719.03       8958.17      3287.54 o                         
  30   7   2        704.96       -621.42      3320.34 o                         
  31   7   2       1370.83       -717.28      3150.77 o                         
  32   7   2       3351.61       4265.16      3340.93 o                         
  33   7   2      17568.86      19757.62      5498.80 o                         
  34   7   2       3376.36       6814.17      3588.40 o                         
  35   7   2       1108.14      -2738.17      3300.23 o                         
  36   7   2       4326.25       8749.35      5866.07 o                         
  37   7   2      20790.30      21899.66      6559.77 o                         
  38   7   2      13311.24       4121.10      6156.43 o                         
  39   7   2       3922.94        684.06      6287.67 o                         
  40   7   2       8859.94      -6505.19      6505.19 o                         
  41   7   2       1553.02      -1759.39      6479.23 o                         
 -42   8   2        134.93      -9889.99      9889.99 o                         
 -41   8   2        298.86      -1972.04      9452.55 o                         
 -40   8   2       2490.65      -5251.56      7988.07 o                         
 -39   8   2       8811.34       8891.33      7227.67 o                         
 -38   8   2        290.81       7562.17      9053.15 o                         
 -37   8   2       1334.73      -3683.13      3683.13 o                         
 -36   8   2      11886.51       8213.33      4071.15 o                         
 -35   8   2       8797.08       4981.63      3762.13 o                         
 -34   8   2        810.46       1576.61      3612.72 o                         
 -33   8   2       8290.38       5306.78      3646.44 o                         
 -32   8   2       4807.40        507.49      3420.99 o                         
 -31   8   2       3520.89       6759.47      4315.20 o                         
 -30   8   2        693.77      -1616.41      3179.87 o                         
 -29   8   2       3032.39       4781.77      3178.01 o                         
 -28   8   2       6229.08       5821.10      4464.65 o                         
 -27   8   2       1315.83       -341.01      2783.90 o                         
 -26   8   2      10082.56      10023.10      2908.28 o                         
 -25   8   2       6240.78       9863.18      2880.65 o                         
 -24   8   2      20032.67      21208.69      2993.67 o                         
 -23   8   2        317.04       4831.66      2472.34 o                         
 -22   8   2       2725.39       3464.88      3191.01 o                         
 -21   8   2        617.15       4117.04      2297.93 o                         
 -20   8   2       6303.08      10509.29      2435.78 o                         
 -19   8   2        198.13      -1225.54      2004.81 o                         
 -18   8   2        934.28       -341.99      1965.81 o                         
 -17   8   2       2382.12        416.69      2214.13 o                         
 -16   8   2      14157.73      15028.14      2465.38 o                         
 -15   8   2       5019.30       3312.64      2325.56 o                         
 -14   8   2      33915.79      30756.13      5591.65 o                         
 -13   8   2       2656.95       2130.15      3195.23 o                         
 -12   8   2       8363.33      10194.30      3423.46 o                         
 -11   8   2       5567.02       8368.46      3271.31 o                         
 -10   8   2       2556.08       2638.25      4184.23 o                         
  -9   8   2      23761.85      23618.06      3499.54 o                         
  -8   8   2      85117.27      90377.90      3312.13 o                         
  -7   8   2       1185.39        130.81      1456.39 o                         
  -6   8   2       1082.81       2986.59      1277.53 o                         
  -5   8   2      76896.97      74629.25      3046.99 o                         
  -4   8   2     100116.06      99375.34      4672.06 o                         
  -3   8   2        595.21       2397.68      1619.13 o                         
  -2   8   2       3341.91       5036.90      1978.00 o                         
  -1   8   2     129218.86     125439.86      5258.36 o                         
   0   8   2      41537.05      43535.58      2930.32 o                         
   1   8   2      57125.57      45863.06      3480.52 o                         
   2   8   2      26912.01      28379.77      2928.96 o                         
   3   8   2      45742.42      49753.50      2507.38 o                         
   4   8   2      16188.66      20010.90      1647.36 o                         
   5   8   2       3510.39        610.50      1156.70 o                         
   6   8   2       1501.27        430.29      1040.55 o                         
   7   8   2       6541.91       7891.54      1211.52 o                         
   8   8   2        526.39         80.86      1363.33 o                         
   9   8   2      12322.17       6885.67      2137.19 o                         
  10   8   2         32.02       -864.13      1943.24 o                         
  11   8   2       1950.87       1856.38      2039.42 o                         
  12   8   2      15083.34      12636.12      3404.44 o                         
  13   8   2      16741.48      12765.74      2445.88 o                         
  14   8   2      26974.57      21986.16      4848.00 o                         
  15   8   2      27099.61      23038.69      2454.98 o                         
  16   8   2       2915.23       1508.93      1923.00 o                         
  17   8   2       9994.80       7532.75      2181.12 o                         
  18   8   2      25761.09      26552.88      2706.18 o                         
  19   8   2      54965.98      51075.17      3405.96 o                         
  20   8   2       8578.62       7414.90      2434.02 o                         
  21   8   2         87.85       2848.65      2460.66 o                         
  22   8   2      26725.48      36622.13      3330.90 o                         
  23   8   2      49465.06      46786.83      3696.41 o                         
  24   8   2        442.29       1152.49      2593.84 o                         
  25   8   2       1697.88       2699.08      2715.18 o                         
  26   8   2       4291.43       5249.65      2853.43 o                         
  27   8   2      10116.53       5196.74      3021.79 o                         
  28   8   2        329.56      -2083.05      3016.18 o                         
  29   8   2       2005.61        276.37      3136.85 o                         
  30   8   2       6313.64       7140.33      3415.23 o                         
  31   8   2       5628.95       5040.66      3850.92 o                         
  32   8   2       6815.23       4246.09      3385.82 o                         
  33   8   2       2622.52       2175.81      3517.96 o                         
  34   8   2        182.31         58.85      3536.56 o                         
  35   8   2        367.95      -3820.84      3820.84 o                         
  36   8   2       2271.36         78.13      5810.29 o                         
  37   8   2       1434.18      -2146.05      6103.71 o                         
  38   8   2        642.90      -6168.84      6168.84 o                         
  39   8   2         68.79      -5724.82      6438.70 o                         
  40   8   2       4203.62         -3.94      6524.40 o                         
 -42   9   2        210.45       2244.27     10042.15 o                         
 -41   9   2          9.48      -7450.34      9775.88 o                         
 -40   9   2       1455.38       5876.94      7235.36 o                         
 -39   9   2        885.26       2283.86      6856.42 o                         
 -38   9   2       9245.95       5220.82      4462.69 o                         
 -37   9   2        456.04      -3822.51      3822.51 o                         
 -36   9   2       2461.90        343.32      5020.59 o                         
 -35   9   2       1360.52       1039.52      3794.88 o                         
 -34   9   2        119.34        538.25      3664.01 o                         
 -33   9   2       5670.95       8494.62      3770.30 o                         
 -32   9   2       7292.04       9927.14      3801.61 o                         
 -31   9   2         15.37       1435.03      5027.33 o                         
 -30   9   2       8326.02      11072.19      3526.25 o                         
 -29   9   2       8255.66       6758.51      3364.11 o                         
 -28   9   2       8340.92       4871.68      3203.22 o                         
 -27   9   2       8408.28       9131.44      3169.06 o                         
 -26   9   2      13876.90      13368.57      3151.49 o                         
 -25   9   2       4480.47       6859.20      4019.55 o                         
 -24   9   2        167.34       2495.40      2706.79 o                         
 -23   9   2      37320.75      40893.45      3524.75 o                         
 -22   9   2      12560.31      15255.56      3549.03 o                         
 -21   9   2      21064.83      31950.09      3245.22 o                         
 -20   9   2        131.51      -1133.45      4054.33 o                         
 -19   9   2       6550.85       4543.96      2416.65 o                         
 -18   9   2       1159.90       1236.25      2501.44 o                         
 -17   9   2      76510.16      67173.55      4522.08 o                         
 -16   9   2       7046.59       7614.72      2470.60 o                         
 -15   9   2      18438.24      18547.36      2700.66 o                         
 -14   9   2       5169.90       5697.76      2290.17 o                         
 -13   9   2      15954.04      20415.52      3364.50 o                         
 -12   9   2      35543.42      33736.29      4298.34 o                         
 -11   9   2      13469.32      12971.10      3309.34 o                         
 -10   9   2       1052.00       -235.48      1555.00 o                         
  -9   9   2       9761.53      14682.83      2396.42 o                         
  -8   9   2      31964.17      36993.91      2192.61 o                         
  -7   9   2       3878.66       4903.15      1854.73 o                         
  -6   9   2      22789.22      23482.55      2472.50 o                         
  -5   9   2      28084.59      29195.65      2528.90 o                         
  -4   9   2      51310.22      62737.66      3748.62 o                         
  -3   9   2        197.59       2564.80      2491.52 o                         
  -2   9   2     117996.09     132879.09      5634.54 o                         
  -1   9   2      25528.87      20010.50      2285.79 o                         
   0   9   2     140034.41     124137.12      5379.45 o                         
   1   9   2      49224.72      58478.78      3603.93 o                         
   2   9   2       3214.93       4748.56      1801.51 o                         
   3   9   2      19562.79      21787.50      2308.94 o                         
   4   9   2      97989.71      79531.45      6029.09 o                         
   5   9   2      17089.83      12672.37      2054.34 o                         
   6   9   2      24808.32      24417.70      2365.86 o                         
   7   9   2      24649.20      26156.70      1744.14 o                         
   8   9   2       2809.91       3106.16      1194.62 o                         
   9   9   2      13070.92      10736.71      2244.83 o                         
  10   9   2     151914.97     156337.31      6764.29 o                         
  11   9   2       2191.03       9270.21      2365.12 o                         
  12   9   2      24032.75      25320.09      2878.00 o                         
  13   9   2      11555.07      10131.75      2428.74 o                         
  14   9   2      38226.74      42282.94      3523.23 o                         
  15   9   2      11416.39       6294.15      2517.63 o                         
  16   9   2      26703.57      32222.67      4260.30 o                         
  17   9   2       4497.30       5463.49      2609.99 o                         
  18   9   2       7837.93       8250.57      2713.03 o                         
  19   9   2      16037.91      13794.54      2691.32 o                         
  20   9   2      21753.38      23446.76      2933.19 o                         
  21   9   2       2160.67       1388.21      2533.34 o                         
  22   9   2      17379.16      15123.15      2885.25 o                         
  23   9   2      10232.31      15606.30      3022.37 o                         
  24   9   2        477.13      -2714.20      2714.20 o                         
  25   9   2       9991.38       9240.56      3954.55 o                         
  26   9   2       7031.20       4087.28      3001.16 o                         
  27   9   2       5740.75       4305.73      3197.33 o                         
  28   9   2       2867.40      10427.68      6043.23 o                         
  29   9   2       1892.13       4316.18      3295.17 o                         
  30   9   2        788.39      -3241.43      3241.43 o                         
  31   9   2       2194.36        779.72      4057.02 o                         
  32   9   2       3795.47       2735.60      3555.06 o                         
  33   9   2       4408.83      -2730.96      5453.01 o                         
  34   9   2        307.96      -2644.42      3599.67 o                         
  35   9   2        978.03      -1622.85      3695.42 o                         
  36   9   2       1079.07      -1246.53      4152.23 o                         
  37   9   2      12414.69      15253.41      8710.80 o                         
  38   9   2         81.30       4948.93      7341.42 o                         
  39   9   2        462.83      -4008.23      9547.65 o                         
  40   9   2        669.64      -8159.24      8159.24 o                         
 -41  10   2       2235.30      -3277.89      7280.63 o                         
 -40  10   2        685.10      23263.30     29154.56 o                         
 -39  10   2       7360.27      11158.63      7371.01 o                         
 -38  10   2        347.65        955.92      4094.72 o                         
 -37  10   2       3804.49        961.58      4281.48 o                         
 -36  10   2       1043.04         26.55      3785.60 o                         
 -35  10   2       8658.17       7168.35      4074.36 o                         
 -34  10   2      23578.95      25891.94      4292.60 o                         
 -33  10   2      11199.23      14769.83      5264.57 o                         
 -32  10   2      23485.78      29982.79      5681.38 o                         
 -31  10   2       2590.06       3104.38      3611.59 o                         
 -30  10   2       6935.09      13717.51      6370.36 o                         
 -29  10   2        745.32        999.68      4610.91 o                         
 -28  10   2      49262.16      57485.05      5839.71 o                         
 -27  10   2      10098.77      12241.38      3587.05 o                         
 -26  10   2       1003.13        833.47      3014.96 o                         
 -25  10   2      16530.50      33347.43      7493.36 o                         
 -24  10   2      85213.80      90206.00     12924.51 o                         
 -23  10   2        864.42       4083.85      2738.99 o                         
 -22  10   2       8009.76       6516.62      2819.30 o                         
 -21  10   2      53233.63      51744.40      4424.04 o                         
 -20  10   2      66504.78      72063.29      5895.96 o                         
 -19  10   2      40090.71      37262.86      3800.19 o                         
 -18  10   2       2787.42       1015.25      2474.11 o                         
 -17  10   2        629.97       1264.00      2458.34 o                         
 -16  10   2      40454.31      32688.48      4887.94 o                         
 -15  10   2      52492.36      56144.21      7776.96 o                         
 -14  10   2       3247.80       1563.47      2230.53 o                         
 -13  10   2      59942.03      65848.34      4360.32 o                         
 -12  10   2     122252.01     126295.26      6129.74 o                         
 -11  10   2       6888.65      11504.00      3233.27 o                         
 -10  10   2      47649.42      39898.51      3651.69 o                         
  -9  10   2      43651.19      45984.66      4032.07 o                         
  -8  10   2      64236.25      49712.43      4450.50 o                         
  -7  10   2     115535.11     119999.84      7227.30 o                         
  -6  10   2     129890.66     143693.98      8292.38 o                         
  -5  10   2      39749.57      47905.20      3325.36 o                         
  -4  10   2      10496.39      14227.77      2275.40 o                         
  -3  10   2     232672.97     257326.14      9599.49 o                         
  -2  10   2      13211.57      26610.30      3024.05 o                         
  -1  10   2     385098.06     391060.53     13767.98 o                         
   0  10   2      59268.21      65882.91      3963.99 o                         
   1  10   2       2730.62       8196.15      2057.51 o                         
   2  10   2      37478.14      44427.98      3224.64 o                         
   3  10   2     160206.23     139818.83      6024.80 o                         
   4  10   2       9004.12       5388.95      1962.95 o                         
   5  10   2        389.04       1763.00      1850.65 o                         
   6  10   2     125482.37     122213.97      5667.72 o                         
   7  10   2      98598.96      97342.33      3987.61 o                         
   8  10   2     227632.30     225633.77      8822.17 o                         
   9  10   2      23937.65      24886.32      2741.94 o                         
  10  10   2       1523.27       2605.03      2135.16 o                         
  11  10   2      96276.43      96511.91      6864.04 o                         
  12  10   2      81190.55      86973.39      7455.53 o                         
  13  10   2         36.60       2624.65      2510.54 o                         
  14  10   2      84362.34      86361.92      8444.53 o                         
  15  10   2     143666.02     151688.03      7099.49 o                         
  16  10   2       6104.69       3371.92      2501.01 o                         
  17  10   2      16872.25      18729.97      6597.77 o                         
  18  10   2      46585.68      46946.04      4194.93 o                         
  19  10   2      78321.24      78118.38      5234.83 o                         
  20  10   2      71260.36      82596.06      5513.74 o                         
  21  10   2      19327.51      18421.79      3473.78 o                         
  22  10   2       5860.75       3580.04      2820.97 o                         
  23  10   2        123.47       1578.49      2841.83 o                         
  24  10   2      27493.76      23357.75      3425.23 o                         
  25  10   2       1720.08       1300.40      3003.76 o                         
  26  10   2      32955.21      30522.28      3810.28 o                         
  27  10   2       3018.80       2148.48      5509.61 o                         
  28  10   2        290.03       4532.00      3316.56 o                         
  29  10   2      16678.06      12740.17      3587.27 o                         
  30  10   2      11213.98      12187.52      3662.82 o                         
  31  10   2       2730.54       2069.10      7294.58 o                         
  32  10   2       1290.82       -268.68      3561.37 o                         
  33  10   2      13447.14       4330.92      3812.11 o                         
  34  10   2       5637.72      13059.74      4810.75 o                         
  35  10   2      24042.16      22892.44      5917.18 o                         
  36  10   2       4352.70       2708.10      3848.36 o                         
  37  10   2        159.13      -4022.61      4022.61 o                         
  38  10   2       7044.81       5222.18      6533.89 o                         
  39  10   2      16790.43      10308.91      7063.57 o                         
 -40  11   2        942.85       8951.76      7343.92 o                         
 -39  11   2       2230.27      -4146.36      4146.36 o                         
 -38  11   2        690.44      -3489.14      3965.84 o                         
 -37  11   2      19251.77      13681.01      4517.79 o                         
 -36  11   2       8045.97       6560.54      4265.96 o                         
 -35  11   2      16371.43       7165.69      3959.28 o                         
 -34  11   2       1313.53       -183.18      3753.29 o                         
 -33  11   2      13398.67      10535.68      3880.13 o                         
 -32  11   2      16496.25      24899.68      4238.51 o                         
 -31  11   2      27284.22      33315.09      8767.85 o                         
 -30  11   2      74122.71      64571.45     12741.83 o                         
 -29  11   2       3729.90       3091.47      4139.73 o                         
 -28  11   2        471.32        238.36      3330.52 o                         
 -27  11   2       1841.31       2372.48      5992.44 o                         
 -26  11   2     122703.16     144264.81      7992.52 o                         
 -25  11   2      14809.98      12598.08      3735.92 o                         
 -24  11   2      35124.73      32302.35      4152.42 o                         
 -23  11   2       8642.35      11078.26      3542.80 o                         
 -22  11   2      61554.94      63180.36      5002.89 o                         
 -21  11   2       1078.26        340.62      2958.33 o                         
 -20  11   2      26419.44      34790.86      3870.68 o                         
 -19  11   2      15802.87       7751.23      2971.32 o                         
 -18  11   2      17522.36      22816.74      3373.59 o                         
 -17  11   2       7892.68       8960.90      2781.43 o                         
 -16  11   2        772.98        627.63      2366.96 o                         
 -15  11   2       9560.30      12709.51      2752.15 o                         
 -14  11   2      65159.94      62405.17      4356.36 o                         
 -13  11   2       2646.49       2445.55      2353.39 o                         
 -12  11   2        151.48       3814.30      2296.77 o                         
 -11  11   2      38862.08      42601.06      2600.00 o                         
 -10  11   2     174767.39     165415.50      6818.36 o                         
  -9  11   2      40789.20      43891.29      3197.07 o                         
  -8  11   2      66994.27      59180.19      5021.07 o                         
  -7  11   2        150.86       -418.42      2358.38 o                         
  -6  11   2      73136.85      71732.88      5591.65 o                         
  -5  11   2     105047.41     122890.77      7683.76 o                         
  -4  11   2     113178.07     101399.05      6922.99 o                         
  -3  11   2     158788.75     159974.42      9357.45 o                         
  -2  11   2       4769.39       9585.69      3043.07 o                         
  -1  11   2       9263.33      12590.72      3081.11 o                         
   0  11   2       2422.84       1179.19      2814.84 o                         
   1  11   2     337270.72     314433.28     16242.41 o                         
   2  11   2        107.19        456.46      2662.69 o                         
   3  11   2        928.08        874.88      2624.65 o                         
   4  11   2      81694.90      80367.60      6390.46 o                         
   5  11   2      36759.62      41001.62      4754.80 o                         
   6  11   2      29653.82      23998.45      3879.92 o                         
   7  11   2       2102.94      -1458.71      2084.41 o                         
   8  11   2      22384.33      24023.62      2809.89 o                         
   9  11   2      44675.00      40638.56      5059.11 o                         
  10  11   2      51078.73      49433.27      3701.30 o                         
  11  11   2      13151.38      18259.23      3212.35 o                         
  12  11   2      34720.16      32690.26      3335.26 o                         
  13  11   2     154793.77     159063.52      7289.00 o                         
  14  11   2        755.86       1706.87      2527.91 o                         
  15  11   2       6327.29       3092.82      2619.90 o                         
  16  11   2      50593.54      56287.98      5703.86 o                         
  17  11   2     200840.98     212741.28      9170.89 o                         
  18  11   2      72623.28      72995.75      5028.92 o                         
  19  11   2      17674.32      14266.15      3342.15 o                         
  20  11   2        270.16       3256.62      7341.42 o                         
  21  11   2      68324.22      68097.41      5127.03 o                         
  22  11   2      76874.11      89446.62      8461.65 o                         
  23  11   2      28280.41      29063.34      5876.94 o                         
  24  11   2      19291.40      25291.58      4050.95 o                         
  25  11   2        108.16      -5311.94      6181.25 o                         
  26  11   2      11673.12      10576.13      3829.37 o                         
  27  11   2         37.95      -1781.51      3490.49 o                         
  28  11   2      15596.15      14019.87      3629.09 o                         
  29  11   2        636.27      -3286.21      3286.21 o                         
  30  11   2       4294.81       6825.22      3611.20 o                         
  31  11   2      21825.69      21005.64      6407.57 o                         
  32  11   2       1874.19       -331.31      4216.50 o                         
  33  11   2      21067.69      25207.07      4726.08 o                         
  34  11   2      17006.92      13453.24      4165.36 o                         
  35  11   2        180.79      -5084.09      5084.09 o                         
  36  11   2       3322.49       2004.86      3967.36 o                         
  37  11   2      24362.39      28113.63      4771.43 o                         
  38  11   2      19438.15      25426.76      7392.96 o                         
 -39  12   2       5526.40      -3988.38      4222.71 o                         
 -38  12   2       7882.75       3586.46      7147.36 o                         
 -37  12   2       2880.41      -4081.26      4081.26 o                         
 -36  12   2         76.74        131.26      4175.80 o                         
 -35  12   2       6423.69       7612.05      4214.03 o                         
 -34  12   2      16177.89      12845.22      4074.62 o                         
 -33  12   2      27096.74      21783.73      4352.51 o                         
 -32  12   2      15873.55      10315.22      4341.19 o                         
 -31  12   2         68.57       -630.10      7170.24 o                         
 -30  12   2       5409.85       7426.27      4564.61 o                         
 -29  12   2      44834.03      43685.93      8083.17 o                         
 -28  12   2      47912.31      43511.02      4925.05 o                         
 -27  12   2      14581.48      14020.81      3902.09 o                         
 -26  12   2       4344.57        751.19      3533.86 o                         
 -25  12   2      18937.44      22523.81      4088.97 o                         
 -24  12   2      62113.42      52669.18      4868.53 o                         
 -23  12   2      33456.46      35259.15      4445.29 o                         
 -22  12   2      16412.87      16075.73      3626.35 o                         
 -21  12   2       1236.77       6049.05      3254.23 o                         
 -20  12   2       1537.00       3654.93      3158.28 o                         
 -19  12   2        696.35       3833.30      3033.68 o                         
 -18  12   2         15.01       4664.70      3043.07 o                         
 -17  12   2       7060.22       5486.42      2877.63 o                         
 -16  12   2       8239.79      10738.30      2940.74 o                         
 -15  12   2       3099.44       4118.85      2668.07 o                         
 -14  12   2      16197.12      17055.46      3066.28 o                         
 -13  12   2      21800.93      24665.19      4773.82 o                         
 -12  12   2      68784.18      65205.28      4514.89 o                         
 -11  12   2      29651.83      32468.15      2877.15 o                         
 -10  12   2       6338.22      11641.35      2182.71 o                         
  -9  12   2       5702.67       4844.89      1968.84 o                         
  -8  12   2     162112.81     152812.66      6638.69 o                         
  -7  12   2      79582.26      81683.31      9262.36 o                         
  -6  12   2      84168.93      74291.69      4413.53 o                         
  -5  12   2      27062.93      22857.29      3575.61 o                         
  -4  12   2      16880.36      20346.76      3613.65 o                         
  -3  12   2      40212.21      42789.43      4640.69 o                         
  -2  12   2     129625.91     131259.22      8368.46 o                         
  -1  12   2      89161.67      93795.16      6922.99 o                         
   0  12   2       5149.73       4374.42      2890.92 o                         
   1  12   2       6811.11       9851.95      3081.11 o                         
   2  12   2      16806.25      13731.87      3271.31 o                         
   3  12   2      19276.21      15633.79      3499.54 o                         
   4  12   2       3157.97        418.42      2890.92 o                         
   5  12   2         14.75      -2016.04      2662.69 o                         
   6  12   2        144.25       -228.23      2928.96 o                         
   7  12   2       3552.59       5553.61      3081.11 o                         
   8  12   2       2067.14       4104.71      1795.95 o                         
   9  12   2      24120.82      18896.80      2219.87 o                         
  10  12   2       3682.07       2016.66      1909.85 o                         
  11  12   2      11788.39      16262.91      2176.05 o                         
  12  12   2       2111.02        830.74      3936.98 o                         
  13  12   2      35279.58      33117.79      3535.07 o                         
  14  12   2      35554.57      42634.00      6162.23 o                         
  15  12   2      69365.18      67110.45      4796.58 o                         
  16  12   2      37468.43      40984.81      4034.32 o                         
  17  12   2         29.51       2439.57      2886.64 o                         
  18  12   2      22398.38      16606.11      3469.74 o                         
  19  12   2     108682.91     111975.56      6650.18 o                         
  20  12   2      84265.73      80429.32      5592.88 o                         
  21  12   2      19538.83      21758.17      6141.30 o                         
  22  12   2       6011.75        621.29      3377.54 o                         
  23  12   2       7146.54      11092.01      3689.50 o                         
  24  12   2      14109.27      16611.33      3914.52 o                         
  25  12   2      13427.34      13736.58      3863.26 o                         
  26  12   2      16286.33       9660.20      4526.57 o                         
  27  12   2        153.80       4294.53     11392.51 o                         
  28  12   2       1446.06        378.13      4355.40 o                         
  29  12   2       1083.63       2175.40      3756.37 o                         
  30  12   2        415.28       1352.51      3814.71 o                         
  31  12   2       1453.44       2551.71      3953.25 o                         
  32  12   2       7037.56       1200.30      3914.06 o                         
  33  12   2        352.32       6780.15      4394.26 o                         
  34  12   2       1370.03       1405.68      4263.04 o                         
  35  12   2       7600.61       9045.79      4620.24 o                         
  36  12   2      21669.86      15669.78      5135.65 o                         
  37  12   2       6146.41       1995.27      4535.60 o                         
  38  12   2        974.89      18676.87      6352.42 o                         
 -39  13   2         55.27      -1597.61      5819.88 o                         
 -38  13   2         10.04       -880.20      8729.82 o                         
 -37  13   2        918.29        519.79      7341.42 o                         
 -36  13   2      10046.18       4524.27      4834.28 o                         
 -35  13   2       4370.58      -1944.82      4324.15 o                         
 -34  13   2       2517.09       4336.38      4305.53 o                         
 -33  13   2         70.71       -495.79      4199.09 o                         
 -32  13   2       4677.81       1320.95      4150.70 o                         
 -31  13   2      23479.08      28537.42      5819.88 o                         
 -30  13   2       4390.52       6989.08      4621.67 o                         
 -29  13   2       9928.57        498.71      3920.69 o                         
 -28  13   2        714.70       -558.56      3746.90 o                         
 -27  13   2      42747.04      43842.97      5382.44 o                         
 -26  13   2       4156.52       5499.76      3726.13 o                         
 -25  13   2      36968.37      30142.97     13825.07 o                         
 -24  13   2       8384.04       3516.75      3661.13 o                         
 -23  13   2      15816.21      20511.11      4182.33 o                         
 -22  13   2        133.33       -606.07      4983.03 o                         
 -21  13   2      51918.07      54355.33      9032.23 o                         
 -20  13   2       2188.17       4032.07      3261.29 o                         
 -19  13   2        352.41       -930.48      4792.84 o                         
 -18  13   2      19450.79      24990.21      3883.23 o                         
 -17  13   2      17342.06      17214.07      6654.82 o                         
 -16  13   2       8806.50       7191.29      3021.55 o                         
 -15  13   2       1370.86       -405.01      2779.09 o                         
 -14  13   2         55.57       2833.49      5097.15 o                         
 -13  13   2      28714.38      24339.41      3371.67 o                         
 -12  13   2       1594.79       3530.50      2368.62 o                         
 -11  13   2       6082.87       5225.03      2115.82 o                         
 -10  13   2      12076.42      12945.03      2401.28 o                         
  -9  13   2      40586.64      37305.07      4089.13 o                         
  -8  13   2       2830.34       1734.60      2041.73 o                         
  -7  13   2        599.61       3188.81      2215.02 o                         
  -6  13   2      49739.14      38941.98      3518.55 o                         
  -5  13   2      33449.87      37143.17      7018.09 o                         
  -4  13   2      91540.71      99336.09      9412.61 o                         
  -3  13   2      24632.93      31654.47      3248.52 o                         
  -2  13   2       1334.16       1787.57      3214.25 o                         
  -1  13   2       1137.38       2309.88      2143.72 o                         
   0  13   2      91238.38      89813.42      5054.75 o                         
   1  13   2       8297.96       7677.96      2374.83 o                         
   2  13   2      18886.30      19625.94      2918.26 o                         
   3  13   2       4189.68       3917.96      2259.37 o                         
   4  13   2      40607.38      42611.51      3604.23 o                         
   5  13   2      10544.64       8596.69      2447.65 o                         
   6  13   2      22028.79      20432.01      2808.35 o                         
   7  13   2      19475.56      21069.11      3973.11 o                         
   8  13   2       7248.49       9092.79      2085.97 o                         
   9  13   2      36484.77      37163.90      2797.66 o                         
  10  13   2      17605.47      18704.18      2382.35 o                         
  11  13   2      48212.34      48553.52      3420.13 o                         
  12  13   2      23442.22      21244.14      3364.50 o                         
  13  13   2       6662.82       7417.49      2851.11 o                         
  14  13   2      26182.13      32084.80      4013.05 o                         
  15  13   2      33732.01      35508.26      3993.63 o                         
  16  13   2      25042.96      29487.16      3832.22 o                         
  17  13   2      38402.23      35074.67      4507.56 o                         
  18  13   2      58699.04      55933.64      4826.65 o                         
  19  13   2         95.04       1558.33      5325.38 o                         
  20  13   2       1979.90       3834.58      3346.37 o                         
  21  13   2      22549.44      20314.88      3897.97 o                         
  22  13   2      15729.95      12847.28      3778.51 o                         
  23  13   2       5696.36       4398.37      3616.51 o                         
  24  13   2         92.22      -1214.34      6409.48 o                         
  25  13   2       1352.91      -2488.22      3573.58 o                         
  26  13   2        209.90      -1629.22      3765.80 o                         
  27  13   2      16444.21       7338.33      3941.68 o                         
  28  13   2        276.31      -3536.72      3536.72 o                         
  29  13   2       1255.65       1035.82      4393.44 o                         
  30  13   2        632.86       6580.02      4108.15 o                         
  31  13   2       7510.06       4866.75      4189.83 o                         
  32  13   2       5498.88       7600.27      4155.20 o                         
  33  13   2         73.70      -1062.57      4317.36 o                         
  34  13   2       7440.14       -387.00      4341.73 o                         
  35  13   2       9126.25      15696.18      5029.25 o                         
  36  13   2       3062.24        734.90      7455.53 o                         
  37  13   2        117.24      10536.65      6086.15 o                         
 -38  14   2       1172.63      -2092.11      5097.15 o                         
 -37  14   2        453.25      -1519.36      8881.97 o                         
 -36  14   2       1387.92       5348.40      4896.55 o                         
 -35  14   2          1.79       -107.76      4192.96 o                         
 -34  14   2         44.41      -4053.15      4053.15 o                         
 -33  14   2        620.06       8679.87      4114.98 o                         
 -32  14   2        384.06      -1735.99      4158.10 o                         
 -31  14   2       2349.03       -184.03      4179.89 o                         
 -30  14   2       7654.98       7759.13      6713.78 o                         
 -29  14   2       1773.39        402.03      3911.70 o                         
 -28  14   2       1748.78      -2030.96      6713.78 o                         
 -27  14   2       5318.98      10863.93      4002.93 o                         
 -26  14   2       2225.27       4808.95      7189.26 o                         
 -25  14   2      11518.80      17383.00      4078.00 o                         
 -24  14   2       9838.36       8224.58      3773.68 o                         
 -23  14   2      41443.07      37397.47      4698.72 o                         
 -22  14   2       5125.27       1396.51      3357.56 o                         
 -21  14   2       6613.91       4555.43      3503.83 o                         
 -20  14   2      34903.82      33440.68      4370.24 o                         
 -19  14   2      23952.05      25414.83      4057.21 o                         
 -18  14   2        375.47       -422.90      3192.30 o                         
 -17  14   2       8499.78       6495.84      3260.35 o                         
 -16  14   2      32285.27      47150.85      4611.33 o                         
 -15  14   2      50578.54      52516.60      8461.65 o                         
 -14  14   2       2731.33       3134.93      3746.79 o                         
 -13  14   2        277.42       -183.41      2278.90 o                         
 -12  14   2       2178.23       2504.36      1831.16 o                         
 -11  14   2      37715.66      31645.16      3195.23 o                         
 -10  14   2         52.58      -1767.47      2092.91 o                         
  -9  14   2       2710.78        837.27      2286.94 o                         
  -8  14   2       1193.00       1120.40      3708.75 o                         
  -7  14   2       3075.19       5611.71      2681.71 o                         
  -6  14   2       2373.43       4614.47      2366.65 o                         
  -5  14   2       1741.81       3255.42      2284.37 o                         
  -4  14   2         93.67       2517.47      2278.68 o                         
  -3  14   2       1090.36      -1844.29      2215.97 o                         
  -2  14   2      34193.38      31302.77      3746.79 o                         
  -1  14   2      13203.09      10337.37      2555.24 o                         
   0  14   2       1558.33       2894.64      2332.65 o                         
   1  14   2       1791.65       4723.29      2350.63 o                         
   2  14   2      48427.41      47049.32      3832.78 o                         
   3  14   2      32299.09      29391.77      3227.67 o                         
   4  14   2      15921.24      11547.32      2743.12 o                         
   5  14   2        503.47      -2019.70      2228.10 o                         
   6  14   2      45798.00      46603.77      5972.03 o                         
   7  14   2      45966.11      49373.03      8330.42 o                         
   8  14   2      28996.76      27493.44      2697.62 o                         
   9  14   2      20158.97      21154.87      2789.64 o                         
  10  14   2      35423.89      35266.74      2957.52 o                         
  11  14   2      13849.01      15734.96      2407.72 o                         
  12  14   2      50791.30      55173.38      3482.50 o                         
  13  14   2      29901.29      27231.75      3642.71 o                         
  14  14   2       5925.86       1178.14      2928.47 o                         
  15  14   2        323.18       1407.42      3006.73 o                         
  16  14   2      18082.59      22930.97      3846.02 o                         
  17  14   2       4645.28       5144.62      3249.23 o                         
  18  14   2      18694.01      24018.61      5133.29 o                         
  19  14   2       1436.70       6814.66      3527.71 o                         
  20  14   2       7855.53      12858.34      3791.37 o                         
  21  14   2       6319.57       8591.72      3654.86 o                         
  22  14   2       1007.09        820.71      3535.48 o                         
  23  14   2      11431.21       7489.94      3780.29 o                         
  24  14   2        507.72      -1533.12      6067.13 o                         
  25  14   2        915.27        815.79      3617.78 o                         
  26  14   2       3703.43       8336.12      7227.30 o                         
  27  14   2        108.00        -63.76      3655.55 o                         
  28  14   2        972.00        697.15      3856.80 o                         
  29  14   2      11147.51       5180.05      3947.08 o                         
  30  14   2      12111.07      11687.94      7529.71 o                         
  31  14   2       3188.28       1249.60      4094.69 o                         
  32  14   2         77.93       -886.58      4036.25 o                         
  33  14   2       6675.05       4042.28      4417.92 o                         
  34  14   2      15407.30      14257.48      4730.61 o                         
  35  14   2       3236.98      -1124.34      4730.61 o                         
  36  14   2        527.81       1787.81      6048.11 o                         
 -36  15   2       1431.64       1370.80      4753.95 o                         
 -35  15   2       3902.94       7522.48      4858.62 o                         
 -34  15   2         23.26      -3449.21      4792.84 o                         
 -33  15   2        390.22       -135.85      4256.73 o                         
 -32  15   2       7382.71       5385.69      4221.48 o                         
 -31  15   2       1592.09       -254.09      4010.83 o                         
 -30  15   2       8035.46       3871.29      4102.15 o                         
 -29  15   2        165.05       1932.60      4735.79 o                         
 -28  15   2       4732.61       4174.99      4085.00 o                         
 -27  15   2        849.97       2429.17      7607.69 o                         
 -26  15   2      24554.96      18466.81      4231.16 o                         
 -25  15   2        134.27       1667.06      3800.99 o                         
 -24  15   2       6743.82       3634.34      3788.81 o                         
 -23  15   2       6747.54       1936.28      3596.06 o                         
 -22  15   2      37585.18      34267.07      4599.19 o                         
 -21  15   2       2676.54        907.04      3563.81 o                         
 -20  15   2        462.20       -450.96      3347.98 o                         
 -19  15   2       7438.50       9867.51      3613.65 o                         
 -18  15   2       6928.63       3835.12      3396.05 o                         
 -17  15   2      21983.43      17113.00      3877.61 o                         
 -16  15   2        453.03        631.25      3185.19 o                         
 -15  15   2       1359.66       -717.39      3043.70 o                         
 -14  15   2      19573.73      16250.46      2386.64 o                         
 -13  15   2      14758.19      16095.10      3012.73 o                         
 -12  15   2        252.29      -1918.88      1918.88 o                         
 -11  15   2      10131.66       5581.55      2488.90 o                         
 -10  15   2      33088.33      28189.92      3280.31 o                         
  -9  15   2       1621.44       2318.44      2384.65 o                         
  -8  15   2      14802.70      10470.00      2641.25 o                         
  -7  15   2         35.75       -865.75      2605.63 o                         
  -6  15   2       3890.41       6527.16      2581.71 o                         
  -5  15   2      23937.34      22574.49      3052.04 o                         
  -4  15   2       5516.63       7775.06      2605.04 o                         
  -3  15   2      25771.86      28283.99      3917.96 o                         
  -2  15   2       2899.89        538.77      2366.65 o                         
  -1  15   2       2360.72       3488.67      2443.66 o                         
   0  15   2       6115.62       9965.93      2768.85 o                         
   1  15   2      40841.75      34742.93      3572.48 o                         
   2  15   2         65.83         66.88      2567.59 o                         
   3  15   2         14.12       -440.13      2474.11 o                         
   4  15   2      21505.46      19106.54      3168.41 o                         
   5  15   2      28344.91      28050.58      3441.58 o                         
   6  15   2       8416.60      10413.02      4317.36 o                         
   7  15   2       4784.59       6558.35      2725.20 o                         
   8  15   2      26263.77      24210.25      2782.55 o                         
   9  15   2      15467.88      19900.99      2661.59 o                         
  10  15   2      43523.36      44007.91      5074.91 o                         
  11  15   2       4434.02       4080.01      2272.31 o                         
  12  15   2       4111.75       4040.19      2337.86 o                         
  13  15   2      32385.41      28681.76      7550.63 o                         
  14  15   2       8409.98       8544.65      3359.25 o                         
  15  15   2       1088.39       3509.74      3303.11 o                         
  16  15   2        307.74      -1518.08      3106.54 o                         
  17  15   2      11308.58       8027.25      6447.51 o                         
  18  15   2       7076.20       7990.34      3670.71 o                         
  19  15   2       1044.95       -523.28      3590.70 o                         
  20  15   2         59.20        438.54      3497.05 o                         
  21  15   2      12420.05      13406.61      3953.62 o                         
  22  15   2      16006.41       6971.11      3839.48 o                         
  23  15   2       5912.48       6637.26      4830.88 o                         
  24  15   2       4401.25       3015.02      3697.10 o                         
  25  15   2        280.41       -146.96      3598.28 o                         
  26  15   2       5471.45       4080.29      3975.02 o                         
  27  15   2       1213.69      -2953.87      3785.15 o                         
  28  15   2       6869.38       3893.82      3914.06 o                         
  29  15   2         64.54        671.67      7873.96 o                         
  30  15   2        372.43        718.15      6219.28 o                         
  31  15   2      10890.61       7300.79      8691.78 o                         
  32  15   2       3975.00       8142.04      7113.19 o                         
  33  15   2       4793.16       3005.81      5059.11 o                         
  34  15   2        723.34      -2802.65      4474.94 o                         
 -35  16   2       7144.07       3308.75      4845.67 o                         
 -34  16   2       9174.03      11124.66      4989.86 o                         
 -33  16   2      17997.70      11265.34      6921.09 o                         
 -32  16   2       6959.41      -3947.61      3947.61 o                         
 -31  16   2       1380.26      -3098.32      4013.05 o                         
 -30  16   2       2460.95      -1103.11      6846.92 o                         
 -29  16   2      14157.33      11805.26      4564.61 o                         
 -28  16   2      29160.26      24267.31      5798.96 o                         
 -27  16   2      22634.96      22571.46      4809.96 o                         
 -26  16   2      12319.46       7384.14      4229.65 o                         
 -25  16   2       1878.53       4598.70      3843.21 o                         
 -24  16   2      16523.03      10776.10      4093.83 o                         
 -23  16   2      11734.04      22498.65      4256.14 o                         
 -22  16   2      12905.77       7834.84      3785.40 o                         
 -21  16   2       2648.28      -3520.77      3520.77 o                         
 -20  16   2         62.07       2463.57      4051.09 o                         
 -19  16   2        866.58       1218.83      3508.16 o                         
 -18  16   2       1209.84        245.85      3482.49 o                         
 -17  16   2       6983.64       6178.31      3396.05 o                         
 -16  16   2        460.75       -606.90      3281.13 o                         
 -15  16   2        268.40      -1612.16      3328.36 o                         
 -14  16   2       2609.02         77.90      2074.80 o                         
 -13  16   2      16438.57      12473.29      2405.99 o                         
 -12  16   2      10230.78       9823.02      2345.70 o                         
 -11  16   2       5223.72       3813.26      2627.88 o                         
 -10  16   2        698.04       1118.02      2528.48 o                         
  -9  16   2      19333.74      13376.20      3006.10 o                         
  -8  16   2      30617.90      23585.76      3296.57 o                         
  -7  16   2      59785.81      67011.52      9051.24 o                         
  -6  16   2      70922.05      77045.15     10270.38 o                         
  -5  16   2      12579.82      17057.50      4600.75 o                         
  -4  16   2         47.91      -2551.42      2551.42 o                         
  -3  16   2      30345.35      23840.10      3395.66 o                         
  -2  16   2      43931.56      46801.08      4184.23 o                         
  -1  16   2      49318.56      50422.76      4247.46 o                         
   0  16   2      25876.06      32369.62      3750.36 o                         
   1  16   2         81.03      -2482.66      2482.66 o                         
   2  16   2       1240.42       2626.96      2659.16 o                         
   3  16   2      24543.55      16506.09      3165.33 o                         
   4  16   2       3995.06       3289.36      2652.65 o                         
   5  16   2         91.03      -1990.01      2548.45 o                         
   6  16   2       3059.55      -1059.70      2652.65 o                         
   7  16   2         97.94        240.85      3309.34 o                         
   8  16   2      18168.76      14547.68      2882.96 o                         
   9  16   2       7536.96       4767.13      2421.83 o                         
  10  16   2       6395.83       8309.49      2526.12 o                         
  11  16   2       6829.12       1648.50      6075.75 o                         
  12  16   2         81.64       -282.87      2345.19 o                         
  13  16   2       6597.70       2296.25      4146.19 o                         
  14  16   2      12425.80      14404.95      3787.93 o                         
  15  16   2      32589.40      32977.93      4315.44 o                         
  16  16   2      13425.10      13999.48      3831.09 o                         
  17  16   2       3408.79       2429.19      3495.40 o                         
  18  16   2       8667.88       6265.63      3626.35 o                         
  19  16   2      29758.40      27221.52      4411.15 o                         
  20  16   2      30325.37      37653.87      4728.19 o                         
  21  16   2      13450.96       8447.86      6561.63 o                         
  22  16   2        114.47      -3569.00      3569.00 o                         
  23  16   2         19.39        306.05      3796.45 o                         
  24  16   2      27307.37      15636.28      4391.54 o                         
  25  16   2       9920.06       1792.71      4469.52 o                         
  26  16   2       3556.65      -1654.34      3849.86 o                         
  27  16   2       6034.79       5904.19      4066.96 o                         
  28  16   2       2513.51      -5781.84      5781.84 o                         
  29  16   2       3044.27      -1973.20      3947.08 o                         
  30  16   2          3.32      -3783.23      3783.23 o                         
  31  16   2        170.67      -3622.51      4025.03 o                         
  32  16   2        173.31      -3934.85      4121.90 o                         
  33  16   2       5183.82      -2614.42      4442.04 o                         
 -34  17   2         12.88      -1293.31      5705.76 o                         
 -33  17   2        824.12      -3258.63      4045.95 o                         
 -32  17   2       8205.60      11656.83      7415.59 o                         
 -31  17   2      41156.21      64277.34     10080.18 o                         
 -30  17   2      19579.80      17723.08      8157.34 o                         
 -29  17   2      13177.57       9498.91      4542.28 o                         
 -28  17   2        609.87       -196.37      4066.99 o                         
 -27  17   2      20583.53      22178.19      4798.29 o                         
 -26  17   2      11834.06       5075.86      5040.09 o                         
 -25  17   2      52399.53      66787.88      8939.03 o                         
 -24  17   2       9449.71       8674.14      4056.36 o                         
 -23  17   2       2913.55       4673.88      5991.05 o                         
 -22  17   2       7070.30       5345.79      4016.52 o                         
 -21  17   2      18870.71      25244.35      9279.47 o                         
 -20  17   2       7644.55      28350.18     22573.91 o                         
 -19  17   2         57.77      -3731.99      3860.90 o                         
 -18  17   2       8810.45       9606.36      3843.96 o                         
 -17  17   2       1286.02       8209.52      3692.43 o                         
 -16  17   2       3235.53       6405.02      5515.57 o                         
 -15  17   2       6151.88       4328.51      4161.96 o                         
 -14  17   2       4646.35       6438.97      2383.33 o                         
 -13  17   2       3212.13       1731.55      2550.94 o                         
 -12  17   2      19563.55      25175.04      2955.07 o                         
 -11  17   2      25400.52      21907.25      3382.00 o                         
 -10  17   2       2198.45       3045.96      2746.92 o                         
  -9  17   2      53345.04      53675.60      4608.92 o                         
  -8  17   2       9239.00      10488.82      4146.19 o                         
  -7  17   2        341.18       1680.24      4127.17 o                         
  -6  17   2       5240.41       6572.58      5953.01 o                         
  -5  17   2      79154.31      78771.22      8064.15 o                         
  -4  17   2     121814.04     123730.05      6755.08 o                         
  -3  17   2      33083.05      30862.54      3913.47 o                         
  -2  17   2      16512.50      16028.09      3449.77 o                         
  -1  17   2       9012.85       8408.00      3057.45 o                         
   0  17   2      59872.54      70100.78      6618.69 o                         
   1  17   2      25271.31      17518.86      3452.45 o                         
   2  17   2      30147.61      31829.34      3955.80 o                         
   3  17   2         95.49       1657.26      2871.90 o                         
   4  17   2       5616.33       7316.17      3079.65 o                         
   5  17   2       9716.79       8826.35      4431.48 o                         
   6  17   2        206.66       1022.89      2945.51 o                         
   7  17   2       2317.81        721.11      2832.98 o                         
   8  17   2      14480.31      12413.92      2780.31 o                         
   9  17   2        900.35       4479.97      2573.56 o                         
  10  17   2         29.82       3221.18      2484.19 o                         
  11  17   2      37455.98      42232.74      3505.93 o                         
  12  17   2      41201.63      47923.73      3747.21 o                         
  13  17   2       6060.79       7432.76      2611.58 o                         
  14  17   2       9201.37       9382.13      2724.02 o                         
  15  17   2       1796.31       -278.32      3522.31 o                         
  16  17   2      43437.59      33045.52      4611.40 o                         
  17  17   2      22321.91      21915.52      4343.84 o                         
  18  17   2      61727.49      57320.45      5499.25 o                         
  19  17   2      13079.26      11114.39      3994.17 o                         
  20  17   2       4910.44       8995.09      6390.46 o                         
  21  17   2       5937.44       4009.56      4716.77 o                         
  22  17   2      40162.57      33325.64      4746.24 o                         
  23  17   2      19834.09      13889.36      5171.32 o                         
  24  17   2       1647.17      -3598.28      3598.28 o                         
  25  17   2       1155.18       -433.29      5002.05 o                         
  26  17   2       1730.59       -431.31      4012.22 o                         
  27  17   2       7069.00       4713.02      5040.09 o                         
  28  17   2        242.85       -900.45      3905.45 o                         
  29  17   2       4358.10       3741.51      4102.85 o                         
  30  17   2        823.90       -193.87      4041.83 o                         
  31  17   2        103.34       2978.70      4629.43 o                         
  32  17   2      11181.17      18639.99      4985.15 o                         
 -32  18   2       4301.01       2564.81      5059.11 o                         
 -31  18   2        157.48      -4085.04      4271.38 o                         
 -30  18   2       2458.91       2153.35      4271.18 o                         
 -29  18   2      35754.61      39291.82     10346.45 o                         
 -28  18   2      10563.14       1958.11      5591.65 o                         
 -27  18   2      20015.07      19997.58     11162.38 o                         
 -26  18   2        980.93       -793.21      3929.59 o                         
 -25  18   2      19509.79      16238.44      9697.90 o                         
 -24  18   2       2129.25       6905.91      4078.00 o                         
 -23  18   2      40465.97      36331.59      7740.82 o                         
 -22  18   2       3465.01      -2273.90      3801.74 o                         
 -21  18   2        147.76      -2700.73      3758.41 o                         
 -20  18   2       1425.80      -3758.41      3758.41 o                         
 -19  18   2      36123.15      42550.60     12229.36 o                         
 -18  18   2       2518.61       3829.95      3859.68 o                         
 -17  18   2       1345.96      -3481.24      3481.24 o                         
 -16  18   2        984.12      -3692.13      3775.15 o                         
 -15  18   2      26180.14      21114.70      2882.81 o                         
 -14  18   2       7542.44       8318.13      2776.48 o                         
 -13  18   2       4089.53       4793.98      2608.76 o                         
 -12  18   2       7255.43       5272.42      2537.80 o                         
 -11  18   2      16863.64      11632.59      3197.64 o                         
 -10  18   2       4202.64      -4052.34      4754.80 o                         
  -9  18   2       5756.26       6619.01      3143.87 o                         
  -8  18   2      22388.44      33549.57      4101.00 o                         
  -7  18   2      65611.84      65259.05      5150.83 o                         
  -6  18   2      46691.27      51292.84      4791.61 o                         
  -5  18   2       5548.29       6992.68      4374.42 o                         
  -4  18   2        343.02      -1341.96      3114.09 o                         
  -3  18   2      18650.04      14803.88      3500.75 o                         
  -2  18   2      91160.02      96223.67      6387.71 o                         
  -1  18   2      16210.32      18691.23      3659.00 o                         
   0  18   2      19406.80      21338.10      3802.47 o                         
   1  18   2        482.72       1602.91      3076.03 o                         
   2  18   2      33352.93      31796.32      4182.45 o                         
   3  18   2       4435.53      10145.83      5401.46 o                         
   4  18   2       3855.82       -411.42      3063.10 o                         
   5  18   2       5123.38       3893.14      3165.33 o                         
   6  18   2       8415.74      10361.02      3434.97 o                         
   7  18   2      18682.31      27196.08      6143.21 o                         
   8  18   2        122.86       -290.42      2549.65 o                         
   9  18   2       7435.94      10510.18      2820.51 o                         
  10  18   2      36403.32      39098.41      4384.55 o                         
  11  18   2        571.10      -2283.47      2554.22 o                         
  12  18   2      13086.23      12602.45      2966.04 o                         
  13  18   2       9947.02      13705.90      2946.26 o                         
  14  18   2      42389.79      43059.99      4185.99 o                         
  15  18   2      31739.02      28598.82      4678.03 o                         
  16  18   2      37629.12      39805.15      5063.66 o                         
  17  18   2        230.84      -2519.21      3831.09 o                         
  18  18   2      10950.45       8270.73      4088.11 o                         
  19  18   2      21923.93      21461.82      4397.64 o                         
  20  18   2      41359.16      30822.95      4839.49 o                         
  21  18   2      15715.53      12521.54      5287.34 o                         
  22  18   2        298.17        -53.43      3952.80 o                         
  23  18   2       3003.46      -3812.44      3812.44 o                         
  24  18   2       1421.29       2955.51      3920.69 o                         
  25  18   2      18931.29      15720.84      4569.73 o                         
  26  18   2         52.28      -4507.55      4507.55 o                         
  27  18   2        339.97      -2238.57      4094.08 o                         
  28  18   2       1142.03      -4012.09      4213.12 o                         
  29  18   2       6465.48       7395.31      4471.85 o                         
  30  18   2       6754.26       6070.55      6333.40 o                         
 -30  19   2       2700.58       3624.73      8425.51 o                         
 -29  19   2        152.13       7320.63      9678.88 o                         
 -28  19   2        667.59       2755.54      4530.37 o                         
 -27  19   2      16781.95      11811.15      4659.71 o                         
 -26  19   2       4256.14       8929.80      4492.16 o                         
 -25  19   2       9809.36      11089.59      4429.25 o                         
 -24  19   2       1141.03       1155.73      4121.00 o                         
 -23  19   2       4928.29       5658.13      4678.73 o                         
 -22  19   2        311.63       1575.77      4055.73 o                         
 -21  19   2      21896.52      20230.37      5323.48 o                         
 -20  19   2         53.65      -3846.02      3846.02 o                         
 -19  19   2        131.24       -126.58      3872.35 o                         
 -18  19   2         62.92       1208.05      3893.15 o                         
 -17  19   2      18839.32      19708.74      4458.87 o                         
 -16  19   2       2406.33      -2449.21      2449.21 o                         
 -15  19   2         91.79      -1823.52      3093.73 o                         
 -14  19   2       3272.52       1620.93      3143.51 o                         
 -13  19   2      20990.07      20203.06      3070.77 o                         
 -12  19   2        160.04      -1082.30      2522.07 o                         
 -11  19   2        317.02      -2830.06      2830.06 o                         
 -10  19   2      10980.70       8789.19     10059.26 o                         
  -9  19   2       6829.68       6350.59      6865.94 o                         
  -8  19   2        551.41       -954.20      9186.28 o                         
  -7  19   2       4279.78       -272.38      8862.95 o                         
  -6  19   2       1330.35       4506.29      3211.23 o                         
  -5  19   2       8252.28       9929.04      3550.13 o                         
  -4  19   2      37435.87      34925.48      4321.44 o                         
  -3  19   2       6630.00       6181.25      3389.05 o                         
  -2  19   2       1430.43       1413.50      3195.35 o                         
  -1  19   2         93.25       1862.14      3227.33 o                         
   0  19   2      22367.30      33773.67     13596.84 o                         
   1  19   2       1388.36        326.82      4564.61 o                         
   2  19   2       3575.14        827.11      3356.99 o                         
   3  19   2       3426.84       -960.09      8045.13 o                         
   4  19   2      13333.16      13157.73      3590.70 o                         
   5  19   2       8736.17       8383.06      3361.83 o                         
   6  19   2        207.15      -2510.37      4241.29 o                         
   7  19   2       3131.86      -2030.91      3238.15 o                         
   8  19   2       5078.84       6821.20      2957.70 o                         
   9  19   2       8393.52       4845.65      2852.46 o                         
  10  19   2       8062.20       7238.80      3413.24 o                         
  11  19   2      12959.23      16992.53      3188.38 o                         
  12  19   2      13042.69      12623.95      3059.81 o                         
  13  19   2       5724.55       5318.35      3480.37 o                         
  14  19   2      14444.12      16760.76      3170.73 o                         
  15  19   2       4127.97       7070.58      4021.42 o                         
  16  19   2      11135.49       5587.31      4005.25 o                         
  17  19   2      18298.38      14315.67      4410.16 o                         
  18  19   2      17461.05      19708.07      4690.74 o                         
  19  19   2        312.21      -3831.09      3831.09 o                         
  20  19   2         97.31        436.62      5268.32 o                         
  21  19   2      12334.20      11610.07      4410.16 o                         
  22  19   2       2154.79       6987.18      6846.92 o                         
  23  19   2       3050.49      -3036.28      4110.57 o                         
  24  19   2        852.41      -4241.29      4241.29 o                         
  25  19   2       3937.64      12690.83     15707.97 o                         
  26  19   2        587.09       3502.56      4322.63 o                         
  27  19   2       5848.79       3881.90      4551.49 o                         
  28  19   2       2391.50       8193.87      4735.78 o                         
  29  19   2       4300.34       1939.96      5934.00 o                         
 -28  20   2        233.17       7189.26      5363.42 o                         
 -27  20   2       1409.92        967.54      4526.57 o                         
 -26  20   2        692.19       3587.32      4332.14 o                         
 -25  20   2       1283.58      -1458.10      4048.83 o                         
 -24  20   2        235.08       1508.14      4036.72 o                         
 -23  20   2          2.20      -3899.44      3899.44 o                         
 -22  20   2       1369.94       1050.45      4158.85 o                         
 -21  20   2       3757.97       4241.58      7740.82 o                         
 -20  20   2       6382.79       4661.37      4121.20 o                         
 -19  20   2       3376.09       3185.22      4071.42 o                         
 -18  20   2        536.67      -3936.36      3936.36 o                         
 -17  20   2        217.30      -2168.19      3819.12 o                         
 -16  20   2       1825.68       3039.46      2859.22 o                         
 -15  20   2       5464.24       2935.16      2728.99 o                         
 -14  20   2        126.56       -419.24      2661.95 o                         
 -13  20   2       7344.64       4670.11      2686.21 o                         
 -12  20   2        336.16       1939.54      2747.94 o                         
 -11  20   2       3230.22        767.93      3177.16 o                         
 -10  20   2        289.95       4038.62      3197.64 o                         
  -9  20   2       8892.90       8512.29      3427.43 o                         
  -8  20   2       1492.87        926.32      3091.78 o                         
  -7  20   2         68.12       1471.45      3263.95 o                         
  -6  20   2        209.28       2622.74      3207.39 o                         
  -5  20   2       2774.14       3530.47      5762.82 o                         
  -4  20   2        978.24       -172.58      3157.19 o                         
  -3  20   2       2695.12       2206.86      3246.24 o                         
  -2  20   2       3939.03       3890.92      3325.36 o                         
  -1  20   2        133.80       -221.74      3290.32 o                         
   0  20   2       6971.31       2860.14      3498.66 o                         
   1  20   2       2255.72       4196.52      3519.76 o                         
   2  20   2       6362.12       1729.46      3371.67 o                         
   3  20   2       1478.23       -230.12      7132.21 o                         
   4  20   2        283.93      -2103.82      3271.07 o                         
   5  20   2        240.19       2570.70      3509.38 o                         
   6  20   2       3790.31      17105.24     15004.26 o                         
   7  20   2       2460.84       -948.56      3389.05 o                         
   8  20   2        382.09      -2699.26      2699.26 o                         
   9  20   2        974.97      -1140.73      2793.83 o                         
  10  20   2         86.48      -2821.45      2821.45 o                         
  11  20   2        590.03         63.99      2919.88 o                         
  12  20   2        211.67       -661.81      2858.17 o                         
  13  20   2       4742.60       3950.05      2999.58 o                         
  14  20   2         66.86       -694.76      4521.11 o                         
  15  20   2       3090.79       8890.20      3834.79 o                         
  16  20   2        144.95       -341.85      4070.90 o                         
  17  20   2          9.68      -5040.09      5040.09 o                         
  18  20   2       1592.41      13766.17     11447.67 o                         
  19  20   2       1662.11      10828.75      8842.03 o                         
  20  20   2       1053.87       5544.04      4168.81 o                         
  21  20   2        201.49      -1261.69      4044.41 o                         
  22  20   2        513.90        368.70      7284.36 o                         
  23  20   2       6117.88       1854.86      4218.95 o                         
  24  20   2        264.18      -2446.68      4009.37 o                         
  25  20   2        112.02      -1880.44      4248.91 o                         
  26  20   2        199.97        821.99      4203.25 o                         
  27  20   2       4971.29      -3043.07      5287.34 o                         
 -26  21   2        893.76      -1334.23      4341.06 o                         
 -25  21   2      17167.72      11596.77      4740.45 o                         
 -24  21   2       2490.67       2882.74      6485.55 o                         
 -23  21   2        103.37      -3622.26      3622.26 o                         
 -22  21   2       2088.44       1121.01      4321.40 o                         
 -21  21   2       2263.61      -1636.77      4098.43 o                         
 -20  21   2       2432.67      -1370.36      4167.94 o                         
 -19  21   2       1733.87      -3432.75      4063.69 o                         
 -18  21   2       5665.26       7653.96      4391.25 o                         
 -17  21   2        996.40        346.32      4697.75 o                         
 -16  21   2       1083.28      -3899.82      3899.82 o                         
 -15  21   2       4817.75       1691.37      2758.53 o                         
 -14  21   2       1112.74      -1511.97      7416.93 o                         
 -13  21   2         32.11       1690.88      2856.17 o                         
 -12  21   2        193.90       -586.30      2764.74 o                         
 -11  21   2      15335.02      16019.66      3836.02 o                         
 -10  21   2       2542.14       6468.44      3444.49 o                         
  -9  21   2      13883.83      21034.77      4016.52 o                         
  -8  21   2      11584.09      11321.17      3632.67 o                         
  -7  21   2        548.23       4676.54      3537.57 o                         
  -6  21   2        442.18       6116.86      3626.35 o                         
  -5  21   2      29845.78      30913.38      5173.23 o                         
  -4  21   2      24994.50      21372.74     10306.51 o                         
  -3  21   2       1786.48       -923.58      3594.63 o                         
  -2  21   2       7395.25       5047.17      3661.13 o                         
  -1  21   2        526.01       2893.79      3563.20 o                         
   0  21   2       6718.32      11484.74      4526.57 o                         
   1  21   2       1254.36      -3482.49      3482.49 o                         
   2  21   2      16872.13      14423.76      6122.29 o                         
   3  21   2         78.20        -34.39      3497.05 o                         
   4  21   2          8.41       4597.53      3659.72 o                         
   5  21   2        567.39       1193.02      3652.74 o                         
   6  21   2       1390.90        727.40      8577.67 o                         
   7  21   2        432.93      -3426.69      3426.69 o                         
   8  21   2         18.66        901.99      2963.32 o                         
   9  21   2       4283.42       4282.18      4676.31 o                         
  10  21   2        525.49        -54.12      3023.03 o                         
  11  21   2       9845.60      10332.78      3218.96 o                         
  12  21   2      14628.81      12499.23      3290.25 o                         
  13  21   2       1053.71      -1083.98      3093.21 o                         
  14  21   2        558.70       1302.07      2999.91 o                         
  15  21   2       2919.95       8548.79      4461.05 o                         
  16  21   2      14125.14      20540.86      5041.89 o                         
  17  21   2       2687.93      -3386.36      4945.00 o                         
  18  21   2      12880.42       9007.10      4597.30 o                         
  19  21   2       2617.31        677.98      8197.28 o                         
  20  21   2       1040.70        241.31      4297.26 o                         
  21  21   2         21.95      -4545.59      4545.59 o                         
  22  21   2       6358.67         38.04      5667.73 o                         
  23  21   2       4784.23       3984.35      4418.27 o                         
  24  21   2        115.97      -4110.57      4110.57 o                         
 -24  22   2       2418.47        456.46      6580.65 o                         
 -23  22   2      18859.09      22173.07     13539.78 o                         
 -22  22   2       2898.76       3277.70      4559.02 o                         
 -21  22   2        577.98       3089.43      6257.32 o                         
 -20  22   2       2278.19       -265.34      4410.16 o                         
 -19  22   2       1919.86      -1470.42      4278.40 o                         
 -18  22   2        679.90       5157.21      4325.88 o                         
 -17  22   2        885.80       4449.58      7607.69 o                         
 -16  22   2       1580.66       5778.16      4451.43 o                         
 -15  22   2        109.12      -4849.90      4849.90 o                         
 -14  22   2       3091.34       -393.52      2901.45 o                         
 -13  22   2       6272.10       5021.80      4088.21 o                         
 -12  22   2      14175.39      13044.64      3611.70 o                         
 -11  22   2      12987.03      11217.47      4046.49 o                         
 -10  22   2        103.66      -1246.85      3486.42 o                         
  -9  22   2       3934.66        692.04      3936.98 o                         
  -8  22   2      16706.26      22557.12      8233.42 o                         
  -7  22   2      46814.78      47780.43      5231.04 o                         
  -6  22   2      39829.49      44786.15      6789.86 o                         
  -5  22   2       7439.14       5929.55      3684.63 o                         
  -4  22   2        317.97         25.74      5667.73 o                         
  -3  22   2      15336.09       7132.40      3855.96 o                         
  -2  22   2      46752.44      47028.59      6447.51 o                         
  -1  22   2      17407.59      11236.88      4039.93 o                         
   0  22   2      17597.89      11580.63      4073.27 o                         
   1  22   2       2274.74      -2415.37      3712.97 o                         
   2  22   2       6870.91       8931.47      4057.21 o                         
   3  22   2       1183.95      -1119.05      3785.15 o                         
   4  22   2       7985.33       5443.26      3920.59 o                         
   5  22   2       1138.87      -3609.73      3609.73 o                         
   6  22   2         29.95      -1682.08      3753.21 o                         
   7  22   2       7654.23       7627.12      6961.03 o                         
   8  22   2       2577.09       -181.44      3097.21 o                         
   9  22   2      10836.89      11066.38      3504.05 o                         
  10  22   2      13863.67      11256.22      3566.41 o                         
  11  22   2        678.25       4801.43      4167.05 o                         
  12  22   2        224.75       1596.97      4743.03 o                         
  13  22   2      19177.11      25465.38      3834.47 o                         
  14  22   2      31709.93      44725.13      5690.60 o                         
  15  22   2      22850.54      22432.95      9241.44 o                         
  16  22   2      14228.32      11279.26      5009.79 o                         
  17  22   2        148.21       -405.11      4599.66 o                         
  18  22   2      10625.79       9299.72      7360.44 o                         
  19  22   2      18539.69      11998.26      4803.57 o                         
  20  22   2      23126.13      14874.57      5475.63 o                         
  21  22   2       9259.16       6005.56      4722.41 o                         
  22  22   2       1552.78       7303.38      6694.76 o                         
 -21  23   2       6131.57       8368.46      6390.46 o                         
 -20  23   2        423.82       1104.23      4519.37 o                         
 -19  23   2         22.45      -3426.87      4189.51 o                         
 -18  23   2        247.48      -4235.74      4235.74 o                         
 -17  23   2       1248.24        471.03      4421.59 o                         
 -16  23   2       4251.30      -3309.80      4483.15 o                         
 -15  23   2        852.38       6960.28      6295.36 o                         
 -14  23   2       3848.83       5785.71      9718.82 o                         
 -13  23   2      11189.02       2008.22      3196.63 o                         
 -12  23   2       4202.38       2752.45      3230.03 o                         
 -11  23   2       2633.55       7654.78      3191.87 o                         
 -10  23   2      32204.99      46675.50      5220.90 o                         
  -9  23   2      28586.47      25795.42      9583.78 o                         
  -8  23   2      11126.98       4510.27      3920.79 o                         
  -7  23   2       3861.44       7951.05      7721.80 o                         
  -6  23   2      24321.66      25532.95      5021.07 o                         
  -5  23   2      19990.68      11808.18      4276.41 o                         
  -4  23   2      43896.61      44963.80      7417.49 o                         
  -3  23   2      21604.54      16962.85      4464.70 o                         
  -2  23   2         34.15       5254.29      6314.38 o                         
  -1  23   2        706.43      -4223.92      5705.76 o                         
   0  23   2      22887.01      20919.45      4609.99 o                         
   1  23   2      11960.98       4989.49      4246.04 o                         
   2  23   2       7739.04       3091.73      4018.56 o                         
   3  23   2       4283.31       4175.18      4142.13 o                         
   4  23   2       1404.33      -1035.82      3985.57 o                         
   5  23   2        280.63      -3832.50      3832.50 o                         
   6  23   2         18.85      -3697.10      3697.10 o                         
   7  23   2       1138.68      -1186.42      3370.22 o                         
   8  23   2       6938.34       9947.41      3604.86 o                         
   9  23   2          8.83      -3188.11      3188.11 o                         
  10  23   2        272.37       3205.86      3388.78 o                         
  11  23   2      14066.03      22254.23      8122.48 o                         
  12  23   2      13252.74       9775.79      3535.22 o                         
  13  23   2      12703.56      12793.32      4960.74 o                         
  14  23   2       3390.40       9063.39      6200.26 o                         
  15  23   2       7143.96      11533.31      4889.58 o                         
  16  23   2      12174.04      14476.37      5026.33 o                         
  17  23   2      40506.03      46581.60     10574.69 o                         
  18  23   2      18953.78      14256.12      5104.84 o                         
  19  23   2       2852.26       -760.77      6466.53 o                         
 -17  24   2       1463.84       6618.69      6352.42 o                         
 -16  24   2       1644.91      -3447.98      4505.23 o                         
 -15  24   2        553.37      -8033.13      9889.99 o                         
 -14  24   2       3341.39       4205.25      4713.51 o                         
 -13  24   2         21.87       2506.74      4720.41 o                         
 -12  24   2      10118.51      28352.48      4085.37 o                         
 -11  24   2       9838.55      13788.29      4970.46 o                         
 -10  24   2        107.34      -4696.48      6466.53 o                         
  -9  24   2        321.46       6998.73     10061.17 o                         
  -8  24   2      15875.52      24731.83      9165.36 o                         
  -7  24   2      12025.73      10536.02      8043.23 o                         
  -6  24   2      12183.23       5446.31      4260.44 o                         
  -5  24   2       7640.99      17430.87      4800.65 o                         
  -4  24   2       7634.21      12371.24      4558.55 o                         
  -3  24   2       1993.84       -541.13      4162.57 o                         
  -2  24   2      16217.30       8970.48      4500.41 o                         
  -1  24   2      17294.54      19895.12      5002.02 o                         
   0  24   2         41.30      28521.95     25084.45 o                         
   1  24   2        140.15      -2208.41      3990.91 o                         
   2  24   2       6810.19       2013.30      4273.13 o                         
   3  24   2       1276.38        263.65      4101.76 o                         
   4  24   2        238.42      -3974.42      3974.42 o                         
   5  24   2          7.96      -3838.25      3838.25 o                         
   6  24   2       3593.45       4757.04      4321.40 o                         
   7  24   2        368.87       -513.05      3416.83 o                         
   8  24   2         10.28      -3211.72      3211.72 o                         
   9  24   2       3708.18       4513.86      6108.67 o                         
  10  24   2       3499.05       6251.54      3642.24 o                         
  11  24   2       1095.12      -2130.20      3412.88 o                         
  12  24   2         46.14       5845.48     12931.17 o                         
  13  24   2       5674.96      15704.40      5188.04 o                         
  14  24   2       8627.13       2596.75      5094.42 o                         
  15  24   2      23835.30      18220.41      7988.07 o                         
 -12  25   2         86.08        989.00      6580.65 o                         
 -11  25   2       1455.69       -797.49      4167.26 o                         
 -10  25   2       7040.45      12093.77      3836.18 o                         
  -9  25   2       1077.37      -2928.96      3924.78 o                         
  -8  25   2        243.02       1842.96      4239.38 o                         
  -7  25   2       2532.48      -2152.27      4044.75 o                         
  -6  25   2       5592.23      -1488.93      4221.92 o                         
  -5  25   2       2615.67       4476.29      4303.30 o                         
  -4  25   2       2561.06        249.00      6105.17 o                         
  -3  25   2       2924.30       4983.04      6694.76 o                         
  -2  25   2       1617.31       4091.14      4321.44 o                         
  -1  25   2        487.33       2785.58      4332.14 o                         
   0  25   2       2298.72       1933.96      4244.85 o                         
   1  25   2       2166.04       2780.66      4248.74 o                         
   2  25   2        337.01        494.50      5781.84 o                         
   3  25   2        601.55      -4059.97      4059.97 o                         
   4  25   2       2948.03       1067.18      4374.42 o                         
   5  25   2       3394.03       3752.26      8026.11 o                         
   6  25   2        193.47      -3575.97      3575.97 o                         
   7  25   2         28.11      -3383.47      3383.47 o                         
   8  25   2        691.71      -3514.42      3514.42 o                         
   9  25   2       1412.99       3096.91      5661.11 o                         
  10  25   2        464.15       1352.52      4313.87 o                         
 -45   1   3        730.47      -4582.07      9091.19 o                         
 -44   1   3        301.09      -7948.13      7948.13 o                         
 -43   1   3         87.36      -4391.98     10479.59 o                         
 -42   1   3      26480.32      29399.91     10118.22 o                         
 -41   1   3       7492.34      11568.07      6515.96 o                         
 -40   1   3        970.80        169.40     10118.22 o                         
 -39   1   3       1337.41      -4688.42      8748.84 o                         
 -38   1   3      45655.93      64298.43     11181.40 o                         
 -37   1   3        189.58      -5332.96      5332.96 o                         
 -36   1   3      17708.46      33965.57      6223.18 o                         
 -35   1   3       5394.40       7121.26      5323.82 o                         
 -34   1   3       8785.46       5901.74      5038.88 o                         
 -33   1   3       2932.65       7482.08      4891.75 o                         
 -32   1   3      58047.72      64383.30      9070.26 o                         
 -31   1   3      22075.74      23239.12      7910.09 o                         
 -30   1   3       2590.82       6543.61      4087.32 o                         
 -29   1   3       9289.98       4623.40      4450.50 o                         
 -28   1   3      14320.88      11893.95      3973.98 o                         
 -27   1   3       9572.42       9668.73      4469.52 o                         
 -26   1   3       6220.87       7965.19      4013.05 o                         
 -25   1   3      13088.04      14206.30      3510.01 o                         
 -24   1   3       6677.79       4374.08      5192.25 o                         
 -23   1   3        251.68        245.26      2702.27 o                         
 -22   1   3        986.27       -829.43      2622.38 o                         
 -21   1   3          0.63       2853.68      2575.42 o                         
 -20   1   3      13470.32      15123.47      2824.21 o                         
 -19   1   3      38199.05      36320.59      3371.67 o                         
 -18   1   3       7779.86       5367.16      2460.10 o                         
 -17   1   3      10660.80       6726.22      2487.01 o                         
 -16   1   3       3063.43       2820.01      3613.65 o                         
 -15   1   3     212106.06     217652.25      9070.26 o                         
 -14   1   3       7484.47       5983.80      1361.11 o                         
 -13   1   3      13501.04      15990.50      1155.99 o                         
 -12   1   3       1760.15       1262.98       820.23 o                         
 -11   1   3     523944.62     526650.75     10111.77 o                         
 -10   1   3        135.47       1274.04      1023.51 o                         
  -9   1   3      14387.26      14423.36       866.45 o                         
  -8   1   3      38938.94      39767.41      1490.77 o                         
  -7   1   3     290678.72     284780.34      6062.58 o                         
  -6   1   3      21884.09      22613.25      1204.68 o                         
  -5   1   3     666778.06     663576.00     11494.07 o                         
  -4   1   3      51843.89      61780.52      1976.29 o                         
  -3   1   3      22840.28      20300.43       841.15 o                         
  -2   1   3      50548.96      49772.70      1450.15 o                         
  -1   1   3      33121.48      41268.15      1282.85 o                         
   0   1   3        190.44        214.05       583.38 o                         
   1   1   3       4278.57       5379.18       435.20 o                         
   2   1   3       6941.58       8118.48       517.21 o                         
   3   1   3      18387.08      14978.94       751.98 o                         
   4   1   3       4648.26       5472.86       541.66 o                         
   5   1   3     453329.09     450595.56      7449.99 o                         
   6   1   3     112062.97     123333.51      2798.43 o                         
   7   1   3      81413.38      74013.77      2044.65 o                         
   8   1   3     520191.69     497733.62      9617.00 o                         
   9   1   3     334879.88     345308.22      6867.73 o                         
  10   1   3      57953.58      63535.02      2358.56 o                         
  11   1   3      10658.56      12247.85      1233.70 o                         
  12   1   3     384483.66     361220.84      8818.85 o                         
  13   1   3       4285.41       4124.48      1144.36 o                         
  14   1   3       3045.22       4658.46      1914.48 o                         
  15   1   3       2074.19       6224.17      1532.58 o                         
  16   1   3     370148.34     380493.28     13849.07 o                         
  17   1   3       5180.47       5097.15      2528.34 o                         
  18   1   3      31499.49      27022.24      3200.43 o                         
  19   1   3       9649.00       9015.11      2716.62 o                         
  20   1   3      90787.42      82844.16      6048.11 o                         
  21   1   3       4756.65       4275.19      2783.77 o                         
  22   1   3      25520.50      25760.54      3590.10 o                         
  23   1   3      10450.30       9437.33      3227.33 o                         
  24   1   3       2745.41       3322.62      3159.65 o                         
  25   1   3      22308.33      21558.07      4087.23 o                         
  26   1   3       9891.00      12734.27      3682.27 o                         
  27   1   3         42.48      -1633.13      3434.97 o                         
  28   1   3      13367.13       6312.25      4074.86 o                         
  29   1   3        146.69        453.14      6333.40 o                         
  30   1   3        126.35      -3932.12      3932.12 o                         
  31   1   3       1173.58       1455.08      6599.67 o                         
  32   1   3       5747.15       9729.98      4796.37 o                         
  33   1   3       9184.21      13203.54      4982.86 o                         
  34   1   3          0.70       -223.80      4955.93 o                         
  35   1   3        267.88      -5015.85      5015.85 o                         
  36   1   3      12548.74      15247.13      5856.94 o                         
  37   1   3      11047.45       8480.10      5795.18 o                         
  38   1   3       1013.81      -5030.24      5579.96 o                         
  39   1   3      21008.64      25284.87      7130.30 o                         
  40   1   3        602.18       1485.82      7664.74 o                         
  41   1   3       3318.42      -5984.59      5984.59 o                         
  42   1   3        277.66       2461.50      8235.32 o                         
 -45   2   3       4358.77       1673.69      9851.95 o                         
 -44   2   3       7827.77      -4820.21      7089.35 o                         
 -43   2   3       3065.65      -1700.85      6953.88 o                         
 -42   2   3        201.03      -6455.64      6455.64 o                         
 -41   2   3         35.20      -2718.06      6199.42 o                         
 -40   2   3      64288.58      84359.35      8426.85 o                         
 -39   2   3       1055.26       -962.18      6057.77 o                         
 -38   2   3      34891.89      32674.32      9813.91 o                         
 -37   2   3        887.79       2042.90     12001.12 o                         
 -36   2   3     106771.16     121203.10     20424.73 o                         
 -35   2   3        573.55       3775.29      5337.83 o                         
 -34   2   3      88971.45     118817.28     15574.84 o                         
 -33   2   3      30439.10      21725.21      5524.98 o                         
 -32   2   3       5274.63      10300.03      5021.07 o                         
 -31   2   3        441.67       -532.54      6086.15 o                         
 -30   2   3     127269.12     157873.02      8848.70 o                         
 -29   2   3      46795.93      51683.69      5364.73 o                         
 -28   2   3      37077.73      38069.89      4799.74 o                         
 -27   2   3      48534.30      42948.32      8235.32 o                         
 -26   2   3      15454.53      18151.34      3640.93 o                         
 -25   2   3       4295.40       7118.34      3172.51 o                         
 -24   2   3      10012.04       6633.50      3461.50 o                         
 -23   2   3       8943.01       6058.98      2852.88 o                         
 -22   2   3       1684.51       -567.79      2566.05 o                         
 -21   2   3       6903.86       5025.75      2621.55 o                         
 -20   2   3        149.22        250.30      2643.67 o                         
 -19   2   3       5371.42       6140.15      1659.32 o                         
 -18   2   3       4186.44       4028.83      1280.32 o                         
 -17   2   3     223413.86     193844.66      5244.09 o                         
 -16   2   3      17204.60      19076.59      1461.91 o                         
 -15   2   3      28174.24      22500.62      1496.05 o                         
 -14   2   3         87.53       -187.86      1053.54 o                         
 -13   2   3     477887.62     464033.69     11426.65 o                         
 -12   2   3       3226.67       1757.71       883.81 o                         
 -11   2   3      86645.41      85846.09      2496.75 o                         
 -10   2   3      21648.62      22537.61      1213.33 o                         
  -9   2   3     288908.00     270747.16      5915.89 o                         
  -8   2   3      10552.10       6841.56       794.67 o                         
  -7   2   3     545995.31     537228.00     10187.99 o                         
  -6   2   3     124920.61     118771.53      2753.96 o                         
  -5   2   3     115030.98     108032.61      2240.54 o                         
  -4   2   3      15630.75      16302.15       957.79 o                         
  -3   2   3     611720.75     629749.88     16717.79 o                         
  -2   2   3      53012.58      52551.85      1564.27 o                         
  -1   2   3      20987.92      19449.70       883.01 o                         
   0   2   3      10852.02      11454.88       749.33 o                         
   1   2   3       6798.80       8622.13       553.30 o                         
   2   2   3        728.82        788.70       432.45 o                         
   3   2   3        591.89        362.29       287.74 o                         
   4   2   3     275228.59     272413.25      4616.76 o                         
   5   2   3       4046.34       2819.44       766.02 o                         
   6   2   3         80.86        137.40       791.95 o                         
   7   2   3     116107.09     113924.14      2710.34 o                         
   8   2   3      82217.21      75477.45      2118.15 o                         
   9   2   3      43915.24      36274.32      1572.16 o                         
  10   2   3     198571.09     192140.59      5079.74 o                         
  11   2   3      30051.21      28826.74      1605.52 o                         
  12   2   3     119608.95     120598.73      3656.44 o                         
  13   2   3        255.29         14.25      1180.43 o                         
  14   2   3     852322.81     870075.62     20392.37 o                         
  15   2   3       2247.38       2749.25      1283.73 o                         
  16   2   3       5290.32       1899.80      1687.41 o                         
  17   2   3      28046.04      30809.89      2332.34 o                         
  18   2   3     455605.44     417879.56     12124.71 o                         
  19   2   3       9310.37       5256.72      2622.38 o                         
  20   2   3     148502.56     154141.25      5589.16 o                         
  21   2   3      34875.45      32421.02      3684.63 o                         
  22   2   3      75404.67      74159.15     10232.34 o                         
  23   2   3       8895.42       5151.17      3197.72 o                         
  24   2   3      57135.17      48496.27      4626.32 o                         
  25   2   3       2600.17       2638.36      4754.80 o                         
  26   2   3       2231.53       2761.39      3632.67 o                         
  27   2   3       1270.62       -921.34      3515.84 o                         
  28   2   3       7197.35       3474.00      3961.81 o                         
  29   2   3       7767.76      12760.29      7815.00 o                         
  30   2   3       6391.09       1950.17      7398.48 o                         
  31   2   3      13448.07      14852.89      4796.58 o                         
  32   2   3        182.67       3658.07      4682.55 o                         
  33   2   3         56.63      -4524.94      4524.94 o                         
  34   2   3      22234.14      21135.44      5659.02 o                         
  35   2   3      68518.48      76228.67      7459.89 o                         
  36   2   3       4726.83      10973.86      5648.03 o                         
  37   2   3      17484.16      23438.26     11409.63 o                         
  38   2   3       5839.22       9953.68      8594.78 o                         
  39   2   3      22465.99      32680.21      6746.99 o                         
  40   2   3       3975.46      14304.80      6284.68 o                         
  41   2   3      49830.85      62596.08      8222.12 o                         
  42   2   3         59.48       1819.60     10859.97 o                         
 -44   3   3        272.38      -6649.89      6649.89 o                         
 -43   3   3        222.87      -6513.04      6513.04 o                         
 -42   3   3      22071.24      31477.05      7603.85 o                         
 -41   3   3        538.41      -6455.29      6455.29 o                         
 -40   3   3      10278.03      12195.17      6513.86 o                         
 -39   3   3        781.79       4971.57      6656.73 o                         
 -38   3   3      86177.12      92768.13     11867.99 o                         
 -37   3   3       4554.77      20917.92      6309.87 o                         
 -36   3   3      65557.01      80577.13      7675.55 o                         
 -35   3   3       5909.59      16335.69      5710.19 o                         
 -34   3   3      18444.95      33170.66      7683.76 o                         
 -33   3   3       6092.57      11807.01      5138.98 o                         
 -32   3   3      79981.14     115864.59      8242.39 o                         
 -31   3   3      32052.87      40978.63      5459.34 o                         
 -30   3   3      17752.94      26377.14      4782.04 o                         
 -29   3   3       1968.91       3537.19      3980.52 o                         
 -28   3   3      81908.62      82161.52      6104.07 o                         
 -27   3   3      28837.17      27821.16      4155.04 o                         
 -26   3   3      84753.02      76691.98      4342.75 o                         
 -25   3   3      16499.09      15861.49      2545.50 o                         
 -24   3   3       2000.55        478.44      1956.04 o                         
 -23   3   3        859.67       2370.50      2082.91 o                         
 -22   3   3      31751.71      34086.50      2646.43 o                         
 -21   3   3       4222.37       4752.22      1817.21 o                         
 -20   3   3      12614.66      10964.94      2752.15 o                         
 -19   3   3      41959.62      45465.45      3560.15 o                         
 -18   3   3       6258.64       5548.63      1758.22 o                         
 -17   3   3      79421.80      77099.53      2887.75 o                         
 -16   3   3        440.64       2523.62      1269.21 o                         
 -15   3   3     252915.05     244287.30      6287.47 o                         
 -14   3   3      11696.72       8318.17      2038.11 o                         
 -13   3   3        556.72        570.06       449.01 o                         
 -12   3   3        207.17       1181.83       795.71 o                         
 -11   3   3     563084.19     536073.44     10358.09 o                         
 -10   3   3      67098.96      66651.16      1945.15 o                         
  -9   3   3     106986.77     114440.40      2663.45 o                         
  -8   3   3       6009.71       5413.23       881.58 o                         
  -7   3   3      16184.78      16779.52      1296.50 o                         
  -6   3   3       5658.67       4469.89       657.77 o                         
  -5   3   3      76758.91      85705.22      2075.38 o                         
  -4   3   3     217947.91     242217.22      5771.36 o                         
  -3   3   3        204.73       1121.18       621.66 o                         
  -2   3   3      98540.82      97808.48      2931.31 o                         
  -1   3   3     108219.66     129908.04      3309.26 o                         
   0   3   3      16887.55      17575.66      1234.23 o                         
   1   3   3       1139.30       3127.14       635.95 o                         
   2   3   3      50563.00      47189.05      1626.76 o                         
   3   3   3        105.14        833.75       326.60 o                         
   4   3   3     136022.61     117534.31      2392.76 o                         
   5   3   3     134524.16     135913.55      3030.38 o                         
   6   3   3      36563.18      35007.09      1411.94 o                         
   7   3   3      26267.05      25496.54      1584.60 o                         
   8   3   3       1194.98       2092.93       928.00 o                         
   9   3   3      33756.52      36500.77      1608.95 o                         
  10   3   3     224209.19     238928.44      6153.98 o                         
  11   3   3       3076.65       5001.53      1237.24 o                         
  12   3   3     102172.22     106023.54      3418.73 o                         
  13   3   3      10571.86      13160.17      1793.09 o                         
  14   3   3      28674.22      27651.24      2215.47 o                         
  15   3   3      29628.17      30648.62      2338.66 o                         
  16   3   3     849915.62     905877.00     24729.33 o                         
  17   3   3      41876.05      49257.86      5182.65 o                         
  18   3   3      38619.99      35384.36      2588.86 o                         
  19   3   3      22216.32      18236.36      2181.82 o                         
  20   3   3     172094.53     185980.62      6463.75 o                         
  21   3   3       1769.92       1695.13      1924.06 o                         
  22   3   3     108069.20     108627.86      4772.76 o                         
  23   3   3       8607.05      10168.22      2263.87 o                         
  24   3   3       4732.59        -74.10      2086.35 o                         
  25   3   3       3120.00        450.15      3402.42 o                         
  26   3   3      33846.21      34169.12      4541.81 o                         
  27   3   3      15007.07      13569.17      4887.94 o                         
  28   3   3       2728.54       8602.88      4117.63 o                         
  29   3   3       7840.97       6847.27      4306.40 o                         
  30   3   3       5884.95       4469.80      4440.65 o                         
  31   3   3      13954.19      19962.79      5055.82 o                         
  32   3   3       8780.57       9929.12      5171.38 o                         
  33   3   3      75456.61      86900.35      7526.04 o                         
  34   3   3       2593.39       4442.28      5227.31 o                         
  35   3   3       2039.26      -1692.03      5629.69 o                         
  36   3   3      10077.50       7969.72      5744.62 o                         
  37   3   3      64430.41      77641.42      7886.61 o                         
  38   3   3      10242.88       1682.42      5848.62 o                         
  39   3   3      28494.17      40624.92      7256.00 o                         
  40   3   3         20.96      -5748.75      5748.75 o                         
  41   3   3       9301.11       3281.09     12324.45 o                         
  42   3   3       4350.96       1692.48      6515.96 o                         
 -44   4   3        547.22      -6580.65      9091.19 o                         
 -43   4   3       1804.81      -1638.64     12571.70 o                         
 -42   4   3        958.15       2392.88      6557.64 o                         
 -41   4   3         29.77      -5849.66      6438.48 o                         
 -40   4   3      14510.74      13438.25      6748.63 o                         
 -39   4   3      16673.81      14984.64      6346.21 o                         
 -38   4   3       9787.12      12392.52      6320.16 o                         
 -37   4   3        140.93      -3739.84      5902.30 o                         
 -36   4   3      10315.63       9837.46      5875.01 o                         
 -35   4   3      17577.49      31935.63      9319.42 o                         
 -34   4   3      57632.38      74224.06      7383.25 o                         
 -33   4   3      10031.78      10186.97      5439.50 o                         
 -32   4   3        197.43      -1505.58      4814.44 o                         
 -31   4   3      15799.68      17931.78      5951.11 o                         
 -30   4   3      31344.26      36662.18      3499.29 o                         
 -29   4   3      25061.43      24578.87      3018.20 o                         
 -28   4   3      45198.15      46239.29      3553.08 o                         
 -27   4   3        811.75       -112.27      2222.32 o                         
 -26   4   3       4247.44       4863.91      2362.68 o                         
 -25   4   3        760.19       1258.59      2796.53 o                         
 -24   4   3      61329.95      57458.27      3967.63 o                         
 -23   4   3        446.28        170.83      1979.91 o                         
 -22   4   3       5889.96       7500.33      2437.09 o                         
 -21   4   3       8472.65       7239.16      2046.99 o                         
 -20   4   3      16427.46      10306.81      4431.48 o                         
 -19   4   3      57117.96      46063.30      3630.83 o                         
 -18   4   3       2436.07       4720.90      3784.82 o                         
 -17   4   3      13626.47      12321.77      2411.15 o                         
 -16   4   3       8441.51       7192.84      2565.05 o                         
 -15   4   3       6379.06       3946.44      1576.55 o                         
 -14   4   3      37503.09      32409.85      2132.59 o                         
 -13   4   3     107372.74     102849.15      3259.54 o                         
 -12   4   3      65341.03      57790.63      2123.94 o                         
 -11   4   3       8578.45       7995.36      1086.44 o                         
 -10   4   3        142.39        637.17       933.02 o                         
  -9   4   3      99199.26      99767.52      2696.77 o                         
  -8   4   3      81999.17      68968.97      2122.27 o                         
  -7   4   3      46423.35      41274.89      1801.56 o                         
  -6   4   3       1790.73       3040.36       761.00 o                         
  -5   4   3      53283.93      52888.96      1633.03 o                         
  -4   4   3       2475.20        604.05       411.78 o                         
  -3   4   3     361871.00     343445.34      8130.63 o                         
  -2   4   3         73.90       1052.34      1004.74 o                         
  -1   4   3     138547.30     151926.45      3894.09 o                         
   0   4   3      11039.77       9790.03       945.17 o                         
   1   4   3      20348.54      24998.61      1266.01 o                         
   2   4   3       2403.43       1946.56       773.03 o                         
   3   4   3       9600.98       8866.47       849.72 o                         
   4   4   3      98016.39      96701.16      2127.37 o                         
   5   4   3       9053.09       9142.69       773.52 o                         
   6   4   3      15951.44      19389.39      1159.21 o                         
   7   4   3      44983.59      43116.11      1586.27 o                         
   8   4   3     145567.03     139919.25      3580.10 o                         
   9   4   3      69675.80      70454.07      3141.28 o                         
  10   4   3      64189.11      67084.80      3204.41 o                         
  11   4   3      19040.91      17423.28      1846.29 o                         
  12   4   3     181083.58     177857.28      5855.88 o                         
  13   4   3      45118.59      47479.30      2708.62 o                         
  14   4   3     235330.52     264334.97      8124.92 o                         
  15   4   3      96936.34      87017.76      3952.90 o                         
  16   4   3      26765.45      29284.39      4132.88 o                         
  17   4   3      18253.01      18261.76      2268.22 o                         
  18   4   3      41200.35      41718.19      3641.55 o                         
  19   4   3      70440.51      73664.88      3825.90 o                         
  20   4   3      43919.02      48093.93      3095.78 o                         
  21   4   3       5565.11       5584.06      2127.41 o                         
  22   4   3        116.77      -2309.71      2309.71 o                         
  23   4   3       8986.64      10598.95      2304.32 o                         
  24   4   3       7830.21       9414.44      2402.64 o                         
  25   4   3       3362.28       1521.34      4447.06 o                         
  26   4   3      12535.41       7006.90      2440.67 o                         
  27   4   3       3680.96       1428.23      2440.86 o                         
  28   4   3       2196.23       4701.41      2529.96 o                         
  29   4   3       8110.52       7602.49      4310.19 o                         
  30   4   3       1284.08      -3162.97      4199.94 o                         
  31   4   3      22684.96      25995.22      5458.61 o                         
  32   4   3       1534.47       8953.30      4791.27 o                         
  33   4   3      16484.69      15416.06      5440.29 o                         
  34   4   3       4712.65      -4954.26      4954.26 o                         
  35   4   3      42092.05      55240.97      7073.25 o                         
  36   4   3      14323.27      15462.88      6167.98 o                         
  37   4   3       2385.43       3781.23      5865.40 o                         
  38   4   3        130.80       8347.41      5854.33 o                         
  39   4   3      21157.60      27265.96      6890.30 o                         
  40   4   3      12141.24       8203.61     11866.09 o                         
  41   4   3       7194.10      11023.72      6662.52 o                         
 -44   5   3         67.62      -6404.17      6404.17 o                         
 -43   5   3        509.96      -2866.88      6867.47 o                         
 -42   5   3        276.87      -7229.51      7664.74 o                         
 -41   5   3       8454.55       2086.55      6537.71 o                         
 -40   5   3        707.24      -1020.07      6365.66 o                         
 -39   5   3       5043.40       1854.68      6153.56 o                         
 -38   5   3       3149.57       -609.82      5941.32 o                         
 -37   5   3      30814.81      37030.73      6872.20 o                         
 -36   5   3       4229.92       9555.34      3942.17 o                         
 -35   5   3          1.56        940.74      3574.92 o                         
 -34   5   3       3470.63       4941.63      3231.07 o                         
 -33   5   3      34545.59      36136.46      3939.29 o                         
 -32   5   3        447.91        856.22      3770.18 o                         
 -31   5   3       2793.34       1075.44      2956.25 o                         
 -30   5   3       6662.58       5132.93      2869.20 o                         
 -29   5   3      13735.08      13987.65      2781.40 o                         
 -28   5   3         28.28      -3087.70      4391.66 o                         
 -27   5   3       1751.55       1711.98      3155.88 o                         
 -26   5   3      30227.24      32388.97      3137.38 o                         
 -25   5   3        612.09      -1887.11      2542.78 o                         
 -24   5   3      17651.28      19175.79      2902.07 o                         
 -23   5   3      20697.88      23290.21      2554.06 o                         
 -22   5   3       4583.09       4947.33      2007.07 o                         
 -21   5   3      18961.23      17160.64      2326.03 o                         
 -20   5   3        127.98       -589.34      1861.16 o                         
 -19   5   3      22957.03      18958.78      2778.35 o                         
 -18   5   3      12543.70      13218.94      2635.52 o                         
 -17   5   3       1317.93       1006.34      1638.24 o                         
 -16   5   3      22998.80      17762.20      2033.25 o                         
 -15   5   3      17710.62      17650.33      2034.45 o                         
 -14   5   3      75420.85      82816.43      3555.19 o                         
 -13   5   3       7666.72       7768.63      1623.17 o                         
 -12   5   3      24826.76      20443.85      1689.94 o                         
 -11   5   3      12727.00      10508.39      1321.13 o                         
 -10   5   3     149585.61     143311.84      4048.32 o                         
  -9   5   3        814.72       1664.72       950.96 o                         
  -8   5   3       5403.68       5916.15      1663.42 o                         
  -7   5   3       4039.58       4453.37       820.93 o                         
  -6   5   3       5503.34       5143.84       829.76 o                         
  -5   5   3        146.07        460.81       764.91 o                         
  -4   5   3      57123.93      62418.04      2481.06 o                         
  -3   5   3     100154.73      85265.78      2577.52 o                         
  -2   5   3     517242.78     498501.41     11699.64 o                         
  -1   5   3      18705.90      20165.76      1580.13 o                         
   0   5   3        419.32       2276.34       906.40 o                         
   1   5   3     240490.12     246602.41      6070.57 o                         
   2   5   3       2208.50       2123.98       844.46 o                         
   3   5   3        209.17        284.87       807.27 o                         
   4   5   3      35644.24      33821.79      1396.53 o                         
   5   5   3      19348.59      22131.10      1003.64 o                         
   6   5   3      10383.00      11359.91      2390.65 o                         
   7   5   3      36960.21      34798.56      2027.70 o                         
   8   5   3      29237.55      28805.68      2028.91 o                         
   9   5   3      24887.82      23992.22      1944.55 o                         
  10   5   3      54447.89      55012.82      3328.47 o                         
  11   5   3      35894.52      40308.70      2426.64 o                         
  12   5   3       8777.40      10797.79      1802.78 o                         
  13   5   3      70138.11      72868.47      3583.10 o                         
  14   5   3      80614.26      82787.90      3829.15 o                         
  15   5   3      83850.97      85981.16      3991.09 o                         
  16   5   3        252.92       1171.71      1786.67 o                         
  17   5   3     104242.88      95413.07      5534.25 o                         
  18   5   3        738.36       -350.42      1920.25 o                         
  19   5   3       3310.78       1952.71      1996.33 o                         
  20   5   3       3201.24       3212.76      2090.07 o                         
  21   5   3      70546.95      71957.45      3902.45 o                         
  22   5   3        388.00       -599.84      2155.48 o                         
  23   5   3       2391.48       1595.57      2302.14 o                         
  24   5   3      19046.50      19911.34      2802.30 o                         
  25   5   3      10206.05       8021.13      4098.52 o
[truncated: 2,897,373 more chars]
