# Supplementary material for: Phospho­rescent mono- and diiridium(III) complexes cyclo­metalated by fluorenyl- or phenyl-pyridino ligands with bulky substituents, as prospective OLED dopants
Source: Acta Crystallogr E Crystallogr Commun. 2020 Feb 18;76(Pt 3):392–9. doi: 10.1107/S2056989020001784 (PMC7057367; doi:10.1107/S2056989020001784)
Supplement: Supplementary file 8 [file e-76-00392-IVsup5.hkl]

data_IV                                                                         
_shelx_title ' 16srv489 in P-1'                                                 
_shelx_refln_list_code          4                                               
_shelx_F_calc_maximum      353.80                                               
_exptl_crystal_F_000      1136.20                                               
_reflns_d_resolution_high  0.7087                                               
                                                                                
loop_                                                                           
 _space_group_symop_operation_xyz                                               
 'x, y, z'                                                                      
 '-x, -y, -z'                                                                   
                                                                                
_cell_length_a    11.8734                                                       
_cell_length_b    14.2267                                                       
_cell_length_c    16.6076                                                       
_cell_angle_alpha 110.386                                                       
_cell_angle_beta  106.524                                                       
_cell_angle_gamma  96.303                                                       
                                                                                
_shelx_F_squared_multiplier     1.000                                           
                                                                                
loop_                                                                           
 _refln_index_h                                                                 
 _refln_index_k                                                                 
 _refln_index_l                                                                 
 _refln_F_squared_calc                                                          
 _refln_F_squared_meas                                                          
 _refln_F_squared_sigma                                                         
 _refln_observed_status                                                         
   2   0   0         30.70         61.33         3.57 o                         
   3   0   0        998.23       1079.83        14.31 o                         
   4   0   0      12807.60      13338.48       122.67 o                         
   5   0   0       4929.33       5138.89        56.52 o                         
   6   0   0      12268.76      12872.27       121.84 o                         
   7   0   0        292.26        319.60        14.56 o                         
   8   0   0         21.68         20.19        12.44 o                         
   9   0   0       7189.44       6998.55        88.57 o                         
  10   0   0       2294.71       2483.71        72.31 o                         
  11   0   0        929.93        954.82        41.44 o                         
  12   0   0        171.53        229.42        30.05 o                         
  13   0   0        392.81        364.00        53.45 o                         
  14   0   0        802.43        700.10        84.70 o                         
  15   0   0       2160.89       2195.05       225.92 o                         
 -15   1   0       1868.20       2036.36       102.24 o                         
 -14   1   0       2340.87       2519.36       110.27 o                         
 -13   1   0        619.30        689.15        66.67 o                         
 -12   1   0         12.57         57.73        28.59 o                         
 -11   1   0       1384.10       1434.72        41.39 o                         
 -10   1   0       3726.32       3613.72        71.52 o                         
  -9   1   0       6845.62       6731.70        98.07 o                         
  -8   1   0       1297.52       1361.78        30.03 o                         
  -7   1   0        509.50        480.66        15.27 o                         
  -6   1   0      14926.33      14770.62       139.73 o                         
  -5   1   0       6510.07       7336.38        72.15 o                         
  -4   1   0       7844.00       8116.14        77.11 o                         
  -3   1   0      22276.63      23043.13       232.21 o                         
  -2   1   0       1575.78       1671.97        19.47 o                         
  -1   1   0       6041.65       4243.15       106.09 o                         
   1   1   0      36105.50      39478.77       521.85 o                         
   2   1   0      61282.91      59155.05      1386.51 o                         
   3   1   0        287.25        293.48         9.30 o                         
   4   1   0      10555.21      12139.06       112.54 o                         
   5   1   0      17997.54      17964.32       165.10 o                         
   6   1   0      12914.16      13248.89       125.40 o                         
   7   1   0       6560.91       6800.16        66.54 o                         
   8   1   0        158.63        177.90        14.20 o                         
   9   1   0       6493.60       6437.75        83.12 o                         
  10   1   0       2223.42       2225.27        59.39 o                         
  11   1   0       1578.71       1641.82        50.72 o                         
  12   1   0        570.52        638.56        51.57 o                         
  13   1   0         95.17          3.99        50.48 o                         
  14   1   0        533.37        648.91        72.32 o                         
  15   1   0       1797.76       1870.17        98.02 o                         
 -15   2   0       1736.54       1732.00       101.84 o                         
 -14   2   0       3707.46       3749.09       118.66 o                         
 -13   2   0       2563.47       2638.65        72.48 o                         
 -12   2   0        323.46        405.86        45.58 o                         
 -11   2   0        963.79        906.21        57.81 o                         
 -10   2   0       3997.75       3728.37        58.80 o                         
  -9   2   0       5920.81       5947.36        79.40 o                         
  -8   2   0       3982.42       3969.11        56.71 o                         
  -7   2   0        897.55        953.83        25.34 o                         
  -6   2   0         61.42         59.41        10.71 o                         
  -5   2   0       9317.95      10136.88       104.73 o                         
  -4   2   0      13776.66      14134.60       140.68 o                         
  -3   2   0        883.35        891.31        14.57 o                         
  -2   2   0       4463.51       4387.22        41.89 o                         
  -1   2   0       5161.32       3466.31        36.09 o                         
   0   2   0       9530.31      12050.10       117.02 o                         
   1   2   0      17065.93      18089.56       191.78 o                         
   2   2   0      12388.07      11137.85       109.61 o                         
   3   2   0       2103.48       1844.62        22.44 o                         
   4   2   0       5450.14       5436.60        54.82 o                         
   5   2   0       8066.02       8370.80        81.82 o                         
   6   2   0      11599.41      11562.88       104.29 o                         
   7   2   0       9074.89       9138.63        98.10 o                         
   8   2   0         35.53         48.96        13.32 o                         
   9   2   0        547.15        546.80        23.84 o                         
  10   2   0       1289.67       1300.51        39.05 o                         
  11   2   0       3967.44       3851.41        98.30 o                         
  12   2   0       2434.56       2382.14       104.84 o                         
  13   2   0        157.16        239.20        57.40 o                         
  14   2   0        390.40        451.09        70.60 o                         
  15   2   0       1139.94       1093.99        88.67 o                         
 -16   3   0         45.19        102.09        79.07 o                         
 -15   3   0       1460.40       1621.65        92.84 o                         
 -14   3   0       2591.45       2477.38       102.15 o                         
 -13   3   0       4127.10       4285.15        98.52 o                         
 -12   3   0       1883.51       1995.41        62.11 o                         
 -11   3   0         76.32         83.41        25.95 o                         
 -10   3   0       2918.55       2758.14        50.08 o                         
  -9   3   0       6288.28       6426.78        75.92 o                         
  -8   3   0       9701.34       9787.42       142.60 o                         
  -7   3   0       2414.66       2645.35        36.09 o                         
  -6   3   0         59.92         82.48        11.35 o                         
  -5   3   0       1686.82       1511.79        22.94 o                         
  -4   3   0       7542.78       7480.51        72.18 o                         
  -3   3   0      12649.94      13815.55       136.52 o                         
  -2   3   0       2042.99       2182.23        26.49 o                         
  -1   3   0      14250.16      15733.93       141.71 o                         
   0   3   0       1857.30       2105.11        24.49 o                         
   1   3   0      12803.96      12292.54       132.72 o                         
   2   3   0      21983.20      22258.64       216.95 o                         
   3   3   0       1914.07       2253.71        28.89 o                         
   4   3   0          4.10         26.77         8.28 o                         
   5   3   0       7640.40       8068.61        75.00 o                         
   6   3   0       7961.66       7812.52        74.42 o                         
   7   3   0       4773.14       4605.05        56.92 o                         
   8   3   0       1615.51       1668.12        33.53 o                         
   9   3   0         12.55        -17.62        17.62 o                         
  10   3   0       1932.54       1909.95        44.09 o                         
  11   3   0       4315.63       4546.06       109.27 o                         
  12   3   0       1694.83       1780.43       103.93 o                         
  13   3   0        700.83        683.73        70.55 o                         
  14   3   0         12.92         94.83        68.20 o                         
 -16   4   0         97.26        171.15        74.17 o                         
 -15   4   0        432.39        423.18        65.06 o                         
 -14   4   0       1503.54       1369.37        95.05 o                         
 -13   4   0       4120.29       4180.89       104.40 o                         
 -12   4   0       3459.06       3475.48        85.90 o                         
 -11   4   0         12.10         16.95        21.30 o                         
 -10   4   0       2043.31       1911.91        39.43 o                         
  -9   4   0       5938.45       5857.80        78.39 o                         
  -8   4   0      13342.84      13481.56       140.22 o                         
  -7   4   0       4901.96       4907.76        51.28 o                         
  -6   4   0       1782.12       1706.64        24.23 o                         
  -5   4   0         37.61         27.67         8.71 o                         
  -4   4   0      13516.95      14556.23       145.57 o                         
  -3   4   0       6281.43       6143.90        87.10 o                         
  -2   4   0      14408.68      14576.65       144.54 o                         
  -1   4   0      12228.78      12090.98       111.11 o                         
   0   4   0        644.54        558.88        13.96 o                         
   1   4   0       5862.03       5845.22        57.43 o                         
   2   4   0       9211.44       9991.69        88.15 o                         
   3   4   0        758.80        731.65        17.52 o                         
   4   4   0        308.79        278.13        11.84 o                         
   5   4   0       6669.57       6310.24        62.65 o                         
   6   4   0       4212.47       4254.06        52.91 o                         
   7   4   0       6778.72       6640.57        76.81 o                         
   8   4   0       3695.74       3670.58        52.16 o                         
   9   4   0        115.94        157.23        24.34 o                         
  10   4   0         22.02         24.53        22.12 o                         
  11   4   0       4344.91       4658.87       114.44 o                         
  12   4   0       2388.63       2246.48       101.38 o                         
  13   4   0        893.76        849.41        72.26 o                         
  14   4   0         37.87        -26.80        72.10 o                         
 -16   5   0        434.05        384.01        89.82 o                         
 -15   5   0         34.35        -49.87        57.95 o                         
 -14   5   0       1134.43       1096.27        53.95 o                         
 -13   5   0       2784.43       2768.43        81.50 o                         
 -12   5   0       1882.04       1846.00        59.97 o                         
 -11   5   0       1028.63       1130.83        62.39 o                         
 -10   5   0         18.70         51.99        17.84 o                         
  -9   5   0       4239.07       4092.47        55.47 o                         
  -8   5   0      11636.60      11601.76       122.58 o                         
  -7   5   0      16992.93      17027.91       172.83 o                         
  -6   5   0       3324.62       3756.97        44.35 o                         
  -5   5   0       1198.61       1239.77        21.35 o                         
  -4   5   0       3513.82       3348.35        47.09 o                         
  -3   5   0       8220.76       9028.09       103.37 o                         
  -2   5   0       1661.95       1522.45        23.77 o                         
  -1   5   0       3091.96       3463.01        36.44 o                         
   0   5   0         11.80         27.21         6.30 o                         
   1   5   0        399.02        422.84        13.86 o                         
   2   5   0       5232.84       4981.35        56.04 o                         
   3   5   0       9957.09       9898.82        96.53 o                         
   4   5   0      13737.44      14637.80       138.65 o                         
   5   5   0       1482.62       1570.84        30.16 o                         
   6   5   0       6613.97       6451.38        82.01 o                         
   7   5   0       5649.31       5617.89        75.78 o                         
   8   5   0       4790.28       4753.75        66.33 o                         
   9   5   0        863.83        770.64        42.13 o                         
  10   5   0         12.96          3.03        28.92 o                         
  11   5   0       1452.16       1499.73        72.41 o                         
  12   5   0       2275.94       2370.19       107.95 o                         
  13   5   0       1909.33       1796.67       143.64 o                         
  14   5   0        144.33        107.65        78.00 o                         
 -15   6   0        103.52        208.20       115.08 o                         
 -14   6   0        332.45        320.47        43.37 o                         
 -13   6   0       2330.93       2274.16        78.23 o                         
 -12   6   0       2753.59       2786.35        79.99 o                         
 -11   6   0       1671.54       1653.08        45.13 o                         
 -10   6   0        478.44        496.65        25.50 o                         
  -9   6   0        833.31        839.93        26.99 o                         
  -8   6   0       5152.66       4974.99        61.31 o                         
  -7   6   0       8408.57       8617.17        86.91 o                         
  -6   6   0       7153.19       7174.53        82.49 o                         
  -5   6   0       1904.97       1867.08        38.36 o                         
  -4   6   0       6259.64       5993.49        75.34 o                         
  -3   6   0       4650.03       4297.23        51.79 o                         
  -2   6   0      10879.61      11033.45        97.23 o                         
  -1   6   0       7711.19       8039.77        77.75 o                         
   0   6   0        992.03        923.30        17.10 o                         
   1   6   0        645.11        538.75        18.42 o                         
   2   6   0       6901.51       6616.56        73.63 o                         
   3   6   0      14007.31      14229.98       126.39 o                         
   4   6   0       7008.75       6897.49        67.77 o                         
   5   6   0       1579.59       1731.43        32.59 o                         
   6   6   0        121.93        130.16        20.49 o                         
   7   6   0       6561.90       6592.71        88.17 o                         
   8   6   0       4432.99       4323.17        68.49 o                         
   9   6   0       2216.46       2361.85        75.19 o                         
  10   6   0        139.84        104.28        34.28 o                         
  11   6   0        581.41        532.12        60.03 o                         
  12   6   0       2481.14       2813.94       120.03 o                         
  13   6   0       2374.36       2732.90       152.61 o                         
 -15   7   0        610.14        777.07       104.31 o                         
 -14   7   0          0.42         14.69        40.54 o                         
 -13   7   0       1059.40       1044.67        54.44 o                         
 -12   7   0       3079.18       2896.79        71.20 o                         
 -11   7   0       3947.77       3877.08        97.39 o                         
 -10   7   0        922.56        829.99        31.74 o                         
  -9   7   0         15.00         20.86        16.36 o                         
  -8   7   0       2363.31       2136.20        37.47 o                         
  -7   7   0       6468.45       6036.18       106.06 o                         
  -6   7   0       8432.86       8237.44       102.33 o                         
  -5   7   0       4257.34       4255.48        61.90 o                         
  -4   7   0        384.11        387.87        23.74 o                         
  -3   7   0       9483.78      10336.49       109.97 o                         
  -2   7   0      16965.57      16651.32       154.03 o                         
  -1   7   0       6724.10       6785.56        68.20 o                         
   0   7   0       1946.24       1873.52        25.87 o                         
   1   7   0          3.26          1.15        12.45 o                         
   2   7   0       1218.76       1196.40        25.06 o                         
   3   7   0       8680.68       8515.31        81.45 o                         
   4   7   0       8014.69       8146.97        90.55 o                         
   5   7   0       1044.33        956.23        33.12 o                         
   6   7   0          7.44          7.30        18.14 o                         
   7   7   0       2940.41       2792.48        50.00 o                         
   8   7   0       5580.44       5525.57       154.96 o                         
   9   7   0       3132.06       3036.44        73.82 o                         
  10   7   0       1042.77       1056.64        53.17 o                         
  11   7   0         55.22        106.88        58.76 o                         
  12   7   0       1638.49       1725.53        99.66 o                         
  13   7   0       1742.11       1724.06       285.75 o                         
 -15   8   0        495.11        680.13       185.28 o                         
 -14   8   0        343.69        390.71        60.63 o                         
 -13   8   0        182.85        202.87        37.65 o                         
 -12   8   0       1894.26       1857.74        63.14 o                         
 -11   8   0       3863.88       3821.62        75.93 o                         
 -10   8   0       2752.74       2635.46        50.65 o                         
  -9   8   0         79.17         37.77        28.45 o                         
  -8   8   0        543.26        655.68        55.41 o                         
  -7   8   0       4550.38       4483.08        88.99 o                         
  -6   8   0       9975.97       9490.02       188.37 o                         
  -5   8   0       6058.63       5986.90       104.24 o                         
  -4   8   0        626.00        624.97        29.49 o                         
  -3   8   0       2520.73       2270.96        46.52 o                         
  -2   8   0       6871.23       6836.65        76.44 o                         
  -1   8   0      15262.76      15531.54       137.57 o                         
   0   8   0       2483.88       2610.96        33.30 o                         
   1   8   0         44.03         75.18        12.43 o                         
   2   8   0       2247.78       2275.51        38.06 o                         
   3   8   0       7740.84       7552.95       118.54 o                         
   4   8   0       8750.33       8088.53        92.26 o                         
   5   8   0       2806.88       2881.90        48.02 o                         
   6   8   0         15.35        -10.72        20.18 o                         
   7   8   0       2308.25       2052.01        50.26 o                         
   8   8   0       3439.60       3488.78        94.76 o                         
   9   8   0       3748.73       3888.74       100.92 o                         
  10   8   0       1685.56       1723.30        73.25 o                         
  11   8   0         30.54         57.83        64.27 o                         
  12   8   0        346.62        363.66       103.90 o                         
 -15   9   0        589.39        484.45       104.95 o                         
 -14   9   0        249.90        197.86        58.30 o                         
 -13   9   0         13.99         42.16        50.14 o                         
 -12   9   0        540.18        488.74        51.80 o                         
 -11   9   0       2018.73       1973.15        83.04 o                         
 -10   9   0       2981.31       2958.62        85.11 o                         
  -9   9   0       1601.06       1590.90        65.67 o                         
  -8   9   0         30.94         14.89        28.09 o                         
  -7   9   0       7773.86       7521.31       131.09 o                         
  -6   9   0       5224.76       5166.80       121.78 o                         
  -5   9   0       5150.07       5010.98        94.62 o                         
  -4   9   0        991.11        945.97        44.33 o                         
  -3   9   0       1394.05       1162.49        38.58 o                         
  -2   9   0       8932.78       8611.08        93.18 o                         
  -1   9   0      11527.06      11564.48       113.39 o                         
   0   9   0       6014.46       5636.99        63.33 o                         
   1   9   0       5770.76       5579.63       131.67 o                         
   2   9   0         97.64        103.19        19.51 o                         
   3   9   0       3377.26       3151.73        79.95 o                         
   4   9   0       8060.20       7966.60       102.25 o                         
   5   9   0       3773.83       3600.38        62.19 o                         
   6   9   0        450.74        511.47        42.65 o                         
   7   9   0        335.28        362.24        32.73 o                         
   8   9   0       2823.57       2757.35        76.01 o                         
   9   9   0       2739.17       2774.06        86.83 o                         
  10   9   0       1854.00       1875.60        92.93 o                         
  11   9   0        211.64        152.16        98.93 o                         
 -15  10   0       1013.87        972.00        86.89 o                         
 -14  10   0        576.25        633.26        80.10 o                         
 -13  10   0         39.86        -26.94        51.61 o                         
 -12  10   0        204.85        298.93        57.51 o                         
 -11  10   0       1753.34       1625.12        81.47 o                         
 -10  10   0       4385.09       4512.91       107.20 o                         
  -9  10   0       2257.57       2211.50        75.98 o                         
  -8  10   0        259.21        277.55        35.12 o                         
  -7  10   0       1477.51       1548.02        61.43 o                         
  -6  10   0       2606.26       2611.12        87.73 o                         
  -5  10   0      11330.65      11241.43       218.86 o                         
  -4  10   0       3334.79       3403.76       126.68 o                         
  -3  10   0        245.47        177.72        17.02 o                         
  -2  10   0       2897.46       2779.89        41.70 o                         
  -1  10   0       8668.35       8403.21        93.86 o                         
   0  10   0       9588.06       9923.32       109.06 o                         
   1  10   0       3559.56       3476.78        51.64 o                         
   2  10   0         57.87         38.82        24.97 o                         
   3  10   0        121.18        158.72        24.19 o                         
   4  10   0       2742.79       2593.25        58.42 o                         
   5  10   0       3840.51       3759.75        67.50 o                         
   6  10   0       2168.53       2286.17        99.21 o                         
   7  10   0         12.75         21.10        46.44 o                         
   8  10   0       1054.69        927.67        55.87 o                         
   9  10   0       1436.04       1488.88        72.80 o                         
  10  10   0       1228.35       1193.95       112.01 o                         
  11  10   0        484.95        694.10       251.43 o                         
 -14  11   0       1506.32       1463.30        86.23 o                         
 -13  11   0        482.62        461.56        69.66 o                         
 -12  11   0         65.35         43.96        49.61 o                         
 -11  11   0       1634.36       1745.15        87.28 o                         
 -10  11   0       2988.93       3151.80        96.19 o                         
  -9  11   0       3116.97       3116.73        90.26 o                         
  -8  11   0        144.37        124.10        37.25 o                         
  -7  11   0        732.16        587.75        42.12 o                         
  -6  11   0       1328.46       1463.18        77.53 o                         
  -5  11   0       3914.31       3872.16       157.88 o                         
  -4  11   0       5370.09       5158.71       123.47 o                         
  -3  11   0       4198.58       4242.07        69.84 o                         
  -2  11   0         29.82         23.14        16.43 o                         
  -1  11   0       2380.59       2565.16        55.82 o                         
   0  11   0       5487.07       5347.67        78.33 o                         
   1  11   0        777.63        670.70        28.43 o                         
   2  11   0        849.36        884.25        44.47 o                         
   3  11   0          8.51        -21.72        25.68 o                         
   4  11   0       2095.79       2236.85        92.38 o                         
   5  11   0       3029.71       3155.50        82.03 o                         
   6  11   0       3202.65       3219.75        80.35 o                         
   7  11   0        292.84        311.50        42.96 o                         
   8  11   0        184.33        170.00        51.88 o                         
   9  11   0       1305.55       1528.53       154.14 o                         
  10  11   0        915.20        874.80       116.44 o                         
 -14  12   0       2895.82       3090.48       138.71 o                         
 -13  12   0       1191.98       1293.93        81.09 o                         
 -12  12   0        116.07        209.23        74.83 o                         
 -11  12   0        816.12        898.95        78.16 o                         
 -10  12   0       2719.61       2706.55        98.77 o                         
  -9  12   0       3776.67       4181.70       108.30 o                         
  -8  12   0        973.49        971.32        56.71 o                         
  -7  12   0         48.17         20.53        34.92 o                         
  -6  12   0       1767.93       1853.62        88.93 o                         
  -5  12   0       3741.82       3585.19       107.16 o                         
  -4  12   0        948.23        971.41        62.87 o                         
  -3  12   0        840.40        890.85        32.43 o                         
  -2  12   0         52.77         39.88        19.39 o                         
  -1  12   0        763.83        734.31        29.69 o                         
   0  12   0       2061.72       1934.50        49.06 o                         
   1  12   0       4510.73       4830.48       100.75 o                         
   2  12   0       2222.95       2185.96        73.25 o                         
   3  12   0        118.62         89.95        34.33 o                         
   4  12   0        670.35        679.79        45.59 o                         
   5  12   0       1643.72       1525.88        73.62 o                         
   6  12   0       2259.46       2442.60        85.84 o                         
   7  12   0       1308.79       1331.28        65.01 o                         
   8  12   0          4.94        -60.22        60.22 o                         
   9  12   0        278.33        216.54       103.44 o                         
 -13  13   0       1577.41       1574.13        89.68 o                         
 -12  13   0        497.75        323.05        67.65 o                         
 -11  13   0        140.24        148.96        56.72 o                         
 -10  13   0       1178.74       1220.79        71.11 o                         
  -9  13   0       3744.79       3948.14       111.52 o                         
  -8  13   0       3595.72       3799.72       125.70 o                         
  -7  13   0       1075.86        964.61        62.96 o                         
  -6  13   0        157.94        103.80        48.88 o                         
  -5  13   0       4137.57       3965.47       141.66 o                         
  -4  13   0       3610.72       3525.14       113.09 o                         
  -3  13   0       1158.57       1256.97        41.15 o                         
  -2  13   0         62.29         14.11        27.39 o                         
  -1  13   0        291.82        249.34        27.71 o                         
   0  13   0       2431.24       2477.32        65.62 o                         
   1  13   0       4189.24       4055.44        97.47 o                         
   2  13   0       3258.15       3169.95        91.95 o                         
   3  13   0        871.42        917.07        49.59 o                         
   4  13   0        500.69        579.01        73.51 o                         
   5  13   0       1120.09       1145.31        60.25 o                         
   6  13   0       1712.47       1497.80        86.83 o                         
   7  13   0        883.47        884.19        82.72 o                         
   8  13   0        575.33        665.11       139.79 o                         
 -13  14   0       1645.66       1702.01       131.27 o                         
 -12  14   0        872.88        970.37        80.16 o                         
 -11  14   0          1.90         37.44        60.46 o                         
 -10  14   0        897.91        994.11        76.98 o                         
  -9  14   0       2001.63       2029.02       112.07 o                         
  -8  14   0       2635.37       2913.18       130.50 o                         
  -7  14   0       2513.20       2664.08        97.34 o                         
  -6  14   0        103.01        171.50        61.16 o                         
  -5  14   0        761.29        818.69        67.68 o                         
  -4  14   0       3044.33       3149.87       116.24 o                         
  -3  14   0       3253.82       3171.68       156.32 o                         
  -2  14   0        910.92        958.96        53.22 o                         
  -1  14   0        217.35        338.87        36.39 o                         
   0  14   0        925.02        936.08        45.64 o                         
   1  14   0       2610.02       2736.65        96.16 o                         
   2  14   0       3267.35       3405.58        87.17 o                         
   3  14   0        923.65        774.86        54.50 o                         
   4  14   0          0.43         82.27        49.06 o                         
   5  14   0        290.68        213.39       104.84 o                         
   6  14   0       1968.14       2334.91       137.72 o                         
   7  14   0       2067.60       2564.58       233.39 o                         
 -12  15   0       1045.39       1042.67        87.31 o                         
 -11  15   0        152.77         53.23        65.56 o                         
 -10  15   0          3.04         18.37        61.83 o                         
  -9  15   0       1114.53       1309.35        79.42 o                         
  -8  15   0       2327.96       2361.52       140.34 o                         
  -7  15   0       1961.14       2220.03       124.60 o                         
  -6  15   0        829.16        779.12        82.37 o                         
  -5  15   0        199.48        335.00        64.14 o                         
  -4  15   0       1528.71       1472.60        99.22 o                         
  -3  15   0       1819.32       2142.56       113.71 o                         
  -2  15   0       1693.74       1645.34       115.21 o                         
  -1  15   0        379.86        367.39        46.91 o                         
   0  15   0        425.39        658.36        66.68 o                         
   1  15   0       1837.55       1754.97        95.55 o                         
   2  15   0       3438.35       3469.61        96.28 o                         
   3  15   0       1429.36       1483.92        92.60 o                         
   4  15   0        160.05        182.97        55.02 o                         
   5  15   0         73.31         53.54        91.75 o                         
   6  15   0        545.10        713.79       143.53 o                         
 -11  16   0        652.64        740.47       128.34 o                         
 -10  16   0         50.44        112.97        72.06 o                         
  -9  16   0        371.06        365.58        86.46 o                         
  -8  16   0       1337.19       1361.63        83.49 o                         
  -7  16   0       1911.06       2052.72       103.56 o                         
  -6  16   0        734.53        674.13        88.13 o                         
  -5  16   0          7.73        -18.72        87.37 o                         
  -4  16   0        805.37        841.02       170.99 o                         
  -3  16   0       2006.41       2251.06       129.54 o                         
  -2  16   0       1558.30       1471.98       112.33 o                         
  -1  16   0        957.24        843.73        58.16 o                         
   0  16   0         15.39         61.70        67.18 o                         
   1  16   0        602.39        694.90       152.83 o                         
   2  16   0       2384.97       2780.22       114.99 o                         
   3  16   0       1856.36       1706.63        94.95 o                         
   4  16   0        280.18        171.69       137.91 o                         
   5  16   0         12.25         90.53       106.15 o                         
 -10  17   0        257.61        211.70        82.14 o                         
  -9  17   0         44.33        159.89        76.64 o                         
  -8  17   0        641.38        733.02       128.62 o                         
  -7  17   0       1704.97       1833.33        93.99 o                         
  -6  17   0       1799.19       1784.59       105.27 o                         
  -5  17   0        290.73        441.34       106.44 o                         
  -4  17   0         88.51         30.52        76.45 o                         
  -3  17   0       1050.57       1083.00        93.86 o                         
  -2  17   0       2375.49       2790.05       146.34 o                         
  -1  17   0        925.79       1054.68       207.18 o                         
   0  17   0         39.61         49.09        74.57 o                         
   1  17   0         90.34         87.27        83.57 o                         
   2  17   0       1025.41        875.52       101.84 o                         
   3  17   0       1051.81       1117.93       113.28 o                         
  -8  18   0        202.24        214.13        82.65 o                         
  -7  18   0        787.84        825.79       125.22 o                         
  -6  18   0       1816.99       1996.33       154.50 o                         
  -5  18   0       1177.68       1313.75       112.46 o                         
  -4  18   0         19.95        -79.09       144.78 o                         
  -3  18   0        476.92        597.97       109.42 o                         
  -2  18   0       1152.61       1114.24       323.26 o                         
  -1  18   0       1202.28       1025.81       168.49 o                         
   0  18   0        377.97        274.58       163.50 o                         
   3 -19   1        382.29        505.20       107.33 o                         
   4 -19   1        927.12        825.20       103.74 o                         
   5 -19   1       1313.55       1591.20       170.99 o                         
  -1 -18   1        630.94        574.12       162.25 o                         
   0 -18   1       1308.03       1319.11       174.73 o                         
   1 -18   1        708.73        446.82       148.52 o                         
   2 -18   1        225.31        175.31        89.30 o                         
   3 -18   1         47.91         38.69       132.30 o                         
   4 -18   1       1311.72       1479.24       112.40 o                         
   5 -18   1       2257.89       2493.69       227.05 o                         
   6 -18   1       1436.55       1377.64        92.87 o                         
   7 -18   1        205.29        271.79        80.84 o                         
   8 -18   1         18.24         49.90        81.68 o                         
  -4 -17   1        893.52        888.08       236.45 o                         
  -3 -17   1        782.98        759.12       231.46 o                         
  -2 -17   1         56.78        146.67        71.92 o                         
  -1 -17   1        955.09        994.35        93.65 o                         
   0 -17   1        997.97        922.10       177.85 o                         
   1 -17   1       1222.71       1207.48        68.41 o                         
   2 -17   1        572.82        634.08        84.23 o                         
   3 -17   1          9.99        -13.80       136.67 o                         
   4 -17   1        679.31        650.58        89.55 o                         
   5 -17   1       2100.56       2124.93       427.41 o                         
   6 -17   1       2481.72       2613.18       122.32 o                         
   7 -17   1        592.02        579.33        74.24 o                         
   8 -17   1          1.42         35.33        79.23 o                         
   9 -17   1        338.28        389.56        78.25 o                         
  10 -17   1        796.09        800.57        90.28 o                         
  -5 -16   1        508.02        394.68       104.64 o                         
  -4 -16   1       2359.42       2411.19       238.90 o                         
  -3 -16   1       1158.25       1194.02        78.03 o                         
  -2 -16   1         13.76         46.65        70.79 o                         
  -1 -16   1        519.72        555.60        88.61 o                         
   0 -16   1       2353.27       2389.85       151.02 o                         
   1 -16   1       1709.99       1635.19        80.35 o                         
   2 -16   1        586.36        564.84        52.79 o                         
   3 -16   1        170.88        201.75        67.44 o                         
   4 -16   1        137.65        124.70        67.12 o                         
   5 -16   1       2099.51       2449.85       133.04 o                         
   6 -16   1       2232.44       2262.41       101.63 o                         
   7 -16   1        974.44       1133.04        91.73 o                         
   8 -16   1         49.39        -35.60        60.41 o                         
   9 -16   1        368.21        351.25        69.67 o                         
  10 -16   1       1261.83       1429.54       208.71 o                         
  11 -16   1       1347.37       1335.44        93.82 o                         
  -6 -15   1         50.63         73.64       122.31 o                         
  -5 -15   1        993.72        922.09        84.75 o                         
  -4 -15   1       2684.19       2885.14       130.54 o                         
  -3 -15   1       3166.43       3152.77       240.98 o                         
  -2 -15   1       1049.67       1038.50        65.43 o                         
  -1 -15   1         65.96         -5.32        57.69 o                         
   0 -15   1        937.19       1023.98        62.50 o                         
   1 -15   1       2316.69       2355.05       132.42 o                         
   2 -15   1       1701.61       1696.30        72.84 o                         
   3 -15   1        132.55        157.85        35.69 o                         
   4 -15   1          8.87         -7.23        56.51 o                         
   5 -15   1       1216.82       1233.58       129.80 o                         
   6 -15   1       2700.96       2797.48       101.41 o                         
   7 -15   1       1489.54       1662.69        94.94 o                         
   8 -15   1        403.30        290.34        91.08 o                         
   9 -15   1        213.94        258.51        63.62 o                         
  10 -15   1       1133.56       1234.81        88.09 o                         
  11 -15   1       1383.81       1453.55        88.18 o                         
  12 -15   1       1406.81       1510.49        91.53 o                         
  -8 -14   1       1611.85       1546.26       162.25 o                         
  -7 -14   1        747.69        884.77       136.04 o                         
  -6 -14   1        216.15        123.36        71.44 o                         
  -5 -14   1        264.47        112.75       155.39 o                         
  -4 -14   1       2298.11       2323.18       124.81 o                         
  -3 -14   1       3042.20       2806.12        97.43 o                         
  -2 -14   1       2173.68       2311.15       109.44 o                         
  -1 -14   1        466.74        429.08        57.82 o                         
   0 -14   1        368.30        353.02        42.53 o                         
   1 -14   1       1706.73       1696.82        61.25 o                         
   2 -14   1       2698.15       2676.92        64.23 o                         
   3 -14   1       2392.55       2395.60        54.14 o                         
   4 -14   1         76.43         44.07        64.28 o                         
   5 -14   1        493.25        513.52        60.22 o                         
   6 -14   1       1229.11       1360.25        69.60 o                         
   7 -14   1       1346.26       1429.24        71.68 o                         
   8 -14   1        721.07        745.36        59.43 o                         
   9 -14   1          4.35         32.81        54.53 o                         
  10 -14   1        374.31        334.74        72.80 o                         
  11 -14   1       1621.62       1569.54       106.68 o                         
  12 -14   1       1686.05       1571.04        95.65 o                         
  13 -14   1        662.05        719.70        81.90 o                         
  -9 -13   1       1219.32       1268.47       166.00 o                         
  -8 -13   1       1816.24       1657.34       151.02 o                         
  -7 -13   1       1915.85       1899.41       108.39 o                         
  -6 -13   1        417.84        603.77        89.33 o                         
  -5 -13   1         60.47         96.48        43.71 o                         
  -4 -13   1       2059.09       2081.91        79.88 o                         
  -3 -13   1       3384.06       3654.34        91.97 o                         
  -2 -13   1       2398.92       2116.17        76.93 o                         
  -1 -13   1        925.00       1027.54        91.08 o                         
   0 -13   1          1.58          0.66        28.62 o                         
   1 -13   1       1512.08       1554.32        52.38 o                         
   2 -13   1       1950.05       1876.36        61.20 o                         
   3 -13   1        728.63        759.62        33.09 o                         
   4 -13   1       1626.28       1612.62        84.89 o                         
   5 -13   1          6.41         -4.31        43.15 o                         
   6 -13   1       1065.36       1152.13        60.36 o                         
   7 -13   1       1150.30       1250.37        65.02 o                         
   8 -13   1       1776.24       1730.01       114.47 o                         
   9 -13   1        188.11        279.07        50.65 o                         
  10 -13   1        166.78        158.06        51.56 o                         
  11 -13   1       1659.83       1685.53        80.89 o                         
  12 -13   1       1515.94       1497.21        86.71 o                         
  13 -13   1        927.13        841.79        78.78 o                         
 -10 -12   1          6.04        -87.80       116.70 o                         
  -9 -12   1         35.16         74.21        93.51 o                         
  -8 -12   1        855.56        790.55        68.39 o                         
  -7 -12   1       2077.56       2176.02        84.55 o                         
  -6 -12   1       2470.92       2583.25        94.42 o                         
  -5 -12   1        235.40        186.40        39.84 o                         
  -4 -12   1       1124.36       1063.96        53.37 o                         
  -3 -12   1       3441.65       3381.76        81.63 o                         
  -2 -12   1       7305.60       7374.98       133.00 o                         
  -1 -12   1       2232.30       2309.49        74.54 o                         
   0 -12   1        203.06        185.67        23.67 o                         
   1 -12   1        214.08        251.61        25.45 o                         
   2 -12   1       2896.91       2788.84        54.24 o                         
   3 -12   1       4707.50       4669.21        72.01 o                         
   4 -12   1        633.90        665.98        52.24 o                         
   5 -12   1        947.34        985.32        65.02 o                         
   6 -12   1        365.95        382.29        39.94 o                         
   7 -12   1       1637.38       1668.79        72.04 o                         
   8 -12   1       2156.07       2193.78       103.58 o                         
   9 -12   1       1679.80       1700.62        81.69 o                         
  10 -12   1        129.33         79.06        45.53 o                         
  11 -12   1        712.21        741.50        62.15 o                         
  12 -12   1       1605.57       1667.52        88.37 o                         
  13 -12   1       2038.51       2081.85       107.46 o                         
  14 -12   1        388.79        457.41        78.88 o                         
 -10 -11   1        545.68        517.87       152.21 o                         
  -9 -11   1        107.51          1.92        85.74 o                         
  -8 -11   1        259.46        274.30        60.45 o                         
  -7 -11   1       1243.26       1237.05        55.84 o                         
  -6 -11   1       2037.51       1990.10        69.70 o                         
  -5 -11   1       1054.22       1021.71        46.48 o                         
  -4 -11   1         88.97         76.60        28.76 o                         
  -3 -11   1       2166.29       2143.64        67.19 o                         
  -2 -11   1       2928.26       2749.76       137.57 o                         
  -1 -11   1       1010.86        915.36        31.54 o                         
   0 -11   1       4744.87       4536.70        67.41 o                         
   1 -11   1        167.69        155.76        18.54 o                         
   2 -11   1       5221.44       5214.98        77.65 o                         
   3 -11   1       9077.47       8646.50       150.04 o                         
   4 -11   1       8237.02       7982.69       166.80 o                         
   5 -11   1        277.26        296.71        41.91 o                         
   6 -11   1         72.61         41.70        29.82 o                         
   7 -11   1       2933.24       2902.09        97.20 o                         
   8 -11   1       2346.94       2512.78        84.87 o                         
   9 -11   1       2663.30       2675.42        83.69 o                         
  10 -11   1        652.53        559.21        51.13 o                         
  11 -11   1         66.48        -17.38        57.64 o                         
  12 -11   1       1505.61       1426.20        85.84 o                         
  13 -11   1       2830.07       3077.81       131.67 o                         
  14 -11   1        666.37        579.35        75.15 o                         
 -11 -10   1       1461.65       1491.98       125.26 o                         
 -10 -10   1       1221.35       1212.72        81.71 o                         
  -9 -10   1        203.90        247.99        45.90 o                         
  -8 -10   1        219.55        231.93        41.83 o                         
  -7 -10   1       1854.65       1943.14        66.82 o                         
  -6 -10   1       1449.04       1444.74        57.56 o                         
  -5 -10   1       1289.16       1238.07        44.67 o                         
  -4 -10   1        746.25        713.48        30.16 o                         
  -3 -10   1         29.73         24.73        21.27 o                         
  -2 -10   1       2520.29       2469.85        54.63 o                         
  -1 -10   1       8473.59       8461.04        96.04 o                         
   0 -10   1       3086.95       2893.30        47.07 o                         
   1 -10   1         15.09         13.86        13.83 o                         
   2 -10   1       3019.51       3129.38        47.81 o                         
   3 -10   1      12779.65      12269.42       181.66 o                         
   4 -10   1       6851.88       6747.38       117.21 o                         
   5 -10   1       4609.89       4491.44       110.76 o                         
   6 -10   1          1.47         -1.21        25.43 o                         
   7 -10   1        848.86        910.55        50.50 o                         
   8 -10   1       2865.92       2883.63        78.57 o                         
   9 -10   1       5395.62       5304.21       118.48 o                         
  10 -10   1       1749.09       1664.67        75.17 o                         
  11 -10   1         45.59         24.83        41.21 o                         
  12 -10   1        818.11        904.53        63.04 o                         
  13 -10   1       1961.83       1968.25        96.24 o                         
  14 -10   1       1858.26       1818.71       162.74 o                         
  15 -10   1        884.39       1014.11        88.23 o                         
 -12  -9   1        797.86       1064.00       120.80 o                         
 -11  -9   1       1676.40       1704.06        97.10 o                         
 -10  -9   1       1848.85       1767.21        88.80 o                         
  -9  -9   1        988.90        999.74        55.57 o                         
  -8  -9   1        151.52        153.54        35.44 o                         
  -7  -9   1       2734.72       2780.92        73.60 o                         
  -6  -9   1       3292.99       3139.27        55.04 o                         
  -5  -9   1       2831.97       2801.18        49.67 o                         
  -4  -9   1       2052.41       2103.82        50.61 o                         
  -3  -9   1        191.86        217.80        18.33 o                         
  -2  -9   1       1162.27       1162.36        32.86 o                         
  -1  -9   1       7545.38       7340.11        78.25 o                         
   0  -9   1      10918.28      11059.66       109.40 o                         
   1  -9   1       1258.17       1276.08        25.92 o                         
   2  -9   1        230.64        288.01        14.81 o                         
   3  -9   1       5062.77       4825.47        67.73 o                         
   4  -9   1       9419.00       9411.40       148.92 o                         
   5  -9   1       7213.64       7033.79       120.33 o                         
   6  -9   1       1209.92       1140.23        50.99 o                         
   7  -9   1        131.14        131.16        50.57 o                         
   8  -9   1       7194.91       6922.91       125.76 o                         
   9  -9   1       4831.11       4573.48        99.80 o                         
  10  -9   1       2126.21       2163.19        76.02 o                         
  11  -9   1        320.05        350.78        31.20 o                         
  12  -9   1         38.08         29.82        43.22 o                         
  13  -9   1        973.43        918.56        64.57 o                         
  14  -9   1       1954.57       1859.41       158.83 o                         
  15  -9   1       1695.93       1928.01       134.57 o                         
 -12  -8   1        578.10        561.35        78.23 o                         
 -11  -8   1       2165.71       2085.00       105.11 o                         
 -10  -8   1       3616.78       3822.83       207.76 o                         
  -9  -8   1       1567.55       1615.46        61.41 o                         
  -8  -8   1          9.89        -12.72        29.18 o                         
  -7  -8   1        305.22        324.92        26.23 o                         
  -6  -8   1       5208.82       5120.08        68.30 o                         
  -5  -8   1       7206.64       6799.48        81.47 o                         
  -4  -8   1       3602.68       3699.65        52.02 o                         
  -3  -8   1        262.09        263.05        16.46 o                         
  -2  -8   1       1343.47       1291.30        29.84 o                         
  -1  -8   1       8120.91       8083.07        89.19 o                         
   0  -8   1      13256.23      13490.08       129.27 o                         
   1  -8   1       6406.19       6268.57       127.30 o                         
   2  -8   1         83.97        101.99        13.03 o                         
   3  -8   1       2804.74       2945.70        48.01 o                         
   4  -8   1       8781.90       8630.20       117.94 o                         
   5  -8   1      11068.52      10674.69       142.59 o                         
   6  -8   1       1774.34       1696.88        58.66 o                         
   7  -8   1          0.84        -15.14        22.94 o                         
   8  -8   1        683.99        710.31        28.61 o                         
   9  -8   1       2042.85       2011.71        41.01 o                         
  10  -8   1       2716.58       2629.11        50.82 o                         
  11  -8   1        847.00        869.78        42.35 o                         
  12  -8   1          2.62        -44.86        44.86 o                         
  13  -8   1        602.55        556.64        44.34 o                         
  14  -8   1       1616.37       1520.70        87.48 o                         
  15  -8   1       2007.56       2039.92       132.19 o                         
 -13  -7   1        596.77        599.88        98.30 o                         
 -12  -7   1         15.07         41.01        63.45 o                         
 -11  -7   1       1855.94       1826.93        92.71 o                         
 -10  -7   1       3544.91       3585.87       109.13 o                         
  -9  -7   1       2419.94       2285.21        63.19 o                         
  -8  -7   1       1091.65       1064.32        40.33 o                         
  -7  -7   1        380.99        445.45        23.45 o                         
  -6  -7   1       3957.97       3616.11        52.61 o                         
  -5  -7   1       7640.57       7527.90        85.88 o                         
  -4  -7   1       6620.30       6522.32        87.77 o                         
  -3  -7   1         37.60         46.63        11.12 o                         
  -2  -7   1        555.77        654.83        20.41 o                         
  -1  -7   1       6820.03       6995.09        76.97 o                         
   0  -7   1      10940.08      11509.64       181.65 o                         
   1  -7   1      13809.88      13627.70       151.53 o                         
   2  -7   1       6257.05       6571.29        72.07 o                         
   3  -7   1       2552.23       2713.13        43.38 o                         
   4  -7   1       9365.35       9428.21       111.85 o                         
   5  -7   1       8066.22       8453.00        94.09 o                         
   6  -7   1       5043.41       4732.99        66.93 o                         
   7  -7   1        395.18        363.64        15.99 o                         
   8  -7   1        925.80        919.99        28.35 o                         
   9  -7   1       3819.08       3673.42        63.09 o                         
  10  -7   1       1302.23       1277.88        39.58 o                         
  11  -7   1       1607.56       1513.52        76.98 o                         
  12  -7   1        173.78        107.72        31.67 o                         
  13  -7   1        338.78        299.59        42.13 o                         
  14  -7   1        891.54        884.64        59.45 o                         
  15  -7   1       1362.81       1407.39       115.68 o                         
 -13  -6   1       1520.14       1658.92        89.93 o                         
 -12  -6   1         74.43         96.15        58.92 o                         
 -11  -6   1       1040.30        999.44        70.70 o                         
 -10  -6   1       3077.96       3070.01        69.51 o                         
  -9  -6   1       2015.37       1904.22        46.72 o                         
  -8  -6   1       1667.16       1681.71        41.78 o                         
  -7  -6   1          6.74        -10.84        21.88 o                         
  -6  -6   1       1992.12       2000.26        39.46 o                         
  -5  -6   1      10093.49      10280.23       110.81 o                         
  -4  -6   1      12505.98      12843.00       115.51 o                         
  -3  -6   1       2555.56       2250.51        29.09 o                         
  -2  -6   1         52.61        120.87        11.26 o                         
  -1  -6   1       2554.39       3002.94        37.96 o                         
   0  -6   1      17074.78      16209.13       149.79 o                         
   1  -6   1      21378.21      23196.20       253.19 o                         
   2  -6   1       3251.43       3438.34        42.96 o                         
   3  -6   1        134.27        136.51        12.65 o                         
   4  -6   1       6396.32       7121.06       147.73 o                         
   5  -6   1      12984.79      13018.45       124.02 o                         
   6  -6   1       4948.14       4869.07        54.83 o                         
   7  -6   1       3107.20       3112.51        45.10 o                         
   8  -6   1         19.27         18.15        13.39 o                         
   9  -6   1       2518.78       2483.64        57.70 o                         
  10  -6   1       4070.21       3878.50        62.88 o                         
  11  -6   1       3222.88       3437.73        71.78 o                         
  12  -6   1        872.23        836.12        42.60 o                         
  13  -6   1          0.07          8.94        37.26 o                         
  14  -6   1        382.46        517.61        49.00 o                         
  15  -6   1        635.24        579.96        71.26 o                         
 -14  -5   1       1300.74       1265.72        97.14 o                         
 -13  -5   1       1624.40       1577.69       107.13 o                         
 -12  -5   1        693.28        688.67        62.89 o                         
 -11  -5   1        120.94        141.22        48.73 o                         
 -10  -5   1       1795.40       1818.63        87.54 o                         
  -9  -5   1       3150.70       3129.20        55.34 o                         
  -8  -5   1       6095.71       6038.91        73.73 o                         
  -7  -5   1        470.52        503.27        19.56 o                         
  -6  -5   1       1684.65       1696.25        34.16 o                         
  -5  -5   1       7193.28       7305.51        86.25 o                         
  -4  -5   1      15987.95      16498.60       154.25 o                         
  -3  -5   1       6018.40       5901.67        60.46 o                         
  -2  -5   1       1316.92       1479.54        23.77 o                         
  -1  -5   1       1913.86       1871.97        24.30 o                         
   0  -5   1       4912.10       5364.79        58.07 o                         
   1  -5   1       3228.21       3478.85        36.33 o                         
   2  -5   1      12645.25      12467.37       114.90 o                         
   3  -5   1       4297.57       4485.19        56.59 o                         
   4  -5   1        616.06        658.97        13.42 o                         
   5  -5   1      14001.44      14220.16       124.57 o                         
   6  -5   1       9485.83       9608.00        95.17 o                         
   7  -5   1      12129.95      12164.53       128.19 o                         
   8  -5   1       2102.33       2043.68        40.51 o                         
   9  -5   1        960.55        957.99        30.17 o                         
  10  -5   1       2540.92       2495.16        45.00 o                         
  11  -5   1       2718.16       2755.19        64.42 o                         
  12  -5   1       1956.21       1816.03        61.68 o                         
  13  -5   1        358.55        347.25        40.49 o                         
  14  -5   1         14.85        -16.24        43.37 o                         
  15  -5   1        610.87        522.52        68.65 o                         
 -14  -4   1       1999.34       2254.43       120.28 o                         
 -13  -4   1       1610.54       1839.70        97.87 o                         
 -12  -4   1       1349.07       1338.37        81.02 o                         
 -11  -4   1         45.46         70.60        43.27 o                         
 -10  -4   1        338.57        295.48        39.34 o                         
  -9  -4   1       4050.09       4200.37        61.43 o                         
  -8  -4   1       6490.82       6094.46        74.42 o                         
  -7  -4   1       5459.07       5582.77        66.03 o                         
  -6  -4   1        175.91        202.99        13.15 o                         
  -5  -4   1       1427.75       1547.13        23.53 o                         
  -4  -4   1       4953.93       4587.70        49.24 o                         
  -3  -4   1      12312.78      13390.95       134.62 o                         
  -2  -4   1       9660.28       9651.38        90.75 o                         
  -1  -4   1       1283.28       1286.82        17.68 o                         
   0  -4   1       2414.35       2250.91        24.94 o                         
   1  -4   1      12194.35      12471.61       113.73 o                         
   2  -4   1       9590.92      10390.43       112.89 o                         
   3  -4   1        660.40        934.14        15.86 o                         
   4  -4   1        249.40        468.12        13.40 o                         
   5  -4   1        645.97        572.05        21.25 o                         
   6  -4   1       7071.01       7112.95        79.09 o                         
   7  -4   1       9186.93       9284.76       101.50 o                         
   8  -4   1       4246.06       4294.71        81.47 o                         
   9  -4   1         89.78         85.59        19.27 o                         
  10  -4   1       1889.77       1849.40        44.27 o                         
  11  -4   1       3291.43       3297.96        99.00 o                         
  12  -4   1       4178.34       4002.78        82.34 o                         
  13  -4   1        482.60        527.48        43.01 o                         
  14  -4   1         26.00         58.63        61.96 o                         
  15  -4   1        416.87        418.55        68.54 o                         
 -15  -3   1        138.43         72.15       110.67 o                         
 -14  -3   1       1497.22       1550.98       121.27 o                         
 -13  -3   1       3162.25       3458.20       117.46 o                         
 -12  -3   1       1830.76       1894.29        91.68 o                         
 -11  -3   1         34.52         15.51        38.75 o                         
 -10  -3   1         54.45         -2.80        47.29 o                         
  -9  -3   1       4787.80       4758.67        97.01 o                         
  -8  -3   1       5870.96       5900.45        69.74 o                         
  -7  -3   1       4693.76       4745.58        57.08 o                         
  -6  -3   1       5453.75       5515.80        64.74 o                         
  -5  -3   1        185.15        171.57        11.50 o                         
  -4  -3   1       4792.03       4882.57        52.80 o                         
  -3  -3   1       9540.32       9820.38        91.99 o                         
  -2  -3   1       3493.86       3493.06        38.64 o                         
  -1  -3   1      28237.39      29771.06       265.27 o                         
   0  -3   1       1292.96       1218.46        16.04 o                         
   1  -3   1       3124.66       4041.07        41.81 o                         
   2  -3   1        366.39        473.43         9.04 o                         
   3  -3   1      12324.94      11751.36       108.06 o                         
   4  -3   1        461.12        296.61        10.99 o                         
   5  -3   1        681.34        646.43        16.75 o                         
   6  -3   1      15080.53      14766.41       150.93 o                         
   7  -3   1      14839.19      14702.36       167.50 o                         
   8  -3   1       4160.25       4225.26        68.01 o                         
   9  -3   1       1530.35       1498.90        42.94 o                         
  10  -3   1       1756.10       1799.89        50.04 o                         
  11  -3   1       5178.34       4909.48        99.23 o                         
  12  -3   1       4559.81       4675.23        89.34 o                         
  13  -3   1       1860.88       1788.89        67.84 o                         
  14  -3   1        332.74        321.07        56.63 o                         
  15  -3   1        221.47        309.70        67.04 o                         
 -15  -2   1         32.74        -65.82        70.67 o                         
 -14  -2   1       1001.33       1043.87        76.73 o                         
 -13  -2   1       2080.09       2267.30       110.97 o                         
 -12  -2   1       4307.60       4195.45       109.06 o                         
 -11  -2   1       1641.30       1766.20        73.79 o                         
 -10  -2   1         76.78         49.96        31.53 o                         
  -9  -2   1        472.55        454.00        34.70 o                         
  -8  -2   1       6725.05       6260.68       145.54 o                         
  -7  -2   1       7803.63       7759.45        74.25 o                         
  -6  -2   1       4641.49       4709.58        47.63 o                         
  -5  -2   1        514.84        605.12        13.77 o                         
  -4  -2   1       2986.91       2913.92        32.23 o                         
  -3  -2   1      18038.57      19562.13       176.39 o                         
  -2  -2   1      12467.10      13378.38       121.15 o                         
  -1  -2   1      13774.15      15198.51       147.08 o                         
   0  -2   1        279.11        725.32        10.66 o                         
   1  -2   1       1797.67       1203.91        14.19 o                         
   2  -2   1       1559.36       1623.31        18.20 o                         
   3  -2   1      12249.37      13752.86       117.31 o                         
   4  -2   1       7189.03       7197.70        65.06 o                         
   5  -2   1        240.95        360.67        11.97 o                         
   6  -2   1       1408.86       1362.31        24.01 o                         
   7  -2   1       9204.46       9172.64        91.84 o                         
   8  -2   1       7676.62       7682.88        94.57 o                         
   9  -2   1       2059.15       2145.62        48.94 o                         
  10  -2   1         12.86         35.40        22.71 o                         
  11  -2   1       2727.10       2720.63        79.13 o                         
  12  -2   1       5690.45       5538.68        99.71 o                         
  13  -2   1       3612.62       3633.55        91.51 o                         
  14  -2   1       1356.20       1490.34        94.08 o                         
  15  -2   1         11.27        128.45        65.19 o                         
 -15  -1   1        225.14        176.30        74.35 o                         
 -14  -1   1        600.48        684.86        78.17 o                         
 -13  -1   1       1602.74       1577.94        85.48 o                         
 -12  -1   1       2313.15       2507.21        87.79 o                         
 -11  -1   1       1882.02       1820.36        71.80 o                         
 -10  -1   1       1020.17       1079.11        56.17 o                         
  -9  -1   1        132.35        136.42        17.81 o                         
  -8  -1   1       6841.22       6713.33        84.83 o                         
  -7  -1   1       9808.50       9822.08        90.26 o                         
  -6  -1   1      10795.36      10837.53        97.06 o                         
  -5  -1   1        337.80        370.19        14.09 o                         
  -4  -1   1        152.96        209.63         7.56 o                         
  -3  -1   1       3389.72       3264.74        40.83 o                         
  -2  -1   1      37838.13      35840.93       343.63 o                         
  -1  -1   1       6067.77       5061.95       150.78 o                         
   1  -1   1       6267.86       8732.91        78.85 o                         
   2  -1   1      17358.80      17333.48       145.28 o                         
   3  -1   1      18276.58      19624.41       165.47 o                         
   4  -1   1      30820.96      30153.86       253.01 o                         
   5  -1   1        821.42       1008.22        19.78 o                         
   6  -1   1        655.94        712.57        19.21 o                         
   7  -1   1       4819.81       4857.71        54.77 o                         
   8  -1   1       8609.49       8646.39        95.61 o                         
   9  -1   1       1877.80       1903.77        40.17 o                         
  10  -1   1         65.81         29.57        22.72 o                         
  11  -1   1        601.04        585.46        34.73 o                         
  12  -1   1       2605.93       2651.87        70.40 o                         
  13  -1   1       3657.20       3754.05       111.81 o                         
  14  -1   1       1168.35       1261.27       158.46 o                         
  15  -1   1         98.27         76.72        68.97 o                         
 -15   0   1        380.78        437.50        87.53 o                         
 -14   0   1          0.34         11.46        59.26 o                         
 -13   0   1        733.56        688.26        57.15 o                         
 -12   0   1       2958.19       3038.59        94.93 o                         
 -11   0   1       2789.91       2735.76        78.97 o                         
 -10   0   1       1753.83       1653.93        36.04 o                         
  -9   0   1         40.15         56.65        19.06 o                         
  -8   0   1       4998.01       4908.18        60.71 o                         
  -7   0   1       8208.06       8587.11        86.50 o                         
  -6   0   1       5561.41       5341.57        56.74 o                         
  -5   0   1       2902.55       2778.57        32.54 o                         
  -4   0   1        924.07        892.92        16.02 o                         
  -3   0   1       2753.28       2735.58        41.19 o                         
  -2   0   1      26042.44      24845.32       238.80 o                         
   1   0   1        180.25         99.55         3.33 o                         
   2   0   1      12762.48      12107.07       102.59 o                         
   3   0   1       1612.14       2044.55        23.48 o                         
   4   0   1      17371.88      18082.96       154.31 o                         
   5   0   1       3272.51       3611.37        40.26 o                         
   6   0   1        119.95         90.31        10.30 o                         
   7   0   1       3291.32       3123.65        46.34 o                         
   8   0   1       6701.15       6416.42        74.85 o                         
   9   0   1       4197.67       4326.69        63.54 o                         
  10   0   1        730.23        768.09        31.79 o                         
  11   0   1        339.41        416.89        34.96 o                         
  12   0   1       1798.25       1818.96        98.50 o                         
  13   0   1       2170.06       2433.91       123.64 o                         
  14   0   1       1320.96       1235.05        77.83 o                         
  15   0   1        150.19        212.62        72.22 o                         
 -16   1   1       1712.49       1698.23        94.80 o                         
 -15   1   1        836.98        929.48       124.78 o                         
 -14   1   1        504.45        575.59        60.54 o                         
 -13   1   1        482.41        444.80        52.26 o                         
 -12   1   1       2506.72       2439.84        59.67 o                         
 -11   1   1       5257.10       5185.18        73.43 o                         
 -10   1   1       5784.15       5458.90        73.87 o                         
  -9   1   1        331.80        382.28        22.08 o                         
  -8   1   1       1010.69        939.82        27.94 o                         
  -7   1   1       6114.45       6218.59        73.66 o                         
  -6   1   1       8700.41       8544.94        90.62 o                         
  -5   1   1      15038.65      15438.46       142.82 o                         
  -4   1   1       2504.83       1930.83        23.08 o                         
  -3   1   1       5177.98       6593.00        73.52 o                         
  -2   1   1      35874.81      37690.93       395.01 o                         
  -1   1   1      63543.93      57094.11       622.82 o                         
   0   1   1       2526.94       3737.37        53.68 o                         
   1   1   1         39.59        181.27         8.64 o                         
   2   1   1         33.03         62.69         6.86 o                         
   3   1   1       4038.32       4332.44        40.96 o                         
   4   1   1      12463.05      12488.47       116.26 o                         
   5   1   1      10849.64      10819.07       104.40 o                         
   6   1   1        699.93        680.38        18.53 o                         
   7   1   1        762.85        690.37        21.82 o                         
   8   1   1       8400.03       8353.17        93.32 o                         
   9   1   1       1888.20       1920.48        49.77 o                         
  10   1   1       1090.63       1104.44        38.26 o                         
  11   1   1        110.00         81.64        28.42 o                         
  12   1   1        764.44        803.82        43.66 o                         
  13   1   1       1317.94       1393.48        98.97 o                         
  14   1   1       2356.44       2566.86       122.82 o                         
  15   1   1        343.89        377.63        78.25 o                         
 -16   2   1       1125.42       1025.03        84.54 o                         
 -15   2   1       1795.77       1799.38       159.07 o                         
 -14   2   1       1178.53       1233.45        73.06 o                         
 -13   2   1          3.78         27.41        35.58 o                         
 -12   2   1       1448.06       1319.74        49.11 o                         
 -11   2   1       4713.49       4792.12        70.66 o                         
 -10   2   1       6565.81       6446.46        84.22 o                         
  -9   2   1       3537.67       3588.25        49.13 o                         
  -8   2   1         43.46         55.48        11.94 o                         
  -7   2   1       3595.92       3716.82        40.82 o                         
  -6   2   1       6035.11       5561.43        53.89 o                         
  -5   2   1       7681.19       8379.12        75.37 o                         
  -4   2   1       7369.29       7138.82        68.39 o                         
  -3   2   1       6036.17       6121.44        63.28 o                         
  -2   2   1        551.65        323.52        11.91 o                         
  -1   2   1      24131.75      28518.07       252.93 o                         
   0   2   1      15785.81      14851.14       143.51 o                         
   1   2   1        132.06        118.23         4.93 o                         
   2   2   1       5436.95       4289.54        40.00 o                         
   3   2   1      10952.62      10342.77        96.71 o                         
   4   2   1      11832.20      12189.72       115.99 o                         
   5   2   1      12353.16      12653.94       119.97 o                         
   6   2   1       3445.63       3516.61        45.14 o                         
   7   2   1        173.00        167.97        14.96 o                         
   8   2   1       3330.52       3334.43        48.36 o                         
   9   2   1       1207.85       1361.40        38.05 o                         
  10   2   1       2651.03       2562.20        52.20 o                         
  11   2   1        660.16        656.19        40.32 o                         
  12   2   1        145.74         88.43        47.66 o                         
  13   2   1        775.91        760.20        66.39 o                         
  14   2   1       1695.64       1580.07        89.60 o                         
 -16   3   1        591.99        622.31        78.32 o                         
 -15   3   1       2476.01       2490.77       112.75 o                         
 -14   3   1       1670.94       1648.08        81.23 o                         
 -13   3   1        692.25        831.33        54.21 o                         
 -12   3   1        192.04        187.62        29.35 o                         
 -11   3   1       2159.60       2174.56        59.97 o                         
 -10   3   1       4719.30       4702.79        62.62 o                         
  -9   3   1       4704.23       4586.75        58.25 o                         
  -8   3   1       1835.06       1932.09        36.54 o                         
  -7   3   1       1076.07       1029.45        20.78 o                         
  -6   3   1      19227.89      19710.91       169.72 o                         
  -5   3   1       3813.77       4367.49        49.81 o                         
  -4   3   1      14040.33      14208.22       130.54 o                         
  -3   3   1        553.88        543.47        18.51 o                         
  -2   3   1      12323.43      14251.68       142.77 o                         
  -1   3   1       3661.67       3541.69        34.96 o                         
   0   3   1        424.00        501.91        11.80 o                         
   1   3   1       5879.07       6429.02        61.73 o                         
   2   3   1       6016.69       6088.09        63.52 o                         
   3   3   1       7761.97       7389.86        78.98 o                         
   4   3   1       7939.17       8591.07        83.81 o                         
   5   3   1       9311.59       9086.38        89.56 o                         
   6   3   1       3538.31       3432.91        50.02 o                         
   7   3   1        210.71        219.48        16.59 o                         
   8   3   1        322.43        311.02        19.32 o                         
   9   3   1       3826.24       3747.03        61.11 o                         
  10   3   1       4003.64       3937.19        84.64 o                         
  11   3   1       2580.17       2550.99        69.22 o                         
  12   3   1         25.35         41.85        51.12 o                         
  13   3   1        501.81        683.14        78.91 o                         
  14   3   1        686.12        764.31        81.63 o                         
 -16   4   1        355.18        354.35       131.05 o                         
 -15   4   1       2048.67       2189.54       161.06 o                         
 -14   4   1       2499.70       2439.00       115.06 o                         
 -13   4   1       1963.82       1904.31        65.78 o                         
 -12   4   1         26.12         -1.76        26.89 o                         
 -11   4   1       1880.48       1800.19        44.72 o                         
 -10   4   1       4083.60       4102.70        63.06 o                         
  -9   4   1       6735.78       6857.73        79.76 o                         
  -8   4   1       2094.55       2111.28        34.51 o                         
  -7   4   1        536.64        575.96        26.22 o                         
  -6   4   1       2292.42       2159.75        27.30 o                         
  -5   4   1      13862.91      14712.00       147.21 o                         
  -4   4   1      11091.61      11145.48       125.69 o                         
  -3   4   1        372.60        641.02        16.66 o                         
  -2   4   1        154.90        195.67         9.52 o                         
  -1   4   1       7069.66       7420.23        76.22 o                         
   0   4   1      11826.30      13130.17       130.49 o                         
   1   4   1       9812.59       9369.30        88.54 o                         
   2   4   1        955.75        938.92        16.76 o                         
   3   4   1       1901.70       1907.57        27.75 o                         
   4   4   1       3936.95       3903.90        48.54 o                         
   5   4   1      14589.32      14435.85       137.32 o                         
   6   4   1       9011.63       9163.94        99.37 o                         
   7   4   1       1161.28       1124.30        34.40 o                         
   8   4   1        131.88        130.31        18.86 o                         
   9   4   1       1465.85       1549.03        45.00 o                         
  10   4   1       3914.46       3857.98        94.43 o                         
  11   4   1       3066.04       3220.80       130.75 o                         
  12   4   1        604.81        575.71        62.43 o                         
  13   4   1         51.10        128.63        93.57 o                         
  14   4   1        636.66        630.38        92.97 o                         
 -16   5   1        359.59        309.57        75.03 o                         
 -15   5   1       1473.07       1502.71        86.08 o                         
 -14   5   1       2954.73       2876.78       126.79 o                         
 -13   5   1       2315.46       2274.29       102.50 o                         
 -12   5   1         35.36         25.04        29.18 o                         
 -11   5   1        113.49         94.56        24.42 o                         
 -10   5   1       4492.52       4379.17        66.67 o                         
  -9   5   1       8286.83       7946.31        89.84 o                         
  -8   5   1       7897.92       7905.03        87.49 o                         
  -7   5   1       1625.15       1804.85        31.99 o                         
  -6   5   1       1365.18       1207.88        20.55 o                         
  -5   5   1      10544.54      10728.10       124.23 o                         
  -4   5   1      11883.30      13151.10       220.44 o                         
  -3   5   1       5851.30       5423.75        60.88 o                         
  -2   5   1       1018.06       1032.66        14.88 o                         
  -1   5   1        491.62        483.35        14.37 o                         
   0   5   1      13968.61      14010.85       140.16 o                         
   1   5   1       4478.37       4700.09        52.85 o                         
   2   5   1       1314.10       1352.40        21.91 o                         
   3   5   1       3437.45       3570.57        41.53 o                         
   4   5   1       1816.10       1726.62        27.67 o                         
   5   5   1       9521.59       9523.01       112.85 o                         
   6   5   1       8446.21       8624.44       105.65 o                         
   7   5   1       6163.18       5941.42        81.54 o                         
   8   5   1        653.38        702.84        59.79 o                         
   9   5   1        177.29        212.12        31.55 o                         
  10   5   1       3181.83       3386.95        98.65 o                         
  11   5   1       2587.75       2607.65       102.13 o                         
  12   5   1       1389.29       1310.18       118.21 o                         
  13   5   1         64.63         74.96        80.33 o                         
 -16   6   1        156.08        299.67       109.81 o                         
 -15   6   1        835.11        906.33        69.21 o                         
 -14   6   1       2049.35       2037.03        74.37 o                         
 -13   6   1       2500.88       2397.98        98.70 o                         
 -12   6   1        764.86        710.76        37.83 o                         
 -11   6   1          5.79        -17.99        20.60 o                         
 -10   6   1       3403.93       3096.11        53.86 o                         
  -9   6   1       8727.47       8438.98       136.46 o                         
  -8   6   1       5160.14       5115.24        61.64 o                         
  -7   6   1       4728.30       4744.12        58.64 o                         
  -6   6   1        682.68        727.51        28.31 o                         
  -5   6   1       3360.00       3289.57        50.41 o                         
  -4   6   1       5942.56       5314.56        62.74 o                         
  -3   6   1       6534.44       6977.59        84.60 o                         
  -2   6   1      10992.33      11688.77       146.48 o                         
  -1   6   1        446.97        440.58        17.18 o                         
   0   6   1       2918.79       3126.36        34.35 o                         
   1   6   1       7628.60       7636.59        81.87 o                         
   2   6   1       7388.00       7579.74        83.65 o                         
   3   6   1       1229.66       1142.92        24.37 o                         
   4   6   1        752.89        660.46        24.65 o                         
   5   6   1       2576.28       2506.55        39.78 o                         
   6   6   1       3785.54       3612.70        52.05 o                         
   7   6   1       5664.65       5754.63        81.74 o                         
   8   6   1        912.09        846.92        44.85 o                         
   9   6   1         96.58         76.02        32.11 o                         
  10   6   1       1357.43       1229.08        56.08 o                         
  11   6   1       2681.73       2804.06       127.34 o                         
  12   6   1       2636.12       2417.81       141.03 o                         
  13   6   1        348.99        484.88       142.91 o                         
 -16   7   1          8.12       -103.78       103.78 o                         
 -15   7   1        362.83        368.92        97.42 o                         
 -14   7   1       1412.28       1355.47        60.46 o                         
 -13   7   1       2426.07       2421.93        74.11 o                         
 -12   7   1       1266.80       1220.81        69.72 o                         
 -11   7   1        185.60        149.91        32.34 o                         
 -10   7   1       1132.06       1109.02        33.78 o                         
  -9   7   1       5992.83       5820.93        76.90 o                         
  -8   7   1       5478.91       5277.53        98.95 o                         
  -7   7   1       3662.96       3747.64        77.68 o                         
  -6   7   1         61.25        102.18        21.15 o                         
  -5   7   1        217.94        269.58        19.93 o                         
  -4   7   1       7675.44       7624.28        85.85 o                         
  -3   7   1      13248.24      13406.52       199.68 o                         
  -2   7   1      12267.71      12013.23       113.76 o                         
  -1   7   1        245.95        314.43        11.62 o                         
   0   7   1       1483.27       1445.81        23.03 o                         
   1   7   1       3498.66       3527.57        45.88 o                         
   2   7   1       7823.23       7601.40        84.92 o                         
   3   7   1       2380.72       2366.59        43.72 o                         
   4   7   1         23.00          4.74        14.05 o                         
   5   7   1        842.00        911.75        28.83 o                         
   6   7   1       2846.81       2656.59        46.84 o                         
   7   7   1       5207.57       4954.17       120.87 o                         
   8   7   1       1347.70       1281.48        43.32 o                         
   9   7   1          5.98        -33.57        33.57 o                         
  10   7   1        599.16        559.37        54.99 o                         
  11   7   1       2881.79       2942.66       117.72 o                         
  12   7   1       2180.12       2280.18       153.96 o                         
 -15   8   1         47.07         37.51        90.19 o                         
 -14   8   1        648.63        520.77        58.23 o                         
 -13   8   1       3275.64       3410.27        81.52 o                         
 -12   8   1       3006.57       2857.77        70.19 o                         
 -11   8   1        513.35        545.30        45.31 o                         
 -10   8   1        872.92        891.89        48.81 o                         
  -9   8   1       3322.75       3233.52       112.62 o                         
  -8   8   1       3781.63       3801.24        83.36 o                         
  -7   8   1       4035.62       4090.08       124.19 o                         
  -6   8   1       1354.70       1217.46        59.45 o                         
  -5   8   1         38.69         32.52        21.78 o                         
  -4   8   1       7777.75       7595.93        95.99 o                         
  -3   8   1      12448.96      12725.05       147.68 o                         
  -2   8   1       8882.19       8867.57       111.25 o                         
  -1   8   1       1955.09       2050.11        29.23 o                         
   0   8   1        180.54        171.30        12.44 o                         
   1   8   1       4067.31       3806.46        50.96 o                         
   2   8   1      11790.98      11407.06       132.68 o                         
   3   8   1       4500.70       4353.37        62.34 o                         
   4   8   1        457.98        454.87        22.80 o                         
   5   8   1          6.01         22.92        20.27 o                         
   6   8   1       2117.39       1825.64        49.01 o                         
   7   8   1       1863.02       1825.59        52.11 o                         
   8   8   1       1300.48       1183.44        54.36 o                         
   9   8   1        542.43        579.47        48.00 o                         
  10   8   1        157.05        191.38        49.30 o                         
  11   8   1       1614.28       1725.04       116.62 o                         
  12   8   1       1395.02       1195.97       123.61 o                         
 -15   9   1        245.96        221.66       133.38 o                         
 -14   9   1         99.10         13.72        56.05 o                         
 -13   9   1       1043.39       1097.63        69.27 o                         
 -12   9   1       3263.91       3281.12        99.85 o                         
 -11   9   1       2222.83       2186.08        82.78 o                         
 -10   9   1          7.83         59.48        35.09 o                         
  -9   9   1        182.98        221.36        60.71 o                         
  -8   9   1       6447.56       6458.66       129.24 o                         
  -7   9   1       5498.12       5314.05       127.93 o                         
  -6   9   1       4451.23       4306.22       108.93 o                         
  -5   9   1        118.53        122.68        31.44 o                         
  -4   9   1       2643.25       2643.54        63.32 o                         
  -3   9   1       8390.97       8278.86       115.88 o                         
  -2   9   1      16046.99      15888.42       162.19 o                         
  -1   9   1       3896.88       3806.31        47.36 o                         
   0   9   1          9.12          5.12        15.53 o                         
   1   9   1       1436.98       1305.84        33.94 o                         
   2   9   1       4006.30       3754.16        83.19 o                         
   3   9   1       6747.40       6938.44        98.62 o                         
   4   9   1       2116.95       2096.81        46.89 o                         
   5   9   1        320.04        251.05        29.24 o                         
   6   9   1        589.51        580.59        31.54 o                         
   7   9   1       1150.79       1111.41        53.71 o                         
   8   9   1        853.04        801.88        52.45 o                         
   9   9   1        556.04        547.68        48.99 o                         
  10   9   1         72.85        176.33        91.60 o                         
  11   9   1        451.43        581.15       229.59 o                         
 -15  10   1        517.69        541.63        93.51 o                         
 -14  10   1         18.99        -48.13       112.80 o                         
 -13  10   1        419.74        436.16        58.24 o                         
 -12  10   1       2221.59       2234.24       197.20 o                         
 -11  10   1       3576.62       3485.44       100.89 o                         
 -10  10   1       1722.77       1775.86        76.89 o                         
  -9  10   1        141.94        108.32        33.78 o                         
  -8  10   1       2878.79       2725.00        78.10 o                         
  -7  10   1        878.12        875.98        56.80 o                         
  -6  10   1       2278.38       2218.96        82.34 o                         
  -5  10   1       2983.35       2839.75        87.65 o                         
  -4  10   1          6.44        -10.42        24.09 o                         
  -3  10   1       5130.80       4896.62        75.12 o                         
  -2  10   1      11304.15      11187.38       119.60 o                         
  -1  10   1       8377.30       8218.86        92.98 o                         
   0  10   1       5002.75       5035.22        64.85 o                         
   1  10   1        735.18        696.33        27.04 o                         
   2  10   1       4019.50       4298.67        84.18 o                         
   3  10   1       3804.19       3573.62        66.01 o                         
   4  10   1       2910.15       2878.15        99.00 o                         
   5  10   1         50.97         57.38        26.88 o                         
   6  10   1        806.88        719.44        41.88 o                         
   7  10   1       2061.05       2046.36        81.42 o                         
   8  10   1       1020.53       1066.78        53.11 o                         
   9  10   1        859.00        894.49        69.63 o                         
  10  10   1          9.72         32.92        97.44 o                         
 -14  11   1        121.74        -51.63        64.00 o                         
 -13  11   1        285.53        287.22        58.85 o                         
 -12  11   1       1745.64       1742.39        87.60 o                         
 -11  11   1       3343.85       3360.02       105.31 o                         
 -10  11   1       3240.48       3269.59        98.35 o                         
  -9  11   1        176.07        152.48        47.02 o                         
  -8  11   1        445.69        470.15        43.90 o                         
  -7  11   1       2440.18       2289.12       134.79 o                         
  -6  11   1       4540.21       4594.76       122.11 o                         
  -5  11   1       1604.02       1604.24        76.54 o                         
  -4  11   1         33.29        -26.89        26.89 o                         
  -3  11   1         33.06          7.25        14.98 o                         
  -2  11   1       3475.71       3520.73        65.67 o                         
  -1  11   1       6891.90       6696.73        81.41 o                         
   0  11   1       1505.98       1322.18        38.44 o                         
   1  11   1          0.72         -0.30        25.58 o                         
   2  11   1        628.11        561.43        39.05 o                         
   3  11   1       3835.53       3918.00       145.20 o                         
   4  11   1       3105.85       3165.44       131.11 o                         
   5  11   1       1548.51       1377.42        65.73 o                         
   6  11   1         53.04         54.50        40.69 o                         
   7  11   1       1338.53       1294.43        61.01 o                         
   8  11   1       1801.96       1753.97       133.38 o                         
   9  11   1       1364.09       1417.28       118.43 o                         
  10  11   1        218.85        264.05       113.36 o                         
 -14  12   1        696.58        632.25        78.61 o                         
 -13  12   1        111.17        161.75        62.19 o                         
 -12  12   1       1228.61       1281.08       131.34 o                         
 -11  12   1       2726.56       2909.61       108.78 o                         
 -10  12   1       2182.24       2109.89        93.82 o                         
  -9  12   1        917.43        958.46        59.01 o                         
  -8  12   1          4.89        -16.76        54.25 o                         
  -7  12   1        794.44        878.73       124.19 o                         
  -6  12   1       4185.30       4271.63       123.40 o                         
  -5  12   1       5483.21       5726.95       141.40 o                         
  -4  12   1        418.50        474.67        54.52 o                         
  -3  12   1         18.86         11.27        17.67 o                         
  -2  12   1       1530.83       1500.15        42.03 o                         
  -1  12   1       1115.22       1017.97        39.03 o                         
   0  12   1       1478.96       1507.01        47.43 o                         
   1  12   1        745.68        675.63        38.50 o                         
   2  12   1        418.37        461.19        37.87 o                         
   3  12   1       2931.99       2800.35        79.95 o                         
   4  12   1       3731.39       3601.70        90.97 o                         
   5  12   1        993.84       1033.69        90.81 o                         
   6  12   1        169.06        175.91        74.15 o                         
   7  12   1         76.16        -33.38        66.42 o                         
   8  12   1       1289.80       1418.27        84.82 o                         
   9  12   1       1132.77       1045.36       122.43 o                         
 -13  13   1         86.70        113.96        67.32 o                         
 -12  13   1        405.70        442.99        69.55 o                         
 -11  13   1       1829.89       1764.16        88.45 o                         
 -10  13   1       1799.30       1924.67       117.96 o                         
  -9  13   1       1378.89       1471.72        76.16 o                         
  -8  13   1        230.61        218.78        58.16 o                         
  -7  13   1        557.79        493.97        62.18 o                         
  -6  13   1       5079.67       5276.57       144.13 o                         
  -5  13   1       1648.49       1521.65        91.33 o                         
  -4  13   1        533.53        634.22        59.31 o                         
  -3  13   1         13.60         -7.34        21.29 o                         
  -2  13   1        914.82        934.38        43.34 o                         
  -1  13   1       2026.96       2019.69        55.01 o                         
   0  13   1       3427.12       3322.26        75.32 o                         
   1  13   1       1263.29       1304.54        68.75 o                         
   2  13   1         14.40         34.27        34.77 o                         
   3  13   1       1837.65       1873.74        84.27 o                         
   4  13   1       1644.58       1935.79        83.36 o                         
   5  13   1       1626.11       1748.37       110.86 o                         
   6  13   1        877.45        948.70        83.61 o                         
   7  13   1         27.72         55.33        76.23 o                         
   8  13   1        263.87        229.65       138.54 o                         
 -13  14   1        211.29        131.56        75.56 o                         
 -12  14   1        143.63        148.39        86.81 o                         
 -11  14   1        900.99        915.23        74.76 o                         
 -10  14   1       1671.92       1757.92       133.99 o                         
  -9  14   1       1558.40       1606.08        95.77 o                         
  -8  14   1        351.30        339.16        56.00 o                         
  -7  14   1         67.59         20.55        57.26 o                         
  -6  14   1       2537.13       2401.53       147.90 o                         
  -5  14   1       2523.63       2782.12       116.51 o                         
  -4  14   1       2345.33       2726.85       239.63 o                         
  -3  14   1         91.58         50.63        32.17 o                         
  -2  14   1        384.82        450.20        37.83 o                         
  -1  14   1       1408.79       1258.62        55.58 o                         
   0  14   1       3705.43       4069.16        87.94 o                         
   1  14   1       2090.68       2423.04        91.52 o                         
   2  14   1        374.58        315.58        47.82 o                         
   3  14   1        731.86        828.63        52.85 o                         
   4  14   1       1493.47       1327.44        60.69 o                         
   5  14   1       1599.86       1319.01        91.19 o                         
   6  14   1       1260.18       1313.48        98.26 o                         
   7  14   1        574.74        610.35        95.07 o                         
 -12  15   1         15.11         18.31        71.83 o                         
 -11  15   1        137.18        109.53        88.33 o                         
 -10  15   1        909.75        888.80        82.14 o                         
  -9  15   1       1801.46       1764.09        94.66 o                         
  -8  15   1        949.11        997.48        81.92 o                         
  -7  15   1         24.77        -81.13        81.13 o                         
  -6  15   1        481.02        566.39        73.70 o                         
  -5  15   1       2030.13       2083.31       119.94 o                         
  -4  15   1       1918.22       1983.86       115.06 o                         
  -3  15   1        397.60        431.04        57.55 o                         
  -2  15   1          0.02        -40.61        40.61 o                         
  -1  15   1        576.22        634.35        46.87 o                         
   0  15   1       1967.74       1860.02        83.69 o                         
   1  15   1       2865.04       2678.64       103.46 o                         
   2  15   1        889.04        849.89        56.59 o                         
   3  15   1          2.25        -58.57        84.11 o                         
   4  15   1        268.59        278.11        74.95 o                         
   5  15   1       2153.48       2424.87       131.80 o                         
 -11  16   1          4.28        -29.86        78.20 o                         
 -10  16   1        606.48        589.66        78.55 o                         
  -9  16   1       1047.61       1048.99       103.43 o                         
  -8  16   1        753.67        810.42        76.57 o                         
  -7  16   1        196.01        250.06        84.89 o                         
  -6  16   1         53.24        -81.13        81.13 o                         
  -5  16   1        949.68        941.23        88.08 o                         
  -4  16   1       1636.08       1765.33       111.99 o                         
  -3  16   1        687.20        638.18        76.70 o                         
  -2  16   1        102.54         97.21        69.42 o                         
  -1  16   1        457.58        427.44       133.96 o                         
   0  16   1       1504.99       1477.60       107.09 o                         
   1  16   1        925.09        856.57        74.47 o                         
   2  16   1       1035.85        922.43        76.85 o                         
   3  16   1        303.85        388.89        97.67 o                         
   4  16   1         78.26        -34.61        98.64 o                         
  -9  17   1        819.54       1074.19       132.45 o                         
  -8  17   1        971.49       1180.66       107.40 o                         
  -7  17   1        586.01        524.36       102.91 o                         
  -6  17   1          7.15        129.97        85.64 o                         
  -5  17   1        691.68        641.44        99.71 o                         
  -4  17   1       1044.32       1109.25        96.85 o                         
  -3  17   1       1742.45       1813.50       123.32 o                         
  -2  17   1        800.53        795.43        91.30 o                         
  -1  17   1         57.00        134.79       137.29 o                         
   0  17   1        559.91        818.62       164.75 o                         
   1  17   1       1232.32       1186.73       267.09 o                         
   2  17   1        799.23        680.29       106.73 o                         
  -7  18   1       1323.39       1320.06       106.86 o                         
  -6  18   1        382.42        367.73       105.47 o                         
  -5  18   1         80.22         36.90       100.35 o                         
  -4  18   1       1249.86       1414.60       152.27 o                         
  -3  18   1       1595.98       1485.02       113.95 o                         
  -2  18   1        819.89        759.97       101.36 o                         
  -1  18   1        112.46        167.24       161.00 o                         
   1 -19   2         84.40         95.10       149.77 o                         
   2 -19   2        735.62        863.09        88.23 o                         
   3 -19   2       1300.53       1381.86        97.66 o                         
   4 -19   2        878.92        886.11        89.72 o                         
   5 -19   2        267.44        395.94        86.78 o                         
   6 -19   2        151.90         81.03        86.14 o                         
  -2 -18   2       1586.59       1534.59        91.11 o                         
  -1 -18   2       1625.06       1810.72       112.65 o                         
   0 -18   2        285.14        258.36       136.04 o                         
   1 -18   2          8.29        128.79        86.36 o                         
   2 -18   2        345.21        196.62       201.57 o                         
   3 -18   2       1920.05       2335.41       129.78 o                         
   4 -18   2       2361.75       2675.34       131.68 o                         
   5 -18   2        827.00        913.65        82.47 o                         
   6 -18   2         78.84        136.59        73.63 o                         
   7 -18   2       1119.93       1051.69        89.23 o                         
   8 -18   2       1534.38       1540.76       100.78 o                         
  -4 -17   2        205.01        131.54        99.61 o                         
  -3 -17   2        135.09         96.19        72.55 o                         
  -2 -17   2       1080.90        980.73        77.27 o                         
  -1 -17   2       1515.21       1314.83        93.77 o                         
   0 -17   2        809.56        978.80        83.57 o                         
   1 -17   2        132.52        218.32        59.32 o                         
   2 -17   2        734.73        895.14        92.58 o                         
   3 -17   2       1950.84       2095.23       138.53 o                         
   4 -17   2       2926.29       3015.20       119.36 o                         
   5 -17   2       2040.81       1964.26       110.51 o                         
   6 -17   2         44.20         49.54        65.24 o                         
   7 -17   2        433.31        579.96        73.80 o                         
   8 -17   2       1894.46       2284.22       156.32 o                         
   9 -17   2       1483.62       1517.71        92.81 o                         
  10 -17   2        674.26        702.14        86.44 o                         
  -6 -16   2       1195.52       1256.71       154.76 o                         
  -5 -16   2       1241.03       1095.08       118.11 o                         
  -4 -16   2        587.01        650.97        82.84 o                         
  -3 -16   2        243.57        216.13        63.05 o                         
  -2 -16   2        814.37        820.70        67.25 o                         
  -1 -16   2       2281.77       2458.87       122.27 o                         
   0 -16   2       2322.91       2470.37       214.05 o                         
   1 -16   2        300.52        281.29        49.47 o                         
   2 -16   2        346.55        357.22        46.95 o                         
   3 -16   2       1382.55       1460.42        98.23 o                         
   4 -16   2       2530.16       2804.09       113.61 o                         
   5 -16   2       2493.74       2388.33       108.09 o                         
   6 -16   2         86.93        174.00        57.53 o                         
   7 -16   2        319.89        278.12        62.67 o                         
   8 -16   2        988.53        919.62        88.20 o                         
   9 -16   2       1919.89       2212.76       150.95 o                         
  10 -16   2       1578.39       1713.24        94.46 o                         
  11 -16   2        227.49        229.28        76.49 o                         
  -7 -15   2         54.62         47.43       129.80 o                         
  -6 -15   2        932.77       1021.21        90.43 o                         
  -5 -15   2       2461.95       2714.41       142.10 o                         
  -4 -15   2       1023.53       1040.83        68.75 o                         
  -3 -15   2          4.52         -7.71        52.45 o                         
  -2 -15   2        422.60        433.75        65.90 o                         
  -1 -15   2       1723.75       1761.67       102.38 o                         
   0 -15   2       2392.45       2292.01        83.81 o                         
   1 -15   2       1609.93       1596.32        73.22 o                         
   2 -15   2        144.21        176.39        40.67 o                         
   3 -15   2        911.87       1030.12        73.71 o                         
   4 -15   2       4271.65       4214.35       137.54 o                         
   5 -15   2       3155.53       3211.10       103.16 o                         
   6 -15   2        656.38        757.97        60.42 o                         
   7 -15   2         20.84        -48.19        48.19 o                         
   8 -15   2       1587.72       1714.99       106.11 o                         
   9 -15   2       3039.78       3225.67       120.05 o                         
  10 -15   2       1594.55       1588.57        83.97 o                         
  11 -15   2        466.89        556.57        72.69 o                         
  12 -15   2          8.83         24.42        72.41 o                         
  -8 -14   2        354.29        230.90       129.80 o                         
  -7 -14   2        222.90        189.70        75.76 o                         
  -6 -14   2       1187.63       1247.20        85.39 o                         
  -5 -14   2       2403.95       2524.61       119.87 o                         
  -4 -14   2       2028.52       1977.87       105.89 o                         
  -3 -14   2        418.73        440.25        50.48 o                         
  -2 -14   2          1.25          0.55        50.68 o                         
  -1 -14   2       1729.28       1791.38        91.68 o                         
   0 -14   2       3368.63       3519.07        89.00 o                         
   1 -14   2       2485.08       2158.96        79.26 o                         
   2 -14   2        452.77        452.45        42.69 o                         
   3 -14   2         36.35          9.37        24.23 o                         
   4 -14   2       1207.95       1197.97        72.61 o                         
   5 -14   2       2155.46       2310.52        97.21 o                         
   6 -14   2       1716.58       1598.96       108.91 o                         
   7 -14   2       1183.78       1189.90        99.28 o                         
   8 -14   2        151.84        200.97        49.05 o                         
   9 -14   2       1758.27       1892.20        98.81 o                         
  10 -14   2       3187.65       3032.80       136.06 o                         
  11 -14   2       1702.69       1614.47       123.04 o                         
  12 -14   2        232.69        312.26        88.90 o                         
  13 -14   2        134.82        231.57        79.80 o                         
  -9 -13   2        945.65       1018.90       256.48 o                         
  -8 -13   2       1135.27       1133.66       103.67 o                         
  -7 -13   2        129.70         59.26        67.68 o                         
  -6 -13   2        666.13        541.83        66.63 o                         
  -5 -13   2       2240.72       2240.89       105.39 o                         
  -4 -13   2       3219.18       3324.88       112.08 o                         
  -3 -13   2       1073.07        945.15        60.41 o                         
  -2 -13   2        122.45        123.49        46.11 o                         
  -1 -13   2       1034.35       1100.38       107.34 o                         
   0 -13   2       2221.22       1984.07        57.84 o                         
   1 -13   2       6589.63       6810.71       103.44 o                         
   2 -13   2       2974.83       3168.69        62.37 o                         
   3 -13   2         26.82         10.90        20.28 o                         
   4 -13   2        554.11        563.67        52.46 o                         
   5 -13   2        644.30        670.75        50.12 o                         
   6 -13   2        876.10        958.79        54.01 o                         
   7 -13   2       1683.09       1521.20        76.73 o                         
   8 -13   2        196.65        137.51        69.48 o                         
   9 -13   2        616.01        613.16        54.84 o                         
  10 -13   2       2770.08       2743.45       104.42 o                         
  11 -13   2       2585.34       2410.73       128.55 o                         
  12 -13   2        676.88        694.25        69.78 o                         
  13 -13   2          0.56          3.31        68.51 o                         
 -10 -12   2        791.59        679.30       112.20 o                         
  -9 -12   2       1126.59       1135.19       153.93 o                         
  -8 -12   2       1996.99       2071.03       166.34 o                         
  -7 -12   2        710.95        597.48        61.62 o                         
  -6 -12   2         41.38         83.99        47.24 o                         
  -5 -12   2       2483.18       2446.54        97.91 o                         
  -4 -12   2       3749.82       3592.77       106.79 o                         
  -3 -12   2       1996.53       1886.26        80.75 o                         
  -2 -12   2        805.36        901.07        72.39 o                         
  -1 -12   2        471.99        494.34        36.85 o                         
   0 -12   2       1180.64       1119.07        59.81 o                         
   1 -12   2       4846.69       5011.42        80.09 o                         
   2 -12   2       2731.69       2634.90        52.80 o                         
   3 -12   2        874.42        788.47        29.86 o                         
   4 -12   2        308.29        363.46        45.39 o                         
   5 -12   2       3750.19       3764.66       136.90 o                         
   6 -12   2       2394.60       2561.47        77.54 o                         
   7 -12   2       1632.02       1641.14        76.78 o                         
   8 -12   2        721.27        753.14        50.30 o                         
   9 -12   2         28.93         16.83        53.68 o                         
  10 -12   2       1644.10       1499.29        73.59 o                         
  11 -12   2       2786.68       2939.32       107.22 o                         
  12 -12   2       1448.25       1535.67        81.17 o                         
  13 -12   2        344.82        289.11        93.44 o                         
  14 -12   2         87.98         18.41        83.03 o                         
 -11 -11   2          2.81         19.99       107.56 o                         
 -10 -11   2        179.07         59.23        93.71 o                         
  -9 -11   2       1492.28       1471.80        78.34 o                         
  -8 -11   2       2216.35       2231.94       109.32 o                         
  -7 -11   2       1224.11       1205.29        62.30 o                         
  -6 -11   2        246.71        284.06        44.68 o                         
  -5 -11   2        653.13        740.99        38.58 o                         
  -4 -11   2       5647.38       5584.88       105.88 o                         
  -3 -11   2       8146.93       8117.37       135.47 o                         
  -2 -11   2        493.53        489.82        45.56 o                         
  -1 -11   2          3.27         15.96        22.18 o                         
   0 -11   2        512.51        535.37        27.71 o                         
   1 -11   2       5680.80       5853.82        80.31 o                         
   2 -11   2       5330.36       5244.14       101.83 o                         
   3 -11   2       3884.98       3974.42        61.65 o                         
   4 -11   2         54.17         53.96        33.50 o                         
   5 -11   2       3340.68       3418.73        79.94 o                         
   6 -11   2       5291.91       5422.63       107.80 o                         
   7 -11   2       6208.56       5998.19       116.91 o                         
   8 -11   2       1984.01       1893.58        72.41 o                         
   9 -11   2         85.84         97.42        39.65 o                         
  10 -11   2        773.78        794.03        54.18 o                         
  11 -11   2       2776.36       2657.92       203.80 o                         
  12 -11   2       2530.26       2523.61       110.87 o                         
  13 -11   2        543.11        482.04        75.93 o                         
  14 -11   2         23.33          3.03        89.85 o                         
 -12 -10   2       1134.26        804.90       204.69 o                         
 -11 -10   2        320.37        320.14        74.08 o                         
 -10 -10   2         69.50          1.20        59.47 o                         
  -9 -10   2       1175.91       1310.93        70.13 o                         
  -8 -10   2       2389.32       2320.20        92.18 o                         
  -7 -10   2       2709.52       2856.24        71.45 o                         
  -6 -10   2        852.63        839.08        38.94 o                         
  -5 -10   2         35.85         49.03        26.54 o                         
  -4 -10   2       1805.62       1707.40        59.63 o                         
  -3 -10   2       5335.31       5224.00        90.43 o                         
  -2 -10   2       6876.73       6469.53        95.00 o                         
  -1 -10   2       3066.32       3064.47        76.44 o                         
   0 -10   2       1280.15       1231.01        36.60 o                         
   1 -10   2       9608.29       9043.46       144.84 o                         
   2 -10   2      10620.70      10548.94       239.09 o                         
   3 -10   2       7128.26       6896.64       142.96 o                         
   4 -10   2       1497.57       1373.34        50.43 o                         
   5 -10   2        116.34        146.69        24.16 o                         
   6 -10   2       3507.73       3244.60        76.59 o                         
   7 -10   2       6384.58       6483.02       119.82 o                         
   8 -10   2       5477.19       5328.86       109.11 o                         
   9 -10   2        989.43       1067.02        55.68 o                         
  10 -10   2        704.06        728.96        51.38 o                         
  11 -10   2       1999.75       1927.83        85.97 o                         
  12 -10   2       4050.31       4315.21       117.97 o                         
  13 -10   2        926.57        762.53        65.70 o                         
  14 -10   2         87.17         49.09        64.56 o                         
 -12  -9   2       1441.29       1409.41        91.09 o                         
 -11  -9   2        812.66        852.83        73.93 o                         
 -10  -9   2          6.53        -35.90        53.94 o                         
  -9  -9   2        848.16        911.82       107.18 o                         
  -8  -9   2       3773.22       3834.70       101.96 o                         
  -7  -9   2       2231.37       2179.06        60.14 o                         
  -6  -9   2       2530.85       2624.91        57.00 o                         
  -5  -9   2        764.43        729.74        27.01 o                         
  -4  -9   2        997.61        965.54        33.46 o                         
  -3  -9   2       6774.17       6594.38        78.66 o                         
  -2  -9   2       7440.61       6939.50        88.76 o                         
  -1  -9   2       1948.04       2105.98        52.84 o                         
   0  -9   2        142.48        151.83        15.56 o                         
   1  -9   2       3735.41       3742.41        67.78 o                         
   2  -9   2       3890.15       4078.92        63.31 o                         
   3  -9   2      15169.00      14863.92       235.44 o                         
   4  -9   2       4562.61       4653.37        74.72 o                         
   5  -9   2        445.74        413.10        25.34 o                         
   6  -9   2       1377.11       1616.79        47.14 o                         
   7  -9   2       9793.67       9443.49       155.61 o                         
   8  -9   2       5842.83       5567.78       108.17 o                         
   9  -9   2       1581.22       1567.21        55.89 o                         
  10  -9   2         37.11         11.45        20.64 o                         
  11  -9   2        939.19        883.76        59.66 o                         
  12  -9   2       3230.09       3326.50       112.80 o                         
  13  -9   2       1949.79       1866.45       141.04 o                         
  14  -9   2        502.86        362.35        64.16 o                         
  15  -9   2        117.20        243.60       174.73 o                         
 -13  -8   2        812.63        829.09        95.50 o                         
 -12  -8   2       1943.19       1899.24       168.77 o                         
 -11  -8   2       1761.46       1830.30       171.87 o                         
 -10  -8   2        114.61         58.52        69.80 o                         
  -9  -8   2        234.92        232.15        49.72 o                         
  -8  -8   2       2763.90       2919.15        58.43 o                         
  -7  -8   2       3735.77       3758.97        64.59 o                         
  -6  -8   2       6490.27       6023.47        90.61 o                         
  -5  -8   2        610.67        604.43        23.79 o                         
  -4  -8   2        405.72        409.62        18.75 o                         
  -3  -8   2       2948.40       2802.39        40.16 o                         
  -2  -8   2       6538.16       6602.54        83.19 o                         
  -1  -8   2       7980.08       7736.25        93.49 o                         
   0  -8   2        892.69        850.93        26.63 o                         
   1  -8   2       3571.11       3523.04        44.50 o                         
   2  -8   2       2577.87       2512.37        35.34 o                         
   3  -8   2       9054.97       9494.72        92.40 o                         
   4  -8   2       5987.48       5728.63        69.03 o                         
   5  -8   2       3084.06       2865.39        54.43 o                         
   6  -8   2       2724.27       2430.38        65.57 o                         
   7  -8   2       5249.11       5240.34        79.72 o                         
   8  -8   2       5346.77       5090.29        80.91 o                         
   9  -8   2       3111.61       3146.34        53.13 o                         
  10  -8   2         63.58         52.35        22.49 o                         
  11  -8   2        109.53        103.16        29.32 o                         
  12  -8   2       2233.65       2174.02        70.23 o                         
  13  -8   2       2694.21       2347.37       119.44 o                         
  14  -8   2       1602.41       1752.51        79.36 o                         
  15  -8   2         47.19         56.44        97.46 o                         
 -13  -7   2        179.49         69.97        72.86 o                         
 -12  -7   2       2048.94       2332.96       108.84 o                         
 -11  -7   2       3297.06       3338.50       110.83 o                         
 -10  -7   2        958.74        945.74        58.29 o                         
  -9  -7   2         49.28         24.35        29.00 o                         
  -8  -7   2       1005.33       1064.02        36.46 o                         
  -7  -7   2       4519.42       4295.34        64.64 o                         
  -6  -7   2       8887.92       8979.52       104.38 o                         
  -5  -7   2       3690.73       3585.75        49.65 o                         
  -4  -7   2         94.88         97.20        13.82 o                         
  -3  -7   2       8461.98       8610.72        86.77 o                         
  -2  -7   2       6205.97       6578.11        73.97 o                         
  -1  -7   2       6881.32       6347.07        70.45 o                         
   0  -7   2         96.38        163.88        14.32 o                         
   1  -7   2        206.88        205.87        10.78 o                         
   2  -7   2        637.34        687.43        21.01 o                         
   3  -7   2      15496.38      15701.05       136.68 o                         
   4  -7   2       7859.46       7903.83        73.40 o                         
   5  -7   2       2862.53       2798.49        37.60 o                         
   6  -7   2        117.58        109.65        11.39 o                         
   7  -7   2       2096.22       2143.13        41.75 o                         
   8  -7   2       8958.11       8780.61       121.80 o                         
   9  -7   2       4235.28       4255.14        91.14 o                         
  10  -7   2        565.92        617.42        40.25 o                         
  11  -7   2         15.78         31.67        27.57 o                         
  12  -7   2       1520.18       1481.03        96.38 o                         
  13  -7   2       2306.09       2318.24        90.42 o                         
  14  -7   2       1652.10       1546.49        69.36 o                         
  15  -7   2        292.06        219.23        98.35 o                         
 -14  -6   2        469.84        443.86       114.92 o                         
 -13  -6   2         19.00         12.87        79.04 o                         
 -12  -6   2       2044.82       2130.85       106.22 o                         
 -11  -6   2       2913.19       2996.33       204.00 o                         
 -10  -6   2       2785.63       2968.97        90.39 o                         
  -9  -6   2        816.36        663.46        33.21 o                         
  -8  -6   2        418.40        482.19        23.96 o                         
  -7  -6   2       2668.96       2536.92        52.15 o                         
  -6  -6   2       8430.68       8440.16       104.02 o                         
  -5  -6   2       3589.00       3637.45        53.08 o                         
  -4  -6   2       2178.78       2081.89        30.49 o                         
  -3  -6   2       3141.77       3424.69        40.34 o                         
  -2  -6   2      13838.09      14662.67       147.91 o                         
  -1  -6   2       8702.46       8926.16        85.91 o                         
   0  -6   2      13324.66      13947.61       129.44 o                         
   1  -6   2        384.77        268.64        11.27 o                         
   2  -6   2       7343.58       7152.40        69.55 o                         
   3  -6   2       2106.39       2349.46        27.24 o                         
   4  -6   2       4023.97       3551.56        39.86 o                         
   5  -6   2       2632.30       2593.69        34.78 o                         
   6  -6   2        985.36        832.04        21.14 o                         
   7  -6   2        681.91        694.14        32.53 o                         
   8  -6   2       4305.63       4240.54        70.72 o                         
   9  -6   2       6493.06       6307.59        96.40 o                         
  10  -6   2       4215.24       3952.99        80.81 o                         
  11  -6   2        325.89        332.07        31.75 o                         
  12  -6   2        602.38        706.87        45.20 o                         
  13  -6   2       1961.77       1921.80        73.87 o                         
  14  -6   2       1468.34       1498.41        66.14 o                         
  15  -6   2        731.88        688.47        72.71 o                         
 -14  -5   2        355.91        452.50        77.25 o                         
 -13  -5   2          1.23         -1.36        59.26 o                         
 -12  -5   2        530.15        543.72        58.33 o                         
 -11  -5   2       1504.09       1582.69        81.77 o                         
 -10  -5   2       3004.25       3145.65        88.60 o                         
  -9  -5   2       3636.28       3586.50        86.66 o                         
  -8  -5   2         41.21         27.26        14.58 o                         
  -7  -5   2       4049.61       4110.62        52.98 o                         
  -6  -5   2       9812.23       9633.30        95.98 o                         
  -5  -5   2      12499.46      12359.25       128.19 o                         
  -4  -5   2       2331.95       2456.04        34.26 o                         
  -3  -5   2         73.41        131.64         9.45 o                         
  -2  -5   2       6126.56       6063.53        60.55 o                         
  -1  -5   2      14859.25      16397.34       140.48 o                         
   0  -5   2       6687.42       6725.60        70.03 o                         
   1  -5   2        618.14        694.57        13.88 o                         
   2  -5   2        463.57        352.45         9.69 o                         
   3  -5   2       8524.86       7924.20        75.98 o                         
   4  -5   2       5347.73       5783.93        58.98 o                         
   5  -5   2       2713.62       2576.15        32.81 o                         
   6  -5   2       4734.21       4669.39        81.27 o                         
   7  -5   2        349.07        367.10        19.93 o                         
   8  -5   2       3108.54       3214.49        58.76 o                         
   9  -5   2       6371.41       6145.17        94.26 o                         
  10  -5   2       5929.34       5785.46        93.88 o                         
  11  -5   2       1712.08       1686.70        57.03 o                         
  12  -5   2         54.81         38.67        31.94 o                         
  13  -5   2        583.60        614.18        45.95 o                         
  14  -5   2       1820.66       1975.32       131.65 o                         
  15  -5   2       1803.53       1768.15        91.41 o                         
 -15  -4   2       2417.24       2245.37       176.28 o                         
 -14  -4   2       1656.62       1778.56        92.42 o                         
 -13  -4   2        257.48        319.01        59.65 o                         
 -12  -4   2        430.57        524.18        54.58 o                         
 -11  -4   2       1523.94       1702.71       130.78 o                         
 -10  -4   2       2232.69       2140.22        85.31 o                         
  -9  -4   2       6003.66       6002.62       114.10 o                         
  -8  -4   2        148.13        128.25        26.84 o                         
  -7  -4   2       3508.57       3584.95        46.16 o                         
  -6  -4   2       9033.00       9121.60        84.91 o                         
  -5  -4   2       7452.34       7342.74       122.48 o                         
  -4  -4   2       2462.71       2399.04        40.02 o                         
  -3  -4   2       1445.31       1333.81        21.49 o                         
  -2  -4   2       1185.14       1337.52        17.43 o                         
  -1  -4   2       5503.06       5570.68        54.24 o                         
   0  -4   2      58352.75      56707.11       593.83 o                         
   1  -4   2       1764.57       2271.79        24.69 o                         
   2  -4   2        929.83       1007.24        18.79 o                         
   3  -4   2        212.83        345.56        10.48 o                         
   4  -4   2      11817.83      12001.28       112.57 o                         
   5  -4   2       8738.65       8179.09        99.82 o                         
   6  -4   2       5506.09       5705.58        61.01 o                         
   7  -4   2       2038.40       1844.73        59.23 o                         
   8  -4   2       1207.05       1125.78        37.23 o                         
   9  -4   2       3628.62       3479.91        74.40 o                         
  10  -4   2       5262.36       5409.24        89.15 o                         
  11  -4   2       4353.30       4129.15        79.93 o                         
  12  -4   2        748.21        680.85        41.26 o                         
  13  -4   2         53.67         53.40        38.82 o                         
  14  -4   2       1612.24       1729.80       111.85 o                         
  15  -4   2       2660.16       2788.52       130.11 o                         
 -15  -3   2       2390.42       2573.56       141.44 o                         
 -14  -3   2       2769.72       2888.35       123.07 o                         
 -13  -3   2       1567.17       1554.64        86.93 o                         
 -12  -3   2         55.53         92.22        42.52 o                         
 -11  -3   2        269.46        353.68        54.02 o                         
 -10  -3   2       5675.66       5777.81       114.20 o                         
  -9  -3   2       7510.54       7527.36       131.12 o                         
  -8  -3   2       2402.95       2417.58        53.38 o                         
  -7  -3   2         70.84        117.79        17.88 o                         
  -6  -3   2       7661.87       7839.42       108.33 o                         
  -5  -3   2       7451.49       7134.55        70.62 o                         
  -4  -3   2      11186.62      10854.05       101.84 o                         
  -3  -3   2        128.11        237.29         9.86 o                         
  -2  -3   2       6277.53       5838.89        60.78 o                         
  -1  -3   2      19881.36      21061.42       223.04 o                         
   0  -3   2      13804.36      16432.28       159.31 o                         
   1  -3   2      12858.86      11330.79        96.29 o                         
   2  -3   2        428.61        364.09        10.73 o                         
   3  -3   2        211.85        188.04         7.25 o                         
   4  -3   2         92.53        109.07         7.73 o                         
   5  -3   2      10222.38      10067.88        96.61 o                         
   6  -3   2       9608.91      10591.10        96.31 o                         
   7  -3   2       8281.91       8103.59        83.71 o                         
   8  -3   2        384.93        431.34        24.14 o                         
   9  -3   2       2022.64       2086.14        60.17 o                         
  10  -3   2       3777.00       3745.46        71.47 o                         
  11  -3   2       4434.12       4282.36        82.03 o                         
  12  -3   2       1066.61       1093.01        52.77 o                         
  13  -3   2        213.20        228.82        40.13 o                         
  14  -3   2        907.13        963.12        70.92 o                         
  15  -3   2       2791.54       3315.38       135.64 o                         
 -15  -2   2        952.90        829.47        80.12 o                         
 -14  -2   2       2758.49       3074.65       140.65 o                         
 -13  -2   2       2362.98       2416.29        98.31 o                         
 -12  -2   2        271.69        245.62        45.57 o                         
 -11  -2   2         15.27        -33.61        33.61 o                         
 -10  -2   2       4842.34       4791.28       100.08 o                         
  -9  -2   2       2554.75       2668.64        68.14 o                         
  -8  -2   2       5080.92       4746.12       110.25 o                         
  -7  -2   2       1165.04       1101.49        29.46 o                         
  -6  -2   2       1517.51       1481.20        36.73 o                         
  -5  -2   2       6919.25       7236.39       113.75 o                         
  -4  -2   2      18278.81      18412.78       219.36 o                         
  -3  -2   2        202.02        312.91        11.26 o                         
  -2  -2   2      39893.27      37762.86       335.01 o                         
  -1  -2   2      11152.90      13225.06       128.06 o                         
   0  -2   2      59271.07      53424.30      1247.97 o                         
   1  -2   2      44967.05      45325.39       400.39 o                         
   2  -2   2        147.14        208.52         8.54 o                         
   3  -2   2      20942.30      22956.35       193.27 o                         
   4  -2   2       4451.31       4751.50        48.95 o                         
   5  -2   2      24280.81      25770.60       233.83 o                         
   6  -2   2       7704.95       7571.07       112.08 o                         
   7  -2   2       6373.05       6553.71        74.85 o                         
   8  -2   2        840.26        822.03        27.72 o                         
   9  -2   2       2000.56       1914.88        49.04 o                         
  10  -2   2       2283.46       2190.84        49.54 o                         
  11  -2   2       4817.38       4912.93        88.61 o                         
  12  -2   2       2170.64       2071.28        68.19 o                         
  13  -2   2        723.20        741.00        48.32 o                         
  14  -2   2        209.14        194.99        63.32 o                         
  15  -2   2       1275.69       1298.54        87.25 o                         
 -15  -1   2        760.59        777.94        89.87 o                         
 -14  -1   2       1634.11       1480.52        98.94 o                         
 -13  -1   2       3261.01       3455.68       105.62 o                         
 -12  -1   2        446.11        422.59        62.83 o                         
 -11  -1   2         12.61         -8.17        32.62 o                         
 -10  -1   2        747.64        797.95        42.57 o                         
  -9  -1   2       4591.15       4565.82        90.38 o                         
  -8  -1   2       8924.21       8778.93       109.21 o                         
  -7  -1   2       3919.10       4018.58        53.47 o                         
  -6  -1   2        436.57        493.28        22.14 o                         
  -5  -1   2       4620.41       4562.68        59.25 o                         
  -4  -1   2      13893.68      14890.51       148.35 o                         
  -3  -1   2       3351.81       3361.82        41.51 o                         
  -2  -1   2        969.60        871.03        10.97 o                         
  -1  -1   2        100.83         69.80         2.92 o                         
   0  -1   2       5234.43       8756.75        85.43 o                         
   1  -1   2      29337.46      29217.96       242.43 o                         
   2  -1   2     125176.05     123307.58      1160.48 o                         
   3  -1   2       3793.73       4326.33        40.74 o                         
   4  -1   2       7684.18       7648.39        69.25 o                         
   5  -1   2      13901.44      14747.23       128.82 o                         
   6  -1   2      14388.62      14609.17       129.30 o                         
   7  -1   2       5946.10       6023.99        65.47 o                         
   8  -1   2       2142.74       2227.03        39.08 o                         
   9  -1   2        289.91        381.21        23.28 o                         
  10  -1   2       2990.04       3033.16        57.22 o                         
  11  -1   2       4863.04       4826.34        79.44 o                         
  12  -1   2       2544.06       2590.67        73.85 o                         
  13  -1   2       1102.85       1177.05        68.05 o                         
  14  -1   2         79.77        -26.78        60.22 o                         
  15  -1   2        485.94        365.57       105.29 o                         
 -16   0   2         22.55         26.02        74.60 o                         
 -15   0   2        473.25        505.12        68.06 o                         
 -14   0   2        668.26        707.42        62.34 o                         
 -13   0   2       2581.57       2780.14       119.94 o                         
 -12   0   2       2277.94       2391.89        81.79 o                         
 -11   0   2         12.02         24.69        31.09 o                         
 -10   0   2       1430.62       1352.97        55.51 o                         
  -9   0   2       5876.70       5850.21       105.41 o                         
  -8   0   2       8292.59       8193.73        82.77 o                         
  -7   0   2       5855.05       5882.71        57.49 o                         
  -6   0   2       1851.32       1849.25        26.40 o                         
  -5   0   2        294.50        392.34        11.04 o                         
  -4   0   2       9806.71      10228.29        88.79 o                         
  -3   0   2       4372.81       4755.77        45.60 o                         
  -2   0   2      22490.20      24983.88       207.72 o                         
  -1   0   2       6298.09       4176.20        36.40 o                         
   0   0   2      11673.99       9069.81        88.49 o                         
   1   0   2       6680.17       7480.05        64.08 o                         
   2   0   2      83398.44      81430.14      1344.81 o                         
   3   0   2      40950.10      42974.10       575.87 o                         
   4   0   2        923.46        993.76        16.75 o                         
   5   0   2       2650.99       2588.08        30.77 o                         
   6   0   2       5152.31       5672.16        60.58 o                         
   7   0   2       6444.36       6400.23        73.74 o                         
   8   0   2       1511.86       1421.89        33.15 o                         
   9   0   2         11.37          3.05        18.78 o                         
  10   0   2        219.86        234.74        28.96 o                         
  11   0   2       4427.28       4460.35        86.85 o                         
  12   0   2       3460.67       3419.42        89.40 o                         
  13   0   2        576.84        580.04        64.32 o                         
  14   0   2         11.55         92.34       107.09 o                         
  15   0   2        449.93        287.50        90.21 o                         
 -16   1   2        103.31        172.88        72.98 o                         
 -15   1   2          2.92         26.14        61.50 o                         
 -14   1   2        471.17        563.63        96.05 o                         
 -13   1   2       2058.43       2202.22        89.63 o                         
 -12   1   2       2704.69       2726.35        82.33 o                         
 -11   1   2        775.11        825.16        74.20 o                         
 -10   1   2        598.06        588.14        23.80 o                         
  -9   1   2       6010.80       5810.12        67.93 o                         
  -8   1   2      13253.78      13540.00       138.92 o                         
  -7   1   2       6467.58       6548.51        67.51 o                         
  -6   1   2       1618.74       1779.68        43.29 o                         
  -5   1   2       1256.11       1335.93        19.62 o                         
  -4   1   2       7728.55       8298.11        78.79 o                         
  -3   1   2      28582.87      29777.11       248.27 o                         
  -2   1   2      34317.09      30497.98       253.24 o                         
  -1   1   2        764.46       1940.81        18.68 o                         
   0   1   2       5532.95       4889.68        49.19 o                         
   1   1   2       1084.79        892.09        18.15 o                         
   2   1   2       2852.11       2788.04        27.68 o                         
   3   1   2      10365.11      10828.69        94.55 o                         
   4   1   2      12449.61      13393.08       124.69 o                         
   5   1   2        497.67        427.81        16.10 o                         
   6   1   2       3522.88       3702.61        47.74 o                         
   7   1   2       7451.59       7326.42        97.09 o                         
   8   1   2       2843.40       2972.74        50.31 o                         
   9   1   2        207.72        206.28        22.35 o                         
  10   1   2        229.23        319.42        31.59 o                         
  11   1   2       1828.46       1775.02        65.63 o                         
  12   1   2       2625.59       2855.78        99.08 o                         
  13   1   2       1268.99       1245.32        75.54 o                         
  14   1   2        203.05        244.95        70.60 o                         
 -16   2   2        557.74        565.57        77.68 o                         
 -15   2   2        218.29        276.47        61.03 o                         
 -14   2   2        189.23        247.85        50.93 o                         
 -13   2   2       2175.24       2103.15        83.15 o                         
 -12   2   2       3676.68       3678.04        72.34 o                         
 -11   2   2       2982.48       2996.17        51.57 o                         
 -10   2   2        207.11        222.01        32.81 o                         
  -9   2   2       3510.11       3493.71        46.75 o                         
  -8   2   2      11451.37      11666.56       121.54 o                         
  -7   2   2       3909.54       3962.44        42.55 o                         
  -6   2   2      15703.56      16510.77       143.34 o                         
  -5   2   2        283.14        296.44        12.45 o                         
  -4   2   2       7866.49       7528.65        67.10 o                         
  -3   2   2      13906.54      15084.66       128.10 o                         
  -2   2   2      39970.61      42828.53       503.07 o                         
  -1   2   2       2687.50       2578.36        24.80 o                         
   0   2   2      17075.65      15176.81       136.91 o                         
   1   2   2      29723.52      26593.69       265.29 o                         
   2   2   2       1955.36       2225.12        23.78 o                         
   3   2   2      13364.04      14356.60       124.10 o                         
   4   2   2       8200.06       8437.59        77.20 o                         
   5   2   2        158.88        161.74        12.34 o                         
   6   2   2       1040.30        978.58        23.61 o                         
   7   2   2       7189.71       7111.72        89.45 o                         
   8   2   2        148.53        163.00        18.34 o                         
   9   2   2       2712.17       2805.71        51.01 o                         
  10   2   2        358.66        369.23        34.20 o                         
  11   2   2        814.74        815.41        48.25 o                         
  12   2   2       1847.32       1608.76        88.05 o                         
  13   2   2       2202.27       2121.89       121.29 o                         
  14   2   2        291.65        423.85        75.15 o                         
 -16   3   2       1186.86       1199.26       105.62 o                         
 -15   3   2        885.34        793.61        67.74 o                         
 -14   3   2          3.16        -31.20        46.27 o                         
 -13   3   2       1132.80       1262.27        53.85 o                         
 -12   3   2       1892.71       1948.04        78.88 o                         
 -11   3   2       5935.37       5817.96        80.45 o                         
 -10   3   2       2286.50       2177.02        39.03 o                         
  -9   3   2          3.27          2.71        13.26 o                         
  -8   3   2       5269.00       5201.16        61.54 o                         
  -7   3   2       9576.87      10079.09        92.32 o                         
  -6   3   2      16317.66      16592.15       154.24 o                         
  -5   3   2         54.51        122.62         9.50 o                         
  -4   3   2       1358.67       1880.18        21.62 o                         
  -3   3   2      10025.67      11472.99        99.00 o                         
  -2   3   2      29700.99      27768.92       232.16 o                         
  -1   3   2      13467.53      14341.88       130.25 o                         
   0   3   2       7717.69       8430.44        78.85 o                         
   1   3   2       1832.32       1666.96        22.48 o                         
   2   3   2        659.51        957.25        19.52 o                         
   3   3   2      35173.84      34986.32       340.44 o                         
   4   3   2      16113.97      17099.46       158.87 o                         
   5   3   2        546.16        499.86        17.27 o                         
   6   3   2        304.12        334.26        28.00 o                         
   7   3   2       3129.00       3129.94        46.73 o                         
   8   3   2       2012.87       1970.22        41.88 o                         
   9   3   2       3466.74       3429.26        56.42 o                         
  10   3   2        346.88        303.98        34.08 o                         
  11   3   2         19.25         32.32        38.56 o                         
  12   3   2        746.86        733.60        63.19 o                         
  13   3   2       1666.72       1597.19        83.94 o                         
  14   3   2        528.53        677.40       108.75 o                         
 -16   4   2       1934.04       1915.19       101.30 o                         
 -15   4   2       1222.43       1299.87        91.66 o                         
 -14   4   2        457.10        527.55       124.12 o                         
 -13   4   2        436.80        426.10        36.04 o                         
 -12   4   2       2464.37       2402.97        61.29 o                         
 -11   4   2       3447.06       3298.14        53.84 o                         
 -10   4   2       3729.59       3556.67        52.53 o                         
  -9   4   2        509.16        544.10        35.05 o                         
  -8   4   2       1228.46       1373.49        32.19 o                         
  -7   4   2       7233.80       7418.01        71.09 o                         
  -6   4   2      11646.69      11868.50       123.39 o                         
  -5   4   2       4512.62       4629.29        47.64 o                         
  -4   4   2       1182.63       1148.26        22.46 o                         
  -3   4   2       6748.49       6174.49        77.68 o                         
  -2   4   2      10857.31      11885.72       102.76 o                         
  -1   4   2      17643.14      19000.60       185.87 o                         
   0   4   2       1556.93       1420.00        20.62 o                         
   1   4   2        816.73        728.58        15.80 o                         
   2   4   2       2636.96       2811.02        32.48 o                         
   3   4   2      15584.83      15054.68       140.77 o                         
   4   4   2       4684.97       4959.39        59.37 o                         
   5   4   2       5624.85       5787.22        74.61 o                         
   6   4   2        448.94        545.20        21.13 o                         
   7   4   2       2439.94       2504.85        44.59 o                         
   8   4   2       7122.71       6735.34       101.93 o                         
   9   4   2       5046.40       4641.76       114.50 o                         
  10   4   2       1851.57       1779.19        63.55 o                         
  11   4   2        121.40         64.42        39.59 o                         
  12   4   2        409.71        350.97        62.31 o                         
  13   4   2       1029.42        949.07        79.98 o                         
 -16   5   2       2649.36       2757.48       166.93 o                         
 -15   5   2       1397.67       1582.43        84.89 o                         
 -14   5   2        499.22        467.71        42.83 o                         
 -13   5   2          2.34         -9.44        31.65 o                         
 -12   5   2       1905.92       1911.97        57.04 o                         
 -11   5   2       3554.61       3465.44        53.55 o                         
 -10   5   2       4292.85       4054.50        56.18 o                         
  -9   5   2       1409.30       1379.07        30.80 o                         
  -8   5   2          2.81        -11.23        11.67 o                         
  -7   5   2       3701.39       3577.84        46.75 o                         
  -6   5   2      11691.58      11970.43       166.08 o                         
  -5   5   2      12958.92      14196.54       145.96 o                         
  -4   5   2       6062.74       5995.41        67.91 o                         
  -3   5   2       1542.16       1425.18        27.59 o                         
  -2   5   2       4668.15       5016.60        51.98 o                         
  -1   5   2       5711.43       4936.72        66.40 o                         
   0   5   2       1657.26       1717.19        26.51 o                         
   1   5   2         93.59        119.88         9.40 o                         
   2   5   2       2314.76       2144.43        29.15 o                         
   3   5   2       5215.81       5219.06        56.76 o                         
   4   5   2       8837.70       8720.08       138.24 o                         
   5   5   2       6474.23       6434.57        82.67 o                         
   6   5   2       1800.49       1839.33        50.62 o                         
   7   5   2         89.86        111.49        21.60 o                         
   8   5   2       4097.05       3937.15        67.73 o                         
   9   5   2       6101.18       6267.43       104.80 o                         
  10   5   2       3273.39       3241.83        87.55 o                         
  11   5   2        579.96        599.03        52.35 o                         
  12   5   2         72.79         39.12        62.12 o                         
  13   5   2        658.03        616.71       109.44 o                         
 -16   6   2       2456.71       2572.35       161.88 o                         
 -15   6   2       1847.23       1883.73       147.51 o                         
 -14   6   2        869.72        787.70        52.42 o                         
 -13   6   2        107.05         77.87        46.37 o                         
 -12   6   2        305.33        384.59        39.68 o                         
 -11   6   2       4054.37       3984.97        64.50 o                         
 -10   6   2       6190.12       6038.42        81.46 o                         
  -9   6   2       3210.62       3291.75        47.02 o                         
  -8   6   2          5.88          2.98        11.34 o                         
  -7   6   2        228.27        214.54        26.11 o                         
  -6   6   2       1773.72       1539.40        36.48 o                         
  -5   6   2      11270.75      10742.14       114.79 o                         
  -4   6   2       2919.56       2999.50        42.15 o                         
  -3   6   2       3681.77       4115.67        51.16 o                         
  -2   6   2       2712.02       2692.19        42.98 o                         
  -1   6   2      21193.35      22051.87       217.95 o                         
   0   6   2       6051.19       6173.38        63.84 o                         
   1   6   2       1169.70       1126.44        25.05 o                         
   2   6   2         52.94         66.12        10.57 o                         
   3   6   2       3669.65       3835.13        46.29 o                         
   4   6   2       3790.01       3504.38        51.07 o                         
   5   6   2       8422.60       8209.75        98.21 o                         
   6   6   2       1902.18       2009.54        39.49 o                         
   7   6   2          7.56         42.29        20.54 o                         
   8   6   2       1224.70       1126.06        59.24 o                         
   9   6   2       3925.61       3969.92        84.85 o                         
  10   6   2       2801.98       2841.63        81.27 o                         
  11   6   2       1460.32       1496.33        85.59 o                         
  12   6   2          0.36        -44.30        95.12 o                         
 -16   7   2        862.57        913.75       126.68 o                         
 -15   7   2       1492.88       1409.97       113.48 o                         
 -14   7   2       1321.99       1261.35        57.54 o                         
 -13   7   2        233.31        276.82        36.86 o                         
 -12   7   2          3.86         -2.77        28.38 o                         
 -11   7   2       1638.97       1626.41        71.36 o                         
 -10   7   2       3801.36       3640.59        57.06 o                         
  -9   7   2       5554.63       5226.68       101.85 o                         
  -8   7   2        470.51        530.90        45.14 o                         
  -7   7   2        405.82        377.02        38.71 o                         
  -6   7   2       1660.61       1692.07        55.55 o                         
  -5   7   2       4909.44       4687.00        60.33 o                         
  -4   7   2       8704.51       8468.43        94.25 o                         
  -3   7   2       3434.64       3469.18        52.52 o                         
  -2   7   2        537.35        580.02        16.94 o                         
  -1   7   2       2552.54       2381.27        33.22 o                         
   0   7   2       9405.66       9545.05        94.70 o                         
   1   7   2       3509.14       3517.60        46.31 o                         
   2   7   2       1422.07       1533.86        30.28 o                         
   3   7   2        612.64        644.74        22.00 o                         
   4   7   2       4200.52       4060.46        54.21 o                         
   5   7   2       3692.82       3800.86        58.58 o                         
   6   7   2       4010.05       3628.99        60.19 o                         
   7   7   2        249.38        276.17        27.81 o                         
   8   7   2        980.20        933.96        43.17 o                         
   9   7   2       2369.59       2378.24        77.50 o                         
  10   7   2       3518.53       3381.04       141.78 o                         
  11   7   2       1761.58       1862.36       123.84 o                         
  12   7   2         66.47         25.38       102.19 o                         
 -15   8   2        986.20        950.21       106.25 o                         
 -14   8   2       1976.54       1916.55       107.28 o                         
 -13   8   2        343.37        270.18        51.00 o                         
 -12   8   2         14.06         51.67        41.03 o                         
 -11   8   2        384.69        456.38        44.11 o                         
 -10   8   2       2074.21       1917.08        70.44 o                         
  -9   8   2       1864.80       1816.67        63.86 o                         
  -8   8   2       1128.18       1158.08        70.45 o                         
  -7   8   2        863.90        747.01        48.69 o                         
  -6   8   2       1924.74       1731.78        67.68 o                         
  -5   8   2       6905.47       6493.27       111.41 o                         
  -4   8   2       9385.06       9037.93       111.27 o                         
  -3   8   2       5783.94       5847.71        66.18 o                         
  -2   8   2         91.70        113.58        12.64 o                         
  -1   8   2       3590.05       3549.90        51.45 o                         
   0   8   2       3988.50       3742.33        61.75 o                         
   1   8   2       7528.65       7969.80        95.69 o                         
   2   8   2       2508.13       2333.75        51.55 o                         
   3   8   2         21.99         30.75        16.80 o                         
   4   8   2        832.46        747.58        29.12 o                         
   5   8   2       5141.08       4876.93        71.70 o                         
   6   8   2       4960.50       4906.90        74.56 o                         
   7   8   2       1125.92       1227.17        63.25 o                         
   8   8   2         31.26         11.28        38.85 o                         
   9   8   2       1005.53        971.59        51.29 o                         
  10   8   2       2658.07       2757.69       173.78 o                         
  11   8   2       1661.57       1718.31       125.95 o                         
 -15   9   2        666.22        671.54        88.63 o                         
 -14   9   2       1962.64       2212.78       124.48 o                         
 -13   9   2       1095.39       1115.23        69.53 o                         
 -12   9   2         69.91         59.14        52.48 o                         
 -11   9   2        274.70        283.88        49.56 o                         
 -10   9   2        661.56        644.72        46.51 o                         
  -9   9   2       1835.06       1913.22        69.25 o                         
  -8   9   2       3270.28       3107.36       160.32 o                         
  -7   9   2        534.19        510.80        46.28 o                         
  -6   9   2          4.96        -29.85        29.85 o                         
  -5   9   2       2962.39       3009.20        70.48 o                         
  -4   9   2       7792.95       7434.38       109.01 o                         
  -3   9   2       3800.10       3544.64        84.58 o                         
  -2   9   2       1937.44       1839.88        44.77 o                         
  -1   9   2       1149.59       1071.57        29.07 o                         
   0   9   2       6481.04       6183.51        73.53 o                         
   1   9   2      12113.48      11793.49       153.91 o                         
   2   9   2       8569.79       8306.22       113.38 o                         
   3   9   2       2455.99       2663.44        52.53 o                         
   4   9   2         67.73         72.05        21.00 o                         
   5   9   2       2033.16       2089.47        50.00 o                         
   6   9   2       2411.93       2434.99        68.64 o                         
   7   9   2       2276.91       2290.44       134.84 o                         
   8   9   2        436.10        452.39        44.77 o                         
   9   9   2        218.13        249.23        99.64 o                         
  10   9   2       1715.64       1778.20       147.84 o                         
  11   9   2       1156.85       1199.69       128.32 o                         
 -15  10   2        388.09        330.10        95.16 o                         
 -14  10   2       1675.32       1580.82        91.89 o                         
 -13  10   2       2490.34       2434.43       201.30 o                         
 -12  10   2        780.62        711.36        57.82 o                         
 -11  10   2          6.85         -1.88        44.28 o                         
 -10  10   2       1051.79       1156.73        58.22 o                         
  -9  10   2       3281.03       3076.44       101.69 o                         
  -8  10   2       2872.20       3101.86       262.66 o                         
  -7  10   2       2708.50       2604.64        93.24 o                         
  -6  10   2         87.91         48.80        35.89 o                         
  -5  10   2       2861.47       2707.57        70.42 o                         
  -4  10   2       2704.81       2569.83        67.02 o                         
  -3  10   2       5207.32       5233.20        64.91 o                         
  -2  10   2       3023.89       2983.52        45.36 o                         
  -1  10   2       1811.42       1871.60        47.46 o                         
   0  10   2       1099.65       1177.62        34.30 o                         
   1  10   2       6453.27       6272.87        96.78 o                         
   2  10   2       5678.78       5747.09        94.90 o                         
   3  10   2       1580.72       1496.04        47.49 o                         
   4  10   2         28.55         19.97        26.11 o                         
   5  10   2        271.62        253.65        35.88 o                         
   6  10   2       2183.65       2194.71        73.13 o                         
   7  10   2       2331.36       2222.73        99.23 o                         
   8  10   2       1351.39       1376.00       103.38 o                         
   9  10   2          7.88         90.98        67.06 o                         
  10  10   2        923.56       1161.70       134.79 o                         
 -14  11   2        968.40        985.71        89.39 o                         
 -13  11   2       2854.83       2917.89       115.94 o                         
 -12  11   2       2236.37       2226.74       100.92 o                         
 -11  11   2        369.27        408.29        55.62 o                         
 -10  11   2        207.83        130.21        43.29 o                         
  -9  11   2       2908.03       2817.47        89.62 o                         
  -8  11   2       2757.42       2803.23       185.97 o                         
  -7  11   2       4539.71       4363.98       124.76 o                         
  -6  11   2        865.15        798.81        56.40 o                         
  -5  11   2       1035.91       1059.88        54.76 o                         
  -4  11   2       4974.21       4626.98        96.60 o                         
  -3  11   2       3255.34       3213.58        51.93 o                         
  -2  11   2       3009.19       3065.19        53.21 o                         
  -1  11   2       1128.46       1169.16        51.44 o                         
   0  11   2        499.32        493.93        27.86 o                         
   1  11   2        453.63        427.80        39.37 o                         
   2  11   2       4741.43       4676.56       104.39 o                         
   3  11   2       2388.00       2421.11       115.83 o                         
   4  11   2         14.59        119.49        47.56 o                         
   5  11   2        588.59        697.45        64.26 o                         
   6  11   2       1414.82       1393.60        80.46 o                         
   7  11   2       1770.20       1825.22        97.46 o                         
   8  11   2       1867.46       1976.86       146.47 o                         
   9  11   2         79.32        142.16       103.44 o                         
 -14  12   2        536.07        694.14        78.41 o                         
 -13  12   2       2231.81       2349.36       118.42 o                         
 -12  12   2       2597.77       2493.17       109.95 o                         
 -11  12   2       1059.93       1122.31        83.75 o                         
 -10  12   2          5.12        -27.53        80.03 o                         
  -9  12   2        964.83       1010.91        60.74 o                         
  -8  12   2       2706.91       2617.24       174.73 o                         
  -7  12   2       5183.96       5187.53       312.02 o                         
  -6  12   2       1571.02       1622.34        88.30 o                         
  -5  12   2          2.32        -33.50        33.50 o                         
  -4  12   2       2751.05       2779.92        80.66 o                         
  -3  12   2       4801.02       4438.21        67.06 o                         
  -2  12   2       1593.38       1634.63        69.34 o                         
  -1  12   2         82.74        120.61        24.85 o                         
   0  12   2         29.07         21.30        27.22 o                         
   1  12   2       1168.31       1091.64        54.22 o                         
   2  12   2       4703.75       5122.61        94.27 o                         
   3  12   2       2232.80       1959.76        73.07 o                         
   4  12   2       1470.38       1606.43        74.16 o                         
   5  12   2         18.46        -32.97        43.54 o                         
   6  12   2        978.22        979.21        78.90 o                         
   7  12   2       1965.24       1993.71       117.78 o                         
   8  12   2       1199.26       1145.08       234.64 o                         
 -13  13   2        971.09       1063.43        82.64 o                         
 -12  13   2       1556.81       1684.58        94.14 o                         
 -11  13   2       1414.40       1414.35        82.77 o                         
 -10  13   2        285.56        250.50        56.38 o                         
  -9  13   2        357.79        260.75        52.94 o                         
  -8  13   2       1835.85       1931.77       110.70 o                         
  -7  13   2       4505.50       4583.34       141.18 o                         
  -6  13   2       3047.91       2940.37       149.15 o                         
  -5  13   2        117.15         86.00        54.29 o                         
  -4  13   2        562.53        579.85        61.63 o                         
  -3  13   2       1890.84       1769.54        46.25 o                         
  -2  13   2       4329.70       4458.53        87.92 o                         
  -1  13   2       1747.85       1783.30        86.85 o                         
   0  13   2        205.65        192.22        35.23 o                         
   1  13   2        410.38        403.20        46.63 o                         
   2  13   2       2607.31       2564.64        76.25 o                         
   3  13   2       2584.18       2672.75        79.66 o                         
   4  13   2        639.70        708.42        54.48 o                         
   5  13   2        100.47         89.27        69.83 o                         
   6  13   2        108.87         -9.96        73.37 o                         
   7  13   2        817.50        942.17       106.09 o                         
 -13  14   2        404.17        283.12       111.15 o                         
 -12  14   2       1425.80       1385.39        88.20 o                         
 -11  14   2       1477.57       1446.69        86.58 o                         
 -10  14   2        370.33        349.79        84.80 o                         
  -9  14   2          0.32         99.67        88.16 o                         
  -8  14   2       1179.82       1535.03       157.26 o                         
  -7  14   2       2580.70       2785.70       126.34 o                         
  -6  14   2       1730.79       1646.93       109.64 o                         
  -5  14   2        846.78        927.07        74.46 o                         
  -4  14   2         14.45        -21.93        43.17 o                         
  -3  14   2        584.46        645.21        39.70 o                         
  -2  14   2       1676.52       1516.71        98.72 o                         
  -1  14   2       1784.01       1758.45        68.39 o                         
   0  14   2       1178.29       1191.77        63.19 o                         
   1  14   2          6.69         69.30        62.81 o                         
   2  14   2       1267.77       1364.00        82.33 o                         
   3  14   2       1718.98       1705.11        94.02 o                         
   4  14   2       1807.08       1640.81        94.70 o                         
   5  14   2        400.75        325.76        93.65 o                         
   6  14   2          7.43         93.26        89.55 o                         
 -12  15   2        514.32        378.88        81.03 o                         
 -11  15   2       1218.35       1261.47        88.41 o                         
 -10  15   2       1350.85       1416.30        87.21 o                         
  -9  15   2        221.24        167.59        63.58 o                         
  -8  15   2        214.40        235.89       119.82 o                         
  -7  15   2       1188.76       1333.02       121.07 o                         
  -6  15   2       1755.16       2070.33       123.85 o                         
  -5  15   2        948.70        926.56       136.67 o                         
  -4  15   2         77.16         69.89        79.88 o                         
  -3  15   2        166.26         79.88        81.13 o                         
  -2  15   2       1353.80       1351.74        67.92 o                         
  -1  15   2       1495.18       1465.73        78.19 o                         
   0  15   2        650.10        567.25        98.66 o                         
   1  15   2         59.79         80.54       119.87 o                         
   2  15   2        286.54        319.37        66.78 o                         
   3  15   2        751.16        676.58        74.87 o                         
   4  15   2       1814.83       1919.55       154.18 o                         
   5  15   2       1338.57       1449.76        98.70 o                         
 -10  16   2       1224.97       1355.92       114.28 o                         
  -9  16   2        325.36        331.23        73.92 o                         
  -8  16   2         12.14       -118.04       133.55 o                         
  -7  16   2        204.83        102.85        84.23 o                         
  -6  16   2       1185.59       1239.85       121.07 o                         
  -5  16   2       1382.24       1516.21        99.45 o                         
  -4  16   2        501.12        469.97        80.95 o                         
  -3  16   2          2.42        105.02        72.24 o                         
  -2  16   2        638.06        608.60        70.17 o                         
  -1  16   2       2191.49       2357.07        93.77 o                         
   0  16   2       1656.58       1664.89       191.49 o                         
   1  16   2        193.25        144.02        67.67 o                         
   2  16   2          7.07        111.85       133.08 o                         
   3  16   2        304.92        367.56        80.76 o                         
  -9  17   2        328.44        277.93        83.66 o                         
  -8  17   2         32.42        133.35       106.71 o                         
  -7  17   2         57.53         82.22        89.36 o                         
  -6  17   2        615.69        612.05        94.66 o                         
  -5  17   2        970.48       1009.15       101.00 o                         
  -4  17   2       1057.04       1362.47       121.07 o                         
  -3  17   2        528.81        521.01        89.04 o                         
  -2  17   2        236.10        393.05        84.73 o                         
  -1  17   2       1061.47        767.45       156.01 o                         
   0  17   2       1193.55        919.72       172.24 o                         
   1  17   2        845.56        862.80        90.61 o                         
  -6  18   2        524.41        605.84       112.94 o                         
  -5  18   2        724.76        694.85       113.50 o                         
  -4  18   2        960.19       1096.48       131.04 o                         
  -3  18   2        405.52        513.57       124.12 o                         
   0 -19   3        386.39        379.30       108.28 o                         
   1 -19   3       1089.45       1239.06       213.42 o                         
   2 -19   3       1214.28       1306.85        93.89 o                         
   3 -19   3        497.05        448.71        82.03 o                         
   4 -19   3         33.53        127.58       119.79 o                         
   5 -19   3        291.94        179.63        82.11 o                         
   6 -19   3       1730.26       1979.77       123.63 o                         
  -3 -18   3       1768.10       1802.51        86.87 o                         
  -2 -18   3       1181.49       1343.10        78.05 o                         
  -1 -18   3        197.67        208.42        72.88 o                         
   0 -18   3        354.83        380.58        70.88 o                         
   1 -18   3        497.40        492.59        72.89 o                         
   2 -18   3        868.35        718.06        97.95 o                         
   3 -18   3       1275.66       1314.95        84.14 o                         
   4 -18   3        239.50        243.09        87.01 o                         
   5 -18   3        193.41        160.40        71.00 o                         
   6 -18   3       1470.25       1605.69        92.54 o                         
   7 -18   3       1602.00       1539.10        93.16 o                         
   8 -18   3        946.91        989.07       111.33 o                         
  -5 -17   3         53.67        126.21        84.64 o                         
  -4 -17   3        938.10        897.86        83.37 o                         
  -3 -17   3       2331.43       2531.81       184.53 o                         
  -2 -17   3       1612.86       1393.23        81.19 o                         
  -1 -17   3        267.36        308.77        79.14 o                         
   0 -17   3         50.85         62.57        67.08 o                         
   1 -17   3       1361.82       1491.42        74.94 o                         
   2 -17   3       2648.94       2918.42        94.07 o                         
   3 -17   3       1206.29       1144.56        75.15 o                         
   4 -17   3        626.55        518.48        81.87 o                         
   5 -17   3         30.00         69.68        61.80 o                         
   6 -17   3        829.91        890.57        73.52 o                         
   7 -17   3       1266.99       1227.22       101.86 o                         
   8 -17   3       1597.83       1596.39        89.41 o                         
   9 -17   3        316.21        262.71        74.56 o                         
  10 -17   3         13.46        -33.95        77.16 o                         
  -6 -16   3       1022.95        960.71       104.22 o                         
  -5 -16   3        221.09        152.43       119.18 o                         
  -4 -16   3        892.25        907.08        73.28 o                         
  -3 -16   3       2334.90       2444.95       112.56 o                         
  -2 -16   3       2336.61       2386.57       198.45 o                         
  -1 -16   3       2048.97       2217.40       116.62 o                         
   0 -16   3        119.11         70.49        53.99 o                         
   1 -16   3        718.57        747.65        54.46 o                         
   2 -16   3       3129.19       3333.62        85.18 o                         
   3 -16   3       3878.68       3889.07       135.29 o                         
   4 -16   3       1375.10       1427.67        71.51 o                         
   5 -16   3          3.83         80.53       106.71 o                         
   6 -16   3        236.65        300.40        62.85 o                         
   7 -16   3       1221.42       1195.42        73.79 o                         
   8 -16   3       1561.79       1770.30        86.45 o                         
   9 -16   3       1113.32       1138.85        81.89 o                         
  10 -16   3         41.25          2.61        68.69 o                         
  11 -16   3        558.74        744.48        83.46 o                         
  -7 -15   3       1460.52       1301.68       178.48 o                         
  -6 -15   3       1502.75       1629.17       394.34 o                         
  -5 -15   3        351.17        330.30        94.86 o                         
  -4 -15   3        374.30        434.33        62.45 o                         
  -3 -15   3       1812.84       2028.09        94.88 o                         
  -2 -15   3       2576.99       2623.54       116.65 o                         
  -1 -15   3       2197.84       2183.57       104.35 o                         
   0 -15   3       1205.00       1360.52       106.55 o                         
   1 -15   3         72.13         39.04        39.30 o                         
   2 -15   3       1075.70       1211.66        86.22 o                         
   3 -15   3       2373.63       2287.28        64.94 o                         
   4 -15   3       3803.15       3721.34       104.71 o                         
   5 -15   3        330.71        459.42        53.28 o                         
   6 -15   3          4.67         78.33        45.71 o                         
   7 -15   3        677.34        835.71       107.14 o                         
   8 -15   3       2546.54       2601.05       136.35 o                         
   9 -15   3       1665.36       1684.49        90.12 o                         
  10 -15   3        146.59        139.21        64.33 o                         
  11 -15   3         86.51         81.60        68.36 o                         
  12 -15   3        695.37        770.84        83.89 o                         
  -9 -14   3        278.42        469.28       141.03 o                         
  -8 -14   3        194.03        207.40        82.51 o                         
  -7 -14   3       1439.47       1434.41        93.35 o                         
  -6 -14   3       2674.19       2661.94       175.98 o                         
  -5 -14   3       1138.71       1160.13        78.49 o                         
  -4 -14   3         39.46         89.97        57.80 o                         
  -3 -14   3        608.15        554.52        51.72 o                         
  -2 -14   3       2484.54       2679.31       198.45 o                         
  -1 -14   3       2959.97       3273.40       258.29 o                         
   0 -14   3       1198.14       1210.74        63.98 o                         
   1 -14   3         41.91         65.68        38.69 o                         
   2 -14   3       1591.23       1440.21        81.25 o                         
   3 -14   3       5532.50       5108.09        99.99 o                         
   4 -14   3       2024.33       2196.93        79.98 o                         
   5 -14   3        738.27        720.40        50.86 o                         
   6 -14   3        438.69        305.36        48.63 o                         
   7 -14   3        106.28         39.14        44.15 o                         
   8 -14   3       1205.54       1236.84        68.23 o                         
   9 -14   3       1711.98       1773.94        94.78 o                         
  10 -14   3       1159.48       1152.47        80.88 o                         
  11 -14   3         18.10        -20.80        60.91 o                         
  12 -14   3        619.89        402.02        71.79 o                         
  13 -14   3        905.99        887.06        97.91 o                         
  -9 -13   3        577.66        472.83        77.84 o                         
  -8 -13   3          6.23        159.17        65.06 o                         
  -7 -13   3       1241.75       1237.46        73.37 o                         
  -6 -13   3       2859.95       2846.73       195.33 o                         
  -5 -13   3       2909.98       2823.42       108.54 o                         
  -4 -13   3       1193.45       1225.65        75.24 o                         
  -3 -13   3        293.44        305.78        49.72 o                         
  -2 -13   3       1288.91       1240.68        73.69 o                         
  -1 -13   3       4664.15       4528.79        97.51 o                         
   0 -13   3       3055.56       2996.91        66.06 o                         
   1 -13   3        463.39        478.57        37.11 o                         
   2 -13   3          7.02        -23.14        23.14 o                         
   3 -13   3       2462.26       2697.27        50.41 o                         
   4 -13   3       3275.45       3363.03        87.42 o                         
   5 -13   3       1790.75       1657.37        75.02 o                         
   6 -13   3        322.31        326.58        42.69 o                         
   7 -13   3        178.94        226.38        41.48 o                         
   8 -13   3       1923.25       1826.14        85.18 o                         
   9 -13   3       2593.41       2564.06       139.61 o                         
  10 -13   3       1636.59       1671.71        94.38 o                         
  11 -13   3        448.99        471.39        68.00 o                         
  12 -13   3         73.49        -60.70        60.70 o                         
  13 -13   3        856.14        805.89        81.41 o                         
 -10 -12   3       1783.80       1687.56        94.76 o                         
  -9 -12   3       1745.62       1791.99       140.85 o                         
  -8 -12   3        251.64        269.45        59.44 o                         
  -7 -12   3        339.99        275.82        53.06 o                         
  -6 -12   3       1595.59       1625.41       118.14 o                         
  -5 -12   3       3721.62       3569.24       112.46 o                         
  -4 -12   3       3197.40       3094.90       100.60 o                         
  -3 -12   3       1002.29        905.82        63.03 o                         
  -2 -12   3       1259.77       1218.75        74.26 o                         
  -1 -12   3       4413.83       4464.65        93.30 o                         
   0 -12   3       4413.29       4416.68        89.82 o                         
   1 -12   3       3497.68       3401.96        75.06 o                         
   2 -12   3          1.59          3.95        24.68 o                         
   3 -12   3        760.99        839.69        40.17 o                         
   4 -12   3       2887.59       2841.33        75.41 o                         
   5 -12   3       3383.46       3150.58        80.94 o                         
   6 -12   3       1124.18       1281.52        63.53 o                         
   7 -12   3        483.23        466.01        42.70 o                         
   8 -12   3       1247.67       1202.26        62.23 o                         
   9 -12   3       2732.54       2759.75       163.97 o                         
  10 -12   3       3017.04       3180.95       102.46 o                         
  11 -12   3       1213.12       1213.87        83.64 o                         
  12 -12   3        126.01        120.30        94.32 o                         
  13 -12   3        292.75        313.05        74.43 o                         
  14 -12   3       1654.25       1630.07        96.05 o                         
 -11 -11   3       1214.77       1014.44       119.41 o                         
 -10 -11   3       2068.07       2201.31       190.94 o                         
  -9 -11   3       2716.93       3022.41       114.25 o                         
  -8 -11   3        921.41        994.25        63.65 o                         
  -7 -11   3        146.04        119.26        45.06 o                         
  -6 -11   3       1616.96       1450.52        91.99 o                         
  -5 -11   3       4551.38       4484.76       100.52 o                         
  -4 -11   3       2422.50       2317.36        83.83 o                         
  -3 -11   3         71.15         87.43        36.15 o                         
  -1 -11   3        244.30        264.16        29.70 o                         
   0 -11   3       5045.23       4808.06       100.88 o                         
   1 -11   3       3934.72       4120.38        70.47 o                         
   2 -11   3        964.58        978.34        50.43 o                         
   3 -11   3        229.31        265.26        21.94 o                         
   4 -11   3       5521.69       5375.06        88.28 o                         
   5 -11   3       8750.76       8525.58       144.33 o                         
   6 -11   3       5648.86       5471.25       107.33 o                         
   7 -11   3        425.47        432.48        65.75 o                         
   8 -11   3        251.93        232.40        39.45 o                         
   9 -11   3       3475.95       3315.01        92.93 o                         
  10 -11   3       2275.92       2274.57        88.50 o                         
  11 -11   3       1918.31       1935.18       137.85 o                         
  12 -11   3        403.38        311.61        70.52 o                         
  13 -11   3        105.16        159.96        63.49 o                         
  14 -11   3        819.21        765.36       119.19 o                         
 -12 -10   3          4.47         43.41        78.57 o                         
 -11 -10   3        362.87        258.05        70.03 o                         
 -10 -10   3       2121.61       2188.54       109.11 o                         
  -9 -10   3       1907.01       2004.19       152.27 o                         
  -8 -10   3        824.94        843.49        86.17 o                         
  -7 -10   3         22.34         59.84        32.97 o                         
  -6 -10   3       1402.25       1153.11        49.81 o                         
  -5 -10   3       7564.93       7615.52       121.67 o                         
  -4 -10   3       3256.94       3100.85        75.80 o                         
  -3 -10   3        862.06        819.87        68.65 o                         
  -2 -10   3        274.43        269.16        30.65 o                         
  -1 -10   3       2457.83       2298.76        49.30 o                         
   0 -10   3       7288.86       7396.07       118.26 o                         
   1 -10   3       9378.02       9041.46       122.28 o                         
   2 -10   3       3027.12       2896.73        61.43 o                         
   3 -10   3          6.95          6.80        12.32 o                         
   4 -10   3       3022.40       2856.03        57.87 o                         
   5 -10   3       7716.51       7424.05       109.34 o                         
   6 -10   3       4251.03       4315.47        90.26 o                         
   7 -10   3       3818.16       3777.89        85.89 o                         
   8 -10   3        352.21        304.74        36.52 o                         
   9 -10   3       1375.97       1342.40        39.02 o                         
  10 -10   3       3088.88       3324.85        71.41 o                         
  11 -10   3       2820.63       2908.68       130.50 o                         
  12 -10   3       1095.49        965.03       112.17 o                         
  13 -10   3         31.14        -49.65        57.01 o                         
  14 -10   3        543.13        588.33        75.12 o                         
 -12  -9   3        403.03        449.59        78.61 o                         
 -11  -9   3        229.48        320.19        64.67 o                         
 -10  -9   3       1323.34       1470.76        74.83 o                         
  -9  -9   3       2976.44       3031.97        96.83 o                         
  -8  -9   3       2849.61       2837.68        74.50 o                         
  -7  -9   3         68.66         54.36        30.81 o                         
  -6  -9   3        153.12        184.19        33.15 o                         
  -5  -9   3       6592.57       6490.65        90.21 o                         
  -4  -9   3       8478.79       7989.56       114.15 o                         
  -3  -9   3       5542.51       5265.18        67.86 o                         
  -2  -9   3        586.80        616.51        27.28 o                         
  -1  -9   3       2093.80       1845.66        38.67 o                         
   0  -9   3       3040.04       3050.04        40.22 o                         
   1  -9   3       9856.51       9551.76        94.88 o                         
   2  -9   3       9118.89       8998.94       105.21 o                         
   3  -9   3       3715.85       3837.67        48.29 o                         
   4  -9   3       2405.95       2481.20        35.86 o                         
   5  -9   3       5399.53       5660.51        66.02 o                         
   6  -9   3       6182.67       5956.04        79.17 o                         
   7  -9   3      12057.50      11787.76       137.55 o                         
   8  -9   3         32.75         44.24        36.39 o                         
   9  -9   3        382.61        371.17        30.05 o                         
  10  -9   3       1083.90       1134.01        49.34 o                         
  11  -9   3       2262.26       2136.31        66.46 o                         
  12  -9   3       1307.93       1329.22        64.31 o                         
  13  -9   3        365.29        418.06        49.28 o                         
  14  -9   3         76.33         80.90        64.81 o                         
 -13  -8   3       1505.09       1544.29        94.58 o                         
 -12  -8   3       1407.88       1413.53       106.39 o                         
 -11  -8   3         30.39         11.64        53.21 o                         
 -10  -8   3       1298.60       1268.10       200.00 o                         
  -9  -8   3       2334.99       2506.17       109.49 o                         
  -8  -8   3       2928.43       3016.81        81.41 o                         
  -7  -8   3       4373.46       4356.28        78.11 o                         
  -6  -8   3         85.93        100.02        21.27 o                         
  -5  -8   3       1861.52       1866.64        47.38 o                         
  -4  -8   3       3746.36       3580.03        56.67 o                         
  -3  -8   3       9365.37       9174.99       101.25 o                         
  -2  -8   3       2616.63       2443.28        47.07 o                         
  -1  -8   3         32.46         10.87        11.63 o                         
   0  -8   3       2192.27       2326.65        31.96 o                         
   1  -8   3      15342.54      14620.38       148.20 o                         
   2  -8   3       8428.39       9021.30        88.64 o                         
   3  -8   3       4688.47       4416.49        51.81 o                         
   4  -8   3        319.33        349.95        13.98 o                         
   5  -8   3       4639.31       4452.60        54.50 o                         
   6  -8   3      14664.11      14412.15       148.86 o                         
   7  -8   3       6324.39       6315.27        74.89 o                         
   8  -8   3       1105.10       1004.17        49.42 o                         
   9  -8   3        111.22        109.63        27.03 o                         
  10  -8   3       1028.07       1170.41        48.81 o                         
  11  -8   3       1686.30       1670.12        60.62 o                         
  12  -8   3       1643.15       1656.92        65.57 o                         
  13  -8   3        444.84        337.16        44.30 o                         
  14  -8   3         10.48         51.72        48.87 o                         
  15  -8   3        457.05        522.42       132.24 o                         
 -14  -7   3        237.94        200.22       183.74 o                         
 -13  -7   3       1280.96       1140.57        83.23 o                         
 -12  -7   3       2320.46       2341.16       113.59 o                         
 -11  -7   3        451.22        416.27        56.88 o                         
 -10  -7   3         18.86        -38.39        38.39 o                         
  -9  -7   3       2680.62       2533.52        63.59 o                         
  -8  -7   3       8045.10       8035.89       117.69 o                         
  -7  -7   3       3556.23       3485.40        64.68 o                         
  -6  -7   3       1873.77       1883.05        52.41 o                         
  -5  -7   3       1267.44       1207.34        34.27 o                         
  -4  -7   3       4984.23       5077.84        62.72 o                         
  -3  -7   3       8266.64       8228.39        98.84 o                         
  -2  -7   3       3772.98       3842.61        83.09 o                         
  -1  -7   3        150.49        133.07        11.52 o                         
   0  -7   3       2914.69       2816.15        36.49 o                         
   1  -7   3       3246.46       3312.50        40.86 o                         
   2  -7   3      12499.89      12798.25       112.61 o                         
   3  -7   3      20488.00      20980.51       193.17 o                         
   4  -7   3        371.02        396.51        19.31 o                         
   5  -7   3        539.60        540.64        16.65 o                         
   6  -7   3      11069.93      10549.19       112.23 o                         
   7  -7   3       7156.97       7284.22        83.63 o                         
   8  -7   3       3237.03       2949.34        67.27 o                         
   9  -7   3        280.37        267.06        27.19 o                         
  10  -7   3        895.83        958.83        69.54 o                         
  11  -7   3       3204.19       3347.44        76.70 o                         
  12  -7   3       2015.91       2105.59        71.06 o                         
  13  -7   3       1308.16       1195.80        66.88 o                         
  14  -7   3        213.42        192.11        48.63 o                         
  15  -7   3        223.65        281.13        81.64 o                         
 -14  -6   3        251.29        202.86        97.35 o                         
 -13  -6   3        862.75        878.78        74.38 o                         
 -12  -6   3       1346.44       1480.66        76.92 o                         
 -11  -6   3        650.72        639.61        66.92 o                         
 -10  -6   3        369.84        347.61        43.09 o                         
  -9  -6   3       1101.04       1117.86        58.85 o                         
  -8  -6   3       8040.74       8039.95       114.79 o                         
  -7  -6   3       8294.34       8163.27       113.93 o                         
  -6  -6   3       4347.77       4348.72        71.25 o                         
  -5  -6   3          0.21         -2.13        13.81 o                         
  -4  -6   3       4704.45       5033.17        87.23 o                         
  -3  -6   3      25140.10      25731.51       298.50 o                         
  -2  -6   3      20781.53      22247.81       221.16 o                         
  -1  -6   3      28806.65      28650.69       279.25 o                         
   0  -6   3        443.73        432.02        14.50 o                         
   1  -6   3      12118.92      12521.21       116.81 o                         
   2  -6   3      13816.35      14595.08       167.14 o                         
   3  -6   3       2542.33       2369.80        35.25 o                         
   4  -6   3       1649.02       1692.91        30.97 o                         
   5  -6   3        124.31        160.09        11.27 o                         
   6  -6   3       2880.21       2932.43        41.42 o                         
   7  -6   3       6223.70       6141.79        72.86 o                         
   8  -6   3       7632.97       7536.58       108.45 o                         
   9  -6   3        759.38        779.81        37.14 o                         
  10  -6   3          1.53         18.64        24.82 o                         
  11  -6   3       2810.97       2761.52        92.96 o                         
  12  -6   3       2911.08       2857.64       110.25 o                         
  13  -6   3       1653.21       1764.00        71.78 o                         
  14  -6   3        779.94        770.07        55.39 o                         
  15  -6   3          4.62        -72.50        72.50 o                         
 -14  -5   3        622.25        670.24        80.85 o                         
 -13  -5   3       2653.10       2747.19       115.47 o                         
 -12  -5   3       1749.69       2041.45       107.60 o                         
 -11  -5   3       1197.25       1218.06        70.95 o                         
 -10  -5   3       1519.08       1436.64        70.01 o                         
  -9  -5   3        397.02        444.09        38.16 o                         
  -8  -5   3       4745.16       4589.92        92.24 o                         
  -7  -5   3       9792.70       9521.69       127.39 o                         
  -6  -5   3      10065.94       9921.28       134.25 o                         
  -5  -5   3       1934.38       1915.36        56.66 o                         
  -4  -5   3       2355.60       2566.07        36.10 o                         
  -3  -5   3       9978.80      10564.61       100.92 o                         
  -2  -5   3      19595.03      21518.81       211.23 o                         
  -1  -5   3      55003.32      52732.86       591.80 o                         
   0  -5   3       1728.16       2113.37        25.11 o                         
   1  -5   3        964.99        761.02        17.40 o                         
   2  -5   3       7498.62       7301.75        70.09 o                         
   3  -5   3      15146.13      16031.24       147.56 o                         
   4  -5   3       8787.31       8819.85        92.07 o                         
   5  -5   3       1815.89       2187.54        32.63 o                         
   6  -5   3        427.50        487.00        17.18 o                         
   7  -5   3       4147.92       3958.09        53.11 o                         
   8  -5   3       9656.27       9474.00       115.60 o                         
   9  -5   3       2061.16       2002.48        51.55 o                         
  10  -5   3        113.26        186.10        27.12 o                         
  11  -5   3        338.66        329.80        33.42 o                         
  12  -5   3       2449.38       2629.32        74.71 o                         
  13  -5   3       1668.76       1778.23        87.77 o                         
  14  -5   3       1107.78       1015.08        65.92 o                         
  15  -5   3         91.87        207.19        71.15 o                         
 -15  -4   3        418.99        398.32       108.80 o                         
 -14  -4   3          6.70          1.99        87.55 o                         
 -13  -4   3       1205.76       1129.32        71.42 o                         
 -12  -4   3       3823.25       3730.15       149.45 o                         
 -11  -4   3       2915.94       2868.50        88.21 o                         
 -10  -4   3       2640.17       2620.70        99.13 o                         
  -9  -4   3        277.89        274.92        34.34 o                         
  -8  -4   3       1617.62       1605.97        59.67 o                         
  -7  -4   3      10430.91      10007.17       139.16 o                         
  -6  -4   3       7304.65       7462.50       105.00 o                         
  -5  -4   3       1448.98       1525.57        26.27 o                         
  -4  -4   3       1047.64        962.95        20.15 o                         
  -3  -4   3       8277.73       8706.61        90.06 o                         
  -2  -4   3      18636.58      18198.76       178.33 o                         
  -1  -4   3      34871.65      37088.02       330.43 o                         
   0  -4   3      13352.61      13172.57       129.82 o                         
   1  -4   3        212.66        202.03         6.72 o                         
   2  -4   3      11461.98      11765.67       101.64 o                         
   3  -4   3       5423.96       5133.91        48.44 o                         
   4  -4   3       9251.57      10238.94        91.38 o                         
   5  -4   3       8852.09       9121.36        89.24 o                         
   6  -4   3         78.98        117.46        12.46 o                         
   7  -4   3        716.44        698.42        21.68 o                         
   8  -4   3       6568.75       6464.01        99.27 o                         
   9  -4   3       3695.95       3761.92        69.30 o                         
  10  -4   3       1235.64       1103.44        46.10 o                         
  11  -4   3         30.02         14.18        28.99 o                         
  12  -4   3       1484.09       1608.59        63.95 o                         
  13  -4   3       2390.49       2388.86        82.41 o                         
  14  -4   3       1996.19       2137.75       120.32 o                         
  15  -4   3        195.99        281.23        73.45 o                         
 -15  -3   3       1195.72        972.47        84.16 o                         
 -14  -3   3        247.43        251.96        72.04 o                         
 -13  -3   3        372.28        499.92        56.76 o                         
 -12  -3   3       1730.70       1535.57        91.66 o                         
 -11  -3   3       2999.61       3167.65        87.41 o                         
 -10  -3   3       6751.21       6362.98       120.93 o                         
  -9  -3   3         15.62         65.69        26.67 o                         
  -8  -3   3       1144.85       1036.80        45.73 o                         
  -7  -3   3       4722.52       4656.16        66.96 o                         
  -6  -3   3       8980.43       9006.11       107.92 o                         
  -5  -3   3       2086.54       1914.68        34.21 o                         
  -4  -3   3        621.42        771.21        13.19 o                         
  -3  -3   3        169.25        238.60         7.78 o                         
  -2  -3   3      29642.75      29799.08       287.41 o                         
  -1  -3   3     112384.55     113142.12      1407.21 o                         
   0  -3   3        384.47        306.57         6.91 o                         
   1  -3   3       3721.33       4680.88        42.36 o                         
   2  -3   3        180.30        223.23         7.71 o                         
   3  -3   3      13363.44      14115.20       121.51 o                         
   4  -3   3       2067.30       2134.01        25.86 o                         
   5  -3   3      13318.08      13932.71       131.00 o                         
   6  -3   3        578.46        750.75        20.03 o                         
   7  -3   3       1751.18       1786.10        32.87 o                         
   8  -3   3       6202.42       6189.68        82.05 o                         
   9  -3   3       6216.65       6250.13        85.71 o                         
  10  -3   3       3024.90       2940.17        57.99 o                         
  11  -3   3        399.11        445.55        36.12 o                         
  12  -3   3        221.64        301.93        49.00 o                         
  13  -3   3       1628.52       1580.12        66.44 o                         
  14  -3   3       2835.11       3291.43       127.44 o                         
  15  -3   3        777.11        726.31        83.77 o                         
 -15  -2   3       2406.59       2731.07       128.23 o                         
 -14  -2   3        773.88        848.46        68.52 o                         
 -13  -2   3         66.81         84.61        46.78 o                         
 -12  -2   3       2194.41       2235.37        83.17 o                         
 -11  -2   3       6464.19       6411.25       173.47 o                         
 -10  -2   3       3349.83       3237.54        80.31 o                         
  -9  -2   3       2295.79       2411.14        63.92 o                         
  -8  -2   3         99.34        125.07        24.11 o                         
  -7  -2   3       1266.78       1198.12        33.44 o                         
  -6  -2   3       2794.52       2525.47        46.60 o                         
  -5  -2   3       8707.70       9181.59       153.52 o                         
  -4  -2   3       6536.13       6065.54        65.55 o                         
  -3  -2   3       3874.97       3758.56        41.21 o                         
  -2  -2   3        899.03       1157.87        13.70 o                         
  -1  -2   3      10061.10       8733.43        85.76 o                         
   0  -2   3      13565.94      16199.87       194.70 o                         
   1  -2   3         99.09        100.86         5.52 o                         
   2  -2   3       4143.66       4842.52        44.34 o                         
   3  -2   3      17186.54      17522.35       149.48 o                         
   4  -2   3      15032.75      16647.73       143.52 o                         
   5  -2   3      10987.09      11576.78       103.40 o                         
   6  -2   3       6934.00       7007.89        72.89 o                         
   7  -2   3          4.06          5.97        12.03 o                         
   8  -2   3       2771.09       2696.65        44.32 o                         
   9  -2   3       3858.07       3896.12        66.15 o                         
  10  -2   3       6039.70       6098.84       152.12 o                         
  11  -2   3       1042.32       1127.67        50.69 o                         
  12  -2   3          2.41        -28.69        35.02 o                         
  13  -2   3        979.67       1045.94       105.61 o                         
  14  -2   3       2121.51       2281.80       118.68 o                         
  15  -2   3       1167.40       1245.50        90.83 o                         
 -16  -1   3       1245.19       1024.61        88.03 o                         
 -15  -1   3       3250.69       3475.29       129.71 o                         
 -14  -1   3       1773.64       1733.14        91.54 o                         
 -13  -1   3         68.94         41.49        50.53 o                         
 -12  -1   3        916.64        961.00        71.21 o                         
 -11  -1   3       3423.60       3294.00        84.14 o                         
 -10  -1   3       3030.26       2952.11        74.79 o                         
  -9  -1   3       5234.31       5159.52        97.66 o                         
  -8  -1   3        911.05        975.88        54.42 o                         
  -7  -1   3         36.43         24.58        15.04 o                         
  -6  -1   3       3489.95       3466.98        98.99 o                         
  -5  -1   3       8931.76       9490.77       104.17 o                         
  -4  -1   3       6570.36       6754.26        71.58 o                         
  -3  -1   3       3683.67       4642.25        44.18 o                         
  -2  -1   3      11724.93      11796.32       106.81 o                         
  -1  -1   3       2448.53       4648.69        40.92 o                         
   0  -1   3       6888.68       5548.69        51.82 o                         
   1  -1   3      10167.21       9769.20        89.35 o                         
   2  -1   3       3910.96       3338.58        32.31 o                         
   3  -1   3       3934.41       4411.07        42.27 o                         
   4  -1   3      34098.32      34051.52       286.22 o                         
   5  -1   3      12724.25      13522.29       119.60 o                         
   6  -1   3      11221.02      11547.34       105.01 o                         
   7  -1   3        157.41        213.63        15.02 o                         
   8  -1   3        942.60       1003.07        31.43 o                         
   9  -1   3       1445.44       1381.86        41.49 o                         
  10  -1   3       6089.79       5884.29        86.15 o                         
  11  -1   3       2098.94       2004.33        90.20 o                         
  12  -1   3        186.93        193.97        41.57 o                         
  13  -1   3        894.87       1109.58        74.86 o                         
  14  -1   3       1155.49       1187.09        80.64 o                         
 -16   0   3        525.33        519.15        79.81 o                         
 -15   0   3       1414.63       1389.07        80.15 o                         
 -14   0   3       2977.32       3032.50       107.01 o                         
 -13   0   3        772.47        906.32        78.03 o                         
 -12   0   3        144.92        140.66        57.57 o                         
 -11   0   3       2093.22       1927.17        66.93 o                         
 -10   0   3       7176.15       7206.53       126.96 o                         
  -9   0   3       5075.76       5229.55        96.88 o                         
  -8   0   3       1490.51       1334.77        37.24 o                         
  -7   0   3        669.56        566.95        35.40 o                         
  -6   0   3        674.82        718.63        24.12 o                         
  -5   0   3      13644.70      13864.03       128.78 o                         
  -4   0   3      12295.28      13581.13       116.39 o                         
  -3   0   3       5258.40       5863.02        60.15 o                         
  -2   0   3       1638.71        994.69        12.38 o                         
  -1   0   3       2621.92       1431.02        15.11 o                         
   0   0   3      36953.29      38321.87       449.56 o                         
   1   0   3      26472.80      28032.42       233.76 o                         
   2   0   3       8430.79       9155.97        79.84 o                         
   3   0   3        704.32        705.62        14.39 o                         
   4   0   3       9814.72      10035.62       124.50 o                         
   5   0   3       8539.14       8611.02        79.83 o                         
   6   0   3       5704.36       5793.42        58.90 o                         
   7   0   3       1135.47       1205.07        30.03 o                         
   8   0   3         55.42         69.40        17.84 o                         
   9   0   3       3741.81       3630.20        61.69 o                         
  10   0   3       6846.79       6614.88        93.99 o                         
  11   0   3       2491.26       2473.48        70.50 o                         
  12   0   3        546.11        657.76        46.05 o                         
  13   0   3        347.04        291.06        80.25 o                         
  14   0   3        729.66        725.65        76.11 o                         
 -16   1   3        135.50         67.80        69.18 o                         
 -15   1   3        458.83        494.17        63.08 o                         
 -14   1   3       2896.66       2992.90       140.83 o                         
 -13   1   3       1322.75       1177.10        64.57 o                         
 -12   1   3         19.13         24.21        35.03 o                         
 -11   1   3        665.10        739.79        43.19 o                         
 -10   1   3       7867.79       7761.79       133.83 o                         
  -9   1   3       8926.60       9015.03        97.60 o                         
  -8   1   3      13023.95      12926.13       125.03 o                         
  -7   1   3       2314.45       2502.02        36.77 o                         
  -6   1   3        772.56        738.94        26.19 o                         
  -5   1   3      13686.20      14603.61       127.59 o                         
  -4   1   3      15759.82      16791.78       143.16 o                         
  -3   1   3      20760.23      19720.03       166.24 o                         
  -2   1   3       9034.19      11609.71       142.77 o                         
  -1   1   3      19887.24      21142.76       189.09 o                         
   0   1   3       1300.51       1356.36        16.85 o                         
   1   1   3       7836.58       9052.07        91.96 o                         
   2   1   3      20156.11      19190.52       162.62 o                         
   3   1   3        521.45        854.59        15.10 o                         
   4   1   3       1029.48       1018.29        18.29 o                         
   5   1   3       7587.94       7749.11        73.38 o                         
   6   1   3       7120.02       6841.96        72.25 o                         
   7   1   3       5339.69       5142.31        70.69 o                         
   8   1   3        109.85        135.02        18.55 o                         
   9   1   3        686.50        729.36        27.80 o                         
  10   1   3       4702.46       4429.86        74.63 o                         
  11   1   3       2869.89       2766.60        74.87 o                         
  12   1   3        746.55        767.10        51.94 o                         
  13   1   3          1.23        -58.34        58.34 o                         
  14   1   3        632.93        636.54        77.77 o                         
 -16   2   3         12.10         90.40        67.13 o                         
 -15   2   3        587.61        603.18        64.35 o                         
 -14   2   3       2052.60       2162.06        92.17 o                         
 -13   2   3       2907.46       2840.63        90.17 o                         
 -12   2   3        949.96        923.67        41.21 o                         
 -11   2   3        113.67        115.45        18.54 o                         
 -10   2   3       3903.45       3731.16        51.16 o                         
  -9   2   3       8433.37       8345.33        91.53 o                         
  -8   2   3       4651.80       4710.57        57.00 o                         
  -7   2   3       5012.30       5227.61        63.03 o                         
  -6   2   3       2123.48       2217.63        32.71 o                         
  -5   2   3       7948.12       8181.30        78.62 o                         
  -4   2   3      22211.87      23445.96       197.99 o                         
  -3   2   3      11131.41      13003.27       111.50 o                         
  -2   2   3       5313.74       5116.44        49.67 o                         
  -1   2   3       1508.33       1408.29        16.38 o                         
   0   2   3       1778.57       1921.64        25.75 o                         
   1   2   3      16251.51      16392.11       162.61 o                         
   2   2   3      17513.10      18819.16       200.28 o                         
   3   2   3       5114.55       5456.54        56.42 o                         
   4   2   3        149.11        293.80        17.38 o                         
   5   2   3       6022.35       5687.48        57.43 o                         
   6   2   3       7801.90       7820.61        86.85 o                         
   7   2   3       5319.95       5263.16        66.48 o                         
   8   2   3         99.68         76.38        18.94 o                         
   9   2   3         20.60         15.31        36.98 o                         
  10   2   3       1637.84       1737.50        60.95 o                         
  11   2   3       3675.98       3688.91        93.12 o                         
  12   2   3       1563.21       1393.36        72.81 o                         
  13   2   3        122.18        135.39        64.52 o                         
  14   2   3        173.27         69.57       119.82 o                         
 -16   3   3        268.84        235.88        69.44 o                         
 -15   3   3        182.59        202.16        56.66 o                         
 -14   3   3       1474.16       1277.38        70.36 o                         
 -13   3   3       2649.61       2636.76        65.79 o                         
 -12   3   3       2115.79       2008.46        54.09 o                         
 -11   3   3        261.38        266.86        21.51 o                         
 -10   3   3       1683.90       1750.09        35.28 o                         
  -9   3   3       7199.02       6840.69        78.30 o                         
  -8   3   3       8329.61       8509.19        92.16 o                         
  -7   3   3       6780.43       6888.01        77.84 o                         
  -6   3   3         10.57         85.96        11.04 o                         
  -5   3   3      10281.36      10983.07        97.30 o                         
  -4   3   3      25366.00      25740.53       217.29 o                         
  -3   3   3      14880.25      16132.99       137.80 o                         
  -2   3   3      15420.05      15314.68       130.70 o                         
  -1   3   3         35.71        122.42         7.63 o                         
   0   3   3       1391.19       1617.16        20.08 o                         
   1   3   3      15132.33      15446.70       174.30 o                         
   2   3   3       9684.64       9940.43       152.18 o                         
   3   3   3       6801.75       6795.94        74.06 o                         
   4   3   3       2611.05       2625.86        43.23 o                         
   5   3   3       2232.43       2242.31        32.97 o                         
   6   3   3       7042.71       6674.12        77.18 o                         
   7   3   3       3718.88       3719.71        53.16 o                         
   8   3   3       3856.95       3706.75        57.15 o                         
   9   3   3         38.98          6.69        23.19 o                         
  10   3   3       1138.62       1149.75        64.49 o                         
  11   3   3       2878.73       2881.93        85.82 o                         
  12   3   3       2765.47       2897.38       114.07 o                         
  13   3   3        601.73        661.18        78.84 o                         
 -16   4   3        240.03        133.78        64.76 o                         
 -15   4   3          3.46         67.12        62.30 o                         
 -14   4   3        704.24        605.82        77.49 o                         
 -13   4   3       3412.99       3461.78       108.54 o                         
 -12   4   3       4208.16       4206.42        96.67 o                         
 -11   4   3        953.94        913.17        41.72 o                         
 -10   4   3        822.94        818.66        32.75 o                         
  -9   4   3       5130.50       4948.82        61.23 o                         
  -8   4   3      12060.82      11999.00       125.18 o                         
  -7   4   3       5466.64       5488.63        59.87 o                         
  -6   4   3       3784.90       3538.58        42.22 o                         
  -5   4   3       2787.94       2570.76        29.56 o                         
  -4   4   3      14747.27      16104.56       165.92 o                         
  -3   4   3      30004.39      30977.51       287.62 o                         
  -2   4   3      18606.00      19417.14       165.28 o                         
  -1   4   3       1915.73       2066.79        27.64 o                         
   0   4   3        722.76        662.75        14.17 o                         
   1   4   3       7372.19       7107.35        75.85 o                         
   2   4   3      11642.20      12786.95       112.83 o                         
   3   4   3       9376.48       8923.58        83.26 o                         
   4   4   3        111.08        113.99        14.67 o                         
   5   4   3         26.33         50.87        16.57 o                         
   6   4   3       2806.80       2685.56        47.96 o                         
   7   4   3       6643.45       6463.13        78.77 o                         
   8   4   3       5752.99       5457.41        74.22 o                         
   9   4   3       1349.29       1416.76        55.89 o                         
  10   4   3         46.35         68.46        37.29 o                         
  11   4   3       1253.22       1213.66        86.47 o                         
  12   4   3       1776.29       1961.50       115.05 o                         
  13   4   3       1075.89        963.41       191.58 o                         
 -16   5   3        311.82        252.77       109.21 o                         
 -15   5   3         47.34        214.23        55.64 o                         
 -14   5   3       1090.65       1084.06        62.87 o                         
 -13   5   3       1801.15       1776.61        62.05 o                         
 -12   5   3       3379.36       3275.43        70.05 o                         
 -11   5   3       3247.12       3170.59        51.10 o                         
 -10   5   3         14.61          8.54        16.64 o                         
  -9   5   3        924.19        882.84        26.15 o                         
  -8   5   3      10117.81      10005.75       116.69 o                         
  -7   5   3       7187.19       7113.17       136.03 o                         
  -6   5   3       5318.79       5201.00        75.26 o                         
  -5   5   3          4.97         33.83        16.46 o                         
  -4   5   3        815.79       1012.07        24.35 o                         
  -3   5   3      17666.78      17015.06       147.08 o                         
  -2   5   3      14037.62      14926.19       139.10 o                         
  -1   5   3       2848.39       3048.23        36.50 o                         
   0   5   3         25.93         20.01         8.70 o                         
   1   5   3       2240.62       2099.82        53.37 o                         
   2   5   3       4451.10       4297.34        45.11 o                         
   3   5   3      13968.67      13072.00       125.17 o                         
   4   5   3       1950.60       2099.84        38.49 o                         
   5   5   3        580.78        517.02        20.62 o                         
   6   5   3        449.76        402.22        23.30 o                         
   7   5   3       5209.61       5176.74        78.39 o                         
   8   5   3       3794.57       3869.99        94.63 o                         
   9   5   3       2250.50       2098.85        67.81 o                         
  10   5   3         65.70         47.75        39.36 o                         
  11   5   3        344.69        298.82        58.43 o                         
  12   5   3       1023.44        850.46       114.82 o                         
 -16   6   3       1169.27        958.34       113.71 o                         
 -15   6   3        684.87        747.16        97.71 o                         
 -14   6   3         91.31         34.97        37.64 o                         
 -13   6   3       1153.52       1088.45        52.88 o                         
 -12   6   3       3580.72       3745.87        76.18 o                         
 -11   6   3       3997.27       3715.49        71.54 o                         
 -10   6   3        295.62        321.23        20.07 o                         
  -9   6   3       1265.37       1302.77        29.93 o                         
  -8   6   3       4834.75       4575.63        89.02 o                         
  -7   6   3       3730.25       3615.44        74.49 o                         
  -6   6   3       3121.91       2982.17        45.47 o                         
  -5   6   3        801.80        868.59        26.78 o                         
  -4   6   3        703.88        591.26        21.09 o                         
  -3   6   3       6018.03       5877.28        56.91 o                         
  -2   6   3       5302.88       5528.99        57.24 o                         
  -1   6   3       4498.09       4024.61        43.21 o                         
   0   6   3       2686.37       2914.92        34.01 o                         
   1   6   3          7.34         -2.67        15.45 o                         
   2   6   3       3636.36       3479.10        45.14 o                         
   3   6   3       6327.34       6016.74        69.81 o                         
   4   6   3       4209.23       3929.83        53.40 o                         
   5   6   3       1374.31       1434.37        34.66 o                         
   6   6   3        310.85        321.57        25.42 o                         
   7   6   3       1849.56       1921.77        61.63 o                         
   8   6   3       2385.62       2377.02        68.06 o                         
   9   6   3       2609.04       2736.31        78.77 o                         
  10   6   3        518.61        454.50        46.70 o                         
  11   6   3         42.28         -8.61        84.72 o                         
  12   6   3        947.22        984.21       117.52 o                         
 -16   7   3       1672.85       1655.11       131.14 o                         
 -15   7   3       1542.78       1685.32       116.63 o                         
 -14   7   3        253.59        212.30        61.51 o                         
 -13   7   3        263.52        260.76        39.10 o                         
 -12   7   3       3930.16       3744.58        93.30 o                         
 -11   7   3       4833.38       4723.70        70.16 o                         
 -10   7   3       4200.25       4064.44        91.56 o                         
  -9   7   3         29.84          2.32        26.09 o                         
  -8   7   3       1343.35       1397.55        68.23 o                         
  -7   7   3       5361.21       5120.54       120.82 o                         
  -6   7   3       6618.90       6571.50       112.56 o                         
  -5   7   3        971.16        813.01        30.56 o                         
  -4   7   3          5.85          4.13        13.82 o                         
  -3   7   3       3715.27       3702.75        48.65 o                         
  -2   7   3       9666.76       9788.02       104.21 o                         
  -1   7   3       6575.69       6292.61        75.83 o                         
   0   7   3       1311.73       1257.99        28.55 o                         
   1   7   3         15.53         30.72        16.47 o                         
   2   7   3        671.41        601.31        22.85 o                         
   3   7   3       4671.89       4619.40        62.92 o                         
   4   7   3       4775.16       4804.82        66.38 o                         
   5   7   3       2482.69       2394.97        45.37 o                         
   6   7   3         36.49         39.89        21.10 o                         
   7   7   3        828.76        830.28        45.35 o                         
   8   7   3       1270.82       1250.72        59.16 o                         
   9   7   3       2361.11       2510.03        80.10 o                         
  10   7   3       1563.82       1614.67        87.87 o                         
  11   7   3         32.34        -27.59        95.12 o                         
 -15   8   3       1789.79       1993.04       223.97 o                         
 -14   8   3        720.46        825.77        65.24 o                         
 -13   8   3         22.51         -2.83        45.02 o                         
 -12   8   3       1825.68       1943.99        87.57 o                         
 -11   8   3       5030.66       4893.80       110.01 o                         
 -10   8   3       7264.55       6877.99       130.87 o                         
  -9   8   3        629.13        651.32        61.72 o                         
  -8   8   3         84.39         24.85        39.31 o                         
  -7   8   3        627.63        774.71        63.03 o                         
  -6   8   3       6329.61       6131.54       109.19 o                         
  -5   8   3       6961.30       6950.16       118.60 o                         
  -4   8   3       2553.47       2652.13        53.41 o                         
  -3   8   3        340.10        441.22        17.78 o                         
  -2   8   3       3400.29       3123.89        48.20 o                         
  -1   8   3       7798.61       8104.25        98.32 o                         
   0   8   3       4503.18       4604.75        63.07 o                         
   1   8   3        810.72        805.21        64.65 o                         
   2   8   3        719.39        663.30        27.12 o                         
   3   8   3       5116.01       5292.48        77.49 o                         
   4   8   3       6660.86       5959.54        80.31 o                         
   5   8   3       5138.72       5288.48        75.45 o                         
   6   8   3         94.97        110.51        23.68 o                         
   7   8   3        138.83         74.92        49.89 o                         
   8   8   3       1210.63       1223.66        58.16 o                         
   9   8   3       1585.16       1580.70        91.02 o                         
  10   8   3        716.99        720.87       102.96 o                         
  11   8   3        206.51        287.89       107.79 o                         
 -15   9   3       1707.37       1776.14       104.72 o                         
 -14   9   3        713.59        762.97        73.98 o                         
 -13   9   3         67.59        -24.90        46.71 o                         
 -12   9   3        562.83        596.04        83.56 o                         
 -11   9   3       2042.72       2074.84       104.55 o                         
 -10   9   3       3519.41       3595.83        93.75 o                         
  -9   9   3       5845.72       5864.38       148.55 o                         
  -8   9   3       1320.84       1169.12        75.88 o                         
  -7   9   3       2432.52       2495.60        88.43 o                         
  -6   9   3       9065.15       8883.68       148.12 o                         
  -5   9   3       3142.98       2985.42        75.92 o                         
  -4   9   3       2533.20       2442.25        54.75 o                         
  -3   9   3        391.61        393.94        23.82 o                         
  -2   9   3        296.64        259.76        16.51 o                         
  -1   9   3       5747.22       5557.76        68.53 o                         
   0   9   3       9346.22       8910.37        99.26 o                         
   1   9   3       5618.13       5548.96        88.63 o                         
   2   9   3        296.15        368.83        23.60 o                         
   3   9   3       2861.59       2635.66        52.35 o                         
   4   9   3       2711.26       2743.00        55.86 o                         
   5   9   3       2990.11       3091.00        70.89 o                         
   6   9   3       1127.98        967.21        47.38 o                         
   7   9   3          3.48         -2.45        37.17 o                         
   8   9   3       1296.79       1407.51        80.44 o                         
   9   9   3       2178.33       2066.92       105.17 o                         
  10   9   3       1076.90        933.52       212.80 o                         
 -15  10   3       1620.46       1769.54       106.85 o                         
 -14  10   3       1113.62       1106.79        75.14 o                         
 -13  10   3        208.59        253.84        55.87 o                         
 -12  10   3        485.43        560.90        98.35 o                         
 -11  10   3       1345.18       1392.83        75.66 o                         
 -10  10   3       4713.46       4782.48       112.89 o                         
  -9  10   3       3943.19       3840.46       122.52 o                         
  -8  10   3       1547.87       1435.78       141.03 o                         
  -7  10   3         31.57         23.78        46.80 o                         
  -6  10   3       5569.80       5226.25       104.17 o                         
  -5  10   3       4907.20       4941.00        99.49 o                         
  -4  10   3       5137.53       5098.03       100.25 o                         
  -3  10   3        665.14        594.28        23.51 o                         
  -2  10   3          9.51         34.26        20.56 o                         
  -1  10   3       1152.67       1165.39        37.02 o                         
   0  10   3       9522.69       9202.48       115.72 o                         
   1  10   3       8053.87       8296.45       120.34 o                         
   2  10   3       1478.15       1347.96        44.18 o                         
   3  10   3        567.18        555.80        29.50 o                         
   4  10   3       2136.37       1950.12        54.39 o                         
   5  10   3       1641.22       1699.45        63.30 o                         
   6  10   3       1327.66       1282.71        71.19 o                         
   7  10   3        216.64        226.68        57.14 o                         
   8  10   3        409.30        471.89        83.25 o                         
   9  10   3       2125.08       2070.79       109.59 o                         
 -14  11   3       1690.32       1751.17        89.81 o                         
 -13  11   3       1192.43       1281.32        76.18 o                         
 -12  11   3          0.76         12.47        52.95 o                         
 -11  11   3       1299.49       1448.55        80.79 o                         
 -10  11   3       3964.19       3949.47       115.11 o                         
  -9  11   3       3321.06       3194.85       119.92 o                         
  -8  11   3       3338.70       3447.44       118.66 o                         
  -7  11   3          3.74         64.53        44.08 o                         
  -6  11   3       1752.16       1796.13        69.14 o                         
  -5  11   3       5119.51       5137.91       106.85 o                         
  -4  11   3       3561.05       3460.50        83.85 o                         
  -3  11   3       1629.72       1714.14        41.04 o                         
  -2  11   3        435.16        442.70        30.79 o                         
  -1  11   3       1518.52       1637.01        56.28 o                         
   0  11   3       2226.82       2216.53        69.04 o                         
   1  11   3       3109.19       2906.24        95.12 o                         
   2  11   3       1136.05       1176.27        60.48 o                         
   3  11   3         10.09        -27.07        31.97 o                         
   4  11   3        518.32        587.83        47.33 o                         
   5  11   3       3341.11       3182.62       119.94 o                         
   6  11   3       2078.73       2255.11       119.60 o                         
   7  11   3        746.90        807.11        80.83 o                         
   8  11   3          0.35        -95.48        95.48 o                         
 -14  12   3       1768.03       1683.54        93.26 o                         
 -13  12   3       1092.85       1101.22        86.86 o                         
 -12  12   3        455.04        458.46        62.50 o                         
 -11  12   3         20.50         13.12        50.61 o                         
 -10  12   3       1819.09       1902.55       109.43 o                         
  -9  12   3       2400.90       2304.23       116.74 o                         
  -8  12   3       2588.66       2663.73       132.30 o                         
  -7  12   3        292.22        262.14        54.73 o                         
  -6  12   3        432.85        391.17        50.13 o                         
  -5  12   3       3110.40       3035.99        86.80 o                         
  -4  12   3       5556.16       5735.76       117.41 o                         
  -3  12   3       2379.44       2472.97        50.86 o                         
  -2  12   3         11.81        -23.72        30.95 o                         
  -1  12   3       1213.41       1001.14        51.77 o                         
   0  12   3       1511.32       1624.01        52.93 o                         
   1  12   3       3654.09       3646.69        96.09 o                         
   2  12   3       1375.15       1374.43        62.20 o                         
   3  12   3          7.38         11.05        38.23 o                         
   4  12   3        412.05        497.49        65.29 o                         
   5  12   3       1335.49       1272.83        94.30 o                         
   6  12   3       1604.08       1776.50       109.60 o                         
   7  12   3       1270.26       1188.97       114.82 o                         
   8  12   3          4.29        -91.67        91.67 o                         
 -13  13   3        824.86        856.49        81.03 o                         
 -12  13   3        550.81        400.59        72.08 o                         
 -11  13   3         43.51        103.99        78.49 o                         
 -10  13   3        413.89        369.38        83.85 o                         
  -9  13   3       2106.07       2211.93       127.06 o                         
  -8  13   3       2119.11       2312.96       117.23 o                         
  -7  13   3       1020.31       1119.56        77.82 o                         
  -6  13   3         14.41         83.33        54.27 o                         
  -5  13   3       1770.53       1861.32        81.94 o                         
  -4  13   3       3225.28       3283.71        93.96 o                         
  -3  13   3       2119.69       2270.22        64.06 o                         
  -2  13   3        646.29        614.21        46.62 o                         
  -1  13   3         17.53         53.55        33.78 o                         
   0  13   3       1389.45       1523.30        74.60 o                         
   1  13   3       3752.94       3545.71       102.63 o                         
   2  13   3       1954.91       1916.74        70.27 o                         
   3  13   3        565.56        644.11        61.54 o                         
   4  13   3         26.85         26.20        62.95 o                         
   5  13   3       1552.30       1905.20       172.17 o                         
   6  13   3       1942.82       1962.31       240.20 o                         
 -12  14   3        677.62        871.86       122.86 o                         
 -11  14   3         70.21        -53.83        61.67 o                         
 -10  14   3        228.93        161.05        61.72 o                         
  -9  14   3        884.60        701.30       123.56 o                         
  -8  14   3       2477.45       2625.29       202.82 o                         
  -7  14   3       1681.56       1787.94       277.64 o                         
  -6  14   3        157.13        210.99        79.25 o                         
  -5  14   3         45.95         59.88        48.12 o                         
  -4  14   3       1573.74       1608.61        80.46 o                         
  -3  14   3       2587.87       2506.76       123.34 o                         
  -2  14   3       1689.38       1814.87        69.28 o                         
  -1  14   3         11.86        -61.51        61.51 o                         
   0  14   3        491.25        461.80        54.79 o                         
   1  14   3       1155.55       1185.86        56.08 o                         
   2  14   3       1291.20       1346.71        79.52 o                         
   3  14   3        738.73        658.68        79.10 o                         
   4  14   3        207.81        125.09        93.62 o                         
   5  14   3        155.26        110.93        86.52 o                         
 -11  15   3        273.85        245.56        74.96 o                         
 -10  15   3          5.87        -23.70        66.93 o                         
  -9  15   3        370.35        384.98        86.94 o                         
  -8  15   3       1350.38       1542.46       126.82 o                         
  -7  15   3       1830.46       1800.55       152.83 o                         
  -6  15   3        836.09        881.06        83.04 o                         
  -5  15   3          5.62        -64.77        64.77 o                         
  -4  15   3        338.77        370.58        58.45 o                         
  -3  15   3       1669.85       1696.35       105.95 o                         
  -2  15   3       2071.75       2130.09        80.11 o                         
  -1  15   3        380.74        348.83        51.88 o                         
   0  15   3         49.90         77.89        57.96 o                         
   1  15   3        987.82        973.57        78.29 o                         
   2  15   3        845.42        702.25        74.00 o                         
   3  15   3        877.87        874.12        82.62 o                         
   4  15   3        541.02        629.00        87.30 o                         
 -10  16   3          6.31         31.87        75.81 o                         
  -9  16   3        159.11         66.54        94.09 o                         
  -8  16   3        638.94        641.63        95.63 o                         
  -7  16   3       1068.81       1101.33       104.12 o                         
  -6  16   3       1293.45       1262.55        98.96 o                         
  -5  16   3        117.45        113.30        81.87 o                         
  -4  16   3        279.95        318.71        81.66 o                         
  -3  16   3       1491.25       1604.43        91.48 o                         
  -2  16   3       2221.46       2108.19       145.20 o                         
  -1  16   3       1162.86       1360.79       110.89 o                         
   0  16   3        139.07        219.75        69.17 o                         
   1  16   3        182.24        222.55        74.00 o                         
   2  16   3        684.22        734.04       101.32 o                         
  -8  17   3        477.79        389.91       106.12 o                         
  -7  17   3       1187.36       1125.86       112.82 o                         
  -6  17   3        916.89        924.39       105.25 o                         
  -5  17   3        439.72        562.33        98.58 o                         
  -4  17   3          8.57         -5.58        85.20 o                         
  -3  17   3       1040.76       1028.19        99.97 o                         
  -2  17   3       2476.48       3078.76       212.74 o                         
  -1  17   3       1482.75       1622.21       260.85 o                         
   0  17   3        616.07        560.87       114.61 o                         
  -1 -19   4        516.66        401.18       110.27 o                         
   0 -19   4        937.69       1121.91       118.57 o                         
   1 -19   4        603.06        719.92       108.09 o                         
   2 -19   4         89.81        172.13        76.67 o                         
   3 -19   4         96.69        266.16       122.45 o                         
   4 -19   4        761.66        829.36        86.61 o                         
   5 -19   4        916.86        865.58       109.85 o                         
   6 -19   4        804.71       1016.21        93.67 o                         
   7 -19   4          1.50        -26.21       143.53 o                         
  -3 -18   4        239.50        222.83        86.29 o                         
  -2 -18   4          9.79        -45.44        64.18 o                         
  -1 -18   4        397.23        352.23        70.82 o                         
   0 -18   4       1118.59        987.72        73.78 o                         
   1 -18   4        781.89        677.59       132.30 o                         
   2 -18   4        206.57        206.49        68.42 o                         
   3 -18   4          1.72        -64.62        64.62 o                         
   4 -18   4        874.64        862.89        78.46 o                         
   5 -18   4       1232.01       1399.35       132.59 o                         
   6 -18   4        794.21        905.09       108.58 o                         
   7 -18   4        162.03        141.36        91.12 o                         
   8 -18   4        124.46        242.53       178.66 o                         
   9 -18   4        812.34        960.42       111.51 o                         
  -5 -17   4       1894.18       2005.72       154.79 o                         
  -4 -17   4       1976.07       2121.02       237.19 o                         
  -3 -17   4       1145.23       1075.15        80.20 o                         
  -2 -17   4          4.12        -61.06       117.32 o                         
  -1 -17   4        153.33        182.18        86.12 o                         
   0 -17   4        473.25        305.22       131.67 o                         
   1 -17   4       2723.49       2943.50       169.12 o                         
   2 -17   4       1945.61       1991.49        80.92 o                         
   3 -17   4         96.30         67.48        77.64 o                         
   4 -17   4        745.45        639.24        82.02 o                         
   5 -17   4       1239.97       1195.77        80.66 o                         
   6 -17   4       1264.64       1298.61        79.50 o                         
   7 -17   4        498.70        544.67        71.56 o                         
   8 -17   4          5.02        -34.75        79.95 o                         
   9 -17   4        529.20        536.00        77.21 o                         
  10 -17   4       1148.39       1059.87        91.06 o                         
  -7 -16   4        180.04        224.88        77.32 o                         
  -6 -16   4          1.67        -67.65        67.65 o                         
  -5 -16   4       1069.57       1015.67        95.66 o                         
  -4 -16   4       2370.24       2378.10       100.25 o                         
  -3 -16   4       1545.31       1820.92        97.42 o                         
  -2 -16   4        337.55        309.04        58.14 o                         
  -1 -16   4         49.14         58.78        51.00 o                         
   0 -16   4       2309.75       2484.50       115.29 o                         
   1 -16   4       2860.50       2887.21        82.86 o                         
   2 -16   4       2189.42       2131.46       143.38 o                         
   3 -16   4       1068.05       1103.16        74.93 o                         
   4 -16   4        135.04        102.19        52.03 o                         
   5 -16   4        875.65        930.31        72.21 o                         
   6 -16   4       1546.60       1529.20       106.09 o                         
   7 -16   4       1335.67       1144.38       107.38 o                         
   8 -16   4        478.76        622.20        69.37 o                         
   9 -16   4        120.11         53.17        66.06 o                         
  10 -16   4       1544.63       1543.03       118.14 o                         
  11 -16   4       1309.10       1298.95        91.06 o                         
  -8 -15   4        991.65        774.33        96.63 o                         
  -7 -15   4        707.93        819.70        73.47 o                         
  -6 -15   4         76.84        150.36        61.96 o                         
  -5 -15   4        780.09        655.67        77.65 o                         
  -4 -15   4       1832.14       1853.36        90.75 o                         
  -3 -15   4       2628.02       2897.91       101.60 o                         
  -2 -15   4        672.12        555.70        65.37 o                         
  -1 -15   4         62.78        125.66        73.64 o                         
   0 -15   4        719.16        684.21        44.06 o                         
   1 -15   4       4107.67       4052.61        90.43 o                         
   2 -15   4       5342.37       5510.47        99.69 o                         
   3 -15   4       1759.85       1680.60        61.45 o                         
   4 -15   4          2.47        -17.41        43.15 o                         
   5 -15   4        677.39        746.67        70.38 o                         
   6 -15   4       1860.01       1915.35        89.73 o                         
   7 -15   4       3076.92       3114.65       108.22 o                         
   8 -15   4       2061.06       2083.99       111.43 o                         
   9 -15   4         51.11         19.69        56.33 o                         
  10 -15   4        452.79        489.42       115.45 o                         
  11 -15   4       1348.23       1152.22       168.06 o                         
  12 -15   4        962.89        780.25        85.34 o                         
  -9 -14   4        715.39        787.82        89.51 o                         
  -8 -14   4       1377.51       1335.85        81.13 o                         
  -7 -14   4       1344.38       1373.36        74.45 o                         
  -6 -14   4        455.24        398.67       109.21 o                         
  -5 -14   4        284.92        310.04        62.21 o                         
  -4 -14   4       1839.65       1671.31       100.09 o                         
  -3 -14   4       2877.19       2849.09        93.01 o                         
  -2 -14   4       1885.17       1870.45        96.21 o                         
  -1 -14   4        970.99        963.79        61.99 o                         
   0 -14   4        644.23        727.05        45.79 o                         
   1 -14   4       2717.71       2671.96        69.36 o                         
   2 -14   4       5585.78       5237.55       147.18 o                         
   3 -14   4       4650.43       4513.48        83.67 o                         
   4 -14   4        281.56        352.06        44.40 o                         
   5 -14   4         21.89          4.58        37.53 o                         
   6 -14   4       1124.89       1108.89        84.60 o                         
   7 -14   4       1681.77       1832.31        98.14 o                         
   8 -14   4       1271.67       1289.34        81.83 o                         
   9 -14   4        764.11        686.21        60.53 o                         
  10 -14   4          6.57        -21.65        53.73 o                         
  11 -14   4        950.25        953.74       102.74 o                         
  12 -14   4       1940.94       2012.52       106.08 o                         
 -10 -13   4         31.70        -77.72        77.72 o                         
  -9 -13   4        624.58        542.51        76.76 o                         
  -8 -13   4       1714.83       1752.10        78.52 o                         
  -7 -13   4       2359.00       2359.16       396.21 o                         
  -6 -13   4       1540.99       1532.21       103.21 o                         
  -5 -13   4        737.53        694.54        63.98 o                         
  -4 -13   4        555.43        641.05        58.64 o                         
  -3 -13   4       4145.08       4187.17       122.31 o                         
  -2 -13   4       3766.01       3569.18       162.25 o                         
  -1 -13   4       1002.42        973.89        60.41 o                         
   0 -13   4        138.35        101.92        33.32 o                         
   1 -13   4       2234.09       2241.70        60.64 o                         
   2 -13   4       3519.18       3349.73        68.07 o                         
   3 -13   4       3917.41       3974.26        73.64 o                         
   4 -13   4       1809.21       1771.77        63.41 o                         
   5 -13   4          0.44        -30.09        32.69 o                         
   6 -13   4       1370.70       1440.56        72.14 o                         
   7 -13   4       2606.98       2575.65        86.35 o                         
   8 -13   4       1447.43       1426.30        68.75 o                         
   9 -13   4        282.42        236.56        65.17 o                         
  10 -13   4          0.11        -26.35        49.01 o                         
  11 -13   4        440.07        489.82        85.77 o                         
  12 -13   4       1170.70       1113.73        80.33 o                         
  13 -13   4       1390.50       1302.17        90.21 o                         
 -11 -12   4       1552.97       1460.25        96.07 o                         
 -10 -12   4        170.84         98.61        70.82 o                         
  -9 -12   4        150.88        141.35        62.85 o                         
  -8 -12   4       1444.02       1451.35        78.83 o                         
  -7 -12   4       2388.98       2539.16        97.38 o                         
  -6 -12   4       3103.46       3149.26        95.54 o                         
  -5 -12   4       1093.01        973.30        53.48 o                         
  -4 -12   4         62.19         34.37        46.18 o                         
  -2 -12   4       7921.85       8008.27       247.12 o                         
  -1 -12   4       4645.85       4538.26        93.30 o                         
   0 -12   4         77.11         55.20        33.69 o                         
   1 -12   4        921.33        874.95        36.30 o                         
   2 -12   4       4187.98       4051.19        65.28 o                         
   3 -12   4       4158.03       4319.39        63.34 o                         
   4 -12   4       1969.49       1956.85        39.88 o                         
   5 -12   4        177.02        167.87        32.76 o                         
   6 -12   4       1391.92       1327.20       109.28 o                         
   7 -12   4       4799.90       4602.43       116.77 o                         
   8 -12   4       4475.60       4350.74       106.12 o                         
   9 -12   4       1210.55       1065.53        87.03 o                         
  10 -12   4        178.06        152.20        48.24 o                         
  11 -12   4        201.49        237.28        55.77 o                         
  12 -12   4        851.99        910.52        74.38 o                         
  13 -12   4       1805.68       1782.99        92.54 o                         
 -11 -11   4       1831.50       1866.21       161.28 o                         
 -10 -11   4       1114.26       1003.46        76.71 o                         
  -9 -11   4          3.06          3.34        42.87 o                         
  -8 -11   4        440.86        399.83        42.81 o                         
  -7 -11   4       2724.43       2666.38        89.48 o                         
  -6 -11   4       3001.08       2909.67        86.48 o                         
  -5 -11   4       2264.49       2250.52        93.44 o                         
  -4 -11   4         72.78        102.23        42.25 o                         
  -2 -11   4       1787.20       1659.84       118.57 o                         
  -1 -11   4       8306.74       7863.50       114.24 o                         
   0 -11   4       2372.68       2352.18        53.33 o                         
   1 -11   4        237.07        242.67        20.55 o                         
   2 -11   4       1737.35       1829.98        37.96 o                         
   3 -11   4       7052.56       7038.14        88.44 o                         
   4 -11   4       6236.29       6085.09        72.58 o                         
   5 -11   4       2065.89       1939.63        42.78 o                         
   6 -11   4         13.96         54.41        29.39 o                         
   7 -11   4       2349.44       2359.58        73.89 o                         
   8 -11   4       4861.43       4971.61       109.40 o                         
   9 -11   4       3012.46       2921.88        89.19 o                         
  10 -11   4        939.42        952.87        45.24 o                         
  11 -11   4          1.60        -23.38        49.19 o                         
  12 -11   4        881.72        797.17        78.27 o                         
  13 -11   4       2058.75       2128.70       103.01 o                         
  14 -11   4       1454.50       1453.38        94.55 o                         
 -12 -10   4       1134.77       1366.61        92.82 o                         
 -11 -10   4       1578.47       1578.99        86.67 o                         
 -10 -10   4       1438.99       1443.53        76.21 o                         
  -9 -10   4        184.69        167.23        38.63 o                         
  -8 -10   4        169.49        172.20        35.85 o                         
  -7 -10   4       2860.13       2750.97        71.23 o                         
  -6 -10   4       3360.27       3377.46        85.95 o                         
  -5 -10   4       2747.88       2838.04        75.45 o                         
  -4 -10   4        522.33        569.66        42.16 o                         
  -3 -10   4         86.80         25.81        49.30 o                         
  -2 -10   4        621.59        654.09        52.98 o                         
  -1 -10   4      10539.35      10438.99       124.30 o                         
   0 -10   4       7150.64       6878.28        87.05 o                         
   1 -10   4       2125.29       2139.40        36.63 o                         
   2 -10   4       1983.38       1906.95        36.07 o                         
   3 -10   4       3878.48       3837.18        52.32 o                         
   4 -10   4       6190.28       6019.36        70.63 o                         
   5 -10   4       5289.69       5377.88        65.41 o                         
   6 -10   4        316.10        268.55        17.04 o                         
   7 -10   4         37.39         64.56        17.51 o                         
   8 -10   4       2924.77       2918.48        61.42 o                         
   9 -10   4       4146.38       4153.55        78.59 o                         
  10 -10   4       2510.22       2509.75        70.46 o                         
  11 -10   4        284.37        347.66        38.48 o                         
  12 -10   4        447.03        426.12        46.52 o                         
  13 -10   4       1047.68       1012.45        75.83 o                         
  14 -10   4       1970.79       2198.32       110.48 o                         
 -13  -9   4          4.45        -41.90        99.97 o                         
 -12  -9   4        881.89        621.42        74.83 o                         
 -11  -9   4       1466.71       1497.49        89.70 o                         
 -10  -9   4       1800.82       1828.25        90.56 o                         
  -9  -9   4       1103.92       1055.56        47.94 o                         
  -8  -9   4        116.08         96.76        28.40 o                         
  -7  -9   4       1081.59       1096.67        48.72 o                         
  -6  -9   4       4274.63       4140.39        87.23 o                         
  -5  -9   4       5704.83       5737.32       104.37 o                         
  -4  -9   4       1289.21       1212.14        38.97 o                         
  -3  -9   4        536.88        573.06        25.35 o                         
  -2  -9   4        832.96        767.90        30.49 o                         
  -1  -9   4       4272.00       3990.84        48.72 o                         
   0  -9   4       2291.76       2336.46        34.33 o                         
   1  -9   4       3690.07       3705.26        41.87 o                         
   2  -9   4        313.72        346.67        15.37 o                         
   3  -9   4       3963.02       3780.72        53.12 o                         
   4  -9   4       5394.71       5446.43        63.98 o                         
   5  -9   4       5505.45       5426.32        64.83 o                         
   6  -9   4       5217.61       5105.09        63.53 o                         
   7  -9   4        291.49        233.60        33.26 o                         
   8  -9   4       4400.04       4279.49        65.50 o                         
   9  -9   4       4963.73       4858.34        86.01 o                         
  10  -9   4       2812.14       2905.59        72.22 o                         
  11  -9   4        941.66        874.35        48.59 o                         
  12  -9   4         31.56         62.30        44.73 o                         
  13  -9   4        370.99        304.19        48.83 o                         
  14  -9   4       1254.68       1301.91        83.46 o                         
 -13  -8   4        442.32        299.92        76.11 o                         
 -12  -8   4        124.41        196.78        63.23 o                         
 -11  -8   4       1109.87       1028.96       151.35 o                         
 -10  -8   4       3831.18       4070.50       109.93 o                         
  -9  -8   4       2450.97       2644.06        86.84 o                         
  -8  -8   4         95.60        126.29        22.10 o                         
  -7  -8   4        314.30        324.14        31.65 o                         
  -6  -8   4       4189.39       4097.59        82.09 o                         
  -5  -8   4       5486.15       5431.39        79.51 o                         
  -4  -8   4       5733.44       5735.32       101.04 o                         
  -3  -8   4       2122.48       2165.17        34.67 o                         
  -2  -8   4        471.78        463.85        17.98 o                         
  -1  -8   4       4621.27       4795.47        53.53 o                         
   0  -8   4       7244.49       7078.69        67.51 o                         
   1  -8   4       3297.21       2909.69        36.41 o                         
   2  -8   4        661.91        655.23        16.91 o                         
   3  -8   4       1393.58       1265.43        25.83 o                         
   4  -8   4       2893.89       2804.41        47.32 o                         
   5  -8   4       6953.80       6763.29        76.68 o                         
   6  -8   4       6254.17       6143.66        72.42 o                         
   7  -8   4        634.18        626.31        24.69 o                         
   8  -8   4        542.68        657.16        29.51 o                         
   9  -8   4       2537.45       2483.86        60.37 o                         
  10  -8   4       4796.07       4756.10        88.00 o                         
  11  -8   4       2286.25       2316.27       105.03 o                         
  12  -8   4         30.71         69.17        37.34 o                         
  13  -8   4        325.13        281.92        46.57 o                         
  14  -8   4       1132.82       1064.61        67.92 o                         
 -14  -7   4        865.57        753.01        87.40 o                         
 -13  -7   4       1248.95       1285.43        83.68 o                         
 -12  -7   4        219.35        117.74        57.46 o                         
 -11  -7   4         94.56        139.71        57.68 o                         
 -10  -7   4       1824.51       1824.82        81.04 o                         
  -9  -7   4       4928.49       4796.04       106.29 o                         
  -8  -7   4       4020.76       4008.37        59.70 o                         
  -7  -7   4          0.07         -4.64        17.47 o                         
  -6  -7   4       3681.86       3787.06        74.08 o                         
  -5  -7   4       5651.47       5571.90        80.01 o                         
  -4  -7   4      10004.53       9873.90        98.73 o                         
  -3  -7   4       4124.69       4156.17        53.38 o                         
  -2  -7   4         85.23        113.83        15.48 o                         
  -1  -7   4       5332.91       5529.17        63.80 o                         
   0  -7   4      10182.54      11619.96       110.02 o                         
   1  -7   4      12034.45      11868.66       132.52 o                         
   2  -7   4       1853.60       2098.26        27.93 o                         
   3  -7   4          1.20         35.76         9.05 o                         
   4  -7   4       2433.73       2218.27        31.04 o                         
   5  -7   4       5546.94       5319.92        62.58 o                         
   6  -7   4       5573.48       5462.93        65.62 o                         
   7  -7   4       1701.33       1610.66        35.90 o                         
   8  -7   4        117.81        119.10        19.93 o                         
   9  -7   4       1702.15       1766.30        61.59 o                         
  10  -7   4       5378.09       5379.85        93.20 o                         
  11  -7   4       3487.97       3093.75        75.31 o                         
  12  -7   4        513.80        496.13        48.46 o                         
  13  -7   4         26.30         39.34        43.87 o                         
  14  -7   4       1237.09       1202.56        64.02 o                         
 -14  -6   4       1819.99       2090.48       111.10 o                         
 -13  -6   4        901.73       1036.42        73.92 o                         
 -12  -6   4         17.96        -48.23        48.23 o                         
 -11  -6   4          9.32         11.18        43.20 o                         
 -10  -6   4       2081.81       2184.87        78.91 o                         
  -9  -6   4       3820.30       3722.70        89.66 o                         
  -8  -6   4       5883.16       5826.47       365.01 o                         
  -7  -6   4        319.54        366.99        23.14 o                         
  -6  -6   4       1279.22       1451.97        30.72 o                         
  -5  -6   4       3791.70       3709.70        50.59 o                         
  -4  -6   4       5646.69       5696.11        56.50 o                         
  -3  -6   4       6024.04       6405.84        61.37 o                         
  -2  -6   4       6631.20       7037.96        70.26 o                         
  -1  -6   4        335.55        545.48        15.37 o                         
   0  -6   4      18491.94      18525.71       169.40 o                         
   1  -6   4      27997.67      28733.45       279.49 o                         
   2  -6   4       2223.08       2513.83        32.82 o                         
   3  -6   4       1479.72       1453.39        24.30 o                         
   4  -6   4       1427.81       1439.23        23.88 o                         
   5  -6   4       6790.99       6665.51        65.34 o                         
   6  -6   4       7295.40       7217.25        81.73 o                         
   7  -6   4       1870.60       1766.10        35.65 o                         
   8  -6   4        539.58        535.80        25.52 o                         
   9  -6   4       1256.06       1274.05        46.60 o                         
  10  -6   4       5205.08       4955.91        88.23 o                         
  11  -6   4       3632.58       3437.30        77.81 o                         
  12  -6   4       2259.92       2007.97       106.27 o                         
  13  -6   4         89.72         17.57        42.96 o                         
  14  -6   4        470.39        481.75        55.77 o                         
  15  -6   4       1085.62       1279.17       195.95 o                         
 -15  -5   4        383.39        407.16        81.90 o                         
 -14  -5   4       2799.31       2920.76       160.30 o                         
 -13  -5   4       2173.46       2111.90       144.82 o                         
 -12  -5   4        572.57        703.14        91.05 o                         
 -11  -5   4         37.25         36.47        40.41 o                         
 -10  -5   4       1311.54       1331.38        66.42 o                         
  -9  -5   4       6045.89       5966.30       114.71 o                         
  -8  -5   4       5819.51       5826.78       134.01 o                         
  -7  -5   4       1587.90       1497.13        52.91 o                         
  -6  -5   4        156.16        141.92        11.16 o                         
  -5  -5   4      21302.24      21661.75       216.39 o                         
  -4  -5   4      17969.11      19096.01       175.83 o                         
  -3  -5   4       6645.43       6490.39        60.67 o                         
  -2  -5   4       1076.60       1231.42        19.08 o                         
  -1  -5   4        977.44        893.36        15.84 o                         
   0  -5   4       6932.82       7466.56        76.54 o                         
   1  -5   4       4784.79       5114.43        47.72 o                         
   2  -5   4      12379.06      12270.19       115.01 o                         
   3  -5   4       4116.63       3822.71        39.16 o                         
   4  -5   4         18.54         16.35         9.16 o                         
   5  -5   4        617.38        577.66        18.13 o                         
   6  -5   4      10738.16      10296.51       102.68 o                         
   7  -5   4       5334.24       5161.05        60.43 o                         
   8  -5   4       1701.04       1588.14        40.55 o                         
   9  -5   4        353.80        354.49        31.89 o                         
  10  -5   4       3471.52       3497.35        73.11 o                         
  11  -5   4       2196.61       2265.44        66.41 o                         
  12  -5   4       2964.22       2947.41        81.03 o                         
  13  -5   4       1086.79       1220.17        57.68 o                         
  14  -5   4         42.76        145.05        64.23 o                         
  15  -5   4        633.99        685.08       187.21 o                         
 -15  -4   4        286.64        286.14        74.68 o                         
 -14  -4   4       2473.27       2593.74       121.39 o                         
 -13  -4   4       3188.14       3032.80       128.75 o                         
 -12  -4   4       4723.57       4774.95       116.74 o                         
 -11  -4   4        418.62        409.86        53.36 o                         
 -10  -4   4        301.75        263.19        36.56 o                         
  -9  -4   4       4653.08       4691.34        96.49 o                         
  -8  -4   4       7677.80       7625.62       159.62 o                         
  -7  -4   4       3267.79       3102.74        59.78 o                         
  -6  -4   4        629.95        556.70        41.29 o                         
  -5  -4   4       6854.57       6920.77       106.37 o                         
  -4  -4   4       4093.24       4364.21        45.95 o                         
  -3  -4   4      19858.26      19973.44       196.50 o                         
  -2  -4   4      22635.80      24612.25       261.77 o                         
  -1  -4   4        492.06        678.84        13.10 o                         
   0  -4   4       8681.90       9490.50        82.41 o                         
   1  -4   4       9175.44       9826.99        91.19 o                         
   2  -4   4      15134.64      14254.77       146.73 o                         
   3  -4   4       5918.89       6353.34        59.10 o                         
   4  -4   4        236.17        314.41        11.57 o                         
   5  -4   4         55.53         69.99        10.84 o                         
   6  -4   4       1249.00       1229.86        24.62 o                         
   7  -4   4       9266.61       8758.20        84.99 o                         
   8  -4   4        421.04        461.74        23.94 o                         
   9  -4   4         71.28         97.03        36.39 o                         
  10  -4   4        214.16        273.71        30.59 o                         
  11  -4   4       3467.12       3447.49        79.01 o                         
  12  -4   4       2848.61       2831.72        80.79 o                         
  13  -4   4       1369.92       1445.68        60.91 o                         
  14  -4   4         65.15         48.66        63.53 o                         
 -15  -3   4          9.06         13.46        66.34 o                         
 -14  -3   4        459.01        411.49        62.82 o                         
 -13  -3   4       2762.48       2901.24       102.68 o                         
 -12  -3   4       4183.81       4469.57       110.16 o                         
 -11  -3   4       2863.04       2755.22        83.28 o                         
 -10  -3   4          2.37          0.82        29.79 o                         
  -9  -3   4       3314.38       3325.05        97.28 o                         
  -8  -3   4       6965.91       6846.05       145.96 o                         
  -7  -3   4       7041.14       6753.58        87.89 o                         
  -6  -3   4       2761.69       2941.10        42.48 o                         
  -5  -3   4         36.85         22.19        11.86 o                         
  -4  -3   4       8896.65       9546.94        84.50 o                         
  -3  -3   4      15162.77      16133.16       163.30 o                         
  -2  -3   4       3499.36       3555.65        36.14 o                         
  -1  -3   4       4194.24       4854.65        46.68 o                         
   0  -3   4        243.60        517.68        12.33 o                         
   1  -3   4       4236.03       4342.08        40.14 o                         
   2  -3   4      16005.00      18269.51       179.88 o                         
   3  -3   4      10522.63      10217.24        90.40 o                         
   4  -3   4        737.24        810.84        17.75 o                         
   5  -3   4       2857.46       2913.78        37.35 o                         
   6  -3   4       3810.75       3711.62        42.74 o                         
   7  -3   4       6158.57       6140.85        64.21 o                         
   8  -3   4       2503.96       2574.02        54.11 o                         
   9  -3   4       1964.72       2024.68        70.26 o                         
  10  -3   4          3.26        -26.17        27.02 o                         
  11  -3   4       2100.16       2118.88        85.75 o                         
  12  -3   4       2235.39       2590.84        78.84 o                         
  13  -3   4       1526.11       1388.10        63.71 o                         
  14  -3   4        261.09        532.01       147.14 o                         
 -16  -2   4        492.89        495.61        83.93 o                         
 -15  -2   4        152.89        134.29        64.18 o                         
 -14  -2   4         68.29         76.53        69.63 o                         
 -13  -2   4       1676.76       1833.00        85.56 o                         
 -12  -2   4       3855.40       3648.68        97.48 o                         
 -11  -2   4       3391.39       3277.57        85.88 o                         
 -10  -2   4         96.63        123.87        29.91 o                         
  -9  -2   4        179.67        181.01        36.56 o                         
  -8  -2   4       1978.96       1888.23        68.69 o                         
  -7  -2   4       5427.78       5270.92        71.91 o                         
  -6  -2   4       2935.30       2961.58        41.73 o                         
  -5  -2   4       1208.54       1237.73        24.21 o                         
  -4  -2   4       2204.71       2162.36        29.70 o                         
  -3  -2   4      22140.26      21744.40       191.05 o                         
  -2  -2   4      31401.43      29863.07       249.10 o                         
  -1  -2   4        488.67       1060.66        15.43 o                         
   0  -2   4       1172.77        824.61        13.04 o                         
   1  -2   4       1445.96       1311.58        15.91 o                         
   2  -2   4       6535.80       6679.02        60.17 o                         
   3  -2   4      25799.34      27785.89       234.32 o                         
   4  -2   4      20052.61      21345.04       182.79 o                         
   5  -2   4        437.19        509.48        23.88 o                         
   6  -2   4       9348.71       9458.37       103.13 o                         
   7  -2   4       7395.70       7597.13        81.84 o                         
   8  -2   4       2191.16       2180.96        41.83 o                         
   9  -2   4       3717.97       3430.95        69.60 o                         
  10  -2   4        740.50        704.66        37.99 o                         
  11  -2   4        469.09        495.31        38.85 o                         
  12  -2   4       1599.07       1439.38        69.21 o                         
  13  -2   4       2438.65       2622.36        93.57 o                         
  14  -2   4        521.71        454.20        72.03 o                         
 -16  -1   4       1128.66       1186.26       109.60 o                         
 -15  -1   4        407.90        389.01        83.64 o                         
 -14  -1   4         31.22         30.87        76.11 o                         
 -13  -1   4       1428.33       1444.50       120.44 o                         
 -12  -1   4       2108.77       2089.25        82.41 o                         
 -11  -1   4       2905.32       2858.70        78.64 o                         
 -10  -1   4       2655.67       2598.23        70.01 o                         
  -9  -1   4        351.60        338.82        41.81 o                         
  -8  -1   4       4090.15       3790.46        75.93 o                         
  -7  -1   4       2658.68       2406.12        43.04 o                         
  -6  -1   4       7686.71       7673.35        92.96 o                         
  -5  -1   4       1067.62       1182.09        22.96 o                         
  -4  -1   4        341.21        417.50        10.03 o                         
  -3  -1   4      10964.97      11450.29       105.31 o                         
  -2  -1   4       9965.89      12360.58       105.40 o                         
  -1  -1   4        339.79        818.79        12.89 o                         
   0  -1   4       6170.09       6994.57        70.98 o                         
   1  -1   4       4082.69       3784.21        42.55 o                         
   2  -1   4        909.50       1029.05        15.07 o                         
   3  -1   4      25140.20      26657.00       225.16 o                         
   4  -1   4      39893.50      41038.52       647.16 o                         
   5  -1   4      14595.68      15107.91       133.28 o                         
   6  -1   4        117.17         97.67        13.56 o                         
   7  -1   4       3177.01       3160.87        50.67 o                         
   8  -1   4       4676.35       4758.45        64.00 o                         
   9  -1   4       4126.03       4090.12        67.53 o                         
  10  -1   4        834.55        949.65        44.14 o                         
  11  -1   4          9.68         32.93        34.07 o                         
  12  -1   4       1101.11       1061.04        52.34 o                         
  13  -1   4       2408.21       2758.44       115.38 o                         
  14  -1   4        788.15        841.87        79.55 o                         
 -16   0   4       1813.54       1808.52        94.01 o                         
 -15   0   4        979.86        823.72        76.73 o                         
 -14   0   4        214.77        147.81        51.48 o                         
 -13   0   4        422.46        382.73        81.97 o                         
 -12   0   4       2020.03       2103.28        74.91 o                         
 -11   0   4       3152.52       3115.99        80.06 o                         
 -10   0   4       6340.23       6247.90       114.59 o                         
  -9   0   4          9.17         25.66        25.28 o                         
  -8   0   4       2239.94       2377.20        51.11 o                         
  -7   0   4       7924.62       7922.90        97.72 o                         
  -6   0   4      11038.40      11325.15       108.29 o                         
  -5   0   4       5457.72       5819.57        54.36 o                         
  -4   0   4        833.62        818.99        15.10 o                         
  -3   0   4       3014.73       3312.05        32.17 o                         
  -2   0   4       3986.49       4473.21        43.93 o                         
  -1   0   4      36022.32      37881.66       314.74 o                         
   0   0   4       1740.16       1894.24        21.52 o                         
   1   0   4        440.88        588.91        11.09 o                         
   2   0   4       3551.19       3083.42        31.30 o                         
   3   0   4       7766.03       8471.18        76.48 o                         
   4   0   4       6617.34       6802.15        64.48 o                         
   5   0   4      16925.91      17407.37       152.46 o                         
   6   0   4       1242.18       1379.48        30.23 o                         
   7   0   4        232.13        285.36        18.88 o                         
   8   0   4       2739.64       2821.57        48.10 o                         
   9   0   4       5432.51       5256.20       133.38 o                         
  10   0   4       2589.66       2555.26        72.25 o                         
  11   0   4        244.01        286.34        38.21 o                         
  12   0   4        767.30        654.60        52.34 o                         
  13   0   4        943.99        806.67        72.68 o                         
  14   0   4       1274.03       1192.35        87.50 o                         
 -16   1   4       1103.40       1045.34        80.84 o                         
 -15   1   4       1595.22       1639.72       102.93 o                         
 -14   1   4        655.82        723.29        58.37 o                         
 -13   1   4          1.95         17.13        55.68 o                         
 -12   1   4       1316.21       1492.79        64.44 o                         
 -11   1   4       4674.86       4517.35        96.88 o                         
 -10   1   4       9660.04       9363.17       155.25 o                         
  -9   1   4       2783.25       2770.71        50.36 o                         
  -8   1   4          2.71          5.56        13.11 o                         
  -7   1   4       7042.54       6839.72        76.96 o                         
  -6   1   4      16575.89      17787.84       153.65 o                         
  -5   1   4       6004.95       6371.85        71.37 o                         
  -4   1   4       2871.28       3279.71        35.25 o                         
  -3   1   4       2503.19       2957.94        32.03 o                         
  -2   1   4      12304.59      14258.80       130.19 o                         
  -1   1   4      19454.22      18643.33       168.06 o                         
   0   1   4       3521.19       3754.97        43.72 o                         
   1   1   4        988.19       1141.61        20.21 o                         
   2   1   4         30.74         40.72         5.52 o                         
   3   1   4       9308.04       9734.68        92.86 o                         
   4   1   4      12745.55      12727.59       113.24 o                         
   5   1   4       4243.15       4320.74        46.79 o                         
   6   1   4       1360.10       1366.63        29.76 o                         
   7   1   4         13.41         28.85        16.58 o                         
   8   1   4       4689.87       4372.60        61.66 o                         
   9   1   4       4488.07       4557.83        67.55 o                         
  10   1   4       1393.41       1386.15        56.96 o                         
  11   1   4        624.53        598.58        48.27 o                         
  12   1   4         95.05         99.72        45.41 o                         
  13   1   4        547.40        519.34        72.37 o                         
  14   1   4       1342.38       1193.99       118.09 o                         
 -16   2   4        760.78        685.33        81.86 o                         
 -15   2   4       2280.86       2458.04       107.15 o                         
 -14   2   4       1203.24       1205.59        82.65 o                         
 -13   2   4         94.56        111.70        40.44 o                         
 -12   2   4        373.23        448.30        41.08 o                         
 -11   2   4       6740.83       6322.64        83.52 o                         
 -10   2   4       7563.41       7365.76        84.44 o                         
  -9   2   4       7824.18       7775.74        86.35 o                         
  -8   2   4       1441.18       1417.82        29.88 o                         
  -7   2   4       1249.37       1127.83        26.12 o                         
  -6   2   4      13021.60      13953.14       122.58 o                         
  -5   2   4      25558.36      26579.62       269.99 o                         
  -4   2   4       9724.62      10131.09        95.78 o                         
  -3   2   4       4373.21       4300.98        45.29 o                         
  -2   2   4       5115.26       4436.72        57.38 o                         
  -1   2   4       7890.36       8645.65        81.03 o                         
   0   2   4       6148.68       6622.09        63.42 o                         
   1   2   4       7086.52       7142.00        76.81 o                         
   2   2   4       1159.18        950.80        23.90 o                         
   3   2   4       7656.64       7689.30        77.11 o                         
   4   2   4       3919.69       4061.23        43.25 o                         
   5   2   4       8598.14       8632.98        87.38 o                         
   6   2   4       4184.23       4231.82        55.10 o                         
   7   2   4        573.25        569.72        22.78 o                         
   8   2   4       2315.39       2139.87        44.77 o                         
   9   2   4       4481.27       4626.72        78.45 o                         
  10   2   4       2183.13       2154.39        72.11 o                         
  11   2   4        585.19        613.01        54.91 o                         
  12   2   4          1.87        -55.88        55.88 o                         
  13   2   4        457.78        513.82        98.04 o                         
 -16   3   4        561.70        626.86        71.18 o                         
 -15   3   4       1179.99       1255.02        72.73 o                         
 -14   3   4       1279.00       1138.19        83.35 o                         
 -13   3   4        564.64        533.47        33.66 o                         
 -12   3   4         70.28         82.45        21.47 o                         
 -11   3   4       4364.84       4248.53        64.40 o                         
 -10   3   4       7630.02       7510.38        86.40 o                         
  -9   3   4       6808.18       6482.15        75.21 o                         
  -8   3   4       7236.20       7421.41       104.85 o                         
  -7   3   4         86.01         38.69        17.12 o                         
  -6   3   4       8475.56       9026.61        82.73 o                         
  -5   3   4      19120.49      20538.39       203.76 o                         
  -4   3   4      25074.55      26713.77       240.98 o                         
  -3   3   4       2742.33       3110.77        32.37 o                         
  -2   3   4         41.32        109.73         7.42 o                         
  -1   3   4       6251.88       6841.90        66.21 o                         
   0   3   4       8193.73       8198.65        78.19 o                         
   1   3   4       6597.64       6718.94        85.94 o                         
   2   3   4       1825.16       1856.19        31.69 o                         
   3   3   4       1679.58       1694.98        33.86 o                         
   4   3   4       1485.99       1392.98        26.29 o                         
   5   3   4       6163.81       6323.73        72.44 o                         
   6   3   4       2332.90       2218.37        38.59 o                         
   7   3   4         30.17         48.86        20.93 o                         
   8   3   4        615.82        612.31        34.05 o                         
   9   3   4       3958.22       3898.34        80.47 o                         
  10   3   4       4317.80       4186.69        90.55 o                         
  11   3   4       1503.34       1456.17       116.56 o                         
  12   3   4         35.19         35.88        62.06 o                         
  13   3   4        134.62        126.18        97.18 o                         
 -16   4   4        315.38        369.23        66.20 o                         
 -15   4   4        936.16        867.40        65.63 o                         
 -14   4   4       1393.89       1327.46        72.18 o                         
 -13   4   4       1276.87       1208.57        51.11 o                         
 -12   4   4         34.28        -27.29        31.68 o                         
 -11   4   4       1172.78       1092.61        37.96 o                         
 -10   4   4       5356.71       5273.18        73.77 o                         
  -9   4   4       5782.77       5804.66        69.49 o                         
  -8   4   4       1920.12       2067.89        43.08 o                         
  -7   4   4         31.54         16.03        11.45 o                         
  -6   4   4       1271.37       1233.34        25.42 o                         
  -5   4   4      10968.61      11272.38       100.62 o                         
  -4   4   4      31221.73      33065.50       278.58 o                         
  -3   4   4      21088.68      23832.89       202.45 o                         
  -2   4   4        405.54        347.75        11.80 o                         
  -1   4   4       5551.03       5146.95        73.94 o                         
   0   4   4       7260.26       7622.37        74.35 o                         
   1   4   4      17804.34      17378.41       434.37 o                         
   2   4   4         94.16        116.16        13.73 o                         
   3   4   4         21.21         58.77        14.84 o                         
   4   4   4        712.84        687.50        23.03 o                         
   5   4   4       3819.91       3901.39        58.10 o                         
   6   4   4       1873.98       1819.74        41.82 o                         
   7   4   4       1175.47       1256.25        44.32 o                         
   8   4   4        147.01        117.69        28.86 o                         
   9   4   4        990.64        980.17        47.07 o                         
  10   4   4       3977.07       4062.18       105.73 o                         
  11   4   4       2044.07       1845.16        76.59 o                         
  12   4   4        276.72        276.50        94.65 o                         
 -16   5   4         66.55        248.02        95.60 o                         
 -15   5   4       1207.39       1241.95        78.42 o                         
 -14   5   4       3002.39       2844.91       108.43 o                         
 -13   5   4       2156.83       2155.13        65.65 o                         
 -12   5   4        123.11        139.16        27.62 o                         
 -11   5   4        114.38        104.30        19.59 o                         
 -10   5   4       2225.44       2125.50        39.39 o                         
  -9   5   4       5700.01       5764.42        75.44 o                         
  -8   5   4       2632.22       2633.63        41.92 o                         
  -7   5   4         91.09        126.67        19.08 o                         
  -6   5   4        891.23        899.41        27.45 o                         
  -5   5   4       9315.57       9038.06        89.81 o                         
  -4   5   4      11686.92      12246.64       108.73 o                         
  -3   5   4       9646.58       9738.72        94.84 o                         
  -2   5   4       7383.56       7201.63        76.50 o                         
  -1   5   4         15.42          8.70         8.03 o                         
   0   5   4       9259.14       9180.53        83.98 o                         
   1   5   4      14104.92      13826.90       157.21 o                         
   2   5   4       2124.54       1926.43        36.67 o                         
   3   5   4       1565.57       1563.17        42.15 o                         
   4   5   4        513.26        482.59        27.47 o                         
   5   5   4       2811.62       2797.62        44.90 o                         
   6   5   4       1665.61       1672.49        37.74 o                         
   7   5   4       2264.33       2273.91        50.78 o                         
   8   5   4        382.42        366.04        33.00 o                         
   9   5   4        313.65        249.31        55.41 o                         
  10   5   4       1625.84       1534.83        66.19 o                         
  11   5   4       1138.24       1067.76       132.92 o                         
  12   5   4        776.64        751.82       112.90 o                         
 -16   6   4        236.25        289.78       102.34 o                         
 -15   6   4        479.11        502.77        91.31 o                         
 -14   6   4       2341.96       2037.56       125.72 o                         
 -13   6   4       3306.44       3287.06        79.51 o                         
 -12   6   4       1636.44       1508.02        69.18 o                         
 -11   6   4        148.70        170.38        21.81 o                         
 -10   6   4        181.33        182.21        19.20 o                         
  -9   6   4       1542.65       1561.67        36.66 o                         
  -8   6   4       3432.33       3302.98        77.53 o                         
  -7   6   4       4338.52       4202.21        70.73 o                         
  -6   6   4         22.15          2.93        16.28 o                         
  -5   6   4       3099.43       2927.09        44.40 o                         
  -4   6   4       2048.82       2068.20        27.20 o                         
  -3   6   4      12309.98      11761.29       108.46 o                         
  -2   6   4       1345.52       1324.99        23.03 o                         
  -1   6   4        161.36        162.53        10.72 o                         
   0   6   4       2645.18       2696.06        39.88 o                         
   1   6   4       6708.94       6403.86        73.69 o                         
   2   6   4      11642.24      11644.00       176.30 o                         
   3   6   4       2880.88       2734.28        77.22 o                         
   4   6   4        262.16        244.73        29.50 o                         
   5   6   4        568.76        527.90        37.60 o                         
   6   6   4       3368.35       3246.75        58.56 o                         
   7   6   4       2294.95       2327.88        49.17 o                         
   8   6   4       1406.88       1460.49        56.68 o                         
   9   6   4          5.69        -37.45        37.45 o                         
  10   6   4        488.50        454.75        64.35 o                         
  11   6   4       1017.89       1028.65       112.27 o                         
 -16   7   4        869.20        772.63       169.05 o                         
 -15   7   4          6.29         34.58        83.84 o                         
 -14   7   4        958.77       1074.65        65.23 o                         
 -13   7   4       2232.07       2108.75        71.36 o                         
 -12   7   4       2950.62       2901.53        66.92 o                         
 -11   7   4        336.68        343.01        39.32 o                         
 -10   7   4          5.27         57.60        34.67 o                         
  -9   7   4        741.01        839.98        57.56 o                         
  -8   7   4        420.95        498.30        82.37 o                         
  -7   7   4       2843.42       2752.80        66.74 o                         
  -6   7   4       1899.06       1702.44        52.42 o                         
  -5   7   4        130.55        120.92        25.40 o                         
  -4   7   4       1914.87       1858.52        39.14 o                         
  -3   7   4       6507.24       6316.35        71.26 o                         
  -2   7   4       2969.01       3089.11        52.07 o                         
  -1   7   4       2432.45       2315.23        34.58 o                         
   0   7   4       1953.06       1758.23        33.19 o                         
   1   7   4       5613.45       5133.74        92.57 o                         
   2   7   4       8869.32       8458.01       110.25 o                         
   3   7   4       4219.30       4306.64       105.01 o                         
   4   7   4         58.15         55.85        30.33 o                         
   5   7   4        227.97        252.07        36.54 o                         
   6   7   4       3224.48       3212.89        89.29 o                         
   7   7   4       4077.28       4167.21       106.46 o                         
   8   7   4       2498.70       2367.20       108.51 o                         
   9   7   4        571.92        586.21        62.23 o                         
  10   7   4         68.89         63.90        93.31 o                         
  11   7   4       1155.73       1234.18       126.95 o                         
 -16   8   4        900.75        933.53       117.40 o                         
 -15   8   4         65.86        168.83       127.93 o                         
 -14   8   4        657.06        637.76        77.37 o                         
 -13   8   4       2652.89       2507.15       124.43 o                         
 -12   8   4       3837.56       3968.71       106.46 o                         
 -11   8   4        923.05        904.88        75.34 o                         
 -10   8   4        148.98        104.29        48.05 o                         
  -9   8   4        122.52        183.34        45.79 o                         
  -8   8   4        795.13        797.17        55.58 o                         
  -7   8   4       4354.05       4198.73        88.00 o                         
  -6   8   4       1129.35       1234.43        50.44 o                         
  -5   8   4        373.89        318.10        28.56 o                         
  -4   8   4       1426.72       1378.48        50.28 o                         
  -3   8   4       4057.99       4026.17        58.23 o                         
  -2   8   4       4383.34       4164.79        59.55 o                         
  -1   8   4       2577.83       2563.24        44.10 o                         
   0   8   4         21.24         46.41        15.71 o                         
   1   8   4       4162.55       4391.60        78.79 o                         
   2   8   4       8304.96       8147.04       110.36 o                         
   3   8   4       4529.34       4325.03        89.49 o                         
   4   8   4       2890.48       2991.95       104.22 o                         
   5   8   4         15.46          0.29        40.37 o                         
   6   8   4       1638.24       1664.72        78.07 o                         
   7   8   4       1782.76       1675.63        83.74 o                         
   8   8   4       3430.54       3333.11       113.46 o                         
   9   8   4       1507.60       1588.82        89.24 o                         
  10   8   4          1.00        -11.18        98.81 o                         
 -15   9   4        211.46        252.37        98.60 o                         
 -14   9   4        303.66        286.78        59.35 o                         
 -13   9   4       2420.01       2468.43       102.07 o                         
 -12   9   4       2903.09       2850.99        99.95 o                         
 -11   9   4       1887.19       1943.16        81.55 o                         
 -10   9   4        266.17        359.64        55.79 o                         
  -9   9   4         22.01         36.27        44.60 o                         
  -8   9   4       2181.95       2252.12        89.69 o                         
  -7   9   4       5316.86       5037.61       101.93 o                         
  -6   9   4       4933.23       4952.14        98.79 o                         
  -5   9   4        776.46        756.87        42.15 o                         
  -4   9   4        224.62        196.39        25.87 o                         
  -3   9   4       1260.79       1226.56        35.12 o                         
  -2   9   4       4257.41       4417.17        64.51 o                         
  -1   9   4       2831.87       2702.43        48.83 o                         
   0   9   4       2394.42       2309.41        44.89 o                         
   1   9   4        138.74        122.27        23.95 o                         
   2   9   4       7924.06       7254.71       101.12 o                         
   3   9   4       8499.53       8698.91       139.00 o                         
   4   9   4       2690.59       2682.67        95.75 o                         
   5   9   4         93.87        130.19        47.63 o                         
   6   9   4         50.36         68.17        50.05 o                         
   7   9   4       1095.09       1044.33        69.67 o                         
   8   9   4       1965.80       1932.67       125.38 o                         
   9   9   4       1090.27       1105.69        80.39 o                         
  10   9   4         93.72       -125.46       199.70 o                         
 -15  10   4        457.31        375.48        77.11 o                         
 -14  10   4          2.23        -57.69        57.69 o                         
 -13  10   4        933.73       1000.34        68.74 o                         
 -12  10   4       2231.94       2312.64        96.82 o                         
 -11  10   4       2955.98       2886.03       125.45 o                         
 -10  10   4       1820.78       1788.09       122.25 o                         
  -9  10   4          1.02        -45.82        45.82 o                         
  -8  10   4       2492.08       2530.55       100.22 o                         
  -7  10   4       4310.45       4216.30        96.24 o                         
  -6  10   4       3717.34       3818.10        89.35 o                         
  -5  10   4       2224.56       2221.94        68.89 o                         
  -4  10   4         10.95        -18.63        18.63 o                         
  -3  10   4       2007.04       2154.76        49.80 o                         
  -2  10   4       2919.82       2545.06        45.67 o                         
  -1  10   4       3887.04       3856.43        57.75 o                         
   0  10   4       3297.67       3487.90        65.23 o                         
   1  10   4         72.85         74.27        26.20 o                         
   2  10   4        777.55        770.82        39.56 o                         
   3  10   4       1634.14       1532.08        43.18 o                         
   4  10   4       3189.95       3109.96       108.54 o                         
   5  10   4        887.54        913.15        67.89 o                         
   6  10   4         43.34         74.89        81.13 o                         
   7  10   4       1157.46        993.51       103.59 o                         
   8  10   4       1991.58       2062.51       102.88 o                         
   9  10   4       1111.70       1092.56       124.13 o                         
 -14  11   4        146.24        134.13        65.92 o                         
 -13  11   4        187.20        276.33        82.84 o                         
 -12  11   4       1139.92       1102.25        70.59 o                         
 -11  11   4       3448.24       3458.16       116.89 o                         
 -10  11   4       2538.20       2507.36       119.94 o                         
  -9  11   4        392.18        432.72        59.87 o                         
  -8  11   4        144.17        194.30        50.98 o                         
  -7  11   4       3597.48       3673.51        94.73 o                         
  -6  11   4       4320.32       4191.69        98.01 o                         
  -5  11   4       2804.06       2755.36        80.11 o                         
  -4  11   4        745.01        778.02        44.88 o                         
  -3  11   4        300.36        275.70        23.83 o                         
  -2  11   4       4731.55       4674.30        66.76 o                         
  -1  11   4       6877.61       6502.20        83.42 o                         
   0  11   4        888.30        839.20        39.47 o                         
   1  11   4         89.54        124.62        42.33 o                         
   2  11   4        765.70        656.30        36.80 o                         
   3  11   4       1187.29       1023.18        68.19 o                         
   4  11   4       1311.14       1583.51        99.28 o                         
   5  11   4       1349.84       1324.60        81.95 o                         
   6  11   4         96.36         52.41        68.94 o                         
   7  11   4        301.87        200.53        86.12 o                         
   8  11   4       1543.25       1628.68       116.70 o                         
 -14  12   4        433.79        299.17        76.88 o                         
 -13  12   4          6.56        -89.03        89.03 o                         
 -12  12   4        598.00        780.79        70.77 o                         
 -11  12   4       2192.56       2112.68       104.17 o                         
 -10  12   4       2503.61       2617.11       132.21 o                         
  -9  12   4        836.65        823.37        76.76 o                         
  -8  12   4          3.54        -52.48        52.48 o                         
  -7  12   4        945.36        951.10        56.22 o                         
  -6  12   4       2556.18       2720.75        87.39 o                         
  -5  12   4       3453.12       3595.10        95.35 o                         
  -4  12   4       1726.22       1616.97       129.63 o                         
  -3  12   4          3.41         25.63        25.00 o                         
  -2  12   4       1450.70       1487.80        50.15 o                         
  -1  12   4       2911.48       2669.42        63.93 o                         
   0  12   4       2985.62       2928.20        87.70 o                         
   1  12   4        288.39        390.59        66.17 o                         
   2  12   4         68.65         70.17        36.32 o                         
   3  12   4        794.84        852.25        80.92 o                         
   4  12   4       3383.22       3381.98       134.14 o                         
   5  12   4       1666.61       1661.58        95.26 o                         
   6  12   4        380.71        516.28        84.60 o                         
   7  12   4        113.55        265.84       136.04 o                         
 -13  13   4        177.17         61.45        88.62 o                         
 -12  13   4         16.73         86.20        63.46 o                         
 -11  13   4       1223.11       1169.54        78.52 o                         
 -10  13   4       2075.30       2232.63       138.24 o                         
  -9  13   4       1472.19       1776.53       114.16 o                         
  -8  13   4        207.58        143.49        67.65 o                         
  -7  13   4        370.26        397.62        65.00 o                         
  -6  13   4       2701.27       2747.41        96.06 o                         
  -5  13   4       2360.88       2523.67        91.71 o                         
  -4  13   4       1448.33       1358.48        93.39 o                         
  -3  13   4        310.18        368.82        57.46 o                         
  -2  13   4        380.97        501.02        47.20 o                         
  -1  13   4        845.11        806.03        44.52 o                         
   0  13   4       1943.24       1852.56       169.05 o                         
   1  13   4       1031.83        966.59        48.52 o                         
   2  13   4        132.99        318.46        78.89 o                         
   3  13   4        179.31        162.36        60.48 o                         
   4  13   4       1154.67       1107.50       114.82 o                         
   5  13   4       1913.48       2086.92       123.85 o                         
   6  13   4        641.42        571.23        96.20 o                         
 -12  14   4         10.44        -70.28        70.28 o                         
 -11  14   4        517.72        433.34        71.73 o                         
 -10  14   4       1133.59       1171.47       103.42 o                         
  -9  14   4       1711.80       1660.86       113.58 o                         
  -8  14   4        896.33       1089.17        89.03 o                         
  -7  14   4         76.83        135.61        66.43 o                         
  -6  14   4        946.78        921.72        89.90 o                         
  -5  14   4       1872.02       1890.54       114.26 o                         
  -4  14   4       2537.71       2782.85       109.18 o                         
  -3  14   4        740.54        638.70        52.13 o                         
  -2  14   4         11.37         12.80        42.04 o                         
  -1  14   4        659.03        596.98        53.42 o                         
   0  14   4       1175.30       1195.86        72.65 o                         
   1  14   4        682.16        615.89        80.12 o                         
   2  14   4        243.81        400.67        82.07 o                         
   3  14   4         25.67          1.36       101.10 o                         
   4  14   4        450.20        525.24       102.79 o                         
 -11  15   4        103.06        176.04        89.42 o                         
 -10  15   4        675.50        673.09        97.74 o                         
  -9  15   4       1171.23       1166.02       104.84 o                         
  -8  15   4        912.74        867.57       105.46 o                         
  -7  15   4        200.86        234.42        77.07 o                         
  -6  15   4        133.73         46.39        71.34 o                         
  -5  15   4        992.43        861.89        70.37 o                         
  -4  15   4       1804.87       1960.41       100.10 o                         
  -3  15   4       1110.88       1094.13        71.55 o                         
  -2  15   4         90.53        157.08        46.71 o                         
  -1  15   4        138.26        206.25        60.76 o                         
   0  15   4        942.85        994.55        75.43 o                         
   1  15   4       1469.26       1340.90        84.54 o                         
   2  15   4        424.60        430.48        76.33 o                         
   3  15   4        113.39        265.81       140.63 o                         
  -9  16   4       1020.53       1083.83       211.55 o                         
  -8  16   4        941.18       1131.55       109.21 o                         
  -7  16   4         55.97         87.75        91.08 o                         
  -6  16   4         39.53       -101.78       191.58 o                         
  -5  16   4        345.43        323.79       134.17 o                         
  -4  16   4        815.94        682.43       102.09 o                         
  -3  16   4        989.28        888.31       110.27 o                         
  -2  16   4        621.67        660.75       101.45 o                         
  -1  16   4         12.55        115.33        93.64 o                         
   0  16   4        618.18        461.79        96.75 o                         
   1  16   4       1034.18       1113.87        89.28 o                         
  -7  17   4        371.23        253.30       205.31 o                         
  -6  17   4         26.93       -142.77       151.64 o                         
  -5  17   4        482.68        338.90       193.45 o                         
  -4  17   4        854.14       1134.42       212.18 o                         
  -3  17   4       1007.56       1030.04       136.04 o                         
  -2  17   4        412.88        160.02       107.82 o                         
  -2 -19   5        913.19        931.58        90.17 o                         
  -1 -19   5        980.75        942.18        95.61 o                         
   0 -19   5        427.61        598.72       103.63 o                         
   1 -19   5         64.75         -4.46        75.16 o                         
   2 -19   5        606.20        678.75        81.52 o                         
   3 -19   5        910.74       1048.61        92.27 o                         
   4 -19   5        612.22        606.29        86.76 o                         
   5 -19   5         77.51         88.05        80.84 o                         
   6 -19   5          7.64         35.75        80.42 o                         
   7 -19   5        780.17        779.84        90.90 o                         
  -4 -18   5          2.20        160.94       137.97 o                         
  -3 -18   5        257.88        277.25       114.57 o                         
  -2 -18   5       1025.58        980.61        78.48 o                         
  -1 -18   5       1518.23       1354.23       132.92 o                         
   0 -18   5        982.81        852.81        71.00 o                         
   1 -18   5        194.85        153.71        54.15 o                         
   2 -18   5        386.06        335.23        68.92 o                         
   3 -18   5       1650.27       1695.44       108.38 o                         
   4 -18   5        846.03        843.97       111.08 o                         
   5 -18   5        232.93        164.39        69.10 o                         
   6 -18   5          1.07          2.19        69.47 o                         
   7 -18   5        429.05        312.73       104.22 o                         
   8 -18   5       1210.00       1270.17        93.57 o                         
  -6 -17   5       1403.45       1250.74        96.49 o                         
  -5 -17   5       1243.39       1316.15        76.31 o                         
  -4 -17   5        456.81        499.03        70.63 o                         
  -3 -17   5         28.29         12.51        63.83 o                         
  -2 -17   5       1123.94        975.21        72.81 o                         
  -1 -17   5       1463.52       1560.75        86.02 o                         
   0 -17   5       1606.55       1737.33        93.85 o                         
   1 -17   5        741.87        767.96        60.25 o                         
   2 -17   5          4.10         44.73        61.01 o                         
   3 -17   5       1537.80       1370.06        84.08 o                         
   4 -17   5       2568.66       2961.64       130.33 o                         
   5 -17   5       1180.12       1074.12       120.82 o                         
   6 -17   5        319.79        338.05        74.76 o                         
   7 -17   5        119.10        134.13        64.29 o                         
   8 -17   5       1014.94       1151.06        83.82 o                         
   9 -17   5       1581.58       1457.86       137.14 o                         
  10 -17   5        978.80       1084.40        92.81 o                         
  -7 -16   5        459.23        470.10        77.69 o                         
  -6 -16   5       1021.28       1015.00        79.01 o                         
  -5 -16   5       2267.39       2428.51       104.00 o                         
  -4 -16   5       1291.16       1301.68        67.27 o                         
  -3 -16   5         93.45         14.79        48.70 o                         
  -2 -16   5        397.87        322.96        56.02 o                         
  -1 -16   5       2058.13       2248.21       141.36 o                         
   0 -16   5       4755.33       4829.16       102.37 o                         
   1 -16   5       2571.92       2405.57        86.62 o                         
   2 -16   5         66.88         69.51        42.33 o                         
   3 -16   5        703.37        670.10        45.95 o                         
   4 -16   5       1659.17       1825.36        88.02 o                         
   5 -16   5       1720.78       1675.03        92.11 o                         
   6 -16   5       1428.13       1373.22        84.53 o                         
   7 -16   5          7.69         58.22        57.57 o                         
   8 -16   5        218.79        118.31        60.98 o                         
   9 -16   5       1903.38       1823.56       153.58 o                         
  10 -16   5       2007.81       2194.58       116.05 o                         
  11 -16   5        407.22        401.39        83.46 o                         
  -8 -15   5        438.43        426.61        94.43 o                         
  -7 -15   5         40.89          5.99        70.07 o                         
  -6 -15   5       1476.40       1357.84        75.30 o                         
  -5 -15   5       3412.93       3623.92       115.29 o                         
  -4 -15   5       1566.00       1566.24        67.82 o                         
  -3 -15   5        369.06        331.46        46.14 o                         
  -2 -15   5        324.69        337.07        97.98 o                         
  -1 -15   5       1968.60       1973.91        81.41 o                         
   0 -15   5       3879.11       3768.95       102.08 o                         
   1 -15   5       2229.75       2163.98        85.26 o                         
   2 -15   5       1412.50       1336.66        67.96 o                         
   3 -15   5          8.98         42.88        41.50 o                         
   4 -15   5       2106.38       2125.89       129.88 o                         
   5 -15   5       2826.38       2892.85        96.50 o                         
   6 -15   5       2203.78       2197.16        93.63 o                         
   7 -15   5        699.46        686.56       112.11 o                         
   8 -15   5         38.52          8.73        54.66 o                         
   9 -15   5       1467.73       1498.15        99.86 o                         
  10 -15   5       1187.20       1091.66        77.50 o                         
  11 -15   5       1009.85       1119.63        85.41 o                         
  12 -15   5         33.54        217.08        95.96 o                         
  -9 -14   5       1996.30       2168.76       173.52 o                         
  -8 -14   5        638.21        686.72        66.76 o                         
  -7 -14   5        158.02        221.16        63.90 o                         
  -6 -14   5        662.83        691.91        60.01 o                         
  -5 -14   5       3311.14       3248.15       101.30 o                         
  -4 -14   5       4183.70       4225.05       106.84 o                         
  -3 -14   5       2024.18       2103.52        86.15 o                         
  -2 -14   5         46.14         18.77        78.01 o                         
  -1 -14   5       1733.00       1517.69       144.78 o                         
   0 -14   5       6418.23       6505.27       127.77 o                         
   1 -14   5       4289.84       4085.25        82.18 o                         
   2 -14   5       1762.12       1689.28        60.02 o                         
   3 -14   5        286.41        215.76        31.90 o                         
   4 -14   5        933.73        963.35        40.35 o                         
   5 -14   5       3082.54       2932.83        89.31 o                         
   6 -14   5       3523.89       3498.10       121.80 o                         
   7 -14   5       1028.77       1070.28        61.34 o                         
   8 -14   5          8.89         59.01        46.74 o                         
   9 -14   5        383.37        390.71        57.06 o                         
  10 -14   5       1037.98        990.75        78.22 o                         
  11 -14   5       1415.87       1391.32       109.83 o                         
  12 -14   5        373.37        406.61       106.26 o                         
 -10 -13   5       1297.05       1398.03        93.48 o                         
  -9 -13   5       2053.07       2201.85       115.25 o                         
  -8 -13   5       1397.25       1361.83        64.09 o                         
  -7 -13   5        388.20        456.41        49.54 o                         
  -6 -13   5        212.46        227.20        43.35 o                         
  -5 -13   5       2097.07       2056.33        81.50 o                         
  -4 -13   5       3450.69       3707.40       116.45 o                         
  -3 -13   5       2229.44       2040.38       127.31 o                         
  -2 -13   5        958.83        926.60        60.01 o                         
  -1 -13   5        539.98        501.81        41.54 o                         
   0 -13   5       4446.53       4144.38       134.19 o                         
   1 -13   5       5345.70       5125.06        81.04 o                         
   2 -13   5       4685.82       4747.12        67.82 o                         
   3 -13   5        943.79        944.60        35.48 o                         
   4 -13   5         50.64         34.17        20.46 o                         
   5 -13   5       3008.40       2959.03        66.00 o                         
   6 -13   5       4235.05       4454.42       104.44 o                         
   7 -13   5       2612.10       2514.44        86.32 o                         
   8 -13   5         10.15         -3.16        50.46 o                         
   9 -13   5        642.85        630.26        59.85 o                         
  10 -13   5       1325.61       1223.17        90.65 o                         
  11 -13   5       2109.20       2052.60       113.87 o                         
  12 -13   5        630.74        665.28        75.67 o                         
  13 -13   5        282.72        203.97       116.96 o                         
 -11 -12   5         55.65         47.03        78.37 o                         
 -10 -12   5        759.30        734.80        77.49 o                         
  -9 -12   5       2229.91       2391.18       114.62 o                         
  -8 -12   5       1845.19       1845.89        94.35 o                         
  -7 -12   5       2037.62       2057.43        74.41 o                         
  -6 -12   5         74.73         62.94        34.49 o                         
  -5 -12   5       1148.87       1112.97        54.73 o                         
  -4 -12   5       2185.94       2333.82        90.38 o                         
  -3 -12   5       3598.76       3805.06       148.52 o                         
  -2 -12   5        282.06        247.61        43.14 o                         
  -1 -12   5        572.84        573.60        35.15 o                         
   0 -12   5       1676.70       1638.58        40.46 o                         
   1 -12   5       3535.79       3395.04        52.92 o                         
   2 -12   5       4758.36       4537.68        70.39 o                         
   3 -12   5       1234.38       1178.09        35.65 o                         
   4 -12   5         32.58         18.06        18.33 o                         
   5 -12   5       1611.99       1595.47        36.62 o                         
   6 -12   5       4568.43       4560.29        70.53 o                         
   7 -12   5       3591.29       3422.01       106.76 o                         
   8 -12   5       1475.96       1423.53        75.01 o                         
   9 -12   5         37.94         51.01        29.81 o                         
  10 -12   5       1131.06       1099.38        79.57 o                         
  11 -12   5       2074.57       2216.14       107.60 o                         
  12 -12   5       1857.61       2057.78       111.23 o                         
  13 -12   5        789.09        701.59        80.35 o                         
 -12 -11   5       1276.12       1261.10       159.30 o                         
 -11 -11   5        275.95        371.03        74.80 o                         
 -10 -11   5          4.91        -60.38        60.38 o                         
  -9 -11   5       2035.26       2290.47       109.55 o                         
  -8 -11   5       2540.01       2687.11        77.04 o                         
  -7 -11   5       3335.34       3168.62        77.03 o                         
  -6 -11   5        391.77        379.20        37.13 o                         
  -5 -11   5        534.14        610.91        47.18 o                         
  -4 -11   5       3407.94       3285.94        92.03 o                         
  -3 -11   5       5604.33       5691.52       136.80 o                         
  -2 -11   5        117.31        161.25        31.42 o                         
  -1 -11   5         78.11         91.12        19.26 o                         
   0 -11   5       1885.16       1724.47        36.86 o                         
   1 -11   5       1540.08       1552.55        34.57 o                         
   2 -11   5       3298.31       3320.57        52.29 o                         
   3 -11   5       4487.31       4425.91        62.72 o                         
   4 -11   5         32.26         14.45        15.75 o                         
   5 -11   5       1063.51       1060.53        31.24 o                         
   6 -11   5       7794.85       7637.50        89.07 o                         
   7 -11   5       6300.69       6211.12        97.60 o                         
   8 -11   5       3087.43       3254.53        58.96 o                         
   9 -11   5        536.26        516.35        35.45 o                         
  10 -11   5         65.86         22.70        33.93 o                         
  11 -11   5       1343.73       1402.49        59.63 o                         
  12 -11   5       2528.48       2657.37       145.40 o                         
  13 -11   5       1446.64       1530.58       115.57 o                         
 -12 -10   5       1571.59       1618.40        94.96 o                         
 -11 -10   5        808.69        826.40        74.29 o                         
 -10 -10   5         13.99         74.42        57.49 o                         
  -9 -10   5        743.25        718.50        41.33 o                         
  -8 -10   5       3002.94       2916.83       104.01 o                         
  -7 -10   5       4448.47       4418.70        81.92 o                         
  -6 -10   5       1336.31       1513.20        52.80 o                         
  -5 -10   5        146.16        166.33        26.63 o                         
  -4 -10   5       1426.74       1249.61        41.74 o                         
  -3 -10   5       4167.41       3907.57        68.64 o                         
  -2 -10   5       5561.23       5356.23        78.86 o                         
  -1 -10   5       2621.85       2568.53        41.98 o                         
   0 -10   5        339.92        343.27        18.33 o                         
   1 -10   5       3594.49       3499.27        52.92 o                         
   2 -10   5       9039.76       8707.93       157.79 o                         
   3 -10   5       2879.19       2826.68        41.97 o                         
   4 -10   5       1173.25       1098.25        28.45 o                         
   5 -10   5         64.17         42.46        14.95 o                         
   6 -10   5       3082.02       3129.70        48.16 o                         
   7 -10   5       5680.73       5697.25        79.00 o                         
   8 -10   5       5042.76       4767.59        92.32 o                         
   9 -10   5       2259.33       2171.22        61.70 o                         
  10 -10   5         51.80         47.84        32.71 o                         
  11 -10   5       1200.38       1308.53        58.52 o                         
  12 -10   5       1839.07       1868.48        78.00 o                         
  13 -10   5       1664.32       1644.56        90.13 o                         
  14 -10   5        716.04        731.29        95.28 o                         
 -13  -9   5       1127.35       1055.39        99.52 o                         
 -12  -9   5       1267.53       1388.47       131.04 o                         
 -11  -9   5       1810.77       1747.04        87.99 o                         
 -10  -9   5       1194.07       1147.56        68.38 o                         
  -9  -9   5        616.92        688.24        81.00 o                         
  -8  -9   5       5638.58       5393.32        79.73 o                         
  -7  -9   5       6199.57       6116.65        94.53 o                         
  -6  -9   5       2482.22       2403.16        54.31 o                         
  -5  -9   5       1115.20       1009.55        50.31 o                         
  -4  -9   5       1324.10       1182.92        33.03 o                         
  -3  -9   5       3562.73       3862.63        49.93 o                         
  -2  -9   5       8641.12       8364.09        92.96 o                         
  -1  -9   5       8211.67       8007.87        77.03 o                         
   0  -9   5        120.81        175.06        12.54 o                         
   1  -9   5         52.88         43.59        10.51 o                         
   2  -9   5       1653.05       1572.18        30.80 o                         
   3  -9   5       4714.26       4593.02        55.84 o                         
   4  -9   5       4741.81       4629.47        58.35 o                         
   5  -9   5       1115.44       1163.88        28.78 o                         
   6  -9   5        477.37        566.77        23.81 o                         
   7  -9   5       9136.03       9123.21       104.84 o                         
   8  -9   5       6058.56       6217.65        86.68 o                         
   9  -9   5       3265.52       3073.09        61.39 o                         
  10  -9   5        121.60        144.12        33.01 o                         
  11  -9   5        441.42        450.73        41.65 o                         
  12  -9   5       1182.90       1130.71        57.78 o                         
  13  -9   5       1587.55       1608.97       113.02 o                         
  14  -9   5        939.02        878.50        81.41 o                         
 -13  -8   5        390.28        449.44        76.29 o                         
 -12  -8   5        472.21        522.33        66.11 o                         
 -11  -8   5       2251.99       2267.04       115.52 o                         
 -10  -8   5       2376.11       2437.39       105.29 o                         
  -9  -8   5          1.32          6.67        46.08 o                         
  -8  -8   5       1533.15       1447.12        40.83 o                         
  -7  -8   5       8804.38       8945.16       122.73 o                         
  -6  -8   5       6321.79       6189.19        90.67 o                         
  -5  -8   5       4483.43       4426.13        63.60 o                         
  -4  -8   5         13.90         31.46        13.25 o                         
  -3  -8   5       3233.10       3061.47        40.66 o                         
  -2  -8   5      11008.33      11422.06       130.93 o                         
  -1  -8   5      12498.27      12912.08       133.73 o                         
   0  -8   5       3412.88       3463.69        38.62 o                         
   1  -8   5       1111.12       1294.19        24.86 o                         
   2  -8   5       7289.94       6907.29        78.44 o                         
   3  -8   5       2721.78       2720.05        35.33 o                         
   4  -8   5       7147.73       7309.23        80.83 o                         
   5  -8   5       5056.60       4849.56        59.64 o                         
   6  -8   5         79.20         80.28        15.75 o                         
   7  -8   5       3144.51       2942.33        47.86 o                         
   8  -8   5       6725.35       6614.72        90.12 o                         
   9  -8   5       5274.17       5018.44        78.48 o                         
  10  -8   5        817.73        839.46        50.62 o                         
  11  -8   5         46.95         51.55        34.58 o                         
  12  -8   5        840.45        856.60        50.40 o                         
  13  -8   5       2090.87       2253.37       103.94 o                         
  14  -8   5       1558.42       1724.88       120.66 o                         
 -14  -7   5        112.84        -28.50        97.91 o                         
 -13  -7   5        128.41         82.04        65.97 o                         
 -12  -7   5        172.35        190.11        56.47 o                         
 -11  -7   5       1086.58       1051.66        62.63 o                         
 -10  -7   5       1746.23       1679.54        77.58 o                         
  -9  -7   5        270.12        276.39        69.27 o                         
  -8  -7   5        304.42        324.34        44.78 o                         
  -7  -7   5       7590.05       7458.47       102.84 o                         
  -6  -7   5      11537.51      11101.18       129.83 o                         
  -5  -7   5       4891.82       4793.11        55.27 o                         
  -4  -7   5         19.61         20.55        10.59 o                         
  -3  -7   5         28.27         27.05         9.45 o                         
  -2  -7   5      23344.72      24130.84       220.56 o                         
  -1  -7   5      26670.05      28399.79       257.85 o                         
   0  -7   5       2511.31       2463.74        31.44 o                         
   1  -7   5       7415.62       7475.78        80.20 o                         
   2  -7   5       4792.14       5178.09        54.46 o                         
   3  -7   5      11690.80      11389.55       109.02 o                         
   4  -7   5      14229.87      14136.24       134.46 o                         
   5  -7   5       8180.08       8089.59        89.13 o                         
   6  -7   5        922.70        975.35        32.81 o                         
   7  -7   5        284.57        298.94        20.24 o                         
   8  -7   5       7157.23       7080.44        94.65 o                         
   9  -7   5       3505.37       3503.48        71.01 o                         
  10  -7   5       2797.11       2732.66        68.54 o                         
  11  -7   5         51.39        -13.92        33.87 o                         
  12  -7   5        408.74        343.71        75.26 o                         
  13  -7   5       2500.97       2398.09        99.98 o                         
  14  -7   5       2430.75       2489.84        97.17 o                         
 -14  -6   5       1017.26       1101.86        84.41 o                         
 -13  -6   5          1.33         39.68        57.92 o                         
 -12  -6   5        919.92        879.07       108.58 o                         
 -11  -6   5       2571.81       2629.55        92.08 o                         
 -10  -6   5       1969.16       1974.24        76.65 o                         
  -9  -6   5        669.51        672.09        56.67 o                         
  -8  -6   5          5.47         11.46        35.67 o                         
  -7  -6   5       3330.10       3228.30        91.19 o                         
  -6  -6   5       6105.52       5812.69        67.85 o                         
  -5  -6   5      13474.75      14007.17       133.30 o                         
  -4  -6   5       4350.46       4143.82        52.78 o                         
  -3  -6   5       1205.55       1206.65        20.47 o                         
  -2  -6   5      15228.58      16582.72       165.67 o                         
  -1  -6   5      34303.76      35178.13       341.49 o                         
   0  -6   5      32756.50      33804.43       303.26 o                         
   1  -6   5      12424.79      12318.64       124.76 o                         
   2  -6   5       1924.46       1650.90        33.80 o                         
   3  -6   5       2750.76       3143.10        35.06 o                         
   4  -6   5      12145.02      12490.24       111.82 o                         
   5  -6   5       6198.35       6319.16        63.31 o                         
   6  -6   5       2670.18       2517.45        40.43 o                         
   7  -6   5        182.18        202.48        18.53 o                         
   8  -6   5       2336.30       2308.37        49.09 o                         
   9  -6   5       3064.39       2879.24        64.01 o                         
  10  -6   5       5860.31       5849.29        99.90 o                         
  11  -6   5        369.84        436.58        38.89 o                         
  12  -6   5         31.48         41.98        38.19 o                         
  13  -6   5       1609.92       1767.45       108.77 o                         
  14  -6   5       2026.59       2017.23       121.33 o                         
 -15  -5   5       1230.36       1248.93        91.91 o                         
 -14  -5   5       1085.04       1116.34        93.68 o                         
 -13  -5   5         10.87         -6.52        52.13 o                         
 -12  -5   5        490.76        520.71        54.56 o                         
 -11  -5   5       4200.33       4145.31       115.14 o                         
 -10  -5   5       5587.42       5507.35       113.62 o                         
  -9  -5   5       3558.73       3530.62       105.63 o                         
  -8  -5   5        959.81        994.52        62.99 o                         
  -7  -5   5       1864.59       1806.45        56.45 o                         
  -6  -5   5       3595.07       3706.22        52.87 o                         
  -5  -5   5       9732.73       9641.52        94.23 o                         
  -4  -5   5       3901.53       3969.55        43.86 o                         
  -3  -5   5       6092.75       6507.70        65.71 o                         
  -2  -5   5       3308.15       3403.70        40.17 o                         
  -1  -5   5      21637.92      23562.93       227.08 o                         
   0  -5   5      15854.99      16444.61       162.21 o                         
   1  -5   5       7367.98       7915.31        70.88 o                         
   2  -5   5         10.18         31.49         7.11 o                         
   3  -5   5        508.59        544.65        15.78 o                         
   4  -5   5      18416.63      18193.42       158.02 o                         
   5  -5   5       7307.87       7281.35        75.99 o                         
   6  -5   5       6061.98       5822.85        60.63 o                         
   7  -5   5         24.39         33.19        16.63 o                         
   8  -5   5       1657.69       1685.05        47.75 o                         
   9  -5   5       2803.21       2697.20        62.15 o                         
  10  -5   5       4364.55       4329.74        83.11 o                         
  11  -5   5       1035.13        980.53        46.70 o                         
  12  -5   5        122.29        147.37        40.78 o                         
  13  -5   5        428.15        454.19        75.82 o                         
  14  -5   5       1415.71       1366.94       117.28 o                         
 -15  -4   5       2307.51       2484.08       119.26 o                         
 -14  -4   5       2659.63       2692.34       190.96 o                         
 -13  -4   5        384.14        343.83       100.16 o                         
 -12  -4   5         46.22        -40.62        42.52 o                         
 -11  -4   5       2343.58       2273.65        80.35 o                         
 -10  -4   5       6645.35       6836.44       159.56 o                         
  -9  -4   5       6601.04       6275.92       144.61 o                         
  -8  -4   5       1883.30       1820.60        70.54 o                         
  -7  -4   5        719.81        703.10        30.30 o                         
  -6  -4   5       1839.55       2056.57        36.04 o                         
  -5  -4   5      15267.68      14825.65       138.20 o                         
  -4  -4   5       5999.64       6354.15       153.28 o                         
  -3  -4   5       1452.94       1531.68        27.64 o                         
  -2  -4   5       2777.60       2943.52        30.27 o                         
  -1  -4   5       1855.72       2247.59        29.92 o                         
   0  -4   5      13952.57      14003.14       185.57 o                         
   1  -4   5      16383.37      16622.67       166.47 o                         
   2  -4   5       1623.47       1851.62        22.49 o                         
   3  -4   5       1058.80       1316.21        20.32 o                         
   4  -4   5       7664.98       7317.06        72.89 o                         
   5  -4   5       3261.52       3306.79        38.91 o                         
   6  -4   5       3144.11       2932.20        38.42 o                         
   7  -4   5        498.09        447.52        19.11 o                         
   8  -4   5         43.43         39.77        26.35 o                         
   9  -4   5       2741.84       2735.90        62.60 o                         
  10  -4   5       3168.44       3115.45        72.52 o                         
  11  -4   5       3427.56       3289.76        80.61 o                         
  12  -4   5        785.52        671.07        48.35 o                         
  13  -4   5        186.84        142.32        48.17 o                         
  14  -4   5        719.76        715.41        75.50 o                         
 -15  -3   5       1672.77       1566.71        88.78 o                         
 -14  -3   5       3817.23       4038.77       133.26 o                         
 -13  -3   5       1738.86       1781.89        96.40 o                         
 -12  -3   5        150.69        126.51        41.15 o                         
 -11  -3   5        902.40        921.86        50.55 o                         
 -10  -3   5       6425.38       6589.94       154.32 o                         
  -9  -3   5       6434.47       6494.47       217.17 o                         
  -8  -3   5       2769.62       2754.09        82.90 o                         
  -7  -3   5       2528.71       2563.38        42.36 o                         
  -6  -3   5       1536.51       1481.39        29.59 o                         
  -5  -3   5       9409.45       9651.88       102.49 o                         
  -4  -3   5      11716.17      12736.36       110.96 o                         
  -3  -3   5      25583.04      24254.37       354.58 o                         
  -2  -3   5       1025.00       1128.50        15.90 o                         
  -1  -3   5       2749.24       2520.73        29.72 o                         
   0  -3   5      14887.44      16008.17       158.04 o                         
   1  -3   5      18214.06      19304.84       163.36 o                         
   2  -3   5      18403.26      16762.68       143.62 o                         
   3  -3   5        983.27        890.64        17.23 o                         
   4  -3   5        555.87        587.79        19.85 o                         
   5  -3   5       4475.60       4461.50        53.01 o                         
   6  -3   5       4268.51       4503.54        50.25 o                         
   7  -3   5        242.51        229.03        17.68 o                         
   8  -3   5         86.67         87.20        30.99 o                         
   9  -3   5        539.55        622.73        34.24 o                         
  10  -3   5       3565.95       3480.49        95.32 o                         
  11  -3   5       3229.28       3156.78        78.94 o                         
  12  -3   5       1419.70       1503.40        74.52 o                         
  13  -3   5          7.14        -16.82        46.31 o                         
  14  -3   5        321.48        350.94        92.36 o                         
 -16  -2   5         45.19          5.30        74.05 o                         
 -15  -2   5        570.92        595.82        69.69 o                         
 -14  -2   5       2505.49       2578.86       110.05 o                         
 -13  -2   5       3846.13       3904.97       125.54 o                         
 -12  -2   5       1904.75       1884.84        77.77 o                         
 -11  -2   5       1814.02       1831.97        94.43 o                         
 -10  -2   5       3672.87       3457.83       104.09 o                         
  -9  -2   5       7529.75       7367.72       158.37 o                         
  -8  -2   5       1807.90       1871.39        67.96 o                         
  -7  -2   5       2147.98       2027.85        45.86 o                         
  -6  -2   5        337.81        417.59        20.37 o                         
  -5  -2   5       2748.92       2868.83        42.16 o                         
  -4  -2   5       4905.85       4761.47        45.52 o                         
  -3  -2   5      20801.33      20914.96       176.88 o                         
  -2  -2   5       5563.62       6406.24        61.16 o                         
  -1  -2   5        557.24        901.97        13.26 o                         
   0  -2   5       2153.37       2020.31        23.48 o                         
   1  -2   5       6843.41       6833.83        61.37 o                         
   2  -2   5      16127.96      17785.32       195.89 o                         
   3  -2   5       3567.84       3936.92        40.35 o                         
   4  -2   5       3639.66       3895.77        41.56 o                         
   5  -2   5      11759.98      11958.30       108.41 o                         
   6  -2   5      11221.21      11033.79       110.07 o                         
   7  -2   5       2897.23       3104.60        52.02 o                         
   8  -2   5       1368.02       1263.86        40.40 o                         
   9  -2   5          8.54        -14.36        25.02 o                         
  10  -2   5       1604.79       1589.48        59.17 o                         
  11  -2   5       2468.37       2375.08        97.10 o                         
  12  -2   5       1233.57       1229.41        56.75 o                         
  13  -2   5        195.51        102.50        52.23 o                         
  14  -2   5        109.30        130.25        70.03 o                         
 -16  -1   5        231.34        190.68        83.91 o                         
 -15  -1   5        169.78        220.72        80.56 o                         
 -14  -1   5       1563.91       1615.70       100.72 o                         
 -13  -1   5       3330.95       3483.38       101.06 o                         
 -12  -1   5       2728.12       2648.33        83.49 o                         
 -11  -1   5         54.86         -5.64        34.85 o                         
 -10  -1   5        160.98        193.79        41.91 o                         
  -9  -1   5       5603.76       5513.56       128.81 o                         
  -8  -1   5       4695.10       4464.53        74.20 o                         
  -7  -1   5       3942.18       3909.52        52.16 o                         
  -6  -1   5        130.24        153.23        14.98 o                         
  -5  -1   5       6359.98       6825.59        62.97 o                         
  -4  -1   5       8718.77       9122.75        80.81 o                         
  -3  -1   5      17252.70      18788.82       170.49 o                         
  -2  -1   5        134.46        184.64         6.90 o                         
  -1  -1   5       2822.41       4012.24        40.28 o                         
   0  -1   5       4949.20       5292.10        56.19 o                         
   1  -1   5      20832.77      22201.25       196.81 o                         
   2  -1   5      20553.64      21817.38       198.39 o                         
   3  -1   5      17375.46      17768.99       163.60 o                         
   4  -1   5        183.60        202.74        11.21 o                         
   5  -1   5       4123.26       3829.91        43.14 o                         
   6  -1   5      10228.20      10151.43       102.13 o                         
   7  -1   5       4861.58       4664.25        61.94 o                         
   8  -1   5       7587.56       7331.35        97.46 o                         
   9  -1   5        492.15        457.02        39.81 o                         
  10  -1   5        583.33        613.44        38.43 o                         
  11  -1   5       1736.49       1666.64        66.46 o                         
  12  -1   5       2393.06       2589.95        97.76 o                         
  13  -1   5        398.50        381.92        67.63 o                         
  14  -1   5          0.46        -20.87        73.86 o                         
 -16   0   5        278.21        220.79        68.97 o                         
 -15   0   5         49.55         66.31        59.16 o                         
 -14   0   5        857.78        820.39        59.13 o                         
 -13   0   5       1952.47       1869.87        81.28 o                         
 -12   0   5       2895.84       3085.82        86.64 o                         
 -11   0   5       1904.59       1818.32        65.30 o                         
 -10   0   5        287.93        333.60        59.28 o                         
  -9   0   5       3409.26       3120.16        75.62 o                         
  -8   0   5       5557.78       5710.35        87.17 o                         
  -7   0   5       4274.65       4314.82        52.14 o                         
  -6   0   5       2270.42       2285.14        27.48 o                         
  -5   0   5        155.95        149.90         8.81 o                         
  -4   0   5       8440.34       8833.57        78.68 o                         
  -3   0   5      11497.94      10582.14        92.22 o                         
  -2   0   5      15232.05      18534.00       167.94 o                         
  -1   0   5      12136.14      11022.66       101.95 o                         
   0   0   5       3267.43       3408.48        38.48 o                         
   1   0   5       9206.60       9472.99        91.24 o                         
   2   0   5      36335.84      37969.45       362.85 o                         
   3   0   5      22055.77      23498.94       221.90 o                         
   4   0   5       3302.22       3354.99        38.30 o                         
   5   0   5         31.42         76.49        11.42 o                         
   6   0   5       6477.07       6262.87        73.88 o                         
   7   0   5       6136.46       6136.60        83.16 o                         
   8   0   5       6873.53       6733.20        91.58 o                         
   9   0   5       1184.90       1109.16        42.43 o                         
  10   0   5         26.99         20.28        32.70 o                         
  11   0   5       1465.45       1593.68        77.50 o                         
  12   0   5       2817.61       2952.02        91.22 o                         
  13   0   5        847.18        900.99        76.29 o                         
 -16   1   5        523.81        541.61        71.44 o                         
 -15   1   5        142.89        113.90        55.16 o                         
 -14   1   5        741.51        960.96        64.24 o                         
 -13   1   5       1552.12       1577.64        73.36 o                         
 -12   1   5       3320.15       3176.94        86.55 o                         
 -11   1   5       4038.66       4059.12        91.23 o                         
 -10   1   5          5.94         36.01        36.05 o                         
  -9   1   5       1738.68       1672.90        32.01 o                         
  -8   1   5       8281.53       8379.43       182.63 o                         
  -7   1   5       8686.62       8784.22        81.52 o                         
  -6   1   5       5164.90       5107.28        50.65 o                         
  -5   1   5       2229.13       2499.18        30.39 o                         
  -4   1   5        429.73        518.65        13.13 o                         
  -3   1   5       9875.42      10702.38        93.71 o                         
  -2   1   5      16410.13      16197.99       138.33 o                         
  -1   1   5       4090.11       3914.18        40.35 o                         
   0   1   5         47.88        122.58         8.47 o                         
   1   1   5       5763.07       5982.21        66.22 o                         
   2   1   5      13867.98      14573.12       228.44 o                         
   3   1   5       7992.49       8499.93        78.08 o                         
   4   1   5       6091.25       6326.80        67.35 o                         
   5   1   5        112.83        131.13        16.09 o                         
   6   1   5       1918.87       1886.37        35.35 o                         
   7   1   5      12627.07      12233.75       132.91 o                         
   8   1   5       9248.29       9088.36       116.46 o                         
   9   1   5       1973.09       1911.89        53.89 o                         
  10   1   5         89.52         90.75        34.62 o                         
  11   1   5       1023.59       1044.43        54.87 o                         
  12   1   5       1334.21       1230.79        60.07 o                         
  13   1   5       1835.30       1783.39       122.43 o                         
 -16   2   5        740.80        672.69        77.35 o                         
 -15   2   5        508.56        514.40        60.42 o                         
 -14   2   5         13.36         -3.45        46.62 o                         
 -13   2   5       1525.14       1595.74       115.80 o                         
 -12   2   5       4572.40       4626.31       103.54 o                         
 -11   2   5       4048.98       3797.18        58.17 o                         
 -10   2   5       1157.47       1192.53        32.35 o                         
  -9   2   5       1595.71       1643.34        36.17 o                         
  -8   2   5       2939.58       3146.09        53.76 o                         
  -7   2   5      10509.61      10103.81        92.82 o                         
  -6   2   5       7691.82       8123.97        75.53 o                         
  -5   2   5       2707.09       2703.76        31.96 o                         
  -4   2   5         42.45         75.25         9.05 o                         
  -3   2   5       8257.98       7914.92        71.51 o                         
  -2   2   5      10692.44      11121.68        97.22 o                         
  -1   2   5       3966.59       4399.18        45.21 o                         
   0   2   5         36.76         65.33        11.97 o                         
   1   2   5       1652.83       1839.63        29.99 o                         
   2   2   5      12438.50      12564.52       130.92 o                         
   3   2   5      11187.07      11239.12       119.95 o                         
   4   2   5       6537.81       6621.48        65.72 o                         
   5   2   5       1530.09       1455.15        28.65 o                         
   6   2   5       1213.80       1027.64        29.19 o                         
   7   2   5       8147.00       8056.49       102.20 o                         
   8   2   5       5434.06       5245.98        96.74 o                         
   9   2   5       3527.42       3445.45        76.98 o                         
  10   2   5        318.29        308.82        39.51 o                         
  11   2   5        552.96        519.34        48.10 o                         
  12   2   5       1116.67       1079.44       102.89 o                         
  13   2   5       2085.56       2301.61       189.09 o                         
 -16   3   5       1047.28       1063.88        76.30 o                         
 -15   3   5        226.15        226.97        55.24 o                         
 -14   3   5          2.83        -14.37        47.56 o                         
 -13   3   5        193.51        231.81        29.06 o                         
 -12   3   5       2680.70       2622.46        51.80 o                         
 -11   3   5       3922.27       3811.53        75.17 o                         
 -10   3   5       2695.33       2655.54        51.09 o                         
  -9   3   5        112.48        116.26        21.80 o                         
  -8   3   5       1241.55       1230.47        39.27 o                         
  -7   3   5      15984.35      15891.94       140.90 o                         
  -6   3   5      11474.42      11766.34       105.67 o                         
  -5   3   5       4078.53       3919.66        41.67 o                         
  -4   3   5       1901.19       2240.27        27.05 o                         
  -3   3   5      13622.95      15003.85       138.92 o                         
  -2   3   5      24410.24      25113.07       358.52 o                         
  -1   3   5      13839.74      13832.68       138.10 o                         
   0   3   5       5237.45       5642.88        70.36 o                         
   1   3   5        764.83        799.70        26.01 o                         
   2   3   5       1087.68       1139.04        27.67 o                         
   3   3   5       8810.46       8543.90        96.14 o                         
   4   3   5       7404.88       7304.41       105.12 o                         
   5   3   5       1408.97       1367.30        33.37 o                         
   6   3   5        495.49        464.31        22.57 o                         
   7   3   5       1244.36       1225.59        41.69 o                         
   8   3   5       4980.25       4592.56       112.18 o                         
   9   3   5       4320.76       4477.20        89.45 o                         
  10   3   5        886.85        786.22        47.77 o                         
  11   3   5         45.18         58.45        46.36 o                         
  12   3   5        935.10        691.78       100.40 o                         
 -16   4   5       1598.54       1576.34        91.85 o                         
 -15   4   5        863.49        896.05        64.66 o                         
 -14   4   5         19.89         59.16        79.31 o                         
 -13   4   5        401.78        407.90        35.62 o                         
 -12   4   5       3710.69       3636.26        98.33 o                         
 -11   4   5       3642.55       3519.81        54.51 o                         
 -10   4   5       3730.38       3515.54        52.02 o                         
  -9   4   5        472.72        487.30        25.37 o                         
  -8   4   5       1837.50       1858.63        41.89 o                         
  -7   4   5       3501.63       3648.75        48.59 o                         
  -6   4   5      13842.14      13719.74       130.70 o                         
  -5   4   5      10353.37      10566.62       102.12 o                         
  -4   4   5       1992.96       1920.75        27.00 o                         
  -3   4   5        740.29        754.67        17.73 o                         
  -2   4   5       4390.46       4148.32        45.01 o                         
  -1   4   5      14406.05      14922.36       130.56 o                         
   0   4   5      12784.77      12980.83       132.88 o                         
   1   4   5       4715.70       5018.53        67.19 o                         
   2   4   5        603.33        573.70        21.45 o                         
   3   4   5       1522.12       1479.73        42.29 o                         
   4   4   5       2550.60       2360.44        61.67 o                         
   5   4   5       4705.83       4718.88        94.11 o                         
   6   4   5         25.82         18.77        19.36 o                         
   7   4   5        297.20        277.81        26.83 o                         
   8   4   5       2559.62       2552.99        64.69 o                         
   9   4   5       3729.69       3740.84        83.89 o                         
  10   4   5       1820.56       1806.61        77.13 o                         
  11   4   5        136.26        215.39        63.73 o                         
  12   4   5        157.87          5.08       107.34 o                         
 -16   5   5       1725.95       1639.66       126.70 o                         
 -15   5   5       3147.58       3318.20       111.98 o                         
 -14   5   5        753.07        736.45        69.92 o                         
 -13   5   5         64.01         32.65        32.65 o                         
 -12   5   5       1919.29       1910.04        57.41 o                         
 -11   5   5       3823.70       3644.05        55.01 o                         
 -10   5   5       3770.95       3659.18        81.89 o                         
  -9   5   5       3015.75       2810.90        46.84 o                         
  -8   5   5          3.44          9.33        15.17 o                         
  -7   5   5       5002.13       5095.32        60.26 o                         
  -6   5   5       9215.11       8669.51       125.31 o                         
  -5   5   5      10686.30      10878.24       129.14 o                         
  -4   5   5       3966.33       3970.18        42.48 o                         
  -3   5   5        614.46        599.35        16.22 o                         
  -2   5   5        385.17        442.69        19.27 o                         
  -1   5   5       8889.71       8276.17        77.21 o                         
   0   5   5       6063.55       6080.96        59.54 o                         
   1   5   5       1475.86       1343.72        33.98 o                         
   2   5   5         94.57        148.20        24.34 o                         
   3   5   5        385.58        350.08        29.55 o                         
   4   5   5       3743.56       3488.45        78.50 o                         
   5   5   5       4091.60       4141.98        90.18 o                         
   6   5   5       1117.70        972.62        64.54 o                         
   7   5   5         23.13         26.25        35.81 o                         
   8   5   5        423.18        495.85        34.78 o                         
   9   5   5       2238.79       2516.32       100.61 o                         
  10   5   5       1612.22       1640.50        88.07 o                         
  11   5   5        504.09        504.61        98.82 o                         
 -16   6   5        992.65        911.74       111.38 o                         
 -15   6   5       3830.18       4024.78       174.58 o                         
 -14   6   5       3182.13       3186.36        82.35 o                         
 -13   6   5        587.54        497.88        37.59 o                         
 -12   6   5        199.48        213.47        29.77 o                         
 -11   6   5       2020.54       1976.31        45.05 o                         
 -10   6   5       5816.35       5706.16        89.82 o                         
  -9   6   5       1875.84       1692.04        38.53 o                         
  -8   6   5        809.39        884.59        42.97 o                         
  -7   6   5       1229.83       1178.22        56.15 o                         
  -6   6   5       9082.36       9137.35       127.74 o                         
  -5   6   5       9405.38       9342.27       119.88 o                         
  -4   6   5       1842.32       1842.40        37.75 o                         
  -3   6   5        562.84        549.81        18.83 o                         
  -2   6   5        965.91        962.44        23.15 o                         
  -1   6   5       7638.13       7358.22        80.74 o                         
   0   6   5       7273.13       7350.49       110.27 o                         
   1   6   5       8637.09       8390.55       133.26 o                         
   2   6   5       1010.40        825.38       134.17 o                         
   3   6   5         59.33         17.24        26.59 o                         
   4   6   5       2364.40       2252.55        67.15 o                         
   5   6   5       2292.06       2266.92        72.56 o                         
   6   6   5       2046.95       2031.86        76.16 o                         
   7   6   5        742.76        840.56        71.32 o                         
   8   6   5        627.49        685.96        60.87 o                         
   9   6   5       1428.12       1235.77        91.26 o                         
  10   6   5        935.48       1072.42        95.12 o                         
  11   6   5       1012.31       1199.29       151.02 o                         
 -16   7   5        335.95        334.32       127.93 o                         
 -15   7   5       1462.89       1622.34       138.54 o                         
 -14   7   5       2728.21       2654.65       187.93 o                         
 -13   7   5       1388.32       1438.90       121.20 o                         
 -12   7   5         73.45         35.67        26.76 o                         
 -11   7   5        454.20        457.49        41.78 o                         
 -10   7   5       4014.26       4020.55       122.92 o                         
  -9   7   5       5890.40       5801.77       142.68 o                         
  -8   7   5       7395.48       6987.69       124.39 o                         
  -7   7   5        599.23        644.73        38.41 o                         
  -6   7   5       4700.18       4567.64        88.94 o                         
  -5   7   5       7164.15       6790.04        99.91 o                         
  -4   7   5       4106.10       4256.99        52.85 o                         
  -3   7   5       2480.67       2434.65        45.58 o                         
  -2   7   5          0.71         -7.97        12.52 o                         
  -1   7   5       3477.42       3373.00        45.96 o                         
   0   7   5       5905.69       5813.25        68.01 o                         
   1   7   5       9976.53       9884.57       149.36 o                         
   2   7   5       1124.27       1129.31        61.22 o                         
   3   7   5          7.52        -22.47        33.54 o                         
   4   7   5       1524.31       1594.83        65.82 o                         
   5   7   5       2774.65       2720.29        95.83 o                         
   6   7   5       3620.95       3693.43        99.91 o                         
   7   7   5       2190.68       2158.18       103.74 o                         
   8   7   5         13.33        -50.46        50.46 o                         
   9   7   5        639.08        616.56        79.66 o                         
  10   7   5       1615.20       1580.26        93.68 o                         
 -15   8   5        767.32        683.83       101.79 o                         
 -14   8   5       2768.11       3030.40       108.78 o                         
 -13   8   5       1370.17       1261.23        68.21 o                         
 -12   8   5        392.14        349.63        53.92 o                         
 -11   8   5        454.56        524.48        46.46 o                         
 -10   8   5       1906.00       1934.44        97.16 o                         
  -9   8   5        701.41        729.39        57.93 o                         
  -8   8   5       6381.96       6593.20       122.47 o                         
  -7   8   5       2025.21       1960.45        63.22 o                         
  -6   8   5        279.60        255.40        29.75 o                         
  -5   8   5       5227.60       4980.04        95.16 o                         
  -4   8   5       6699.47       6724.73        86.62 o                         
  -3   8   5       2487.49       2559.96        45.32 o                         
  -2   8   5        188.17        267.85        20.45 o                         
  -1   8   5        158.68        177.63        18.52 o                         
   0   8   5       2473.60       2445.47        49.99 o                         
   1   8   5      12229.93      11970.22       188.84 o                         
   2   8   5       5096.92       5035.08       120.87 o                         
   3   8   5         24.71         72.35        38.80 o                         
   4   8   5        647.65        665.56        53.34 o                         
   5   8   5       3921.26       3757.11       100.05 o                         
   6   8   5       4522.02       4682.37       118.46 o                         
   7   8   5       2637.05       2534.70       121.22 o                         
   8   8   5        416.44        317.09        64.36 o                         
   9   8   5        136.12         15.18        67.71 o                         
  10   8   5       1466.35       1562.41       130.67 o                         
 -15   9   5        413.30        442.72       147.28 o                         
 -14   9   5       2033.33       2146.01       101.44 o                         
 -13   9   5       2236.88       2076.18       138.33 o                         
 -12   9   5        864.16        884.50        63.88 o                         
 -11   9   5        109.25        157.23        59.53 o                         
 -10   9   5        278.81        243.66        55.46 o                         
  -9   9   5       2886.50       3063.08       110.05 o                         
  -8   9   5       3610.28       3574.23        88.66 o                         
  -7   9   5        859.55        903.41        59.40 o                         
  -6   9   5          0.75        -26.82        27.78 o                         
  -5   9   5       2317.88       2107.41        64.55 o                         
  -4   9   5       4541.67       4356.04        80.28 o                         
  -3   9   5       1856.60       1877.51        41.99 o                         
  -2   9   5        439.39        440.74        27.89 o                         
  -1   9   5          9.88         -9.92        18.86 o                         
   0   9   5       1615.56       1541.39        39.47 o                         
   1   9   5       5414.88       5375.10        74.43 o                         
   2   9   5       5113.83       5149.32       126.53 o                         
   3   9   5       5583.15       5681.88       138.11 o                         
   4   9   5        178.72        206.76        82.37 o                         
   5   9   5       1624.44       1584.47        96.89 o                         
   6   9   5       2738.41       2652.78       358.83 o                         
   7   9   5       2118.36       2397.23       109.69 o                         
   8   9   5        709.39        793.25        75.28 o                         
   9   9   5          3.36          3.75        79.13 o                         
 -15  10   5        155.36        131.10        75.12 o                         
 -14  10   5       1009.14        972.44        91.27 o                         
 -13  10   5       1585.50       1566.25        89.72 o                         
 -12  10   5       1784.96       1887.40       123.62 o                         
 -11  10   5        521.05        602.36        75.56 o                         
 -10  10   5        249.31        319.33        84.25 o                         
  -9  10   5       3930.41       3747.78       162.25 o                         
  -8  10   5       4922.39       4946.11       118.16 o                         
  -7  10   5       2224.57       2241.33        75.61 o                         
  -6  10   5        508.98        517.29        42.20 o                         
  -5  10   5        175.99        206.10        33.92 o                         
  -4  10   5       2600.81       2590.64        47.75 o                         
  -3  10   5       4414.54       4260.33        67.58 o                         
  -2  10   5       1029.11       1074.67        52.81 o                         
  -1  10   5        189.30        220.99        24.33 o                         
   0  10   5        789.62        718.33        46.10 o                         
   1  10   5       3175.90       3302.17        57.60 o                         
   2  10   5       2002.58       1916.18        77.11 o                         
   3  10   5       1654.27       1444.38        89.12 o                         
   4  10   5        188.14        220.29        56.04 o                         
   5  10   5        105.81        168.57        61.29 o                         
   6  10   5       1626.00       1910.41       154.08 o                         
   7  10   5       1985.78       1663.46        97.74 o                         
   8  10   5       1229.53       1217.75        97.00 o                         
 -14  11   5        406.03        425.80        73.65 o                         
 -13  11   5       1213.43       1349.21       130.87 o                         
 -12  11   5       1998.42       2053.03        98.63 o                         
 -11  11   5       1940.79       1886.87       190.96 o                         
 -10  11   5         26.30        119.92        96.10 o                         
  -9  11   5       1297.64       1399.04        92.67 o                         
  -8  11   5       3533.16       3771.46       101.34 o                         
  -7  11   5       3345.38       3273.01        92.28 o                         
  -6  11   5       1534.40       1659.13        72.88 o                         
  -5  11   5          2.61        -25.71        33.91 o                         
  -4  11   5        417.02        397.66        24.41 o                         
  -3  11   5       2421.89       2428.82        62.07 o                         
  -2  11   5       3842.96       3778.47        61.65 o                         
  -1  11   5        409.68        398.36        36.47 o                         
   0  11   5        802.88        832.38        46.66 o                         
   1  11   5       1128.23        912.43        43.87 o                         
   2  11   5       1412.26       1460.43        75.60 o                         
   3  11   5       1725.28       1854.14        85.98 o                         
   4  11   5        253.96        302.25        63.94 o                         
   5  11   5        210.96         88.54        66.52 o                         
   6  11   5       1481.41       1634.71       102.34 o                         
   7  11   5       2059.39       1824.66       115.15 o                         
 -14  12   5        163.91        229.97        89.35 o                         
 -13  12   5        747.04        785.41        86.64 o                         
 -12  12   5       2175.29       2346.81       156.53 o                         
 -11  12   5       1202.18       1394.73       100.56 o                         
 -10  12   5        156.28        246.12        68.97 o                         
  -9  12   5         88.39         42.64        62.88 o                         
  -8  12   5       1567.55       1579.17        87.88 o                         
  -7  12   5       2638.28       2884.77        95.58 o                         
  -6  12   5       2393.33       2295.14        87.17 o
[truncated: 769,258 more chars]
